# Supplementary material for: Iron promotes protein insolubility and aging in C. elegans
Source: Aging (Albany NY). 2014 Sep 25;6(11):975–88. doi: 10.18632/aging.100689 (PMC4276790; doi:10.18632/aging.100689)
Supplement: Supplementary file 2 [file aging-06-975-s002.xlsx]

## Sheet: Control protein level 2
Table S1A: All proteins identified in 'Control' Insolubelome C. elegans Experiments, biological replicates B1, B2 and B3
N	Unused	Total	%Cov(95)	SwissProt Accessions	Protein Names	Gene Name	SwissProt Cellular Location	WormBase Cellular Location	WormBase Tissue
Protein Hit	Score	Score	Sequence
1	254.68	254.68	66.26	sp|P18948|VIT6_CAEEL	Vitellogenin-6 OS=Caenorhabditis elegans GN=vit-6 PE=1 SV=5	vit-6	Secreted.		intestine
2	194.57	194.57	55.86	sp|P05690|VIT2_CAEEL	Vitellogenin-2 OS=Caenorhabditis elegans GN=vit-2 PE=1 SV=5	vit-2	Secreted.		intestine
3	173.86	176.14	53.77	sp|P06125|VIT5_CAEEL	Vitellogenin-5 OS=Caenorhabditis elegans GN=vit-5 PE=2 SV=2	vit-5	Secreted.		intestine
4	172.31	172.31	44.71	sp|P02566|MYO4_CAEEL	Myosin-4 OS=Caenorhabditis elegans GN=unc-54 PE=4 SV=1	unc-54	Cytoplasm, myofibril. Note=Thick filaments	striated muscle myosin thick filament	anal depressor muscle
5	87.08	87.08	70.74	sp|P10986|ACT4_CAEEL	Actin-4 OS=Caenorhabditis elegans GN=act-4 PE=2 SV=2	act-4	Cytoplasm, cytoskeleton.		gonad
6	64.51	64.51	32.54	tr|Q18529|Q18529_CAEEL	Protein C39D10.7 OS=Caenorhabditis elegans GN=C39D10.7 PE=1 SV=3	C39D10.7			germ line
7	64.36	64.36	19.29	tr|D0IMZ5|D0IMZ5_CAEEL	Protein FLN-1, isoform a OS=Caenorhabditis elegans GN=fln-1 PE=2 SV=1	fln-1			spermatheca
8	63.97	63.97	42.82	tr|O44144|O44144_CAEEL	Protein PERM-4 OS=Caenorhabditis elegans GN=perm-4 PE=4 SV=1	perm-4
9	61.05	61.05	16	tr|H9G349|H9G349_CAEEL	Protein UNC-52, isoform n OS=Caenorhabditis elegans GN=unc-52 PE=4 SV=1	unc-52			pharynx
10	60.26	60.26	11.19	tr|H2L0I3|H2L0I3_CAEEL	Protein LFI-1, isoform d OS=Caenorhabditis elegans GN=lfi-1 PE=4 SV=1	lfi-1		kinetochore microtubule, nucleus
11	56.23	56.23	21.97	sp|Q23670|TOP2_CAEEL	Probable DNA topoisomerase 2 OS=Caenorhabditis elegans GN=K12D12.1 PE=3 SV=2	K12D12.1	Nucleus (By similarity).
12	55.95	55.95	43.87	sp|Q18688|HSP90_CAEEL	Heat shock protein 90 OS=Caenorhabditis elegans GN=daf-21 PE=1 SV=1	daf-21	Cytoplasm, perinuclear region.	I band, M band, cytoplasm	muscle cell
13	54.54	54.54	75.97	sp|Q21752|VDAC_CAEEL	Probable voltage-dependent anion-selective channel OS=Caenorhabditis elegans GN=R05G6.7 PE=3 SV=2	R05G6.7	Mitochondrion outer membrane (By similarity).		pharynx
14	54.04	54.04	47.14	tr|M1Z854|M1Z854_CAEEL; sp|Q19286|IFB2_CAEEL	Protein IFB-2, isoform e OS=Caenorhabditis elegans GN=ifb-2 PE=4 SV=1; Intermediate filament protein ifb-2 OS=Caenorhabditis elegans GN=ifb-2 PE=1 SV=1	ifb-2		cell-cell junction, cytoplasm	intestine
15	53.5	53.5	53.13	sp|P53013|EF1A_CAEEL	Elongation factor 1-alpha OS=Caenorhabditis elegans GN=eft-3 PE=2 SV=1	eft-3	Cytoplasm.		pharynx
16	53.14	61.53	16.76	sp|P12844|MYO3_CAEEL	Myosin-3 OS=Caenorhabditis elegans GN=myo-3 PE=2 SV=1	myo-3	Cytoplasm, myofibril. Note=A-band	mitochondrion, striated muscle myosin thick filament	muscle cell
17	47.99	47.99	99.04	tr|Q23258|Q23258_CAEEL	Protein ZC373.2 OS=Caenorhabditis elegans GN=CELE_ZC373.2 PE=4 SV=2	CELE_ZC373.2
18	46.34	46.34	10.3	tr|B3CJ34|B3CJ34_CAEEL	Protein GCN-1 OS=Caenorhabditis elegans GN=gcn-1 PE=4 SV=2	gcn-1
19	45.32	45.32	41.82	sp|Q9XXK1|ATPA_CAEEL	ATP synthase subunit alpha, mitochondrial OS=Caenorhabditis elegans GN=H28O16.1 PE=1 SV=1	H28O16.1	Mitochondrion inner membrane.		pharynx
20	45.12	45.12	21.15	tr|O45599|O45599_CAEEL	Protein CBD-1 OS=Caenorhabditis elegans GN=cbd-1 PE=4 SV=2	cbd-1
21	44.91	44.91	14.16	sp|P34574|CLH_CAEEL	Probable clathrin heavy chain 1 OS=Caenorhabditis elegans GN=chc-1 PE=3 SV=1	chc-1	Cytoplasmic vesicle membrane; Peripheral	cytoplasmic part, plasma membrane, synaptic vesicle	pharyngeal cell
22	44.35	44.35	26.91	tr|P90735|P90735_CAEEL	Protein EAT-6 OS=Caenorhabditis elegans GN=eat-6 PE=2 SV=1	eat-6		neuromuscular junction, postsynaptic density	pharynx
23	42.52	42.52	38.42	tr|G8JY94|G8JY94_CAEEL; sp|Q21067|IFC2_CAEEL	Protein IFC-2, isoform d OS=Caenorhabditis elegans GN=ifc-2 PE=2 SV=1; Intermediate filament protein ifc-2 OS=Caenorhabditis elegans GN=ifc-2 PE=1 SV=3	ifc-2		cytoplasm	pharynx
24	41.83	41.83	28.68	tr|Q9GYT0|Q9GYT0_CAEEL	Protein T08B2.7, isoform a OS=Caenorhabditis elegans GN=CELE_T08B2.7 PE=2 SV=1	CELE_T08B2.7
25	41.67	41.67	40.31	sp|P09446|HSP7A_CAEEL	Heat shock 70 kDa protein A OS=Caenorhabditis elegans GN=hsp-1 PE=1 SV=2	hsp-1			pharynx
26	40.18	40.18	57	tr|O45865|O45865_CAEEL	Protein ANT-1.1, isoform a OS=Caenorhabditis elegans GN=ant-1.1 PE=2 SV=1	ant-1.1		cytoplasm, mitochondrion	neuron
27	40.03	41.72	12.63	tr|Q22869|Q22869_CAEEL	Non-muscle myosin heavy chain II OS=Caenorhabditis elegans GN=nmy-2 PE=2 SV=1	nmy-2		cell cortex, filamentous actin, plasma membrane	gon_herm_dtc_P
28	38.99	39.01	36.07	sp|P11141|HSP7F_CAEEL	Heat shock 70 kDa protein F, mitochondrial OS=Caenorhabditis elegans GN=hsp-6 PE=1 SV=2	hsp-6	Mitochondrion.	mitochondrion	muscle cell
29	38.97	38.97	40.76	tr|Q20616|Q20616_CAEEL	Protein F49E12.1 OS=Caenorhabditis elegans GN=CELE_F49E12.1 PE=4 SV=1	CELE_F49E12.1
30	37.47	37.47	34.98	sp|Q21443|LMN1_CAEEL	Lamin-1 OS=Caenorhabditis elegans GN=lmn-1 PE=1 SV=2	lmn-1	Nucleus inner membrane; Lipid-anchor;	chromatin, nuclear envelope, nuclear lamina, nuclear periphery, nucleoplasm, spindle microtubule, spindle pole	Cell
31	37.26	37.26	20.51	sp|O17732|PYC1_CAEEL	Pyruvate carboxylase 1 OS=Caenorhabditis elegans GN=pyc-1 PE=1 SV=1	pyc-1	Cytoplasm (By similarity).
32	36.47	36.47	24.3	sp|P29691|EF2_CAEEL	Elongation factor 2 OS=Caenorhabditis elegans GN=eef-2 PE=1 SV=4	eef-2	Cytoplasm.		Cell
33	35.68	35.68	79.25	sp|Q20363|SIP1_CAEEL	Stress-induced protein 1 OS=Caenorhabditis elegans GN=sip-1 PE=1 SV=1	sip-1			gonad
34	35.63	35.63	40.52	sp|P46561|ATPB_CAEEL	ATP synthase subunit beta, mitochondrial OS=Caenorhabditis elegans GN=atp-2 PE=1 SV=2	atp-2	Cell projection, cilium. Mitochondrion.	cilium, mitochondrion, neuronal cell body	pharynx
35	34.84	34.84	44.89	sp|P52275|TBB2_CAEEL	Tubulin beta-2 chain OS=Caenorhabditis elegans GN=tbb-2 PE=3 SV=1	tbb-2	Cytoplasm, cytoskeleton.	centrosome, spindle microtubule	neuron
36	34.39	36.68	35.48	sp|Q19289|IFB1_CAEEL	Intermediate filament protein ifb-1 OS=Caenorhabditis elegans GN=ifb-1 PE=1 SV=1	ifb-1	Cytoplasm (By similarity).	cell surface	marginal cell
37	33.55	33.55	22.38	tr|G5EEK8|G5EEK8_CAEEL	Calcium ATPase OS=Caenorhabditis elegans GN=sca-1 PE=2 SV=1	sca-1		endoplasmic reticulum, nuclear outer membrane-endoplasmic reticulum membrane network	anal depressor muscle
38	33.04	33.04	36.53	sp|Q03577|SYDC_CAEEL	Aspartate--tRNA ligase, cytoplasmic OS=Caenorhabditis elegans GN=drs-1 PE=3 SV=1	drs-1	Cytoplasm (By similarity).
39	32.72	32.72	21.99	tr|Q19328|Q19328_CAEEL	Protein TSN-1 OS=Caenorhabditis elegans GN=tsn-1 PE=4 SV=1	tsn-1			neuron
40	32.69	32.69	54.93	sp|Q22866|TPM1_CAEEL	Tropomyosin isoforms a/b/d/f OS=Caenorhabditis elegans GN=lev-11 PE=1 SV=1	lev-11	Cytoplasm.	cytoplasm, striated muscle thin filament	marginal cell
41	32.42	32.42	27.54	sp|Q21902|MCM5_CAEEL	DNA replication licensing factor mcm-5 OS=Caenorhabditis elegans GN=mcm-5 PE=3 SV=1	mcm-5	Nucleus (Potential).
42	32.39	32.39	35.04	sp|P50140|CH60_CAEEL	Chaperonin homolog Hsp-60, mitochondrial OS=Caenorhabditis elegans GN=hsp-60 PE=1 SV=2	hsp-60	Mitochondrion matrix.
43	31.75	31.75	38.22	sp|P98080|UCR1_CAEEL	Cytochrome b-c1 complex subunit 1, mitochondrial OS=Caenorhabditis elegans GN=ucr-1 PE=3 SV=2	ucr-1	Mitochondrion matrix (Potential).
44	31.71	31.71	18.32	sp|Q20970|SYMC_CAEEL	Methionine--tRNA ligase, cytoplasmic OS=Caenorhabditis elegans GN=mrs-1 PE=2 SV=1	mrs-1	Cytoplasm (By similarity).		body wall musculature
45	31.67	31.67	11.65	tr|Q20684|Q20684_CAEEL	Protein LEC-2, isoform a OS=Caenorhabditis elegans GN=lec-2 PE=2 SV=2	lec-2
46	31.41	31.41	44.2	sp|P34690|TBA2_CAEEL	Tubulin alpha-2 chain OS=Caenorhabditis elegans GN=tba-2 PE=2 SV=1	tba-2	Cytoplasm, cytoskeleton.	centrosome	neuron
47	30.48	30.48	5.212	tr|Q8T3D2|Q8T3D2_CAEEL	Protein T08G11.1, isoform b OS=Caenorhabditis elegans GN=CELE_T08G11.1 PE=2 SV=1	CELE_T08G11.1
48	30.45	30.45	37.44	tr|Q23179|Q23179_CAEEL	Protein W05H9.1, isoform a OS=Caenorhabditis elegans GN=CELE_W05H9.1 PE=4 SV=1	CELE_W05H9.1
49	30.29	30.29	73.48	tr|Q9XWT3|Q9XWT3_CAEEL	Protein Y62H9A.6 OS=Caenorhabditis elegans GN=CELE_Y62H9A.6 PE=4 SV=1	CELE_Y62H9A.6
50	30.04	30.04	9.529	tr|P91495|P91495_CAEEL	Protein NPP-12 OS=Caenorhabditis elegans GN=npp-12 PE=4 SV=1	npp-12		nuclear envelope
51	29.05	29.05	10.39	tr|O44565|O44565_CAEEL	Protein LAM-1 OS=Caenorhabditis elegans GN=lam-1 PE=4 SV=3	lam-1		cytoplasm, nucleus	pharynx
52	28.89	28.89	23.61	sp|P54811|TERA1_CAEEL	Transitional endoplasmic reticulum ATPase homolog 1 OS=Caenorhabditis elegans GN=cdc-48.1 PE=1 SV=1	cdc-48.1		cytoplasm, nucleoplasm, nucleus	Cell
53	28.63	28.63	18.71	tr|Q95XQ8|Q95XQ8_CAEEL	Protein MCM-4 OS=Caenorhabditis elegans GN=mcm-4 PE=3 SV=1	mcm-4
54	28.54	28.54	34.07	tr|Q18947|Q18947_CAEEL	Protein D1054.11 OS=Caenorhabditis elegans GN=CELE_D1054.11 PE=4 SV=1	CELE_D1054.11
55	28.46	28.46	43.19	sp|O02056|RL4_CAEEL	60S ribosomal protein L4 OS=Caenorhabditis elegans GN=rpl-4 PE=1 SV=3	rpl-4
56	28.42	28.42	5.597	tr|C1P641|C1P641_CAEEL; sp|Q21313|EPI1_CAEEL; tr|G5EEV6|G5EEV6_CAEEL	Protein EPI-1, isoform d OS=Caenorhabditis elegans GN=epi-1 PE=2 SV=1; Laminin-like protein epi-1 OS=Caenorhabditis elegans GN=epi-1 PE=1 SV=1; Laminin alpha OS=Caenorhabditis elegans GN=epi-1 PE=2 SV=1	epi-1		basement membrane, cytoplasm, nucleus	Cell
57	28.22	33.1	9.832	tr|Q20641|Q20641_CAEEL	Protein NMY-1 OS=Caenorhabditis elegans GN=nmy-1 PE=4 SV=2	nmy-1			anal depressor muscle
58	28.04	28.04	17.91	sp|P10567|MYSP_CAEEL	Paramyosin OS=Caenorhabditis elegans GN=unc-15 PE=1 SV=1	unc-15	Cytoplasm, myofibril. Note=Thick filaments		anal depressor muscle
59	27.86	27.86	41.08	tr|G5EFI4|G5EFI4_CAEEL	Galectin LEC-5 OS=Caenorhabditis elegans GN=lec-5 PE=2 SV=1	lec-5
60	27.86	27.86	30.53	sp|Q9XW92|VATA_CAEEL	V-type proton ATPase catalytic subunit A OS=Caenorhabditis elegans GN=vha-13 PE=1 SV=3	vha-13			head
61	27.85	27.86	38.9	sp|P27604|SAHH_CAEEL	Adenosylhomocysteinase OS=Caenorhabditis elegans GN=ahcy-1 PE=1 SV=1	ahcy-1			pharynx
62	27.03	27.03	4.422	sp|Q19020|DYHC_CAEEL	Dynein heavy chain, cytoplasmic OS=Caenorhabditis elegans GN=dhc-1 PE=3 SV=1	dhc-1	Cytoplasm, cytoskeleton.	cell cortex, cytoplasm, nuclear envelope, spindle, spindle pole	pharynx
63	26.98	26.98	42.86	tr|G5EEA8|G5EEA8_CAEEL	Annexin OS=Caenorhabditis elegans GN=nex-1 PE=2 SV=1	nex-1		nucleus	pharynx
64	26.64	26.64	35.76	tr|Q7JQD2|Q7JQD2_CAEEL; tr|G5ECM6|G5ECM6_CAEEL	Elongation factor Tu homologue (Fragment) OS=Caenorhabditis elegans PE=2 SV=1; Elongation factor Tu homologue OS=Caenorhabditis elegans GN=tufm-1 PE=2 SV=1
65	26.25	26.25	31.18	sp|P40614|MPCP_CAEEL	Phosphate carrier protein, mitochondrial OS=Caenorhabditis elegans GN=F01G4.6 PE=2 SV=1	F01G4.6	Mitochondrion inner membrane; Multi-pass		pharynx
66	25.98	25.98	15.56	sp|Q18143|CHITL_CAEEL	Chitinase-like protein C25A8.4 OS=Caenorhabditis elegans GN=C25A8.4 PE=1 SV=3	C25A8.4	Secreted (Potential).		vulA
67	25.86	25.86	9.92	sp|Q18823|LAM2_CAEEL	Laminin-like protein lam-2 OS=Caenorhabditis elegans GN=lam-2 PE=1 SV=3	lam-2
68	25.36	25.36	5.166	tr|P91871|P91871_CAEEL	Protein FASN-1 OS=Caenorhabditis elegans GN=fasn-1 PE=4 SV=2	fasn-1			hyp7 syncytium
69	25.27	25.27	19.7	tr|Q20121|Q20121_CAEEL	Protein ACS-4 OS=Caenorhabditis elegans GN=acs-4 PE=4 SV=2	acs-4			pharyngeal muscle cell
70	25.03	25.03	27.99	tr|Q23621|Q23621_CAEEL	Glutamate dehydrogenase OS=Caenorhabditis elegans GN=gdh-1 PE=3 SV=1	gdh-1			pharynx
71	24.92	24.92	24.71	sp|P34455|ACON_CAEEL	Probable aconitate hydratase, mitochondrial OS=Caenorhabditis elegans GN=aco-2 PE=1 SV=2	aco-2	Mitochondrion (By similarity).		Cell
72	24.66	24.66	32.41	sp|P53588|SUCB1_CAEEL	Probable succinyl-CoA ligase [ADP-forming] subunit beta, mitochondrial OS=Caenorhabditis elegans GN=F47B10.1 PE=3 SV=1	F47B10.1	Mitochondrion (By similarity).
73	24.64	24.64	11.38	sp|G5ED41|CAND1_CAEEL	Cullin-associated NEDD8-dissociated protein 1 OS=Caenorhabditis elegans GN=cand-1 PE=1 SV=1	cand-1	Nucleus.	nucleus	Cell
74	24.27	24.28	11.23	tr|Q27481|Q27481_CAEEL; tr|C1P636|C1P636_CAEEL	Protein UBA-1, isoform a OS=Caenorhabditis elegans GN=uba-1 PE=2 SV=1; Protein UBA-1, isoform c OS=Caenorhabditis elegans GN=uba-1 PE=2 SV=1	uba-1			neuron
75	23.96	23.96	23.72	tr|Q9GZH4|Q9GZH4_CAEEL	Protein RIBO-1 OS=Caenorhabditis elegans GN=ribo-1 PE=4 SV=2	ribo-1
76	23.89	23.89	51.61	sp|O02640|MDHM_CAEEL	Probable malate dehydrogenase, mitochondrial OS=Caenorhabditis elegans GN=mdh-2 PE=3 SV=1	mdh-2	Mitochondrion matrix (Potential).		pharynx
77	23.82	23.82	82.18	tr|Q9XWU9|Q9XWU9_CAEEL	Protein Y37D8A.19 OS=Caenorhabditis elegans GN=CELE_Y37D8A.19 PE=4 SV=1	CELE_Y37D8A.19
78	23.29	23.29	50.74	tr|O44145|O44145_CAEEL	Protein PERM-2 OS=Caenorhabditis elegans GN=perm-2 PE=4 SV=2	perm-2
79	23.2	23.2	19.97	tr|Q17350|Q17350_CAEEL	Polyadenylate-binding protein OS=Caenorhabditis elegans PE=2 SV=1
80	23.18	23.19	19.48	tr|Q9N4Y8|Q9N4Y8_CAEEL	Protein NUO-5, isoform a OS=Caenorhabditis elegans GN=nuo-5 PE=2 SV=1	nuo-5
81	23.13	23.13	21.98	sp|Q19537|RFA1_CAEEL	Probable replication factor A 73 kDa subunit OS=Caenorhabditis elegans GN=rpa-1 PE=1 SV=1	rpa-1	Nucleus (By similarity).		pharynx
82	23.09	165.53	51.9	sp|P18947|VIT4_CAEEL	Vitellogenin-4 OS=Caenorhabditis elegans GN=vit-4 PE=1 SV=3	vit-4	Secreted.
83	22.99	24.48	23.13	sp|P90901|IFA1_CAEEL	Intermediate filament protein ifa-1 OS=Caenorhabditis elegans GN=ifa-1 PE=1 SV=2	ifa-1	Cytoplasm.	intermediate filament	marginal cell
84	22.85	22.85	3.647	tr|Q5PY59|Q5PY59_CAEEL	Kettin OS=Caenorhabditis elegans GN=F54E2.3 PE=2 SV=1	F54E2.3		cytoskeleton, striated muscle thin filament
85	22.85	22.85	16.57	tr|Q9XXI9|Q9XXI9_CAEEL	Protein MCM-2, isoform a OS=Caenorhabditis elegans GN=mcm-2 PE=2 SV=1	mcm-2		centrosome, chromosome	pharyngeal neuron
86	22.63	22.63	25.15	sp|Q17967|PDI1_CAEEL	Protein disulfide-isomerase 1 OS=Caenorhabditis elegans GN=pdi-1 PE=3 SV=1	pdi-1	Endoplasmic reticulum lumen (By similarity).		hypodermis
87	22.62	22.62	18.27	tr|Q19057|Q19057_CAEEL	Protein ACDH-12, isoform a OS=Caenorhabditis elegans GN=acdh-12 PE=2 SV=1	acdh-12
88	22.58	22.58	43.07	sp|Q93615|ETFA_CAEEL	Probable electron transfer flavoprotein subunit alpha, mitochondrial OS=Caenorhabditis elegans GN=F27D4.1 PE=3 SV=2	F27D4.1	Mitochondrion matrix (By similarity).		intestine
89	22.39	22.39	68.82	sp|P19626|MLR2_CAEEL	Myosin regulatory light chain 2 OS=Caenorhabditis elegans GN=mlc-2 PE=1 SV=1	mlc-2			pharynx
90	22.3	28.81	21.94	sp|P27420|HSP7C_CAEEL	Heat shock 70 kDa protein C OS=Caenorhabditis elegans GN=hsp-3 PE=1 SV=2	hsp-3	Endoplasmic reticulum lumen.		pm5
91	22.26	22.26	8.564	tr|Q9UAN9|Q9UAN9_CAEEL; tr|H2KYE0|H2KYE0_CAEEL	Protein NRA-4, isoform a OS=Caenorhabditis elegans GN=nra-4 PE=4 SV=2; Protein NRA-4, isoform b OS=Caenorhabditis elegans GN=nra-4 PE=4 SV=1	nra-4		endoplasmic reticulum	pharynx
92	22.18	22.18	7.989	tr|Q94246|Q94246_CAEEL	Protein GFI-1 OS=Caenorhabditis elegans GN=gfi-1 PE=4 SV=1	gfi-1			RIH
93	22	22	45.21	tr|Q18943|Q18943_CAEEL	Protein D1054.10 OS=Caenorhabditis elegans GN=CELE_D1054.10 PE=4 SV=1	CELE_D1054.10
94	21.81	21.81	35.79	tr|Q95XJ0|Q95XJ0_CAEEL	Protein Y69A2AR.18, isoform a OS=Caenorhabditis elegans GN=CELE_Y69A2AR.18 PE=2 SV=1	CELE_Y69A2AR.18
95	21.8	151.62	47.34	sp|P55155|VIT1_CAEEL	Vitellogenin-1 OS=Caenorhabditis elegans GN=vit-1 PE=1 SV=2	vit-1	Secreted (Potential).
96	21.63	21.63	19.18	tr|O16297|O16297_CAEEL	Protein MCM-7 OS=Caenorhabditis elegans GN=mcm-7 PE=3 SV=1	mcm-7			pharynx
97	21.48	21.48	47.18	sp|P41932|14331_CAEEL	14-3-3-like protein 1 OS=Caenorhabditis elegans GN=par-5 PE=1 SV=2	par-5	Cytoplasm. Nucleus.	cytoplasm, neuron projection, nucleus	gonad
98	21.44	21.44	64.86	sp|P34500|TTR2_CAEEL	Transthyretin-like protein 2 OS=Caenorhabditis elegans GN=ttr-2 PE=1 SV=1	ttr-2	Secreted (Potential).
99	21.23	21.23	27.43	sp|P50880|RL3_CAEEL	60S ribosomal protein L3 OS=Caenorhabditis elegans GN=rpl-3 PE=2 SV=1	rpl-3	Cytoplasm.
100	20.65	20.65	29.11	sp|P91917|OLA1_CAEEL	Obg-like ATPase 1 OS=Caenorhabditis elegans GN=tag-210 PE=2 SV=1	tag-210	Cytoplasm (By similarity).		anal depressor muscle
101	20.53	20.53	16.12	tr|Q9GRZ9|Q9GRZ9_CAEEL	Protein TCC-1 OS=Caenorhabditis elegans GN=tcc-1 PE=4 SV=1	tcc-1
102	20.48	20.48	50	sp|P46769|RSSA_CAEEL	40S ribosomal protein SA OS=Caenorhabditis elegans GN=rps-0 PE=1 SV=3	rps-0	Cytoplasm.		pharynx
103	20.37	20.37	19.09	tr|O17759|O17759_CAEEL	Protein TKT-1 OS=Caenorhabditis elegans GN=tkt-1 PE=4 SV=1	tkt-1			pharynx
104	20.23	20.23	37.45	sp|Q9N3X2|RS4_CAEEL	40S ribosomal protein S4 OS=Caenorhabditis elegans GN=rps-4 PE=1 SV=1	rps-4			pharynx
105	20.17	20.17	23.72	sp|Q95YF3|CGH1_CAEEL	ATP-dependent RNA helicase cgh-1 OS=Caenorhabditis elegans GN=cgh-1 PE=1 SV=1	cgh-1	Cytoplasm. Note=Cytoplasmic when associated	P granule	Z3
106	19.65	19.65	58.25	tr|Q067X2|Q067X2_CAEEL	Protein F13G11.3 OS=Caenorhabditis elegans GN=CELE_F13G11.3 PE=4 SV=1	CELE_F13G11.3
107	19.53	19.53	8.514	sp|P91349|SPD5_CAEEL	Spindle-defective protein 5 OS=Caenorhabditis elegans GN=spd-5 PE=1 SV=2	spd-5	Cytoplasm, cytoskeleton, microtubule	centrosome
108	19.49	19.49	26.29	sp|P45971|OST48_CAEEL	Probable dolichyl-diphosphooligosaccharide--protein glycosyltransferase 48 kDa subunit OS=Caenorhabditis elegans GN=T09A5.11 PE=3 SV=1	T09A5.11	Endoplasmic reticulum membrane; Single-pass
109	19.41	19.41	23.27	tr|Q19680|Q19680_CAEEL	Protein F21D5.1 OS=Caenorhabditis elegans GN=CELE_F21D5.1 PE=3 SV=1	CELE_F21D5.1
110	19.38	19.38	30.3	sp|Q10454|KARG1_CAEEL	Probable arginine kinase F46H5.3 OS=Caenorhabditis elegans GN=F46H5.3 PE=1 SV=2	F46H5.3
111	19.3	19.3	36.86	sp|Q93572|RLA0_CAEEL	60S acidic ribosomal protein P0 OS=Caenorhabditis elegans GN=rpa-0 PE=1 SV=3	rpa-0			neuron
112	19.27	19.27	41.82	sp|Q9BKU4|PHB1_CAEEL	Mitochondrial prohibitin complex protein 1 OS=Caenorhabditis elegans GN=phb-1 PE=1 SV=1	phb-1	Mitochondrion inner membrane.	mitochondrion	neuron
113	19.12	19.12	16.17	sp|P34647|MCM6_CAEEL	DNA replication licensing factor mcm-6 OS=Caenorhabditis elegans GN=mcm-6 PE=1 SV=1	mcm-6	Nucleus (Potential).
114	19.09	19.09	41.54	sp|Q21215|GBLP_CAEEL	Guanine nucleotide-binding protein subunit beta-2-like 1 OS=Caenorhabditis elegans GN=rack-1 PE=1 SV=3	rack-1		axon, cytoplasm, neuron projection, neuronal cell body	neuron
115	19.08	19.08	33.39	tr|Q09967|Q09967_CAEEL	Protein EGG-1 OS=Caenorhabditis elegans GN=egg-1 PE=4 SV=2	egg-1		plasma membrane	germ line
116	19.06	19.06	11.36	sp|O01541|SYAC_CAEEL	Alanine--tRNA ligase, cytoplasmic OS=Caenorhabditis elegans GN=aars-2 PE=2 SV=1	aars-2	Cytoplasm (By similarity).		Cell
117	19.04	19.04	33.24	sp|Q93714|IDH3A_CAEEL	Probable isocitrate dehydrogenase [NAD] subunit alpha, mitochondrial OS=Caenorhabditis elegans GN=idha-1 PE=1 SV=3	idha-1	Mitochondrion (By similarity).		pharynx
118	18.92	18.92	38.97	sp|P51403|RS2_CAEEL	40S ribosomal protein S2 OS=Caenorhabditis elegans GN=rps-2 PE=3 SV=1	rps-2
119	18.73	18.73	8.476	sp|P17140|CO4A2_CAEEL	Collagen alpha-2(IV) chain OS=Caenorhabditis elegans GN=let-2 PE=1 SV=2	let-2	Secreted, extracellular space, extracellular		PVT
120	18.5	18.5	22.54	sp|P34255|YKA3_CAEEL	Uncharacterized protein B0303.3 OS=Caenorhabditis elegans GN=B0303.3 PE=3 SV=1	B0303.3			hypodermis
121	18.42	18.42	36.69	sp|Q22347|ACADM_CAEEL	Probable medium-chain specific acyl-CoA dehydrogenase 10, mitochondrial OS=Caenorhabditis elegans GN=acdh-10 PE=2 SV=1	acdh-10	Mitochondrion matrix (By similarity).		hypodermis
122	18.32	18.32	36.98	sp|Q966C6|RL7A_CAEEL	60S ribosomal protein L7a OS=Caenorhabditis elegans GN=rpl-7A PE=1 SV=3	rpl-7A			pharynx
123	18.31	18.31	10.52	tr|Q95XP6|Q95XP6_CAEEL	Protein MCA-3, isoform a OS=Caenorhabditis elegans GN=mca-3 PE=2 SV=1	mca-3		plasma membrane	nervous system
124	18.21	18.21	19.89	sp|Q9N358|TCPQ_CAEEL	T-complex protein 1 subunit theta OS=Caenorhabditis elegans GN=cct-8 PE=1 SV=3	cct-8	Cytoplasm (By similarity).
125	18.2	18.2	43.86	tr|Q7JNG1|Q7JNG1_CAEEL; tr|P91283|P91283_CAEEL	Protein ATP-3, isoform b OS=Caenorhabditis elegans GN=atp-3 PE=2 SV=1; Protein ATP-3, isoform a OS=Caenorhabditis elegans GN=atp-3 PE=2 SV=1	atp-3			pharynx
126	18.17	18.17	26.12	sp|P27639|IF4A_CAEEL	Eukaryotic initiation factor 4A OS=Caenorhabditis elegans GN=inf-1 PE=2 SV=1	inf-1			neuron
127	18.07	18.25	76.52	sp|Q9XW16|PROF1_CAEEL	Profilin-1 OS=Caenorhabditis elegans GN=pfn-1 PE=2 SV=1	pfn-1	Cytoplasm, cytoskeleton. Note=Also localised	cytoplasm	neuron
128	17.99	17.99	14.52	tr|G4SL51|G4SL51_CAEEL	Protein PQN-52, isoform c OS=Caenorhabditis elegans GN=pqn-52 PE=2 SV=1	pqn-52
129	17.85	17.85	30.98	tr|H2KYS1|H2KYS1_CAEEL	Protein HSP-43, isoform a OS=Caenorhabditis elegans GN=hsp-43 PE=3 SV=1	hsp-43		cell-cell junction	muscle cell
130	17.83	17.83	15.48	sp|P41988|TCPA_CAEEL	T-complex protein 1 subunit alpha OS=Caenorhabditis elegans GN=cct-1 PE=3 SV=2	cct-1	Cytoplasm.		muscle cell
131	17.77	17.77	13.95	tr|Q9N5U1|Q9N5U1_CAEEL	Phosphorylase OS=Caenorhabditis elegans GN=CELE_T22F3.3 PE=2 SV=1	CELE_T22F3.3
132	17.73	17.73	21.82	tr|O17687|O17687_CAEEL	Protein NASP-2 OS=Caenorhabditis elegans GN=nasp-2 PE=4 SV=1	nasp-2			nervous system
133	17.67	17.67	16.2	tr|Q22505|Q22505_CAEEL	Protein IMMT-1 OS=Caenorhabditis elegans GN=immt-1 PE=4 SV=2	immt-1
134	17.6	17.6	31.17	sp|P48152|RS3_CAEEL	40S ribosomal protein S3 OS=Caenorhabditis elegans GN=rps-3 PE=3 SV=1	rps-3
135	17.56	17.56	15.17	sp|Q09508|DHSA_CAEEL	Succinate dehydrogenase [ubiquinone] flavoprotein subunit, mitochondrial OS=Caenorhabditis elegans GN=sdha-1 PE=1 SV=3	sdha-1	Mitochondrion inner membrane; Peripheral		neuron
136	17.44	17.44	35.53	tr|O45552|O45552_CAEEL	Protein F53A2.7 OS=Caenorhabditis elegans GN=CELE_F53A2.7 PE=3 SV=2	CELE_F53A2.7
137	17.04	17.04	30	sp|Q27535|KARG2_CAEEL	Probable arginine kinase ZC434.8 OS=Caenorhabditis elegans GN=ZC434.8 PE=3 SV=1	ZC434.8
138	16.93	16.93	34.43	sp|O01802|RL7_CAEEL	60S ribosomal protein L7 OS=Caenorhabditis elegans GN=rpl-7 PE=1 SV=1	rpl-7
139	16.83	17.18	20.79	sp|P47207|TCPB_CAEEL	T-complex protein 1 subunit beta OS=Caenorhabditis elegans GN=cct-2 PE=1 SV=2	cct-2	Cytoplasm.		neuron
140	16.83	16.83	37.38	sp|Q09533|RL10_CAEEL	60S ribosomal protein L10 OS=Caenorhabditis elegans GN=rpl-10 PE=3 SV=1	rpl-10			pharynx
141	16.81	16.81	3.478	sp|P34369|PRP8_CAEEL	Pre-mRNA-splicing factor 8 homolog OS=Caenorhabditis elegans GN=prp-8 PE=1 SV=1	prp-8	Nucleus (By similarity).		pharynx
142	16.7	16.7	16.41	tr|G5ECS9|G5ECS9_CAEEL	Protein CPT-2, isoform a OS=Caenorhabditis elegans GN=cpt-2 PE=2 SV=2	cpt-2			intestine
143	16.65	16.65	18.38	sp|P34575|CISY_CAEEL	Probable citrate synthase, mitochondrial OS=Caenorhabditis elegans GN=cts-1 PE=1 SV=1	cts-1	Mitochondrion matrix (By similarity).		pharynx
144	16.45	16.45	38.01	tr|O02642|O02642_CAEEL	Protein SUCL-2 OS=Caenorhabditis elegans GN=sucl-2 PE=3 SV=1	sucl-2
145	16.44	16.44	59.12	sp|Q93573|TCTP_CAEEL	Translationally-controlled tumor protein homolog OS=Caenorhabditis elegans GN=tct-1 PE=1 SV=1	tct-1	Cytoplasm (By similarity).
146	16.37	22.24	44.44	sp|P36573|LEC1_CAEEL	32 kDa beta-galactoside-binding lectin OS=Caenorhabditis elegans GN=lec-1 PE=1 SV=1	lec-1
147	16.31	20.48	16.32	tr|Q22235|Q22235_CAEEL	Protein ENPL-1, isoform a OS=Caenorhabditis elegans GN=enpl-1 PE=2 SV=1	enpl-1			pharynx
148	16.28	16.28	48.32	sp|Q09545|DHSB_CAEEL	Succinate dehydrogenase [ubiquinone] iron-sulfur subunit, mitochondrial OS=Caenorhabditis elegans GN=sdhb-1 PE=2 SV=1	sdhb-1	Mitochondrion inner membrane; Peripheral		pharynx
149	16.2	16.2	28.78	tr|Q65XX4|Q65XX4_CAEEL	Protein Y47G6A.15 OS=Caenorhabditis elegans GN=CELE_Y47G6A.15 PE=4 SV=1	CELE_Y47G6A.15
150	16.12	16.12	10.35	sp|P17139|CO4A1_CAEEL	Collagen alpha-1(IV) chain OS=Caenorhabditis elegans GN=emb-9 PE=1 SV=5	emb-9	Secreted, extracellular space, extracellular	basement membrane	pharynx
151	15.98	15.98	17.25	tr|Q21742|Q21742_CAEEL	Protein R05F9.6 OS=Caenorhabditis elegans GN=CELE_R05F9.6 PE=3 SV=1	CELE_R05F9.6
152	15.91	15.91	33.82	tr|Q9XW17|Q9XW17_CAEEL	Protein CAR-1 OS=Caenorhabditis elegans GN=car-1 PE=4 SV=1	car-1		P granule, cytoplasm, cytoplasmic part, endoplasmic reticulum, spindle	gonad
153	15.89	15.89	18.72	sp|O17071|PRS10_CAEEL	Probable 26S protease regulatory subunit 10B OS=Caenorhabditis elegans GN=rpt-4 PE=1 SV=2	rpt-4	Cytoplasm (By similarity). Nucleus (By similarity).		pharynx
154	15.87	15.87	51.46	sp|P62784|H4_CAEEL	Histone H4 OS=Caenorhabditis elegans GN=his-1 PE=1 SV=2	his-1	Nucleus. Chromosome.
155	15.79	15.79	24.09	tr|Q95XR0|Q95XR0_CAEEL	Protein Y39G10AR.8 OS=Caenorhabditis elegans GN=CELE_Y39G10AR.8 PE=4 SV=1	CELE_Y39G10AR.8
156	15.76	15.76	39.52	sp|P49041|RS5_CAEEL	40S ribosomal protein S5 OS=Caenorhabditis elegans GN=rps-5 PE=3 SV=1	rps-5
157	15.54	15.54	13.19	tr|Q9XUW5|Q9XUW5_CAEEL	Protein F58E10.3, isoform a OS=Caenorhabditis elegans GN=CELE_F58E10.3 PE=3 SV=1	CELE_F58E10.3
158	15.51	15.51	12.34	sp|Q19825|SYRC_CAEEL	Probable arginine--tRNA ligase, cytoplasmic OS=Caenorhabditis elegans GN=rrt-1 PE=2 SV=2	rrt-1	Cytoplasm (Potential).
159	15.44	15.44	31.06	sp|P49405|RL5_CAEEL	60S ribosomal protein L5 OS=Caenorhabditis elegans GN=rpl-5 PE=3 SV=1	rpl-5	Cytoplasm (By similarity).		int9R
160	15.28	15.28	35.05	sp|Q23312|RS7_CAEEL	40S ribosomal protein S7 OS=Caenorhabditis elegans GN=rps-7 PE=3 SV=1	rps-7
161	15.11	53.74	53.07	tr|O45815|O45815_CAEEL	Protein ACT-5 OS=Caenorhabditis elegans GN=act-5 PE=3 SV=1	act-5			rect_VR
162	15.06	15.06	34.07	tr|P91020|P91020_CAEEL	Protein C07D8.6 OS=Caenorhabditis elegans GN=C07D8.6 PE=1 SV=1	C07D8.6			germ line
163	15.02	15.02	13.81	sp|P37806|UNC87_CAEEL	Protein unc-87 OS=Caenorhabditis elegans GN=unc-87 PE=1 SV=3	unc-87		I band, actin filament, striated muscle thin filament	anal depressor muscle
164	14.98	14.98	47.37	sp|P48150|RS14_CAEEL	40S ribosomal protein S14 OS=Caenorhabditis elegans GN=rps-14 PE=3 SV=1	rps-14			pharynx
165	14.96	14.96	22.95	tr|Q8I111|Q8I111_CAEEL	Protein PDHA-1, isoform b OS=Caenorhabditis elegans GN=pdha-1 PE=2 SV=1	pdha-1
166	14.8	14.8	15.42	sp|Q09543|2AAA_CAEEL	Probable serine/threonine-protein phosphatase PP2A regulatory subunit OS=Caenorhabditis elegans GN=paa-1 PE=3 SV=2	paa-1		P granule, centrosome, mitotic spindle, nuclear envelope	neuron
167	14.8	14.8	49.17	sp|Q9GYF1|TNNI2_CAEEL	Troponin I 2 OS=Caenorhabditis elegans GN=unc-27 PE=2 SV=2	unc-27		I band, actin filament	anal depressor muscle
168	14.63	18.95	21.49	sp|P90900|IFA4_CAEEL	Intermediate filament protein ifa-4 OS=Caenorhabditis elegans GN=ifa-4 PE=1 SV=2	ifa-4	Cytoplasm (By similarity).		pharyngeal-intestinal valve
169	14.61	14.61	10.27	tr|Q6AW03|Q6AW03_CAEEL; tr|H2L0N9|H2L0N9_CAEEL	Protein Y37E3.17, isoform b OS=Caenorhabditis elegans GN=CELE_Y37E3.17 PE=3 SV=1; Protein Y37E3.17, isoform a OS=Caenorhabditis elegans GN=CELE_Y37E3.17 PE=3 SV=1	CELE_Y37E3.17
170	14.59	14.59	10.78	sp|Q18115|PSMD1_CAEEL	26S proteasome non-ATPase regulatory subunit 1 OS=Caenorhabditis elegans GN=rpn-2 PE=3 SV=4	rpn-2		cell cortex, cytoplasm, nucleoplasm, nucleus, spindle	intestine
171	14.35	14.35	47.1	tr|Q20206|Q20206_CAEEL	Protein RPS-11 OS=Caenorhabditis elegans GN=rps-11 PE=3 SV=1	rps-11
172	14.31	14.31	32.8	sp|Q20228|RS9_CAEEL	40S ribosomal protein S9 OS=Caenorhabditis elegans GN=rps-9 PE=3 SV=1	rps-9
173	14.26	14.26	9.966	tr|G5EEK9|G5EEK9_CAEEL	Protein VHA-5 OS=Caenorhabditis elegans GN=vha-5 PE=2 SV=1	vha-5		apical part of cell, apical plasma membrane, vacuolar proton-transporting V-type ATPase complex	pharynx
174	14.16	14.16	28.51	tr|O01780|O01780_CAEEL	Protein W03F11.1 OS=Caenorhabditis elegans GN=CELE_W03F11.1 PE=4 SV=1	CELE_W03F11.1
175	14.12	14.12	22.36	sp|P54412|EF1G_CAEEL	Probable elongation factor 1-gamma OS=Caenorhabditis elegans GN=F17C11.9 PE=2 SV=1	F17C11.9
176	14.06	14.06	26.35	tr|Q21966|Q21966_CAEEL	Protein ASP-4 OS=Caenorhabditis elegans GN=asp-4 PE=3 SV=1	asp-4
177	14.04	14.04	12.09	tr|Q9N5B7|Q9N5B7_CAEEL; tr|G5ECC3|G5ECC3_CAEEL	Protein RME-1, isoform a OS=Caenorhabditis elegans GN=rme-1 PE=2 SV=1; Protein RME-1, isoform b OS=Caenorhabditis elegans GN=rme-1 PE=2 SV=1	rme-1		cell cortex, cytoplasm, endomembrane system	pharynx
178	14.03	14.03	39.93	tr|O16202|O16202_CAEEL	Protein LYS-7 OS=Caenorhabditis elegans GN=lys-7 PE=4 SV=1	lys-7			intestine
179	14.01	14.01	21.7	sp|P04970|G3P1_CAEEL	Glyceraldehyde-3-phosphate dehydrogenase 1 OS=Caenorhabditis elegans GN=gpd-1 PE=1 SV=1	gpd-1	Cytoplasm.		germ line
180	14	14	44.79	sp|Q09544|ATPD_CAEEL	ATP synthase subunit delta, mitochondrial OS=Caenorhabditis elegans GN=F58F12.1 PE=1 SV=1	F58F12.1	Mitochondrion. Mitochondrion inner membrane.
181	14	14	61.54	sp|Q9U3R0|U375B_CAEEL	UPF0375 protein C08F11.12 OS=Caenorhabditis elegans GN=C08F11.12 PE=3 SV=1	C08F11.12	Secreted (Potential).
182	13.95	14.04	13.66	sp|Q9BPN8|Y92H3_CAEEL	Uncharacterized protein Y92H12BR.3 OS=Caenorhabditis elegans GN=Y92H12BR.3 PE=1 SV=2	Y92H12BR.3	Membrane; Single-pass membrane protein
183	13.93	13.93	56.12	tr|Q27GT6|Q27GT6_CAEEL	Protein C08A9.10 OS=Caenorhabditis elegans GN=C08A9.10 PE=4 SV=1	C08A9.10
184	13.79	14.73	21.84	sp|Q18787|PRS7_CAEEL	26S protease regulatory subunit 7 OS=Caenorhabditis elegans GN=rpt-1 PE=1 SV=1	rpt-1	Cytoplasm (Potential). Nucleus (Potential).
185	13.78	13.78	22.18	sp|P48154|RS3A_CAEEL	40S ribosomal protein S3a OS=Caenorhabditis elegans GN=rps-1 PE=3 SV=2	rps-1	Cytoplasm (By similarity).
186	13.72	13.72	7.63	tr|Q9N4H7|Q9N4H7_CAEEL	Protein Y71F9AL.17 OS=Caenorhabditis elegans GN=CELE_Y71F9AL.17 PE=4 SV=2	CELE_Y71F9AL.17
187	13.69	13.69	24.58	tr|Q20053|Q20053_CAEEL	Protein ASB-1 OS=Caenorhabditis elegans GN=asb-1 PE=4 SV=1	asb-1		mitochondrion	germ line
188	13.67	13.67	8.431	tr|Q304E5|Q304E5_CAEEL	Protein PGL-1, isoform b OS=Caenorhabditis elegans GN=pgl-1 PE=2 SV=1	pgl-1		P granule	germ line
189	13.6	13.6	49.65	tr|Q9XXR4|Q9XXR4_CAEEL	Protein TTR-24, isoform a OS=Caenorhabditis elegans GN=ttr-24 PE=4 SV=1	ttr-24
190	13.41	26.46	21.77	sp|P20163|HSP7D_CAEEL	Heat shock 70 kDa protein D OS=Caenorhabditis elegans GN=hsp-4 PE=1 SV=2	hsp-4	Endoplasmic reticulum lumen.		gon_herm_dtc_P
191	13.41	13.41	13.26	tr|Q9NLD1|Q9NLD1_CAEEL	Protein HRP-2, isoform a OS=Caenorhabditis elegans GN=hrp-2 PE=2 SV=2	hrp-2		nucleus	Cell
192	13.34	13.34	21.34	sp|P91427|PGK_CAEEL	Probable phosphoglycerate kinase OS=Caenorhabditis elegans GN=pgk-1 PE=1 SV=1	pgk-1	Cytoplasm.
193	13.31	13.31	6.441	tr|O76447|O76447_CAEEL	Protein HCP-1 OS=Caenorhabditis elegans GN=hcp-1 PE=4 SV=1	hcp-1		condensed chromosome kinetochore	AB
194	13.18	13.18	23.47	sp|P50093|PHB2_CAEEL	Mitochondrial prohibitin complex protein 2 OS=Caenorhabditis elegans GN=phb-2 PE=1 SV=2	phb-2	Mitochondrion inner membrane; Single-pass	mitochondrion	neuron
195	13.13	13.13	7.512	tr|Q8WTL6|Q8WTL6_CAEEL	Protein HPO-29 OS=Caenorhabditis elegans GN=hpo-29 PE=4 SV=2	hpo-29			anal depressor muscle
196	13.13	13.13	15.78	sp|P52717|YUW5_CAEEL	Uncharacterized serine carboxypeptidase F41C3.5 OS=Caenorhabditis elegans GN=F41C3.5 PE=1 SV=1	F41C3.5			pharynx
197	13.12	13.12	5.076	sp|Q09475|YP93_CAEEL	Uncharacterized helicase C28H8.3 OS=Caenorhabditis elegans GN=C28H8.3 PE=3 SV=2	C28H8.3	Nucleus (Potential).
198	13.07	13.07	31.16	sp|O17915|RAN_CAEEL	GTP-binding nuclear protein ran-1 OS=Caenorhabditis elegans GN=ran-1 PE=1 SV=1	ran-1	Nucleus. Chromosome, centromere,
199	12.97	12.97	44.44	sp|O44480|RL18A_CAEEL	60S ribosomal protein L18a OS=Caenorhabditis elegans GN=rpl-20 PE=3 SV=2	rpl-20
200	12.95	12.95	28.29	sp|Q9NEW6|RSP3_CAEEL	Probable splicing factor, arginine/serine-rich 3 OS=Caenorhabditis elegans GN=rsp-3 PE=1 SV=2	rsp-3	Nucleus (By similarity).		pharynx
201	12.92	12.92	13.84	tr|O44549|O44549_CAEEL	Protein ACDH-3 OS=Caenorhabditis elegans GN=acdh-3 PE=3 SV=1	acdh-3			pharynx
202	12.91	12.91	21.02	sp|Q22053|FBRL_CAEEL	rRNA 2'-O-methyltransferase fibrillarin OS=Caenorhabditis elegans GN=fib-1 PE=3 SV=1	fib-1	Nucleus, nucleolus (By similarity).
203	12.89	12.89	16.75	sp|Q11190|ETFD_CAEEL	Electron transfer flavoprotein-ubiquinone oxidoreductase, mitochondrial OS=Caenorhabditis elegans GN=let-721 PE=1 SV=2	let-721	Mitochondrion inner membrane (By similarity).	mitochondrion	pharynx
204	12.89	12.89	22.2	tr|G5ED31|G5ED31_CAEEL	Protein UCR-2.1, isoform a OS=Caenorhabditis elegans GN=ucr-2.1 PE=2 SV=1	ucr-2.1
205	12.85	12.85	15.93	sp|P90850|YCF2E_CAEEL	Uncharacterized peptidase C1-like protein F26E4.3 OS=Caenorhabditis elegans GN=F26E4.3 PE=1 SV=3	F26E4.3	Secreted (Potential).
206	12.84	12.84	42.31	sp|P48156|RS8_CAEEL	40S ribosomal protein S8 OS=Caenorhabditis elegans GN=rps-8 PE=3 SV=1	rps-8
207	12.75	12.75	15.58	tr|O76371|O76371_CAEEL	Protein RPT-5 OS=Caenorhabditis elegans GN=rpt-5 PE=1 SV=1	rpt-5			pharynx
208	12.74	12.74	7.524	sp|Q9U1Q4|SYV_CAEEL	Valine--tRNA ligase OS=Caenorhabditis elegans GN=vrs-2 PE=1 SV=1	vrs-2
209	12.71	12.71	48.69	tr|Q17763|Q17763_CAEEL	Protein ATP-5 OS=Caenorhabditis elegans GN=atp-5 PE=4 SV=2	atp-5
210	12.69	12.69	10.65	tr|Q2XN02|Q2XN02_CAEEL; tr|F5GUA3|F5GUA3_CAEEL	Coatomer subunit gamma OS=Caenorhabditis elegans GN=CELE_T14G10.5 PE=2 SV=1; Coatomer subunit gamma OS=Caenorhabditis elegans GN=CELE_T14G10.5 PE=2 SV=1	CELE_T14G10.5	Cytoplasm. Golgi apparatus membrane;
211	12.65	12.65	57.5	tr|O45227|O45227_CAEEL	Protein B0513.4, isoform a OS=Caenorhabditis elegans GN=B0513.4 PE=2 SV=1	B0513.4
212	12.63	12.63	29.63	tr|H2FLJ1|H2FLJ1_CAEEL	Protein STL-1, isoform a OS=Caenorhabditis elegans GN=stl-1 PE=4 SV=1	stl-1
213	12.61	12.61	22.19	sp|Q93235|AT1B1_CAEEL	Sodium/potassium-transporting ATPase subunit beta-1 OS=Caenorhabditis elegans GN=nkb-1 PE=1 SV=1	nkb-1	Membrane; Single-pass type II membrane
214	12.55	12.55	10.53	sp|P90795|GPDM_CAEEL	Probable glycerol-3-phosphate dehydrogenase, mitochondrial OS=Caenorhabditis elegans GN=T25G3.4 PE=3 SV=2	T25G3.4	Mitochondrion (By similarity).
215	12.53	12.53	5.481	sp|Q09996|SYLC_CAEEL	Leucine--tRNA ligase OS=Caenorhabditis elegans GN=lrs-1 PE=3 SV=2	lrs-1
216	12.47	12.47	10.62	sp|P34689|GLH1_CAEEL	ATP-dependent RNA helicase glh-1 OS=Caenorhabditis elegans GN=glh-1 PE=1 SV=3	glh-1		cytoplasm, perinuclear region of cytoplasm	gonad
217	12.42	12.42	7.051	tr|Q9N5V3|Q9N5V3_CAEEL	Protein IMB-3 OS=Caenorhabditis elegans GN=imb-3 PE=4 SV=2	imb-3
218	12.41	12.41	18.04	sp|Q20938|PS11A_CAEEL	Probable 26S proteasome regulatory subunit rpn-6.1 OS=Caenorhabditis elegans GN=rpn-6.1 PE=2 SV=2	rpn-6.1			pharynx
219	12.32	12.32	34.48	tr|Q9BKU5|Q9BKU5_CAEEL	Protein Y37E3.8, isoform a OS=Caenorhabditis elegans GN=CELE_Y37E3.8 PE=3 SV=1	CELE_Y37E3.8
220	12.28	12.28	42.36	sp|Q22054|RS16_CAEEL	40S ribosomal protein S16 OS=Caenorhabditis elegans GN=rps-16 PE=1 SV=3	rps-16
221	12.2	12.2	5.492	tr|Q17832|Q17832_CAEEL	Protein C08H9.2, isoform a OS=Caenorhabditis elegans GN=C08H9.2 PE=2 SV=2	C08H9.2
222	12.08	12.18	38.1	tr|J7SA65|J7SA65_CAEEL	Histone H2A OS=Caenorhabditis elegans GN=his-57 PE=3 SV=1	his-57	Nucleus (By similarity).
223	12.06	12.06	4.664	sp|G5EEM5|ZYG9_CAEEL	Zygote defective protein 9 OS=Caenorhabditis elegans GN=zyg-9 PE=1 SV=1	zyg-9	Cytoplasm, cytoskeleton, spindle pole.	centrosome, cytoplasm, spindle pole
224	12.01	12.01	20.59	tr|Q18599|Q18599_CAEEL	Protein C44B7.10 OS=Caenorhabditis elegans GN=C44B7.10 PE=4 SV=3	C44B7.10			Cell
225	12	12	50.88	sp|P52015|CYP7_CAEEL	Peptidyl-prolyl cis-trans isomerase 7 OS=Caenorhabditis elegans GN=cyn-7 PE=1 SV=2	cyn-7
226	11.97	11.97	30.38	sp|Q9XVF7|RL8_CAEEL	60S ribosomal protein L8 OS=Caenorhabditis elegans GN=rpl-8 PE=3 SV=1	rpl-8	Cytoplasm.
227	11.8	11.8	13.07	tr|Q21233|Q21233_CAEEL	Protein NUO-4, isoform a OS=Caenorhabditis elegans GN=nuo-4 PE=2 SV=1	nuo-4
228	11.75	11.75	14.2	sp|Q21276|YZVL_CAEEL	Uncharacterized NOP5 family protein K07C5.4 OS=Caenorhabditis elegans GN=K07C5.4 PE=3 SV=1	K07C5.4
229	11.74	11.74	16.63	tr|O45012|O45012_CAEEL	Protein NOL-5 OS=Caenorhabditis elegans GN=nol-5 PE=4 SV=1	nol-5
230	11.68	11.68	7.543	tr|Q9GZH5|Q9GZH5_CAEEL	Protein RPN-1 OS=Caenorhabditis elegans GN=rpn-1 PE=4 SV=1	rpn-1
231	11.67	11.67	27.24	sp|Q9NEN6|RS6_CAEEL	40S ribosomal protein S6 OS=Caenorhabditis elegans GN=rps-6 PE=1 SV=1	rps-6
232	11.65	12.77	12.6	tr|Q4W5R4|Q4W5R4_CAEEL	Protein LAF-1, isoform a OS=Caenorhabditis elegans GN=laf-1 PE=2 SV=1	laf-1			germ line
233	11.64	11.65	27.38	sp|Q9U2H9|EF1B2_CAEEL	Probable elongation factor 1-beta/1-delta 2 OS=Caenorhabditis elegans GN=eef-1B.2 PE=1 SV=4	eef-1B.2
234	11.61	12.36	19.19	sp|O16368|PRS4_CAEEL	Probable 26S protease regulatory subunit 4 OS=Caenorhabditis elegans GN=rpt-2 PE=3 SV=1	rpt-2	Cytoplasm (By similarity). Nucleus (By similarity).		pharynx
235	11.59	11.59	5.396	tr|Q23315|Q23315_CAEEL	Protein EARS-1 OS=Caenorhabditis elegans GN=ears-1 PE=3 SV=1	ears-1
236	11.28	11.28	27.04	sp|Q94300|RL11_CAEEL	60S ribosomal protein L11 OS=Caenorhabditis elegans GN=rpl-11.1 PE=3 SV=1	rpl-11.1			germ line
237	11.19	11.19	10.24	tr|O02286|O02286_CAEEL	Protein PCK-2, isoform a OS=Caenorhabditis elegans GN=pck-2 PE=2 SV=1	pck-2			muscle cell
238	11.15	11.15	14.83	tr|Q27473|Q27473_CAEEL	Annexin OS=Caenorhabditis elegans GN=nex-3 PE=3 SV=1	nex-3
239	11.09	11.09	22.51	sp|Q18040|OAT_CAEEL	Probable ornithine aminotransferase, mitochondrial OS=Caenorhabditis elegans GN=C16A3.10 PE=2 SV=3	C16A3.10	Mitochondrion matrix (By similarity).		pharynx
240	10.97	10.97	21.66	tr|O45734|O45734_CAEEL	Protein CPL-1, isoform a OS=Caenorhabditis elegans GN=cpl-1 PE=3 SV=1	cpl-1		annuli extracellular matrix, collagen and cuticulin-based cuticle extracellular matrix, endolysosome	pharynx
241	10.95	10.95	4.733	tr|Q53U87|Q53U87_CAEEL; tr|Q4PIU9|Q4PIU9_CAEEL	Protein SAX-7, isoform c OS=Caenorhabditis elegans GN=sax-7 PE=2 SV=1; Protein SAX-7, isoform b OS=Caenorhabditis elegans GN=sax-7 PE=2 SV=1	sax-7		axon, cell-cell adherens junction, dendrite, neuronal cell body, plasma membrane, sarcomere	muscle cell
242	10.94	10.94	14.49	sp|Q21217|GABT_CAEEL	Probable 4-aminobutyrate aminotransferase, mitochondrial OS=Caenorhabditis elegans GN=gta-1 PE=1 SV=1	gta-1	Mitochondrion matrix (By similarity).		nervous system
243	10.91	10.91	9.033	sp|O62431|SYQ_CAEEL	Probable glutamine--tRNA ligase OS=Caenorhabditis elegans GN=ers-1 PE=2 SV=1	ers-1
244	10.9	10.9	5.852	tr|Q23463|Q23463_CAEEL	Protein EFTU-2 OS=Caenorhabditis elegans GN=eftu-2 PE=2 SV=1	eftu-2
245	10.89	10.89	8.842	tr|G5EFG4|G5EFG4_CAEEL	Protein ABCF-2 OS=Caenorhabditis elegans GN=abcf-2 PE=3 SV=1	abcf-2			pharynx
246	10.82	10.82	6.905	tr|Q9N3T5|Q9N3T5_CAEEL	Protein SPG-7 OS=Caenorhabditis elegans GN=spg-7 PE=3 SV=2	spg-7			germ line
247	10.78	10.78	8.552	sp|P52709|SYTC_CAEEL	Threonine--tRNA ligase, cytoplasmic OS=Caenorhabditis elegans GN=trs-1 PE=2 SV=1	trs-1	Cytoplasm (Potential).		pharynx
248	10.73	10.73	6.99	tr|H2KZD5|H2KZD5_CAEEL	Protein CSR-1, isoform a OS=Caenorhabditis elegans GN=csr-1 PE=4 SV=1	csr-1		P granule, chromosome, cytoplasm, nucleus	Cell
249	10.71	12.99	18.51	tr|Q9XTT9|Q9XTT9_CAEEL	Protein RPT-6 OS=Caenorhabditis elegans GN=rpt-6 PE=4 SV=1	rpt-6
250	10.65	10.65	18.79	tr|Q9N3H3|Q9N3H3_CAEEL	Protein Y53G8AL.2 OS=Caenorhabditis elegans GN=CELE_Y53G8AL.2 PE=4 SV=2	CELE_Y53G8AL.2
251	10.64	10.64	41.46	sp|Q27876|H2B4_CAEEL; sp|P04255|H2B1_CAEEL	Probable histone H2B 4 OS=Caenorhabditis elegans GN=his-48 PE=3 SV=3; Histone H2B 1 OS=Caenorhabditis elegans GN=his-11 PE=1 SV=4	his-48	Nucleus. Chromosome.		gonad
252	10.61	10.61	20.62	tr|Q18547|Q18547_CAEEL	Protein RFC-3 OS=Caenorhabditis elegans GN=rfc-3 PE=1 SV=1	rfc-3
253	10.61	10.61	37.23	sp|O45946|RL18_CAEEL	60S ribosomal protein L18 OS=Caenorhabditis elegans GN=rpl-18 PE=3 SV=1	rpl-18	Cytoplasm (By similarity).
254	10.56	11.27	25.36	sp|P46502|PRS6B_CAEEL	Probable 26S protease regulatory subunit 6B OS=Caenorhabditis elegans GN=rpt-3 PE=3 SV=1	rpt-3	Cytoplasm (Potential). Nucleus (Potential).		pharynx
255	10.55	10.55	17.96	sp|P53016|RFC4_CAEEL	Replication factor C subunit 4 OS=Caenorhabditis elegans GN=rfc-4 PE=1 SV=1	rfc-4	Nucleus (Probable).
256	10.46	10.46	16.12	tr|H2KMK6|H2KMK6_CAEEL	Protein Y38E10A.22, isoform a OS=Caenorhabditis elegans GN=CELE_Y38E10A.22 PE=4 SV=2	CELE_Y38E10A.22
257	10.44	10.44	9.991	tr|K8F7Z0|K8F7Z0_CAEEL; tr|K8ESK9|K8ESK9_CAEEL	Protein POD-1, isoform b OS=Caenorhabditis elegans GN=pod-1 PE=4 SV=1; Protein POD-1, isoform c OS=Caenorhabditis elegans GN=pod-1 PE=4 SV=1	pod-1		cytoplasmic part
258	10.42	10.42	9.358	tr|L8E976|L8E976_CAEEL; sp|Q21153|CMC1_CAEEL	Protein K02F3.2, isoform b OS=Caenorhabditis elegans GN=CELE_K02F3.2 PE=3 SV=1; Probable calcium-binding mitochondrial carrier K02F3.2 OS=Caenorhabditis elegans GN=K02F3.2 PE=3 SV=2	CELE_K02F3.2	Mitochondrion inner membrane; Multi-pass
259	10.34	10.34	17.14	tr|Q9GZE9|Q9GZE9_CAEEL	Protein F22F7.1, isoform a OS=Caenorhabditis elegans GN=CELE_F22F7.1 PE=2 SV=1	CELE_F22F7.1
260	10.32	10.32	6.572	tr|B7WNA0|B7WNA0_CAEEL	Pyruvate kinase OS=Caenorhabditis elegans GN=pyk-1 PE=2 SV=1	pyk-1			reproductive system
261	10.3	10.3	23.76	sp|Q27389|RL13A_CAEEL	60S ribosomal protein L13a OS=Caenorhabditis elegans GN=rpl-16 PE=2 SV=1	rpl-16
262	10.29	10.29	12.09	tr|G5ED07|G5ED07_CAEEL	CeERp57 OS=Caenorhabditis elegans GN=pdi-3 PE=2 SV=1	pdi-3		annular furrow extracellular matrix	hypodermis
263	10.29	10.29	50.69	tr|Q9XXR5|Q9XXR5_CAEEL	Protein TTR-26 OS=Caenorhabditis elegans GN=ttr-26 PE=4 SV=1	ttr-26
264	10.25	10.25	9.479	tr|G5EE04|G5EE04_CAEEL	Protein HIP-1 OS=Caenorhabditis elegans GN=hip-1 PE=4 SV=1	hip-1			hypodermis
265	10.22	10.22	19.82	sp|P47991|RL6_CAEEL	60S ribosomal protein L6 OS=Caenorhabditis elegans GN=rpl-6 PE=1 SV=1	rpl-6
266	10.19	10.19	10.87	tr|Q9N4J8|Q9N4J8_CAEEL	Protein CCT-3 OS=Caenorhabditis elegans GN=cct-3 PE=3 SV=3	cct-3
267	10.19	10.19	65.88	tr|G5EC68|G5EC68_CAEEL	ABF-2 OS=Caenorhabditis elegans GN=abf-2 PE=4 SV=1	abf-2			marginal cell
268	10.18	10.18	50.68	tr|Q9N384|Q9N384_CAEEL	Protein LEC-6 OS=Caenorhabditis elegans GN=lec-6 PE=1 SV=1	lec-6		cytoplasm	pharynx
269	10.13	10.13	19.69	sp|O16259|STIP1_CAEEL	Stress-induced-phosphoprotein 1 OS=Caenorhabditis elegans GN=sti-1 PE=1 SV=1	sti-1	Cytoplasm. Note=Detected in cytoplasm in	cytoplasm	pharynx
270	10.13	10.13	11.21	tr|Q9TZS5|Q9TZS5_CAEEL	Protein CCT-7, isoform a OS=Caenorhabditis elegans GN=cct-7 PE=2 SV=2	cct-7			pharynx
271	10.05	10.05	35.61	tr|Q9UAQ6|Q9UAQ6_CAEEL; tr|I7FW32|I7FW32_CAEEL	Protein RAB-1 OS=Caenorhabditis elegans GN=rab-1 PE=2 SV=1; Rab-1 (Fragment) OS=Caenorhabditis elegans GN=rab-1 PE=2 SV=1	rab-1			neuron
272	10.05	10.05	62.16	sp|O62053|U375A_CAEEL	UPF0375 protein C08F11.11 OS=Caenorhabditis elegans GN=C08F11.11 PE=1 SV=1	C08F11.11	Secreted (Potential).
273	10.01	10.01	19.79	tr|Q9NA98|Q9NA98_CAEEL	Protein ARP-1 OS=Caenorhabditis elegans GN=arp-1 PE=3 SV=2	arp-1
274	10.01	10.01	32.09	sp|Q9BL19|RL17_CAEEL	60S ribosomal protein L17 OS=Caenorhabditis elegans GN=rpl-17 PE=3 SV=1	rpl-17			neuron
275	10	10	28.86	tr|O62415|O62415_CAEEL	Protein LYS-1 OS=Caenorhabditis elegans GN=lys-1 PE=4 SV=1	lys-1		cytoplasmic vesicle	IL2 neuron
276	10	10	25.17	sp|Q9XVP0|RS15_CAEEL	40S ribosomal protein S15 OS=Caenorhabditis elegans GN=rps-15 PE=1 SV=3	rps-15
277	9.99	9.99	32.17	tr|Q09975|Q09975_CAEEL	Protein LYS-8 OS=Caenorhabditis elegans GN=lys-8 PE=1 SV=2	lys-8		cytoplasm, nucleus	g2R
278	9.97	9.97	25.66	sp|Q21824|TDX1_CAEEL	Probable peroxiredoxin prdx-3 OS=Caenorhabditis elegans GN=prdx-3 PE=1 SV=1	prdx-3	Cytoplasm (By similarity).
279	9.96	9.96	43.57	sp|P48158|RL23_CAEEL	60S ribosomal protein L23 OS=Caenorhabditis elegans GN=rpl-23 PE=3 SV=1	rpl-23			pharynx
280	9.91	11.14	25.44	tr|Q18625|Q18625_CAEEL	Protein LEC-4 OS=Caenorhabditis elegans GN=lec-4 PE=2 SV=1	lec-4
281	9.88	9.9	5.839	tr|P90897|P90897_CAEEL; tr|G3MU57|G3MU57_CAEEL	Protein F58G11.2, isoform a OS=Caenorhabditis elegans GN=CELE_F58G11.2 PE=2 SV=4; Protein F58G11.2, isoform b OS=Caenorhabditis elegans GN=CELE_F58G11.2 PE=2 SV=1	CELE_F58G11.2
282	9.85	9.85	11.93	sp|Q19722|SYNC_CAEEL	Asparagine--tRNA ligase, cytoplasmic OS=Caenorhabditis elegans GN=nrs-1 PE=3 SV=1	nrs-1	Cytoplasm (Probable).
283	9.85	9.85	8.287	tr|Q95QM8|Q95QM8_CAEEL; tr|Q19130|Q19130_CAEEL	Protein F07A11.2, isoform b OS=Caenorhabditis elegans GN=CELE_F07A11.2 PE=2 SV=1; Protein F07A11.2, isoform a OS=Caenorhabditis elegans GN=CELE_F07A11.2 PE=2 SV=1	CELE_F07A11.2
284	9.83	9.83	9.264	sp|Q03604|RIR1_CAEEL	Ribonucleoside-diphosphate reductase large subunit OS=Caenorhabditis elegans GN=rnr-1 PE=3 SV=1	rnr-1			neuron
285	9.75	9.75	14.32	tr|Q9N5B3|Q9N5B3_CAEEL	Protein W08E12.7 OS=Caenorhabditis elegans GN=CELE_W08E12.7 PE=4 SV=1	CELE_W08E12.7
286	9.7	9.7	37.27	tr|G1K0V8|G1K0V8_CAEEL; sp|P34563|IF5A1_CAEEL	Protein IFF-1, isoform b OS=Caenorhabditis elegans GN=iff-1 PE=2 SV=1; Eukaryotic translation initiation factor 5A-1 OS=Caenorhabditis elegans GN=iff-1 PE=1 SV=1	iff-1			gonad
287	9.68	9.68	2.575	tr|Q20937|Q20937_CAEEL	Protein LET-711 OS=Caenorhabditis elegans GN=let-711 PE=4 SV=3	let-711			gonad
288	9.67	9.67	76.58	sp|P91913|RLA1_CAEEL	60S acidic ribosomal protein P1 OS=Caenorhabditis elegans GN=rla-1 PE=3 SV=2	rla-1		cytoplasm, nucleus
289	9.66	9.66	10.13	tr|O45430|O45430_CAEEL	Protein MCCC-1 OS=Caenorhabditis elegans GN=mccc-1 PE=4 SV=2	mccc-1			pharynx
290	9.6	9.6	8.762	tr|Q9N302|Q9N302_CAEEL	Protein ACS-13 OS=Caenorhabditis elegans GN=acs-13 PE=4 SV=1	acs-13			pharynx
291	9.56	9.56	24.88	tr|Q22508|Q22508_CAEEL	Protein TAG-18 OS=Caenorhabditis elegans GN=tag-18 PE=4 SV=1	tag-18			anal depressor muscle
292	9.52	9.52	15.06	sp|Q18212|DX39B_CAEEL	Spliceosome RNA helicase DDX39B homolog OS=Caenorhabditis elegans GN=hel-1 PE=2 SV=1	hel-1	Nucleus (Probable).		pharynx
293	9.46	9.46	14.06	sp|Q9XXU9|VATC_CAEEL	V-type proton ATPase subunit C OS=Caenorhabditis elegans GN=vha-11 PE=2 SV=1	vha-11	Cytoplasm. Note=In embryonic cells, detected	cytoplasm, intracellular organelle, nucleus	hypodermis
294	9.44	17.03	16.88	tr|O44954|O44954_CAEEL	Protein SDHA-2 OS=Caenorhabditis elegans GN=sdha-2 PE=4 SV=1	sdha-2
295	9.43	9.44	1.315	tr|G5EBH3|G5EBH3_CAEEL; tr|G5EC35|G5EC35_CAEEL; tr|G5EFW3|G5EFW3_CAEEL	Protein SMA-1, isoform d OS=Caenorhabditis elegans GN=sma-1 PE=2 SV=1; Beta chain spectrin homolog Sma1 OS=Caenorhabditis elegans GN=sma-1 PE=2 SV=1; Protein SMA-1, isoform a OS=Caenorhabditis elegans GN=sma-1 PE=2 SV=1	sma-1		apical plasma membrane, cytoplasm	pharynx
296	9.41	9.41	3.769	sp|Q21926|SYIC_CAEEL	Isoleucine--tRNA ligase, cytoplasmic OS=Caenorhabditis elegans GN=irs-1 PE=3 SV=1	irs-1	Cytoplasm.		pharynx
297	9.37	9.37	10.5	tr|G5EEH6|G5EEH6_CAEEL	Isovaleryl-CoA dehydrogenase OS=Caenorhabditis elegans GN=ivd-1 PE=2 SV=1	ivd-1			pharynx
298	9.34	9.34	10.34	sp|Q17770|PDI2_CAEEL	Protein disulfide-isomerase 2 OS=Caenorhabditis elegans GN=pdi-2 PE=1 SV=1	pdi-2	Endoplasmic reticulum lumen.	endoplasmic reticulum	Cell
299	9.33	9.33	10.84	tr|O61874|O61874_CAEEL	Protein DOD-19 OS=Caenorhabditis elegans GN=dod-19 PE=4 SV=2	dod-19
300	9.31	9.31	8.585	tr|O45418|O45418_CAEEL	Protein FKB-6 OS=Caenorhabditis elegans GN=fkb-6 PE=1 SV=1	fkb-6			neuron
301	9.3	9.3	9.143	tr|Q9U229|Q9U229_CAEEL	Protein WAH-1, isoform a OS=Caenorhabditis elegans GN=wah-1 PE=2 SV=2	wah-1		mitochondrion
302	9.3	9.3	41.55	tr|O01542|O01542_CAEEL	Protein CPN-3 OS=Caenorhabditis elegans GN=cpn-3 PE=4 SV=1	cpn-3			anal depressor muscle
303	9.27	9.27	10.86	tr|G5EFD7|G5EFD7_CAEEL	Protein F46C5.9 OS=Caenorhabditis elegans GN=CELE_F46C5.9 PE=4 SV=1	CELE_F46C5.9
304	9.24	9.24	21.1	tr|G5EDY2|G5EDY2_CAEEL	Protein WARS-1 OS=Caenorhabditis elegans GN=wars-1 PE=2 SV=1	wars-1
305	9.12	9.12	5.145	sp|Q09591|MIX1_CAEEL	Mitotic chromosome and X-chromosome-associated protein mix-1 OS=Caenorhabditis elegans GN=mix-1 PE=1 SV=2	mix-1	Nucleus. Chromosome. Note=Specifically	chromosome, condensed chromosome	AB
306	9.06	9.06	12.7	sp|Q9N4Z0|L2HDH_CAEEL	L-2-hydroxyglutarate dehydrogenase, mitochondrial OS=Caenorhabditis elegans GN=Y45G12B.3 PE=3 SV=2	Y45G12B.3	Mitochondrion (By similarity).
307	9.05	9.05	1.895	tr|G4S034|G4S034_CAEEL	Protein SPC-1, isoform a OS=Caenorhabditis elegans GN=spc-1 PE=2 SV=2	spc-1		membrane	pharynx
308	9.05	9.05	29.41	tr|Q9TXI4|Q9TXI4_CAEEL	Protein F23C8.5 OS=Caenorhabditis elegans GN=CELE_F23C8.5 PE=4 SV=2	CELE_F23C8.5
309	9.03	9.03	11.63	tr|Q9N303|Q9N303_CAEEL	Protein DEPS-1 OS=Caenorhabditis elegans GN=deps-1 PE=4 SV=1	deps-1		P granule	germ line
310	9.03	9.03	16.36	sp|Q11067|PDIA6_CAEEL	Probable protein disulfide-isomerase A6 OS=Caenorhabditis elegans GN=tag-320 PE=3 SV=1	tag-320	Endoplasmic reticulum lumen (By similarity).		hypodermis
311	9.02	9.02	34.55	sp|P61866|RL12_CAEEL	60S ribosomal protein L12 OS=Caenorhabditis elegans GN=rpl-12 PE=3 SV=1	rpl-12			neuron
312	8.98	8.98	17.23	tr|Q9N362|Q9N362_CAEEL	Protein Y55F3AM.13 OS=Caenorhabditis elegans GN=CELE_Y55F3AM.13 PE=4 SV=1	CELE_Y55F3AM.13
313	8.97	8.97	13.12	tr|Q23382|Q23382_CAEEL	Protein CCDC-47 OS=Caenorhabditis elegans GN=ccdc-47 PE=1 SV=1	ccdc-47			pharynx
314	8.95	8.95	5.939	sp|Q19842|PCCA_CAEEL	Propionyl-CoA carboxylase alpha chain, mitochondrial OS=Caenorhabditis elegans GN=pcca-1 PE=1 SV=1	pcca-1	Mitochondrion matrix (By similarity).		neuron
315	8.92	8.92	5.777	tr|Q9U2F2|Q9U2F2_CAEEL	Protein CPT-1 OS=Caenorhabditis elegans GN=cpt-1 PE=3 SV=3	cpt-1			pharynx
316	8.91	8.92	5.25	tr|Q95Y15|Q95Y15_CAEEL	Protein NPP-8, isoform b OS=Caenorhabditis elegans GN=npp-8 PE=2 SV=4	npp-8		P granule, nuclear envelope
317	8.9	8.9	18.6	tr|Q9N3I1|Q9N3I1_CAEEL	Protein Y51H7C.13 OS=Caenorhabditis elegans GN=CELE_Y51H7C.13 PE=4 SV=2	CELE_Y51H7C.13
318	8.89	8.89	6.863	tr|Q20780|Q20780_CAEEL	Protein ALH-1, isoform a OS=Caenorhabditis elegans GN=alh-1 PE=2 SV=3	alh-1			neuron
319	8.87	8.87	12.14	tr|Q22253|Q22253_CAEEL	Protein RPN-9 OS=Caenorhabditis elegans GN=rpn-9 PE=1 SV=1	rpn-9			intestine
320	8.85	8.85	18.48	sp|P27798|CALR_CAEEL	Calreticulin OS=Caenorhabditis elegans GN=crt-1 PE=1 SV=1	crt-1	Endoplasmic reticulum lumen.	cytoplasm	neuron
321	8.83	10.67	26.46	tr|Q22781|Q22781_CAEEL	Protein ACDH-7 OS=Caenorhabditis elegans GN=acdh-7 PE=3 SV=2	acdh-7			pharynx
322	8.78	8.78	29.45	sp|O18650|RS19_CAEEL	40S ribosomal protein S19 OS=Caenorhabditis elegans GN=rps-19 PE=2 SV=1	rps-19
323	8.76	8.76	41.38	sp|P34696|HSP11_CAEEL	Heat shock protein Hsp-16.1/Hsp-16.11 OS=Caenorhabditis elegans GN=hsp-16.1 PE=2 SV=1	hsp-16.1		Golgi medial cisterna	pharynx
324	8.72	11.02	8.369	tr|G5EBV6|G5EBV6_CAEEL	PGL-3 OS=Caenorhabditis elegans GN=pgl-3 PE=1 SV=1	pgl-3		P granule	germ line
325	8.69	8.69	19.3	tr|Q93168|Q93168_CAEEL	Protein C01G10.8 OS=Caenorhabditis elegans GN=C01G10.8 PE=4 SV=1	C01G10.8
326	8.62	8.62	9.063	tr|Q09590|Q09590_CAEEL	NADPH--cytochrome P450 reductase OS=Caenorhabditis elegans GN=emb-8 PE=3 SV=1	emb-8	Endoplasmic reticulum membrane (By similarity).
327	8.59	10.34	6.527	tr|Q9XVR7|Q9XVR7_CAEEL	Protein MCM-3 OS=Caenorhabditis elegans GN=mcm-3 PE=3 SV=1	mcm-3
328	8.54	8.54	14.47	tr|O45148|O45148_CAEEL	Protein DLST-1 OS=Caenorhabditis elegans GN=dlst-1 PE=3 SV=2	dlst-1
329	8.49	8.49	20.75	tr|Q9XWT4|Q9XWT4_CAEEL	Protein Y62H9A.4 OS=Caenorhabditis elegans GN=CELE_Y62H9A.4 PE=4 SV=1	CELE_Y62H9A.4
330	8.46	8.46	20.34	tr|Q18921|Q18921_CAEEL	Protein SNAP-1 OS=Caenorhabditis elegans GN=snap-1 PE=4 SV=3	snap-1			uterine muscle
331	8.45	8.45	6.902	tr|Q22137|Q22137_CAEEL	Protein T04A8.7, isoform a OS=Caenorhabditis elegans GN=CELE_T04A8.7 PE=2 SV=1	CELE_T04A8.7
332	8.41	8.41	15.58	tr|O44512|O44512_CAEEL	Cytochrome b-c1 complex subunit Rieske, mitochondrial OS=Caenorhabditis elegans GN=isp-1 PE=3 SV=1	isp-1	Mitochondrion (By similarity).		neuron
333	8.37	8.37	21.72	sp|O02639|RL19_CAEEL	60S ribosomal protein L19 OS=Caenorhabditis elegans GN=rpl-19 PE=3 SV=1	rpl-19			neuron
334	8.35	8.35	10.56	tr|Q9UA61|Q9UA61_CAEEL; tr|H2KZL1|H2KZL1_CAEEL	Protein W04B5.3, isoform a OS=Caenorhabditis elegans GN=CELE_W04B5.3 PE=4 SV=2; Protein W04B5.3, isoform c OS=Caenorhabditis elegans GN=CELE_W04B5.3 PE=4 SV=1	CELE_W04B5.3
335	8.29	8.29	11.68	tr|A8WI97|A8WI97_CAEEL	Protein Y69H2.3, isoform e OS=Caenorhabditis elegans GN=CELE_Y69H2.3 PE=2 SV=1	CELE_Y69H2.3
336	8.26	8.26	21.93	tr|H2KYJ5|H2KYJ5_CAEEL	Protein MTCH-1, isoform a OS=Caenorhabditis elegans GN=mtch-1 PE=3 SV=1	mtch-1			pharynx
337	8.25	8.25	10.59	sp|Q19626|VATB_CAEEL	Probable V-type proton ATPase subunit B OS=Caenorhabditis elegans GN=vha-12 PE=1 SV=1	vha-12			muscle cell
338	8.23	8.23	1.763	tr|E0AHA7|E0AHA7_CAEEL	Protein UNC-70, isoform c OS=Caenorhabditis elegans GN=unc-70 PE=2 SV=1	unc-70			mu_int_R
339	8.22	8.22	6.818	tr|Q6A582|Q6A582_CAEEL; tr|Q21605|Q21605_CAEEL; tr|K8FE02|K8FE02_CAEEL; tr|K8ERX1|K8ERX1_CAEEL	Protein ZBP-1, isoform b OS=Caenorhabditis elegans GN=zbp-1 PE=2 SV=1; Protein ZBP-1, isoform a OS=Caenorhabditis elegans GN=zbp-1 PE=2 SV=2; Protein ZBP-1, isoform c OS=Caenorhabditis elegans GN=zbp-1 PE=4 SV=1; Protein ZBP-1, isoform d OS=Caenorhabditis elegans GN=zbp-1 PE=4 SV=1	zbp-1			neuron
340	8.18	8.18	25.16	sp|O01868|RL24_CAEEL	60S ribosomal protein L24 OS=Caenorhabditis elegans GN=rpl-24.1 PE=3 SV=1	rpl-24.1			pharynx
341	8.1	8.1	16.44	tr|Q4A1S8|Q4A1S8_CAEEL; sp|O45924|ODBA_CAEEL	Protein Y39E4A.3, isoform b OS=Caenorhabditis elegans GN=CELE_Y39E4A.3 PE=2 SV=1; 2-oxoisovalerate dehydrogenase subunit alpha, mitochondrial OS=Caenorhabditis elegans GN=Y39E4A.3 PE=1 SV=2	CELE_Y39E4A.3
342	8.07	8.07	19.81	sp|Q07750|ADF1_CAEEL	Actin-depolymerizing factor 1, isoforms a/b OS=Caenorhabditis elegans GN=unc-60 PE=1 SV=2	unc-60		cytoplasm, filamentous actin	muscle cell
343	8.06	8.06	6.282	tr|Q9TYL9|Q9TYL9_CAEEL	Coatomer subunit beta OS=Caenorhabditis elegans GN=copb-1 PE=3 SV=1	copb-1	Cytoplasm. Golgi apparatus membrane;		pharynx
344	8.05	8.05	4.55	tr|P90731|P90731_CAEEL	Protein ACLY-2 OS=Caenorhabditis elegans GN=acly-2 PE=4 SV=1	acly-2
345	8.04	8.04	8.777	tr|Q9U1V9|Q9U1V9_CAEEL	Protein DNJ-29, isoform b OS=Caenorhabditis elegans GN=dnj-29 PE=2 SV=1	dnj-29
346	8.04	8.04	8.284	sp|P50432|GLYC_CAEEL	Serine hydroxymethyltransferase OS=Caenorhabditis elegans GN=mel-32 PE=1 SV=2	mel-32			hypodermis
347	8.03	8.03	50.71	sp|P49196|RS12_CAEEL	40S ribosomal protein S12 OS=Caenorhabditis elegans GN=rps-12 PE=1 SV=2	rps-12
348	8.02	8.02	10.57	tr|Q95ZQ3|Q95ZQ3_CAEEL	Lysine--tRNA ligase OS=Caenorhabditis elegans GN=kars-1 PE=2 SV=1	kars-1			pharynx
349	8.02	8.02	8.885	sp|P34652|CALX_CAEEL	Calnexin OS=Caenorhabditis elegans GN=cnx-1 PE=1 SV=1	cnx-1	Endoplasmic reticulum membrane; Single-pass	endoplasmic reticulum	neuron
350	8.01	8.01	10.02	tr|Q9BIB7|Q9BIB7_CAEEL	Protein HRPF-1, isoform a OS=Caenorhabditis elegans GN=hrpf-1 PE=4 SV=1	hrpf-1		nuclear speck	Cell
351	8.01	8.01	13.74	sp|O17953|DLDH_CAEEL	Dihydrolipoyl dehydrogenase, mitochondrial OS=Caenorhabditis elegans GN=dld-1 PE=2 SV=2	dld-1	Mitochondrion matrix (By similarity).
352	8	8	35.48	sp|O45944|U375F_CAEEL	UPF0375 protein Y45F10C.4 OS=Caenorhabditis elegans GN=Y45F10C.4 PE=1 SV=1	Y45F10C.4	Secreted (Potential).
353	7.96	10.04	33.33	sp|P52009|CYP1_CAEEL	Peptidyl-prolyl cis-trans isomerase 1 OS=Caenorhabditis elegans GN=cyn-1 PE=2 SV=1	cyn-1
354	7.92	7.92	2.894	tr|Q17489|Q17489_CAEEL	Protein UNC-44, isoform a OS=Caenorhabditis elegans GN=unc-44 PE=2 SV=1	unc-44			anal depressor muscle
355	7.91	7.91	8.166	sp|P34331|PLK1_CAEEL	Serine/threonine-protein kinase plk-1 OS=Caenorhabditis elegans GN=plk-1 PE=1 SV=3	plk-1	Cytoplasm, cytoskeleton, microtubule	centrosome, chromosome, condensed chromosome, cytoplasm, kinetochore, midbody, nuclear envelope, nuclear periphery	germ line
356	7.87	7.87	7.925	tr|Q18276|Q18276_CAEEL	Protein SPP-10, isoform b OS=Caenorhabditis elegans GN=spp-10 PE=2 SV=3	spp-10			anal depressor muscle
357	7.86	7.86	5.243	sp|Q9N5R9|SPT16_CAEEL	FACT complex subunit spt-16 OS=Caenorhabditis elegans GN=spt-16 PE=3 SV=1	spt-16	Nucleus (By similarity). Chromosome (By similarity).
358	7.81	7.81	41.54	tr|O17218|O17218_CAEEL	Protein RPS-22, isoform a OS=Caenorhabditis elegans GN=rps-22 PE=2 SV=1	rps-22			pharynx
359	7.81	7.81	19.47	tr|Q94230|Q94230_CAEEL	Protein PLP-1 OS=Caenorhabditis elegans GN=plp-1 PE=4 SV=1	plp-1		cytoplasm, nuclear envelope, nucleus	C
360	7.79	7.79	17.24	tr|Q9N538|Q9N538_CAEEL	Protein DHS-9 OS=Caenorhabditis elegans GN=dhs-9 PE=4 SV=1	dhs-9			nervous system
361	7.78	7.78	6.538	sp|O76360|EGL4_CAEEL	cGMP-dependent protein kinase egl-4 OS=Caenorhabditis elegans GN=egl-4 PE=1 SV=2	egl-4		cytoplasm, nucleus	marginal cell
362	7.77	7.77	13.07	sp|O44451|ODPB_CAEEL	Pyruvate dehydrogenase E1 component subunit beta, mitochondrial OS=Caenorhabditis elegans GN=C04C3.3 PE=1 SV=2	C04C3.3	Mitochondrion matrix (By similarity).		pharynx
363	7.76	7.76	3.302	tr|G5EDF9|G5EDF9_CAEEL	ABC transporter PGP-2 OS=Caenorhabditis elegans GN=pgp-2 PE=2 SV=1	pgp-2		organelle membrane	pharynx
364	7.75	7.75	35.56	tr|Q9XVE9|Q9XVE9_CAEEL	Protein RPL-14 OS=Caenorhabditis elegans GN=rpl-14 PE=4 SV=1	rpl-14
365	7.74	7.74	32.61	tr|O62289|O62289_CAEEL	Protein TTR-51 OS=Caenorhabditis elegans GN=ttr-51 PE=4 SV=2	ttr-51			spermatheca
366	7.67	7.67	22.7	sp|O62327|GPX2_CAEEL	Glutathione peroxidase 2 OS=Caenorhabditis elegans GN=gpx-2 PE=3 SV=1	gpx-2	Cytoplasm (Potential).
367	7.67	7.67	19.11	sp|O01615|AN322_CAEEL	Acidic leucine-rich nuclear phosphoprotein 32-related protein 2 OS=Caenorhabditis elegans GN=T19H12.2 PE=3 SV=1	T19H12.2			germ line
368	7.66	163.47	50.41	sp|Q9N4J2|VIT3_CAEEL	Vitellogenin-3 OS=Caenorhabditis elegans GN=vit-3 PE=1 SV=1	vit-3	Secreted.
369	7.63	7.63	33.64	tr|A3QMC5|A3QMC5_CAEEL	Protein RPL-34 OS=Caenorhabditis elegans GN=rpl-34 PE=4 SV=1	rpl-34			neuron
370	7.6	7.6	5.521	sp|P34540|KINH_CAEEL	Kinesin heavy chain OS=Caenorhabditis elegans GN=unc-116 PE=2 SV=2	unc-116	Cytoplasm, cytoskeleton (Probable).	cytoplasm, nuclear envelope	muscle cell
371	7.58	7.58	7.395	sp|Q20748|ATAD3_CAEEL	ATPase family AAA domain-containing protein 3 OS=Caenorhabditis elegans GN=atad-3 PE=3 SV=2	atad-3	Mitochondrion inner membrane; Single-pass	mitochondrion
372	7.56	7.56	25.66	tr|P91398|P91398_CAEEL	Protein CEY-3 OS=Caenorhabditis elegans GN=cey-3 PE=4 SV=1	cey-3			pharyngeal neuron
373	7.55	7.55	11.98	tr|B3WFT8|B3WFT8_CAEEL	Protein C14F11.4, isoform a OS=Caenorhabditis elegans GN=C14F11.4 PE=1 SV=1	C14F11.4
374	7.53	7.53	4.072	tr|Q86G90|Q86G90_CAEEL; tr|Q21021|Q21021_CAEEL	Protein NPP-9, isoform b OS=Caenorhabditis elegans GN=npp-9 PE=1 SV=1; Protein NPP-9, isoform a OS=Caenorhabditis elegans GN=npp-9 PE=2 SV=2	npp-9		nuclear envelope
375	7.52	7.53	15.58	tr|Q65ZB1|Q65ZB1_CAEEL; tr|Q23095|Q23095_CAEEL; tr|A8WHP8|A8WHP8_CAEEL	Protein MDT-28, isoform b OS=Caenorhabditis elegans GN=mdt-28 PE=2 SV=1; Protein MDT-28, isoform a OS=Caenorhabditis elegans GN=mdt-28 PE=2 SV=2; Protein MDT-28, isoform c OS=Caenorhabditis elegans GN=mdt-28 PE=2 SV=1	mdt-28			germ line
376	7.5	7.5	12.71	tr|Q95YB2|Q95YB2_CAEEL	Protein ACDH-9 OS=Caenorhabditis elegans GN=acdh-9 PE=3 SV=1	acdh-9
377	7.5	7.5	36.55	tr|Q95PZ1|Q95PZ1_CAEEL	Protein Y67H2A.5 OS=Caenorhabditis elegans GN=CELE_Y67H2A.5 PE=4 SV=1	CELE_Y67H2A.5
378	7.49	7.49	14.23	sp|Q18026|KYNU_CAEEL	Kynureninase OS=Caenorhabditis elegans GN=flu-2 PE=2 SV=1	flu-2	Cytoplasm (By similarity).
379	7.48	7.48	14.76	tr|H2L2A4|H2L2A4_CAEEL; tr|H2L2A3|H2L2A3_CAEEL; tr|H2L2A2|H2L2A2_CAEEL; tr|H2L2A1|H2L2A1_CAEEL; tr|H2L2A0|H2L2A0_CAEEL	Protein F40F8.5, isoform f OS=Caenorhabditis elegans GN=CELE_F40F8.5 PE=4 SV=1; Protein F40F8.5, isoform g OS=Caenorhabditis elegans GN=CELE_F40F8.5 PE=4 SV=1; Protein F40F8.5, isoform a OS=Caenorhabditis elegans GN=CELE_F40F8.5 PE=4 SV=1; Protein F40F8.5, isoform e OS=Caenorhabditis elegans GN=CELE_F40F8.5 PE=4 SV=1; Protein F40F8.5, isoform i OS=Caenorhabditis elegans GN=CELE_F40F8.5 PE=4 SV=1	CELE_F40F8.5
380	7.48	7.48	40.88	tr|Q9U238|Q9U238_CAEEL	Protein TRAP-4 OS=Caenorhabditis elegans GN=trap-4 PE=1 SV=1	trap-4
381	7.47	7.47	17.06	tr|Q22370|Q22370_CAEEL	Protein UCR-2.2 OS=Caenorhabditis elegans GN=ucr-2.2 PE=3 SV=2	ucr-2.2			neuron
382	7.45	7.45	6.806	tr|Q9BMU4|Q9BMU4_CAEEL	Protein Y54G2A.2, isoform a OS=Caenorhabditis elegans GN=4D561 PE=2 SV=1	4D561
383	7.41	7.41	9.639	tr|Q22620|Q22620_CAEEL	Protein PARS-1, isoform a OS=Caenorhabditis elegans GN=pars-1 PE=2 SV=1	pars-1
384	7.4	7.4	2.119	tr|Q9XVF1|Q9XVF1_CAEEL	Protein C04F12.1 OS=Caenorhabditis elegans GN=C04F12.1 PE=4 SV=1	C04F12.1
385	7.37	7.37	8.73	sp|Q04908|PSMD3_CAEEL	26S proteasome non-ATPase regulatory subunit 3 OS=Caenorhabditis elegans GN=rpn-3 PE=1 SV=1	rpn-3			ventral cord neuron
386	7.37	7.37	9.004	tr|Q8WQF1|Q8WQF1_CAEEL; tr|Q20676|Q20676_CAEEL	Protein PCCB-1, isoform b OS=Caenorhabditis elegans GN=pccb-1 PE=2 SV=1; Protein PCCB-1, isoform a OS=Caenorhabditis elegans GN=pccb-1 PE=2 SV=1	pccb-1			intestine
387	7.36	7.36	47.83	tr|Q9XWS4|Q9XWS4_CAEEL	Protein RPL-30, isoform a OS=Caenorhabditis elegans GN=rpl-30 PE=3 SV=2	rpl-30
388	7.35	7.35	13.47	tr|O44782|O44782_CAEEL	Major sperm protein OS=Caenorhabditis elegans GN=vpr-1 PE=1 SV=1	vpr-1			muscle cell
389	7.32	7.32	8.459	sp|Q09512|TTL12_CAEEL	Tubulin--tyrosine ligase-like protein 12 OS=Caenorhabditis elegans GN=ttll-12 PE=4 SV=1	ttll-12			intestine
390	7.32	7.32	19.83	sp|Q11117|LMP1_CAEEL	LAMP family protein lmp-1 OS=Caenorhabditis elegans GN=lmp-1 PE=2 SV=1	lmp-1	Membrane; Single-pass type I membrane	apical part of cell, basolateral plasma membrane, lysosomal membrane, lysosome, membrane-bounded organelle, organelle membrane, plasma membrane	coelomocyte
391	7.29	7.29	5.067	tr|G5ECY0|G5ECY0_CAEEL	MAGUK protein DLG-1 OS=Caenorhabditis elegans GN=dlg-1 PE=1 SV=1	dlg-1		adherens junction, apical junction complex, cell-cell junction	epithelial cell
392	7.21	7.21	11.65	tr|Q9XTZ2|Q9XTZ2_CAEEL	Protein RSP-8, isoform a OS=Caenorhabditis elegans GN=rsp-8 PE=2 SV=1	rsp-8			neuron
393	7.21	7.21	14.98	tr|O62390|O62390_CAEEL	Protein W01F3.2 OS=Caenorhabditis elegans GN=CELE_W01F3.2 PE=4 SV=1	CELE_W01F3.2
394	7.19	7.19	3.651	tr|Q9U2C1|Q9U2C1_CAEEL	Protein SMC-3, isoform a OS=Caenorhabditis elegans GN=smc-3 PE=2 SV=3	smc-3
395	7.15	7.15	4.659	sp|Q9XTT4|ANI1_CAEEL	Anillin-like protein 1 OS=Caenorhabditis elegans GN=ani-1 PE=2 SV=2	ani-1	Cytoplasm, cell cortex. Cytoplasm,		germ line
396	7.13	7.13	26.8	tr|B6EU49|B6EU49_CAEEL; sp|P53014|MLE_CAEEL	Alkali myosin light chain long isoform OS=Caenorhabditis elegans GN=mlc-3 PE=2 SV=1; Myosin, essential light chain OS=Caenorhabditis elegans GN=mlc-3 PE=1 SV=1	mlc-3			pharynx
397	7.07	7.07	8.665	tr|Q9TZ33|Q9TZ33_CAEEL	Protein UCR-2.3 OS=Caenorhabditis elegans GN=ucr-2.3 PE=3 SV=1	ucr-2.3			neuron
398	7.01	7.01	7.279	tr|Q9U9I9|Q9U9I9_CAEEL	Dynamin OS=Caenorhabditis elegans GN=dyn-1 PE=1 SV=1	dyn-1		apical part of cell, cell cortex, cleavage furrow, cytoplasmic vesicle, dendrite, midbody, nonmotile primary cilium, presynaptic active zone, spindle microtubule, synapse	neuron
399	7	7	5.8	sp|Q02335|YOL8_CAEEL	TPR repeat-containing protein ZK370.8 OS=Caenorhabditis elegans GN=ZK370.8 PE=4 SV=3	ZK370.8			muscle cell
400	6.99	6.99	28.46	sp|P52819|RL22_CAEEL	60S ribosomal protein L22 OS=Caenorhabditis elegans GN=rpl-22 PE=1 SV=3	rpl-22
401	6.97	6.97	7.449	sp|Q95QW0|EIF3L_CAEEL	Eukaryotic translation initiation factor 3 subunit L OS=Caenorhabditis elegans GN=eif-3.L PE=3 SV=1	eif-3.L	Cytoplasm (By similarity).		neuron
402	6.93	7.93	5.45	sp|O76743|GLH4_CAEEL	ATP-dependent RNA helicase glh-4 OS=Caenorhabditis elegans GN=glh-4 PE=2 SV=2	glh-4		P granule
403	6.93	6.93	8.15	tr|Q9XVS2|Q9XVS2_CAEEL	Protein C25A1.4 OS=Caenorhabditis elegans GN=C25A1.4 PE=1 SV=1	C25A1.4
404	6.92	6.92	26.62	tr|O18240|O18240_CAEEL	Protein RPS-18 OS=Caenorhabditis elegans GN=rps-18 PE=3 SV=1	rps-18
405	6.91	7.83	9.646	tr|Q19554|Q19554_CAEEL	Protein ABCF-1 OS=Caenorhabditis elegans GN=abcf-1 PE=3 SV=1	abcf-1			pharynx
406	6.91	6.91	11.35	sp|Q93353|IDH3B_CAEEL	Probable isocitrate dehydrogenase [NAD] subunit beta, mitochondrial OS=Caenorhabditis elegans GN=idhb-1 PE=3 SV=1	idhb-1	Mitochondrion (By similarity).		pharynx
407	6.88	6.88	20.14	tr|Q95Y97|Q95Y97_CAEEL	Protein RPA-2 OS=Caenorhabditis elegans GN=rpa-2 PE=1 SV=1	rpa-2			pharyngeal neuron
408	6.86	6.86	2.625	tr|Q22257|Q22257_CAEEL	Protein HCP-2 OS=Caenorhabditis elegans GN=hcp-2 PE=4 SV=1	hcp-2
409	6.85	6.9	21.19	sp|Q18594|YC4B5_CAEEL	Uncharacterized protein C44B7.5 OS=Caenorhabditis elegans GN=C44B7.5 PE=1 SV=1	C44B7.5	Secreted (Potential).
410	6.83	6.83	11.59	tr|H2KZJ5|H2KZJ5_CAEEL	Protein GLRX-3, isoform a OS=Caenorhabditis elegans GN=glrx-3 PE=4 SV=1	glrx-3
411	6.81	6.81	36.36	tr|Q9BL34|Q9BL34_CAEEL	Protein Y71H2AM.5 OS=Caenorhabditis elegans GN=CELE_Y71H2AM.5 PE=4 SV=1	CELE_Y71H2AM.5
412	6.78	6.78	5.329	sp|P34552|ALX1_CAEEL	Apoptosis-linked gene 2-interacting protein X 1 OS=Caenorhabditis elegans GN=alx-1 PE=1 SV=3	alx-1		apical plasma membrane, cytoplasm, cytoplasmic vesicle	Cell
413	6.75	6.75	6.027	tr|Q95QN2|Q95QN2_CAEEL	Protein DDX-23 OS=Caenorhabditis elegans GN=ddx-23 PE=3 SV=1	ddx-23		nucleus
414	6.75	6.75	10.29	tr|Q95QV8|Q95QV8_CAEEL; tr|Q8IG50|Q8IG50_CAEEL	Protein TIAR-1, isoform a OS=Caenorhabditis elegans GN=tiar-1 PE=2 SV=1; Protein TIAR-1, isoform e OS=Caenorhabditis elegans GN=tiar-1 PE=2 SV=1	tiar-1		cytoplasm, cytoplasmic stress granule	pharynx
415	6.75	6.75	23.02	sp|Q21930|RL28_CAEEL	60S ribosomal protein L28 OS=Caenorhabditis elegans GN=rpl-28 PE=1 SV=3	rpl-28			pharynx
416	6.74	6.74	20.25	tr|O76830|O76830_CAEEL; tr|G5EEI4|G5EEI4_CAEEL	Aspartic protease OS=Caenorhabditis elegans PE=2 SV=1; Aspartic protease 1 OS=Caenorhabditis elegans GN=asp-1 PE=2 SV=1	asp-1
417	6.73	6.73	19.6	sp|Q94360|NDUS7_CAEEL	Probable NADH dehydrogenase [ubiquinone] iron-sulfur protein 7, mitochondrial OS=Caenorhabditis elegans GN=nduf-7 PE=3 SV=1	nduf-7	Mitochondrion (By similarity).		pharynx
418	6.72	7.57	15.99	tr|O76630|O76630_CAEEL	Protein EMC-2 OS=Caenorhabditis elegans GN=emc-2 PE=1 SV=1	emc-2			intestine
419	6.72	6.72	33.33	tr|O16517|O16517_CAEEL	Protein ATP-4 OS=Caenorhabditis elegans GN=atp-4 PE=4 SV=1	atp-4
420	6.66	6.66	8.547	tr|Q19775|Q19775_CAEEL	Protein PPM-1, isoform a OS=Caenorhabditis elegans GN=ppm-1 PE=2 SV=1	ppm-1			pharynx
421	6.61	6.61	1.445	sp|Q9U2G0|U520_CAEEL	Putative U5 small nuclear ribonucleoprotein 200 kDa helicase OS=Caenorhabditis elegans GN=Y46G5A.4 PE=3 SV=1	Y46G5A.4	Nucleus (By similarity).		pharynx
422	6.6	6.6	8.036	sp|Q9U2D9|GYS_CAEEL	Probable glycogen [starch] synthase OS=Caenorhabditis elegans GN=gsy-1 PE=3 SV=1	gsy-1
423	6.59	6.59	13.62	tr|Q9GPA1|Q9GPA1_CAEEL	Protein F48E3.4 OS=Caenorhabditis elegans GN=CELE_F48E3.4 PE=3 SV=3	CELE_F48E3.4
424	6.56	6.56	9.256	tr|Q27512|Q27512_CAEEL	Annexin OS=Caenorhabditis elegans GN=nex-2 PE=2 SV=2	nex-2			pharynx
425	6.54	6.54	11.44	tr|G5EGP8|G5EGP8_CAEEL	Cathepsin Z-like enzyme OS=Caenorhabditis elegans GN=cpz-1 PE=3 SV=1	cpz-1			pharynx
426	6.54	6.54	19.85	sp|P90921|ATPL1_CAEEL	Probable ATP synthase subunit g 1, mitochondrial OS=Caenorhabditis elegans GN=asg-1 PE=3 SV=1	asg-1	Mitochondrion membrane (By similarity).
427	6.53	6.53	5.937	sp|Q18066|DIM_CAEEL	Disorganized muscle protein 1 OS=Caenorhabditis elegans GN=dim-1 PE=1 SV=3	dim-1	Cytoplasm. Note=Localized at the basal	M band, basal plasma membrane, cell-cell junction, striated muscle dense body	body wall musculature
428	6.52	6.52	4.18	tr|H2KZX4|H2KZX4_CAEEL	Protein T13C2.6, isoform a OS=Caenorhabditis elegans GN=CELE_T13C2.6 PE=4 SV=1	CELE_T13C2.6
429	6.52	6.52	4.804	sp|Q09216|YP67_CAEEL	Uncharacterized protein B0495.7 OS=Caenorhabditis elegans GN=B0495.7 PE=1 SV=2	B0495.7	Membrane; Multi-pass membrane protein	cytoplasm	Cell
430	6.5	6.5	50	tr|K7ZUH9|K7ZUH9_CAEEL	Histone H3 OS=Caenorhabditis elegans GN=his-40 PE=3 SV=1	his-40
431	6.49	6.49	23.12	tr|Q965Z4|Q965Z4_CAEEL	Protein ZK105.1 OS=Caenorhabditis elegans GN=CELE_ZK105.1 PE=4 SV=1	CELE_ZK105.1
432	6.47	13.22	25.22	sp|P17329|G3P2_CAEEL	Glyceraldehyde-3-phosphate dehydrogenase 2 OS=Caenorhabditis elegans GN=gpd-2 PE=3 SV=2	gpd-2	Cytoplasm.		muscle cell
433	6.46	6.46	27.39	tr|Q23604|Q23604_CAEEL	Protein ZK813.3 OS=Caenorhabditis elegans GN=CELE_ZK813.3 PE=4 SV=3	CELE_ZK813.3
434	6.46	6.46	7.363	sp|Q17802|CPG1_CAEEL	Chondroitin proteoglycan 1 OS=Caenorhabditis elegans GN=cpg-1 PE=1 SV=1	cpg-1			germ line
435	6.42	6.42	11.31	tr|O02155|O02155_CAEEL	Protein T09B4.5, isoform a OS=Caenorhabditis elegans GN=CELE_T09B4.5 PE=2 SV=1	CELE_T09B4.5
436	6.4	6.4	15.05	sp|Q9XTI0|3HIDH_CAEEL	Probable 3-hydroxyisobutyrate dehydrogenase, mitochondrial OS=Caenorhabditis elegans GN=B0250.5 PE=3 SV=1	B0250.5	Mitochondrion (By similarity).
437	6.39	6.39	7.96	tr|Q8MXT7|Q8MXT7_CAEEL; tr|H2L0E1|H2L0E1_CAEEL; tr|H2L0E0|H2L0E0_CAEEL	Protein Y77E11A.7, isoform b OS=Caenorhabditis elegans GN=CELE_Y77E11A.7 PE=4 SV=2; Protein Y77E11A.7, isoform c OS=Caenorhabditis elegans GN=CELE_Y77E11A.7 PE=1 SV=1; Protein Y77E11A.7, isoform a OS=Caenorhabditis elegans GN=CELE_Y77E11A.7 PE=4 SV=1	CELE_Y77E11A.7
438	6.39	6.39	24.66	tr|Q17849|Q17849_CAEEL	Protein HSP-25, isoform a OS=Caenorhabditis elegans GN=hsp-25 PE=2 SV=1	hsp-25		M band, striated muscle dense body	pharynx
439	6.38	6.38	18.13	tr|Q19211|Q19211_CAEEL	Protein F08G12.2 OS=Caenorhabditis elegans GN=CELE_F08G12.2 PE=4 SV=2	CELE_F08G12.2
440	6.22	6.22	4.863	tr|Q21776|Q21776_CAEEL	Protein BUB-1 OS=Caenorhabditis elegans GN=bub-1 PE=3 SV=1	bub-1		kinetochore, nucleus	AB
441	6.22	6.22	15.29	sp|P17343|GBB1_CAEEL	Guanine nucleotide-binding protein subunit beta-1 OS=Caenorhabditis elegans GN=gpb-1 PE=2 SV=2	gpb-1		aster, heterotrimeric G-protein complex, membrane	neuron
442	6.22	6.22	14.08	tr|Q95YD5|Q95YD5_CAEEL	Protein VHA-16 OS=Caenorhabditis elegans GN=vha-16 PE=4 SV=1	vha-16			pharynx
443	6.2	6.2	3.202	tr|Q9GRZ2|Q9GRZ2_CAEEL	Protein PRP-6 OS=Caenorhabditis elegans GN=prp-6 PE=4 SV=3	prp-6
444	6.2	6.2	5.419	tr|Q2V4T0|Q2V4T0_CAEEL; tr|O76836|O76836_CAEEL	Protein T19D12.4, isoform b OS=Caenorhabditis elegans GN=CELE_T19D12.4 PE=2 SV=1; Protein T19D12.4, isoform a OS=Caenorhabditis elegans GN=CELE_T19D12.4 PE=2 SV=1	CELE_T19D12.4
445	6.2	6.2	16.22	tr|Q9XX28|Q9XX28_CAEEL	Protein DHS-11 OS=Caenorhabditis elegans GN=dhs-11 PE=3 SV=1	dhs-11
446	6.19	6.2	6.04	tr|Q22437|Q22437_CAEEL	Protein T12G3.4 OS=Caenorhabditis elegans GN=CELE_T12G3.4 PE=4 SV=1	CELE_T12G3.4
447	6.19	6.19	4.935	tr|Q9XVL7|Q9XVL7_CAEEL	Protein LETM-1, isoform b OS=Caenorhabditis elegans GN=letm-1 PE=2 SV=1	letm-1		mitochondrion	Cell
448	6.19	6.19	7.724	tr|G5EDE8|G5EDE8_CAEEL	ERGIC-53-like protein OS=Caenorhabditis elegans GN=ile-1 PE=2 SV=1	ile-1
449	6.19	6.19	9.976	tr|Q304D5|Q304D5_CAEEL	Protein C30H7.2, isoform b OS=Caenorhabditis elegans GN=C30H7.2 PE=2 SV=1	C30H7.2			pharynx
450	6.17	6.17	24.12	tr|Q95XT5|Q95XT5_CAEEL	Protein TRAP-1 OS=Caenorhabditis elegans GN=trap-1 PE=4 SV=1	trap-1
451	6.15	6.15	21.21	tr|Q9XWS6|Q9XWS6_CAEEL	Protein Y62H9A.5 OS=Caenorhabditis elegans GN=CELE_Y62H9A.5 PE=4 SV=2	CELE_Y62H9A.5
452	6.14	6.14	32.71	sp|O01504|RLA2_CAEEL	60S acidic ribosomal protein P2 OS=Caenorhabditis elegans GN=rpa-2 PE=3 SV=2	rpa-2			pharyngeal neuron
453	6.08	6.08	9.887	sp|P51875|GNAO_CAEEL	Guanine nucleotide-binding protein G(o) subunit alpha OS=Caenorhabditis elegans GN=goa-1 PE=1 SV=3	goa-1			neuron
454	6.07	6.07	10.05	tr|H2KYR1|H2KYR1_CAEEL	Protein VIG-1, isoform a OS=Caenorhabditis elegans GN=vig-1 PE=4 SV=1	vig-1			neuron
455	6.05	6.05	19.81	tr|C7FZU5|C7FZU5_CAEEL; tr|B3WFW9|B3WFW9_CAEEL	Protein C41G7.9, isoform b OS=Caenorhabditis elegans GN=C41G7.9 PE=2 SV=1; Protein C41G7.9, isoform a OS=Caenorhabditis elegans GN=C41G7.9 PE=2 SV=1	C41G7.9
456	6.04	6.04	8.733	tr|Q17624|Q17624_CAEEL	Protein ARRD-25 OS=Caenorhabditis elegans GN=arrd-25 PE=4 SV=1	arrd-25
457	6.04	6.04	29.91	sp|O45499|RS26_CAEEL	40S ribosomal protein S26 OS=Caenorhabditis elegans GN=rps-26 PE=3 SV=1	rps-26
458	6.03	6.03	4.555	tr|Q22317|Q22317_CAEEL; tr|Q1HB04|Q1HB04_CAEEL	Protein T07F10.1, isoform a OS=Caenorhabditis elegans GN=CELE_T07F10.1 PE=2 SV=2; Protein T07F10.1, isoform b OS=Caenorhabditis elegans GN=CELE_T07F10.1 PE=2 SV=1	CELE_T07F10.1
459	6.03	6.03	26.71	sp|P34546|VATL2_CAEEL	V-type proton ATPase 16 kDa proteolipid subunit 2/3 OS=Caenorhabditis elegans GN=vha-2 PE=2 SV=2	vha-2	Vacuole membrane; Multi-pass membrane		rectum
460	6.03	6.03	40.29	tr|G5EDZ9|G5EDZ9_CAEEL	Cystatin OS=Caenorhabditis elegans GN=cpi-1 PE=2 SV=1	cpi-1
461	6	6	28.86	tr|O01869|O01869_CAEEL	Protein RPS-10 OS=Caenorhabditis elegans GN=rps-10 PE=1 SV=1	rps-10
462	5.99	5.99	12.54	sp|Q965S8|EIF3I_CAEEL	Eukaryotic translation initiation factor 3 subunit I OS=Caenorhabditis elegans GN=eif-3.I PE=3 SV=2	eif-3.I	Cytoplasm (By similarity).
463	5.99	5.99	22.75	tr|P90860|P90860_CAEEL	Protein F36A2.7 OS=Caenorhabditis elegans GN=CELE_F36A2.7 PE=4 SV=1	CELE_F36A2.7
464	5.98	5.98	8.411	tr|Q7Z072|Q7Z072_CAEEL	Protein TNT-2, isoform a OS=Caenorhabditis elegans GN=tnt-2 PE=2 SV=1	tnt-2			mu_int_R
465	5.98	5.98	6.529	sp|Q9NAN1|SAE2_CAEEL	SUMO-activating enzyme subunit uba-2 OS=Caenorhabditis elegans GN=uba-2 PE=3 SV=3	uba-2
466	5.98	5.98	4.018	tr|Q9BIB8|Q9BIB8_CAEEL	Protein IMB-1 OS=Caenorhabditis elegans GN=imb-1 PE=4 SV=3	imb-1
467	5.98	5.98	7.533	sp|P91276|IMA2_CAEEL	Importin subunit alpha-2 OS=Caenorhabditis elegans GN=ima-2 PE=1 SV=1	ima-2	Cytoplasm.	cytoplasm, nuclear envelope, nucleus	Z3
468	5.97	6.01	13.47	tr|O44175|O44175_CAEEL	Protein RFC-2 OS=Caenorhabditis elegans GN=rfc-2 PE=4 SV=1	rfc-2			nervous system
469	5.96	5.96	8.349	sp|P46550|TCPZ_CAEEL	T-complex protein 1 subunit zeta OS=Caenorhabditis elegans GN=cct-6 PE=1 SV=1	cct-6	Cytoplasm (By similarity).
470	5.96	5.96	15.49	sp|Q19869|RL26_CAEEL	60S ribosomal protein L26 OS=Caenorhabditis elegans GN=rpl-26 PE=3 SV=1	rpl-26
471	5.92	9.8	20.66	tr|Q19126|Q19126_CAEEL	Protein ASB-2 OS=Caenorhabditis elegans GN=asb-2 PE=4 SV=1	asb-2			Cell
472	5.92	5.92	8.315	sp|O17919|DKC1_CAEEL	Putative H/ACA ribonucleoprotein complex subunit 4 OS=Caenorhabditis elegans GN=K01G5.5 PE=3 SV=1	K01G5.5	Nucleus, nucleolus (By similarity).
473	5.88	5.88	16.43	tr|G5EBI0|G5EBI0_CAEEL	4D656 OS=Caenorhabditis elegans GN=4D656 PE=2 SV=1	4D656
474	5.87	5.87	4.618	tr|G5EC31|G5EC31_CAEEL	Protein ALH-6, isoform a OS=Caenorhabditis elegans GN=alh-6 PE=2 SV=1	alh-6			hypodermis
475	5.86	5.86	2.949	tr|Q8WQC9|Q8WQC9_CAEEL; tr|G5EDY8|G5EDY8_CAEEL	Protein DRP-1, isoform b OS=Caenorhabditis elegans GN=drp-1 PE=2 SV=1; Dynamin-related protein OS=Caenorhabditis elegans GN=drp-1 PE=2 SV=1	drp-1			preanal ganglion
476	5.85	5.85	23.74	tr|Q17473|Q17473_CAEEL	Protein TTR-18 OS=Caenorhabditis elegans GN=ttr-18 PE=4 SV=1	ttr-18
477	5.85	5.85	46.15	sp|Q95Y04|RS28_CAEEL	40S ribosomal protein S28 OS=Caenorhabditis elegans GN=rps-28 PE=3 SV=1	rps-28
478	5.84	5.84	21.49	tr|Q9N3D9|Q9N3D9_CAEEL	Protein NDUF-5 OS=Caenorhabditis elegans GN=nduf-5 PE=4 SV=1	nduf-5
479	5.8	5.8	3.138	tr|H2KZS2|H2KZS2_CAEEL	Protein T23E7.2, isoform a OS=Caenorhabditis elegans GN=CELE_T23E7.2 PE=4 SV=2	CELE_T23E7.2
480	5.79	5.79	3.618	tr|Q8I8H0|Q8I8H0_CAEEL	ADR-1D OS=Caenorhabditis elegans GN=adr-1 PE=2 SV=1	adr-1		nucleus	nervous system
481	5.78	5.78	7.037	sp|P47208|TCPD_CAEEL	T-complex protein 1 subunit delta OS=Caenorhabditis elegans GN=cct-4 PE=2 SV=1	cct-4	Cytoplasm.		pharynx
482	5.77	9.94	25	sp|Q27511|H2AV_CAEEL	Histone H2A.V OS=Caenorhabditis elegans GN=htz-1 PE=3 SV=3	htz-1	Nucleus (By similarity). Chromosome (By similarity).	chromatin, chromosome	Cell
483	5.74	5.74	11.76	sp|P41847|DRE2_CAEEL	Anamorsin homolog OS=Caenorhabditis elegans GN=T20B12.7 PE=3 SV=1	T20B12.7	Cytoplasm (By similarity). Mitochondrion
484	5.73	5.74	4.75	tr|Q9U2Z1|Q9U2Z1_CAEEL	Protein SEC-23 OS=Caenorhabditis elegans GN=sec-23 PE=4 SV=2	sec-23		apical part of cell, endoplasmic reticulum	hypodermis
485	5.69	5.69	15.56	tr|O18224|O18224_CAEEL	Protein Y57G11B.5 OS=Caenorhabditis elegans GN=CELE_Y57G11B.5 PE=4 SV=1	CELE_Y57G11B.5
486	5.64	5.64	8.333	tr|G4SF79|G4SF79_CAEEL	Protein F25E2.2, isoform a OS=Caenorhabditis elegans GN=CELE_F25E2.2 PE=2 SV=2	CELE_F25E2.2
487	5.63	5.63	4.665	sp|O61199|ODO1_CAEEL	2-oxoglutarate dehydrogenase, mitochondrial OS=Caenorhabditis elegans GN=T22B11.5 PE=1 SV=2	T22B11.5	Mitochondrion matrix (By similarity).	neuron projection	neuron
488	5.63	5.63	8.718	sp|Q94261|EIF3M_CAEEL	COP9/Signalosome and eIF3 complex-shared subunit 1 OS=Caenorhabditis elegans GN=cif-1 PE=1 SV=1	cif-1	Cytoplasm (By similarity).
489	5.62	5.62	10.83	tr|A7LPE6|A7LPE6_CAEEL; sp|P34517|GPDH2_CAEEL	Protein GPDH-2, isoform d OS=Caenorhabditis elegans GN=gpdh-2 PE=2 SV=1; Probable glycerol-3-phosphate dehydrogenase 2 OS=Caenorhabditis elegans GN=gpdh-2 PE=2 SV=2	gpdh-2			ventral cord neuron
490	5.61	5.61	12.69	tr|Q93831|Q93831_CAEEL	Protein F59C6.5 OS=Caenorhabditis elegans GN=CELE_F59C6.5 PE=4 SV=1	CELE_F59C6.5
491	5.6	5.6	7.039	sp|Q9N359|CSN4_CAEEL	COP9 signalosome complex subunit 4 OS=Caenorhabditis elegans GN=csn-4 PE=1 SV=1	csn-4	Cytoplasm. Nucleus.
492	5.6	5.6	17.2	tr|Q22100|Q22100_CAEEL	Protein KAT-1 OS=Caenorhabditis elegans GN=kat-1 PE=3 SV=2	kat-1		mitochondrion, peroxisome	pharynx
493	5.59	5.6	11.9	sp|P53489|ARP2_CAEEL	Actin-related protein 2 OS=Caenorhabditis elegans GN=arx-2 PE=3 SV=1	arx-2	Cytoplasm, cytoskeleton (By similarity).
494	5.58	5.58	14.52	sp|P49180|RL35A_CAEEL	60S ribosomal protein L35a OS=Caenorhabditis elegans GN=rpl-33 PE=1 SV=3	rpl-33
496	5.56	5.56	19.33	sp|Q18359|NDUA5_CAEEL	Probable NADH dehydrogenase [ubiquinone] 1 alpha subcomplex subunit 5 OS=Caenorhabditis elegans GN=C33A12.1 PE=3 SV=1	C33A12.1	Mitochondrion inner membrane; Peripheral		pharynx
497	5.52	31.33	44.1	tr|Q17409|Q17409_CAEEL; tr|O18688|O18688_CAEEL; tr|H2L2E8|H2L2E8_CAEEL	Alpha-1 tubulin OS=Caenorhabditis elegans GN=tba-1 PE=2 SV=1; Protein TBA-1, isoform a OS=Caenorhabditis elegans GN=tba-1 PE=2 SV=1; Protein TBA-1, isoform b OS=Caenorhabditis elegans GN=tba-1 PE=3 SV=1	tba-1		chromosome, neuron projection, neuronal cell body, nuclear envelope, spindle pole	muscle cell
498	5.51	5.51	12.79	sp|Q09510|MLRH_CAEEL	Probable myosin regulatory light chain OS=Caenorhabditis elegans GN=mlc-4 PE=3 SV=1	mlc-4
499	5.5	5.5	12.56	sp|P91128|RL13_CAEEL	60S ribosomal protein L13 OS=Caenorhabditis elegans GN=rpl-13 PE=3 SV=1	rpl-13
500	5.49	5.49	13.17	sp|Q23120|RSP2_CAEEL	Probable splicing factor, arginine/serine-rich 2 OS=Caenorhabditis elegans GN=rsp-2 PE=3 SV=1	rsp-2	Nucleus.	nucleus	Cell
501	5.48	5.48	1.729	tr|Q18990|Q18990_CAEEL	Protein PYR-1 OS=Caenorhabditis elegans GN=pyr-1 PE=3 SV=2	pyr-1			intestine
502	5.47	5.47	12.1	tr|Q9XW20|Q9XW20_CAEEL	Protein Y18D10A.11 OS=Caenorhabditis elegans GN=CELE_Y18D10A.11 PE=4 SV=1	CELE_Y18D10A.11
503	5.46	5.46	6.988	sp|P53589|SUCB2_CAEEL	Probable succinyl-CoA ligase [GDP-forming] subunit beta, mitochondrial OS=Caenorhabditis elegans GN=C50F7.4 PE=3 SV=1	C50F7.4	Mitochondrion (By similarity).		mu_int_R
504	5.41	5.41	3.459	tr|Q9UB94|Q9UB94_CAEEL; tr|Q9U4E4|Q9U4E4_CAEEL; tr|O44191|O44191_CAEEL	Lr protein OS=Caenorhabditis elegans GN=lr PE=2 SV=1; Yolk receptor RME-2 OS=Caenorhabditis elegans PE=2 SV=1; Protein RME-2 OS=Caenorhabditis elegans GN=rme-2 PE=2 SV=3	lr
505	5.36	5.36	1.555	tr|G2HK02|G2HK02_CAEEL	Protein PQN-87, isoform d OS=Caenorhabditis elegans GN=pqn-87 PE=2 SV=1	pqn-87
506	5.36	5.36	6.195	sp|Q22647|TIM50_CAEEL	Mitochondrial import inner membrane translocase subunit TIM50 OS=Caenorhabditis elegans GN=scpl-4 PE=3 SV=1	scpl-4	Mitochondrion inner membrane; Single-pass
507	5.36	5.36	6.452	sp|Q94218|UFSP_CAEEL	Probable Ufm1-specific protease OS=Caenorhabditis elegans GN=F38A5.1 PE=3 SV=1	F38A5.1			amphid neuron
508	5.35	5.35	5.128	sp|Q19749|ODP2_CAEEL	Dihydrolipoyllysine-residue acetyltransferase component of pyruvate dehydrogenase complex, mitochondrial OS=Caenorhabditis elegans GN=F23B12.5 PE=1 SV=1	F23B12.5	Mitochondrion matrix (By similarity).		pharynx
509	5.34	5.34	10.25	tr|Q21740|Q21740_CAEEL	Protein EDC-3 OS=Caenorhabditis elegans GN=edc-3 PE=1 SV=1	edc-3
510	5.33	5.33	2.964	sp|Q09501|IFP1_CAEEL	Intermediate filament protein ifp-1 OS=Caenorhabditis elegans GN=ifp-1 PE=3 SV=1	ifp-1	Cytoplasm (Probable).		intestine
511	5.33	5.33	14.4	sp|Q23449|PSMD8_CAEEL	26S proteasome non-ATPase regulatory subunit 8 OS=Caenorhabditis elegans GN=rpn-12 PE=1 SV=1	rpn-12
512	5.32	5.33	4.666	sp|Q27274|RO60_CAEEL	60 kDa SS-A/Ro ribonucleoprotein homolog OS=Caenorhabditis elegans GN=rop-1 PE=2 SV=1	rop-1	Cytoplasm (By similarity).		neuron
513	5.32	5.32	14.85	sp|Q19264|DEOC_CAEEL	Putative deoxyribose-phosphate aldolase OS=Caenorhabditis elegans GN=F09E5.3 PE=3 SV=1	F09E5.3			hypodermis
514	5.3	5.3	7.529	sp|O02161|TIM44_CAEEL	Probable mitochondrial import inner membrane translocase subunit tim-44 OS=Caenorhabditis elegans GN=tim-44 PE=3 SV=1	tim-44	Mitochondrion inner membrane (Potential).		pharynx
515	5.3	5.3	11.57	sp|Q9N4I4|RL10A_CAEEL	60S ribosomal protein L10a OS=Caenorhabditis elegans GN=rpl-10a PE=2 SV=1	rpl-10a
516	5.25	5.45	3.656	tr|Q9G6S4|Q9G6S4_CAEEL; tr|G5EBX0|G5EBX0_CAEEL	Kinesin like protein KLP-18 (Fragment) OS=Caenorhabditis elegans PE=2 SV=2; Kinesin-like protein-18 OS=Caenorhabditis elegans GN=klp-18 PE=2 SV=1	klp-18
517	5.22	5.22	5.517	tr|Q9N368|Q9N368_CAEEL	Protein Y55F3AM.3, isoform a OS=Caenorhabditis elegans GN=CELE_Y55F3AM.3 PE=2 SV=2	CELE_Y55F3AM.3
518	5.21	5.21	12.42	tr|P90992|P90992_CAEEL	Protein MISC-1 OS=Caenorhabditis elegans GN=misc-1 PE=3 SV=2	misc-1		mitochondrion	neuron
519	5.21	5.21	27.52	tr|Q21763|Q21763_CAEEL	Protein R05H5.3 OS=Caenorhabditis elegans GN=CELE_R05H5.3 PE=4 SV=1	CELE_R05H5.3
520	5.2	5.2	3.567	sp|P46975|STT3_CAEEL	Dolichyl-diphosphooligosaccharide--protein glycosyltransferase subunit STT3 OS=Caenorhabditis elegans GN=T12A2.2 PE=1 SV=1	T12A2.2	Endoplasmic reticulum membrane; Multi-pass
521	5.17	5.17	24.43	tr|Q9TXQ6|Q9TXQ6_CAEEL	Protein T04G9.7 OS=Caenorhabditis elegans GN=CELE_T04G9.7 PE=4 SV=2	CELE_T04G9.7
522	5.16	5.16	17.16	tr|Q22716|Q22716_CAEEL	Protein RPL-32, isoform a OS=Caenorhabditis elegans GN=rpl-32 PE=2 SV=1	rpl-32			neuron
523	5.16	5.16	25.64	tr|Q8WQA8|Q8WQA8_CAEEL	Protein RPS-20 OS=Caenorhabditis elegans GN=rps-20 PE=3 SV=1	rps-20
524	5.15	5.15	7.484	sp|Q19905|UGDH_CAEEL	UDP-glucose 6-dehydrogenase OS=Caenorhabditis elegans GN=sqv-4 PE=1 SV=1	sqv-4		cytoplasm	pharynx
525	5.15	5.15	7.111	tr|Q95Q55|Q95Q55_CAEEL; tr|H2KZA2|H2KZA2_CAEEL	Protein F38A5.2, isoform b OS=Caenorhabditis elegans GN=CELE_F38A5.2 PE=4 SV=2; Protein F38A5.2, isoform a OS=Caenorhabditis elegans GN=CELE_F38A5.2 PE=4 SV=1	CELE_F38A5.2
526	5.14	5.54	12.42	sp|P53596|SUCA_CAEEL	Probable succinyl-CoA ligase [ADP/GDP-forming] subunit alpha, mitochondrial OS=Caenorhabditis elegans GN=C05G5.4 PE=3 SV=1	C05G5.4	Mitochondrion (By similarity).
527	5.14	5.14	15.84	sp|P31161|SODM1_CAEEL	Superoxide dismutase [Mn] 1, mitochondrial OS=Caenorhabditis elegans GN=sod-2 PE=1 SV=1	sod-2	Mitochondrion matrix.	mitochondrion	head
528	5.13	5.13	13.27	tr|Q9U1Z4|Q9U1Z4_CAEEL	Protein Y60A3A.9 OS=Caenorhabditis elegans GN=CELE_Y60A3A.9 PE=3 SV=1	CELE_Y60A3A.9	Membrane; Single-pass type I membrane
529	5.11	5.11	7.362	sp|Q17361|UBP14_CAEEL	Ubiquitin carboxyl-terminal hydrolase 14 OS=Caenorhabditis elegans GN=usp-14 PE=2 SV=2	usp-14
530	5.1	5.11	23.78	sp|Q19877|RS23_CAEEL	40S ribosomal protein S23 OS=Caenorhabditis elegans GN=rps-23 PE=3 SV=1	rps-23			pharynx
531	5.09	5.1	4.244	sp|P47209|TCPE_CAEEL	T-complex protein 1 subunit epsilon OS=Caenorhabditis elegans GN=cct-5 PE=1 SV=1	cct-5	Cytoplasm.
532	5.08	5.09	10.16	sp|Q9XWV2|PLBL1_CAEEL	Putative phospholipase B-like 1 OS=Caenorhabditis elegans GN=Y37D8A.2 PE=1 SV=1	Y37D8A.2	Secreted (Potential).
533	5.07	5.07	4.643	tr|Q93240|Q93240_CAEEL	Protein C17G1.2 OS=Caenorhabditis elegans GN=C17G1.2 PE=4 SV=1	C17G1.2
534	5.06	5.06	5.117	tr|Q9BL15|Q9BL15_CAEEL	Protein Y48G8AL.5 OS=Caenorhabditis elegans GN=CELE_Y48G8AL.5 PE=4 SV=4	CELE_Y48G8AL.5
535	5.06	5.06	7.256	tr|Q4W4Y5|Q4W4Y5_CAEEL	Protein E02D9.1, isoform c OS=Caenorhabditis elegans GN=CELE_E02D9.1 PE=2 SV=1	CELE_E02D9.1
536	5.06	5.06	5.29	tr|P91277|P91277_CAEEL	Protein F26B1.2, isoform a OS=Caenorhabditis elegans GN=CELE_F26B1.2 PE=1 SV=1	CELE_F26B1.2
537	5.06	5.06	16.44	sp|Q20647|R23A2_CAEEL	60S ribosomal protein L23a 2 OS=Caenorhabditis elegans GN=rpl-25.2 PE=3 SV=1	rpl-25.2
538	5.01	5.01	12.76	tr|Q21746|Q21746_CAEEL	Protein SGT-1 OS=Caenorhabditis elegans GN=sgt-1 PE=1 SV=1	sgt-1			pharynx
539	5	5	20.14	tr|O17694|O17694_CAEEL	Protein RIL-1 OS=Caenorhabditis elegans GN=ril-1 PE=4 SV=1	ril-1
540	4.97	4.97	14.22	sp|P91374|RL15_CAEEL	60S ribosomal protein L15 OS=Caenorhabditis elegans GN=rpl-15 PE=3 SV=1	rpl-15
541	4.96	7.1	5.583	sp|Q94392|NSF_CAEEL	Vesicle-fusing ATPase OS=Caenorhabditis elegans GN=nsf-1 PE=1 SV=2	nsf-1	Cytoplasm.		neuron
542	4.94	4.94	17.88	sp|P51404|RS13_CAEEL	40S ribosomal protein S13 OS=Caenorhabditis elegans GN=rps-13 PE=3 SV=2	rps-13
543	4.93	4.93	3.097	tr|Q19727|Q19727_CAEEL	Protein PRPF-4, isoform a OS=Caenorhabditis elegans GN=prpf-4 PE=2 SV=1	prpf-4
544	4.93	4.93	8.187	tr|Q9BKU3|Q9BKU3_CAEEL	Protein Y37E3.10 OS=Caenorhabditis elegans GN=CELE_Y37E3.10 PE=4 SV=2	CELE_Y37E3.10
545	4.92	4.92	22.7	tr|O17345|O17345_CAEEL	Protein TTR-6 OS=Caenorhabditis elegans GN=ttr-6 PE=4 SV=1	ttr-6
546	4.9	4.9	3.8	sp|Q20168|COPB2_CAEEL	Probable coatomer subunit beta' OS=Caenorhabditis elegans GN=F38E11.5 PE=3 SV=3	F38E11.5	Cytoplasm (By similarity). Golgi apparatus
547	4.88	4.88	16.94	sp|Q95008|PSA5_CAEEL	Proteasome subunit alpha type-5 OS=Caenorhabditis elegans GN=pas-5 PE=1 SV=1	pas-5	Cytoplasm (By similarity). Nucleus (By similarity).		spermatheca
548	4.88	4.88	21.05	sp|P36609|NCS2_CAEEL	Neuronal calcium sensor 2 OS=Caenorhabditis elegans GN=ncs-2 PE=2 SV=2	ncs-2
549	4.88	4.88	9.064	sp|P30632|ASNA_CAEEL	ATPase asna-1 OS=Caenorhabditis elegans GN=asna-1 PE=1 SV=1	asna-1	Cytoplasm (By similarity). Endoplasmic	cytoplasm	pharynx
550	4.86	4.86	34.48	tr|O17890|O17890_CAEEL	Protein F55B11.4 OS=Caenorhabditis elegans GN=CELE_F55B11.4 PE=4 SV=1	CELE_F55B11.4
551	4.86	4.86	23.08	sp|P49181|RL36_CAEEL	60S ribosomal protein L36 OS=Caenorhabditis elegans GN=rpl-36 PE=1 SV=3	rpl-36
552	4.85	4.85	2.045	sp|P34339|EIF3A_CAEEL	Eukaryotic translation initiation factor 3 subunit A OS=Caenorhabditis elegans GN=egl-45 PE=3 SV=1	egl-45	Cytoplasm (By similarity).		neuron
553	4.84	4.84	4.472	sp|O16520|ERF1_CAEEL	Eukaryotic peptide chain release factor subunit 1 OS=Caenorhabditis elegans GN=erf-1 PE=3 SV=2	erf-1	Cytoplasm (By similarity).
554	4.83	4.83	17.89	sp|P34662|RL35_CAEEL	60S ribosomal protein L35 OS=Caenorhabditis elegans GN=rpl-35 PE=3 SV=1	rpl-35
555	4.81	4.81	28.17	tr|Q9XTU9|Q9XTU9_CAEEL	Glutaredoxin OS=Caenorhabditis elegans GN=glrx-5 PE=3 SV=1	glrx-5
556	4.81	4.81	9.416	sp|Q9N5Y2|TECR_CAEEL	Probable very-long-chain enoyl-CoA reductase art-1 OS=Caenorhabditis elegans GN=art-1 PE=3 SV=1	art-1	Membrane; Multi-pass membrane protein
557	4.78	4.78	19.72	tr|G5EE48|G5EE48_CAEEL	Protein TTR-50 OS=Caenorhabditis elegans GN=ttr-50 PE=4 SV=1	ttr-50
558	4.78	4.78	27.08	tr|H2KYJ2|H2KYJ2_CAEEL	Protein TTR-59, isoform b OS=Caenorhabditis elegans GN=ttr-59 PE=4 SV=1	ttr-59
559	4.76	30.31	41.67	tr|Q18817|Q18817_CAEEL	Protein BEN-1 OS=Caenorhabditis elegans GN=ben-1 PE=3 SV=3	ben-1	Cytoplasm, cytoskeleton (By similarity).
560	4.76	4.76	6.501	sp|P52713|MMSA_CAEEL	Probable methylmalonate-semialdehyde dehydrogenase [acylating], mitochondrial OS=Caenorhabditis elegans GN=alh-8 PE=1 SV=1	alh-8	Mitochondrion (By similarity).
561	4.75	4.75	4.016	sp|O44952|LONM_CAEEL	Lon protease homolog, mitochondrial OS=Caenorhabditis elegans GN=C34B2.6 PE=3 SV=1	C34B2.6	Mitochondrion matrix (By similarity).		pharynx
562	4.75	4.75	3.22	sp|Q19459|GSLG1_CAEEL	Golgi apparatus protein 1 homolog OS=Caenorhabditis elegans GN=F14E5.2 PE=1 SV=1	F14E5.2	Membrane; Single-pass type I membrane
563	4.75	4.75	13.79	sp|P55954|COX5A_CAEEL	Cytochrome c oxidase subunit 5A, mitochondrial OS=Caenorhabditis elegans GN=cco-2 PE=1 SV=2	cco-2	Mitochondrion inner membrane.
564	4.74	4.74	9.091	tr|Q09603|Q09603_CAEEL	Protein ECH-4 OS=Caenorhabditis elegans GN=ech-4 PE=4 SV=1	ech-4
565	4.71	4.71	7.099	tr|Q8MXJ7|Q8MXJ7_CAEEL; tr|Q86S57|Q86S57_CAEEL; tr|O16518|O16518_CAEEL	Aldehyde dehydrogenase OS=Caenorhabditis elegans GN=alh-4 PE=2 SV=1; Aldehyde dehydrogenase OS=Caenorhabditis elegans GN=alh-4 PE=2 SV=1; Aldehyde dehydrogenase OS=Caenorhabditis elegans GN=alh-4 PE=2 SV=2	alh-4
566	4.71	4.71	7.246	tr|Q17994|Q17994_CAEEL	Aspartate aminotransferase OS=Caenorhabditis elegans GN=got-2.2 PE=2 SV=1	got-2.2
567	4.71	4.71	16.99	tr|Q93576|Q93576_CAEEL	Protein NDK-1 OS=Caenorhabditis elegans GN=ndk-1 PE=1 SV=1	ndk-1			neuron
568	4.7	4.71	28.41	sp|P49197|RS21_CAEEL	40S ribosomal protein S21 OS=Caenorhabditis elegans GN=rps-21 PE=1 SV=1	rps-21			neuron
569	4.68	4.68	4.37	tr|Q19642|Q19642_CAEEL	Protein CZW-1 OS=Caenorhabditis elegans GN=czw-1 PE=4 SV=1	czw-1
570	4.67	4.67	9.204	tr|Q22968|Q22968_CAEEL	Aminomethyltransferase OS=Caenorhabditis elegans GN=gcst-1 PE=3 SV=1	gcst-1			pharynx
571	4.67	4.67	12.5	sp|P10771|H11_CAEEL	Histone H1.1 OS=Caenorhabditis elegans GN=his-24 PE=1 SV=4	his-24	Nucleus. Chromosome.	chromosome, telomeric region, cytoplasm, nucleus	pharynx
572	4.64	4.64	2.68	sp|P45970|LIN5_CAEEL	Spindle apparatus protein lin-5 OS=Caenorhabditis elegans GN=lin-5 PE=1 SV=2	lin-5	Cytoplasm, cytoskeleton, spindle.	aster, cell cortex, centrosome, condensed chromosome, cytoplasm, kinetochore, kinetochore microtubule, membrane, spindle, spindle pole
573	4.64	4.64	4.48	tr|G4RYA5|G4RYA5_CAEEL	Protein F38A1.8 OS=Caenorhabditis elegans GN=CELE_F38A1.8 PE=4 SV=1	CELE_F38A1.8
574	4.61	4.61	5.742	tr|Q09979|Q09979_CAEEL	Protein DHS-6 OS=Caenorhabditis elegans GN=dhs-6 PE=4 SV=3	dhs-6
575	4.61	4.61	17.11	tr|O02109|O02109_CAEEL	Protein W08F4.3 OS=Caenorhabditis elegans GN=CELE_W08F4.3 PE=4 SV=1	CELE_W08F4.3
576	4.59	5.08	3.442	sp|O02365|IFA2_CAEEL	Intermediate filament protein ifa-2 OS=Caenorhabditis elegans GN=ifa-2 PE=1 SV=1	ifa-2	Cell junction, hemidesmosome.		ventral cord neuron
577	4.59	4.59	7.731	tr|P91502|P91502_CAEEL	Ubiquitin carboxyl-terminal hydrolase OS=Caenorhabditis elegans GN=usp-5 PE=3 SV=2	usp-5
578	4.59	4.59	30.56	tr|Q965Q1|Q965Q1_CAEEL	Protein Y22D7AL.10 OS=Caenorhabditis elegans GN=CELE_Y22D7AL.10 PE=3 SV=1	CELE_Y22D7AL.10
579	4.58	4.59	12.07	tr|Q22192|Q22192_CAEEL	Protein TTR-14 OS=Caenorhabditis elegans GN=ttr-14 PE=4 SV=1	ttr-14
580	4.58	4.58	6.18	sp|Q9GZH3|IMDH_CAEEL	Inosine-5'-monophosphate dehydrogenase OS=Caenorhabditis elegans GN=T22D1.3 PE=2 SV=2	T22D1.3	Cytoplasm (By similarity).		neuron
581	4.58	4.58	4.309	tr|O18033|O18033_CAEEL; tr|A5JYX8|A5JYX8_CAEEL	Protein NRA-2, isoform a OS=Caenorhabditis elegans GN=nra-2 PE=2 SV=1; Protein NRA-2, isoform b OS=Caenorhabditis elegans GN=nra-2 PE=2 SV=1	nra-2			motor neuron
582	4.57	4.57	7.317	sp|Q10051|PRP19_CAEEL	Pre-mRNA-processing factor 19 homolog OS=Caenorhabditis elegans GN=prp-19 PE=3 SV=2	prp-19	Nucleus (By similarity). Nucleus,		intestine
583	4.57	4.57	25.17	sp|P02513|HSP17_CAEEL	Heat shock protein Hsp-16.48/Hsp-16.49 OS=Caenorhabditis elegans GN=hsp-16.48 PE=2 SV=1	hsp-16.48			pharynx
584	4.56	4.56	11.7	tr|Q21481|Q21481_CAEEL	Protein DHS-28 OS=Caenorhabditis elegans GN=dhs-28 PE=3 SV=1	dhs-28			hypodermis
585	4.55	4.55	2.455	sp|Q23424|FZO1_CAEEL	Transmembrane GTPase fzo-1 OS=Caenorhabditis elegans GN=fzo-1 PE=3 SV=1	fzo-1	Mitochondrion outer membrane; Multi-pass		pharynx
586	4.54	4.54	4.863	tr|Q21351|Q21351_CAEEL	Protein K08F4.2 OS=Caenorhabditis elegans GN=CELE_K08F4.2 PE=4 SV=2	CELE_K08F4.2
587	4.53	4.53	1.517	tr|G5EF05|G5EF05_CAEEL	Protein W07E11.1, isoform a OS=Caenorhabditis elegans GN=CELE_W07E11.1 PE=4 SV=1	CELE_W07E11.1
588	4.52	4.52	5.751	tr|G5EFZ1|G5EFZ1_CAEEL	Cofactor-independent phosphoglycerate mutase OS=Caenorhabditis elegans GN=CELE_F57B10.3 PE=2 SV=1	CELE_F57B10.3
589	4.51	4.52	14.29	tr|Q9N2Y1|Q9N2Y1_CAEEL	Protein PBO-1 OS=Caenorhabditis elegans GN=pbo-1 PE=4 SV=2	pbo-1			neuron
590	4.51	4.51	1.794	tr|O18191|O18191_CAEEL	Protein MAT-2 OS=Caenorhabditis elegans GN=mat-2 PE=4 SV=3	mat-2
591	4.51	4.51	4.569	sp|Q19713|SYFB_CAEEL	Phenylalanine--tRNA ligase beta subunit OS=Caenorhabditis elegans GN=frs-2 PE=1 SV=2	frs-2	Cytoplasm (By similarity).
592	4.51	4.51	18	sp|Q21230|IF2B_CAEEL	Eukaryotic translation initiation factor 2 subunit 2 OS=Caenorhabditis elegans GN=K04G2.1 PE=3 SV=4	K04G2.1
593	4.5	4.5	10.23	tr|Q9TXK1|Q9TXK1_CAEEL	Protein F54E2.1 OS=Caenorhabditis elegans GN=CELE_F54E2.1 PE=4 SV=2	CELE_F54E2.1
594	4.49	4.49	5.134	sp|Q23571|ODB2_CAEEL	Lipoamide acyltransferase component of branched-chain alpha-keto acid dehydrogenase complex, mitochondrial OS=Caenorhabditis elegans GN=ZK669.4 PE=3 SV=1	ZK669.4	Mitochondrion matrix (By similarity).
595	4.47	4.47	3.662	tr|H8ESF3|H8ESF3_CAEEL; tr|G5EF87|G5EF87_CAEEL	Protein SWSN-1, isoform c OS=Caenorhabditis elegans GN=swsn-1 PE=4 SV=1; Protein SWSN-1, isoform a OS=Caenorhabditis elegans GN=swsn-1 PE=1 SV=1	swsn-1		chromosome, nucleus	Cell
596	4.47	4.47	10.58	sp|Q27257|DIF1_CAEEL	Protein dif-1 OS=Caenorhabditis elegans GN=dif-1 PE=2 SV=1	dif-1	Mitochondrion inner membrane; Multi-pass		hypodermis
597	4.42	4.42	1.449	sp|P92199|ROCK_CAEEL	Rho-associated protein kinase let-502 OS=Caenorhabditis elegans GN=let-502 PE=1 SV=1	let-502	Cytoplasm. Cytoplasm, cytoskeleton. Cleavage	cell-cell adherens junction, cytoplasm, nucleus	pharynx
598	4.42	4.42	12.91	tr|C1P622|C1P622_CAEEL; sp|Q09517|LE767_CAEEL	Protein LET-767, isoform b OS=Caenorhabditis elegans GN=let-767 PE=2 SV=1; Very-long-chain 3-oxooacyl-coA reductase let-767 OS=Caenorhabditis elegans GN=let-767 PE=1 SV=2	let-767		apical cortex	pharynx
599	4.41	4.41	5.232	tr|Q8ITV7|Q8ITV7_CAEEL	Protein Y44E3A.6, isoform a OS=Caenorhabditis elegans GN=CELE_Y44E3A.6 PE=2 SV=1	CELE_Y44E3A.6
600	4.41	4.41	15.34	sp|Q95Y90|RL9_CAEEL	60S ribosomal protein L9 OS=Caenorhabditis elegans GN=rpl-9 PE=3 SV=1	rpl-9			pharynx
601	4.37	4.37	10.99	sp|Q03206|RAC1_CAEEL	Ras-related protein ced-10 OS=Caenorhabditis elegans GN=ced-10 PE=1 SV=2	ced-10	Cell surface. Cell membrane; Lipid-anchor	axon, cytoplasmic vesicle, early endosome, internal side of plasma membrane, plasma membrane, recycling endosome	pharynx
602	4.34	4.34	18.34	tr|Q18805|Q18805_CAEEL	Protein C53B7.2 OS=Caenorhabditis elegans GN=C53B7.2 PE=4 SV=2	C53B7.2
603	4.32	4.32	11.53	sp|Q9U3C8|DCN1_CAEEL	Defective in cullin neddylation protein 1 OS=Caenorhabditis elegans GN=dcn-1 PE=1 SV=2	dcn-1	Nucleus.	cytoplasm, nucleus
604	4.31	4.31	5.024	tr|Q9XWZ2|Q9XWZ2_CAEEL; tr|Q3T978|Q3T978_CAEEL	Protein ACDH-11, isoform a OS=Caenorhabditis elegans GN=acdh-11 PE=2 SV=1; Protein ACDH-11, isoform b OS=Caenorhabditis elegans GN=acdh-11 PE=2 SV=1	acdh-11			hypodermis
605	4.31	4.31	5.852	sp|Q9BL07|PLBL3_CAEEL	Putative phospholipase B-like 3 OS=Caenorhabditis elegans GN=Y54F10AM.8 PE=1 SV=1	Y54F10AM.8	Secreted (Potential).
606	4.31	4.31	7.207	tr|Q95ZS5|Q95ZS5_CAEEL	Protein F56A8.3, isoform a OS=Caenorhabditis elegans GN=CELE_F56A8.3 PE=2 SV=1	CELE_F56A8.3
607	4.3	4.3	1.636	tr|O45569|O45569_CAEEL; tr|B6VQ96|B6VQ96_CAEEL	Protein NEP-17, isoform a OS=Caenorhabditis elegans GN=nep-17 PE=2 SV=1; Protein NEP-17, isoform b OS=Caenorhabditis elegans GN=nep-17 PE=2 SV=1	nep-17			intestine
608	4.29	4.29	10.03	tr|Q21155|Q21155_CAEEL	Protein RNP-5 OS=Caenorhabditis elegans GN=rnp-5 PE=4 SV=3	rnp-5
609	4.26	4.26	11.41	sp|P34429|RFC5_CAEEL	Probable replication factor C subunit 5 OS=Caenorhabditis elegans GN=F44B9.8 PE=3 SV=3	F44B9.8	Nucleus (Probable).
610	4.25	4.25	7.645	sp|Q18493|UAP1_CAEEL	Probable UDP-N-acetylglucosamine pyrophosphorylase OS=Caenorhabditis elegans GN=C36A4.4 PE=3 SV=2	C36A4.4	Cytoplasm (By similarity).
611	4.25	4.25	43.88	tr|Q94162|Q94162_CAEEL	Protein C10G8.4 OS=Caenorhabditis elegans GN=C10G8.4 PE=4 SV=1	C10G8.4
612	4.21	4.21	4.277	tr|Q20058|Q20058_CAEEL	Protein F35G12.12 OS=Caenorhabditis elegans GN=CELE_F35G12.12 PE=1 SV=3	CELE_F35G12.12
613	4.21	4.21	24.09	tr|Q3LFN1|Q3LFN1_CAEEL; sp|Q965W1|FABP9_CAEEL	Protein LBP-9, isoform b OS=Caenorhabditis elegans GN=lbp-9 PE=2 SV=1; Fatty acid-binding protein homolog 9 OS=Caenorhabditis elegans GN=lbp-9 PE=2 SV=1	lbp-9
614	4.19	4.19	3.44	tr|Q9TZL8|Q9TZL8_CAEEL	6-phosphofructokinase OS=Caenorhabditis elegans GN=pfk-1 PE=2 SV=2	pfk-1			neuron
615	4.16	4.16	4.132	tr|Q9NL51|Q9NL51_CAEEL	Kinesin like protein OS=Caenorhabditis elegans GN=klp-17 PE=2 SV=1	klp-17		nucleus
616	4.16	4.16	13.77	tr|I2HAL2|I2HAL2_CAEEL	Protein CAV-1, isoform c OS=Caenorhabditis elegans GN=cav-1 PE=4 SV=1	cav-1		cell projection, cell surface, cytoplasmic vesicle, organelle membrane, plasma membrane	neuron
617	4.15	4.15	5.201	tr|Q18076|Q18076_CAEEL; tr|H2KYV3|H2KYV3_CAEEL	Protein C18B2.5, isoform a OS=Caenorhabditis elegans GN=C18B2.5 PE=4 SV=1; Protein C18B2.5, isoform b OS=Caenorhabditis elegans GN=C18B2.5 PE=4 SV=1	C18B2.5
618	4.14	4.14	7.692	tr|Q17557|Q17557_CAEEL	Protein SCO-1 OS=Caenorhabditis elegans GN=sco-1 PE=4 SV=1	sco-1
619	4.12	4.12	14.67	tr|A5Z2W3|A5Z2W3_CAEEL	Protein R13H4.2, isoform a OS=Caenorhabditis elegans GN=CELE_R13H4.2 PE=4 SV=1	CELE_R13H4.2
620	4.11	8.23	29.79	tr|Q9XXQ6|Q9XXQ6_CAEEL	Protein TTR-25, isoform a OS=Caenorhabditis elegans GN=ttr-25 PE=2 SV=1	ttr-25
621	4.11	4.19	3.81	tr|Q7JMF0|Q7JMF0_CAEEL	Protein IFG-1, isoform b OS=Caenorhabditis elegans GN=ifg-1 PE=2 SV=1	ifg-1		cytoplasm	Cell
622	4.1	4.11	1.376	tr|Q6A2D2|Q6A2D2_CAEEL	Protein HPO-34, isoform c OS=Caenorhabditis elegans GN=hpo-34 PE=2 SV=1	hpo-34
623	4.09	4.09	9.969	sp|Q09444|UBH4_CAEEL	Probable ubiquitin carboxyl-terminal hydrolase ubh-4 OS=Caenorhabditis elegans GN=ubh-4 PE=3 SV=2	ubh-4			muscle cell
624	4.08	4.08	2.753	tr|Q19371|Q19371_CAEEL	Protein SEC-24.1 OS=Caenorhabditis elegans GN=sec-24.1 PE=4 SV=1	sec-24.1			intestine
625	4.08	4.08	5.967	sp|P91430|UBA5_CAEEL	Ubiquitin-like modifier-activating enzyme 5 OS=Caenorhabditis elegans GN=T03F1.1 PE=3 SV=1	T03F1.1
626	4.07	4.13	3.368	tr|G5EC43|G5EC43_CAEEL	Kinesin-like protein ZEN-4b OS=Caenorhabditis elegans GN=zen-4 PE=2 SV=1	zen-4		centrosome, midbody, spindle, spindle midzone	gonad
627	4.07	4.07	4.39	tr|Q8I4C5|Q8I4C5_CAEEL	Protein FAAH-4, isoform b OS=Caenorhabditis elegans GN=faah-4 PE=2 SV=1	faah-4
628	4.07	4.07	10.92	sp|Q95Y71|RM45_CAEEL	Probable 39S ribosomal protein L45, mitochondrial OS=Caenorhabditis elegans GN=mrpl-45 PE=3 SV=3	mrpl-45	Mitochondrion (By similarity).
629	4.06	4.06	3.916	tr|Q9TYV5|Q9TYV5_CAEEL	Protein NOL-1 OS=Caenorhabditis elegans GN=nol-1 PE=4 SV=2	nol-1			Cell
630	4.06	4.06	6.627	sp|P34556|CDK1_CAEEL	Cyclin-dependent kinase 1 OS=Caenorhabditis elegans GN=cdk-1 PE=1 SV=1	cdk-1	Nucleus (By similarity). Cytoplasm,		germ cell
631	4.05	4.05	5.769	sp|Q23121|RSP1_CAEEL	Probable splicing factor, arginine/serine-rich 1 OS=Caenorhabditis elegans GN=rsp-1 PE=3 SV=1	rsp-1	Nucleus.	nucleus	neuron
632	4.04	4.04	12.83	sp|P34560|RMD1_CAEEL	Regulator of microtubule dynamics protein 1 OS=Caenorhabditis elegans GN=rmd-1 PE=1 SV=2	rmd-1	Cytoplasm, cytoskeleton, spindle pole.	microtubule, spindle pole	germ line
633	4.04	4.04	9.836	sp|P46563|ALF2_CAEEL	Fructose-bisphosphate aldolase 2 OS=Caenorhabditis elegans GN=aldo-2 PE=2 SV=1	aldo-2			C
634	4.04	4.04	4.231	tr|Q18655|Q18655_CAEEL	Protein C46C2.2 OS=Caenorhabditis elegans GN=C46C2.2 PE=4 SV=2	C46C2.2
635	4.03	4.03	3.053	tr|G5ED33|G5ED33_CAEEL	Epidermal growth factor receptor pathway substrate 8 splice variant A OS=Caenorhabditis elegans GN=eps-8 PE=1 SV=1	eps-8		brush border, extracellular matrix	muscle cell
636	4.02	4.02	16.2	sp|Q18409|RSP6_CAEEL	Probable splicing factor, arginine/serine-rich 6 OS=Caenorhabditis elegans GN=rsp-6 PE=3 SV=1	rsp-6	Nucleus.	nucleus	Cell
637	4.01	4.01	11.58	tr|Q18853|Q18853_CAEEL	Protein CYC-1 OS=Caenorhabditis elegans GN=cyc-1 PE=4 SV=1	cyc-1			Cell
638	4.01	4.01	16.03	tr|Q1XFY9|Q1XFY9_CAEEL	Protein RPS-24 OS=Caenorhabditis elegans GN=rps-24 PE=4 SV=1	rps-24
639	4	8.12	15.73	sp|Q20655|14332_CAEEL	14-3-3-like protein 2 OS=Caenorhabditis elegans GN=ftt-2 PE=1 SV=1	ftt-2	Cytoplasm. Nucleus.	cytoplasm, cytosol, nucleus	neuron
641	4	4.18	16.43	tr|Q2EEM8|Q2EEM8_CAEEL	Protein TTR-45 OS=Caenorhabditis elegans GN=ttr-45 PE=4 SV=1	ttr-45
642	4	4	10.44	tr|P91997|P91997_CAEEL	Protein F53F1.2 OS=Caenorhabditis elegans GN=CELE_F53F1.2 PE=4 SV=1	CELE_F53F1.2
643	4	4	6.135	tr|G5EDL3|G5EDL3_CAEEL	Aurora/Ipl1-related protein kinase 1 OS=Caenorhabditis elegans GN=air-1 PE=1 SV=1	air-1		astral microtubule, centrosome, cytoplasm, microtubule	gon_herm_dtc_P
644	4	4	12.86	tr|Q86NH9|Q86NH9_CAEEL	Protein TTR-41 OS=Caenorhabditis elegans GN=ttr-41 PE=4 SV=1	ttr-41
645	4	4	24.72	sp|Q22799|DYL1_CAEEL	Dynein light chain 1, cytoplasmic OS=Caenorhabditis elegans GN=dlc-1 PE=1 SV=1	dlc-1	Cytoplasm, cytoskeleton (By similarity).		neuron
646	4	4	14.47	sp|Q21693|IF4E2_CAEEL	Eukaryotic translation initiation factor 4E-2 OS=Caenorhabditis elegans GN=ife-2 PE=1 SV=1	ife-2			neuron
647	4	4	12.02	tr|P91857|P91857_CAEEL; tr|I7FXD3|I7FXD3_CAEEL	Protein RAB-5 OS=Caenorhabditis elegans GN=rab-5 PE=1 SV=1; Rab-5 (Fragment) OS=Caenorhabditis elegans GN=rab-5 PE=2 SV=1	rab-5		dendrite, early endosome, nonmotile primary cilium, presynaptic active zone, synapse
648	4	4	48.15	tr|Q9XXR2|Q9XXR2_CAEEL	Protein Y51A2D.14 OS=Caenorhabditis elegans GN=CELE_Y51A2D.14 PE=4 SV=1	CELE_Y51A2D.14
649	3.98	3.98	5.357	tr|Q9GZH2|Q9GZH2_CAEEL	Protein RUVB-2 OS=Caenorhabditis elegans GN=ruvb-2 PE=1 SV=1	ruvb-2
650	3.95	5.11	14.36	tr|Q8IG31|Q8IG31_CAEEL; tr|H2KZL7|H2KZL7_CAEEL	Protein PRDX-2, isoform a OS=Caenorhabditis elegans GN=prdx-2 PE=4 SV=1; Protein PRDX-2, isoform b OS=Caenorhabditis elegans GN=prdx-2 PE=4 SV=1	prdx-2		cytoplasm	neuron
651	3.94	3.94	4.31	tr|Q9TYY0|Q9TYY0_CAEEL	Protein M57.2 OS=Caenorhabditis elegans GN=CELE_M57.2 PE=4 SV=1	CELE_M57.2
652	3.92	3.92	23.3	tr|Q9XWU2|Q9XWU2_CAEEL	Protein SUP-1 OS=Caenorhabditis elegans GN=sup-1 PE=4 SV=1	sup-1	Cell membrane; Single-pass type I membrane	neuron projection, neuronal cell body, plasma membrane, synapse	SAB
655	3.9	3.9	18.25	tr|Q18032|Q18032_CAEEL	Protein C15H9.9 OS=Caenorhabditis elegans GN=C15H9.9 PE=4 SV=1	C15H9.9			marginal cell
656	3.9	3.9	25.3	sp|Q9TXP0|RS27_CAEEL	40S ribosomal protein S27 OS=Caenorhabditis elegans GN=rps-27 PE=1 SV=3	rps-27			pharynx
658	3.88	3.88	3.814	tr|Q09657|Q09657_CAEEL	Protein ZK1320.9 OS=Caenorhabditis elegans GN=CELE_ZK1320.9 PE=4 SV=1	CELE_ZK1320.9
659	3.88	3.88	9.375	tr|G5EFB5|G5EFB5_CAEEL	CPN-1 OS=Caenorhabditis elegans GN=cpn-1 PE=4 SV=1	cpn-1
663	3.83	3.83	12.57	tr|Q9N3D0|Q9N3D0_CAEEL	Protein Y54E10BR.5 OS=Caenorhabditis elegans GN=CELE_Y54E10BR.5 PE=4 SV=1	CELE_Y54E10BR.5
665	3.81	3.81	3.858	tr|Q9U376|Q9U376_CAEEL	Protein T07C4.3, isoform b OS=Caenorhabditis elegans GN=CELE_T07C4.3 PE=2 SV=1	CELE_T07C4.3
666	3.79	3.79	1.062	tr|G5EEY5|G5EEY5_CAEEL	Protein PBRM-1, isoform a OS=Caenorhabditis elegans GN=pbrm-1 PE=2 SV=1	pbrm-1		chromosome	MI neuron
667	3.78	3.78	16.67	sp|P55955|TTR16_CAEEL	Transthyretin-like protein 16 OS=Caenorhabditis elegans GN=ttr-16 PE=1 SV=2	ttr-16	Secreted.
668	3.77	3.77	13.23	tr|Q20790|Q20790_CAEEL	Protein F54F7.3 OS=Caenorhabditis elegans GN=CELE_F54F7.3 PE=4 SV=1	CELE_F54F7.3
670	3.76	3.76	7.48	tr|H2L0Q6|H2L0Q6_CAEEL	Protein RAL-1, isoform b OS=Caenorhabditis elegans GN=ral-1 PE=4 SV=1	ral-1			neuron
674	3.72	3.72	17.73	tr|O61522|O61522_CAEEL	Protein F17E9.4 OS=Caenorhabditis elegans GN=CELE_F17E9.4 PE=4 SV=2	CELE_F17E9.4
675	3.71	7.55	4.663	tr|O76833|O76833_CAEEL	Calcium ATPase OS=Caenorhabditis elegans GN=mca-2 PE=2 SV=1	mca-2			hypodermis
677	3.7	3.7	8.287	tr|Q19824|Q19824_CAEEL	Protein CEE-1 OS=Caenorhabditis elegans GN=cee-1 PE=1 SV=1	cee-1
679	3.68	3.68	8.55	tr|H2KZE4|H2KZE4_CAEEL	Protein C53B7.3, isoform b OS=Caenorhabditis elegans GN=C53B7.3 PE=4 SV=1	C53B7.3
682	3.66	3.66	8.824	tr|Q19973|Q19973_CAEEL	Protein CEC-5 OS=Caenorhabditis elegans GN=cec-5 PE=4 SV=1	cec-5
683	3.65	3.65	6.404	tr|Q23050|Q23050_CAEEL	Protein T25F10.6, isoform a OS=Caenorhabditis elegans GN=CELE_T25F10.6 PE=4 SV=1	CELE_T25F10.6
684	3.64	3.64	8.481	tr|Q95Y79|Q95Y79_CAEEL	Protein ZIG-9 OS=Caenorhabditis elegans GN=zig-9 PE=4 SV=3	zig-9
685	3.64	3.64	7.5	tr|P91390|P91390_CAEEL	Protein OSTD-1 OS=Caenorhabditis elegans GN=ostd-1 PE=4 SV=1	ostd-1			pharynx
690	3.59	3.59	11.11	sp|Q09610|LEC8_CAEEL	Probable galaptin lec-8 OS=Caenorhabditis elegans GN=lec-8 PE=2 SV=2	lec-8			virR
691	3.58	3.58	2.866	tr|Q95YA9|Q95YA9_CAEEL	Adenylyl cyclase-associated protein OS=Caenorhabditis elegans GN=cas-1 PE=3 SV=1	cas-1		M band, sarcomere	neuron
692	3.58	3.58	5.846	tr|G8JY63|G8JY63_CAEEL	Protein STO-1, isoform b OS=Caenorhabditis elegans GN=sto-1 PE=2 SV=1	sto-1			pharynx
697	3.5	3.5	1.67	tr|G5EFD1|G5EFD1_CAEEL	Protein VAB-10, isoform i OS=Caenorhabditis elegans GN=vab-10 PE=2 SV=1	vab-10		intermediate filament	pharynx
700	3.47	3.47	14.19	tr|O16319|O16319_CAEEL	Protein C10B5.3 OS=Caenorhabditis elegans GN=C10B5.3 PE=4 SV=2	C10B5.3
706	3.42	3.42	3.193	sp|O01683|SSP1B_CAEEL	FACT complex subunit ssrp1-B OS=Caenorhabditis elegans GN=hmg-3 PE=3 SV=1	hmg-3	Nucleus (By similarity). Chromosome (By similarity).
709	3.39	3.39	4.554	tr|Q7YWX7|Q7YWX7_CAEEL	Protein MIG-14 OS=Caenorhabditis elegans GN=mig-14 PE=4 SV=1	mig-14		cell periphery, intracellular part, vesicle
710	3.39	3.39	6.809	sp|Q19969|IMA3_CAEEL	Importin subunit alpha-3 OS=Caenorhabditis elegans GN=ima-3 PE=1 SV=2	ima-3	Cytoplasm. Nucleus.	cytoplasm, nucleus	gonad
714	3.35	3.35	18.95	tr|Q21633|Q21633_CAEEL	Protein UBC-18 OS=Caenorhabditis elegans GN=ubc-18 PE=4 SV=2	ubc-18			germ line
715	3.34	3.34	20.53	tr|Q966I7|Q966I7_CAEEL	Protein K08D12.3, isoform a OS=Caenorhabditis elegans GN=CELE_K08D12.3 PE=2 SV=1	CELE_K08D12.3
717	3.31	3.31	20.51	sp|P52821|RS25_CAEEL	40S ribosomal protein S25 OS=Caenorhabditis elegans GN=rps-25 PE=3 SV=1	rps-25
719	3.29	3.29	24.69	tr|Q95XS2|Q95XS2_CAEEL	Protein Y38F2AR.9 OS=Caenorhabditis elegans GN=CELE_Y38F2AR.9 PE=4 SV=1	CELE_Y38F2AR.9
748	3.1	3.1	21.11	tr|O45525|O45525_CAEEL	Protein F45H10.2 OS=Caenorhabditis elegans GN=CELE_F45H10.2 PE=4 SV=1	CELE_F45H10.2

## Sheet: Contr_peptide level
Table 1B: All proteins with their detailed peptide information identified in 'Control' Insolubelome C. elegans Experiments, biological replicates B1, B2 and B3
N	Unused	Total	%Cov(95)	Accessions	Names	Contrib	Conf	Sequence	Modifications	Cleavages	dMass	Prec MW	Prec m/z	Theor MW	Theor m/z	Theor z
1	254.68	254.68	66.26	sp|P18948|VIT6_CAEEL	Vitellogenin-6 OS=Caenorhabditis elegans GN=vit-6 PE=1 SV=5	2	99	AFLPIDADSIPEVVR		cleaved Y-A@N-term	0.00761803	1640.89	821.45	1640.88	821.446	2
1	254.68	254.68	66.26	sp|P18948|VIT6_CAEEL	Vitellogenin-6 OS=Caenorhabditis elegans GN=vit-6 PE=1 SV=5	2	99	AFTLSLLR	Carbamyl@N-term		0.0025236	962.557	482.286	962.555	482.285	2
1	254.68	254.68	66.26	sp|P18948|VIT6_CAEEL	Vitellogenin-6 OS=Caenorhabditis elegans GN=vit-6 PE=1 SV=5	2	99	AIYNTPSEEK			0.00108813	1150.55	576.283	1150.55	576.283	2
1	254.68	254.68	66.26	sp|P18948|VIT6_CAEEL	Vitellogenin-6 OS=Caenorhabditis elegans GN=vit-6 PE=1 SV=5	2	99	AIYNTPSEEKR	Carbamidomethyl@N-term	missed K-R@10	0.00190554	1363.68	455.566	1363.67	455.565	3
1	254.68	254.68	66.26	sp|P18948|VIT6_CAEEL	Vitellogenin-6 OS=Caenorhabditis elegans GN=vit-6 PE=1 SV=5	2	99	ASGSFQPTEFLSNLLEK			0.00899606	1866.95	934.48	1866.94	934.475	2
1	254.68	254.68	66.26	sp|P18948|VIT6_CAEEL	Vitellogenin-6 OS=Caenorhabditis elegans GN=vit-6 PE=1 SV=5	2	99	ATINVEPR	Carbamidomethyl@N-term		0.00168988	955.51	478.762	955.509	478.762	2
1	254.68	254.68	66.26	sp|P18948|VIT6_CAEEL	Vitellogenin-6 OS=Caenorhabditis elegans GN=vit-6 PE=1 SV=5	2	99	ATIQYVYPQTPR	Carbamyl@N-term		0.01994	1478.77	740.393	1478.75	740.383	2
1	254.68	254.68	66.26	sp|P18948|VIT6_CAEEL	Vitellogenin-6 OS=Caenorhabditis elegans GN=vit-6 PE=1 SV=5	2	99	AVINMLQVNILK			-0.00648119	1354.79	678.404	1354.8	678.408	2
1	254.68	254.68	66.26	sp|P18948|VIT6_CAEEL	Vitellogenin-6 OS=Caenorhabditis elegans GN=vit-6 PE=1 SV=5	2	99	CDKFDY	Carbamidomethyl(C)@1	missed K-F@3	0.00107349	846.323	424.169	846.322	424.168	2
1	254.68	254.68	66.26	sp|P18948|VIT6_CAEEL	Vitellogenin-6 OS=Caenorhabditis elegans GN=vit-6 PE=1 SV=5	2	99	DAENQENTIPK		cleaved Y-D@N-term	-0.000246859	1257.58	629.799	1257.58	629.799	2
1	254.68	254.68	66.26	sp|P18948|VIT6_CAEEL	Vitellogenin-6 OS=Caenorhabditis elegans GN=vit-6 PE=1 SV=5	2	99	DCQQTLEQDK	Carbamidomethyl(C)@2		0.00267158	1263.54	632.779	1263.54	632.777	2
1	254.68	254.68	66.26	sp|P18948|VIT6_CAEEL	Vitellogenin-6 OS=Caenorhabditis elegans GN=vit-6 PE=1 SV=5	2	99	DDEPTEQVAIVER		cleaved Q-D@N-term	0.00824329	1499.72	750.867	1499.71	750.862	2
1	254.68	254.68	66.26	sp|P18948|VIT6_CAEEL	Vitellogenin-6 OS=Caenorhabditis elegans GN=vit-6 PE=1 SV=5	2	99	DEPTEQVAIVER		cleaved D-D@N-term	0.000573021	1384.68	693.349	1384.68	693.349	2
1	254.68	254.68	66.26	sp|P18948|VIT6_CAEEL	Vitellogenin-6 OS=Caenorhabditis elegans GN=vit-6 PE=1 SV=5	2	99	DMDYAFLPIDADSIPEVVR			0.000252572	2165.04	722.686	2165.04	722.686	3
1	254.68	254.68	66.26	sp|P18948|VIT6_CAEEL	Vitellogenin-6 OS=Caenorhabditis elegans GN=vit-6 PE=1 SV=5	2	99	DYAFLPIDADSIPEVVR		cleaved M-D@N-term	0.0187387	1918.99	960.5	1918.97	960.491	2
1	254.68	254.68	66.26	sp|P18948|VIT6_CAEEL	Vitellogenin-6 OS=Caenorhabditis elegans GN=vit-6 PE=1 SV=5	2	99	ECNEEQLEQIYR	Carbamidomethyl(C)@2		0.00310283	1609.71	805.861	1609.7	805.859	2
1	254.68	254.68	66.26	sp|P18948|VIT6_CAEEL	Vitellogenin-6 OS=Caenorhabditis elegans GN=vit-6 PE=1 SV=5	2	99	EQDDEPTEQVAIVER			-0.000763756	1756.81	879.413	1756.81	879.413	2
1	254.68	254.68	66.26	sp|P18948|VIT6_CAEEL	Vitellogenin-6 OS=Caenorhabditis elegans GN=vit-6 PE=1 SV=5	2	99	EQQWAQTGEEK		cleaved A-E@N-term	0.0148335	1332.61	667.312	1332.59	667.305	2
1	254.68	254.68	66.26	sp|P18948|VIT6_CAEEL	Vitellogenin-6 OS=Caenorhabditis elegans GN=vit-6 PE=1 SV=5	2	99	FAENDQPWSENIK			-0.0056036	1576.71	789.362	1576.72	789.365	2
1	254.68	254.68	66.26	sp|P18948|VIT6_CAEEL	Vitellogenin-6 OS=Caenorhabditis elegans GN=vit-6 PE=1 SV=5	2	99	FAENDQPWSENIKR		missed K-R@13	0.00238247	1732.82	578.614	1732.82	578.613	3
1	254.68	254.68	66.26	sp|P18948|VIT6_CAEEL	Vitellogenin-6 OS=Caenorhabditis elegans GN=vit-6 PE=1 SV=5	2	99	FATSQQESNSMK			-0.000604949	1356.6	679.306	1356.6	679.306	2
1	254.68	254.68	66.26	sp|P18948|VIT6_CAEEL	Vitellogenin-6 OS=Caenorhabditis elegans GN=vit-6 PE=1 SV=5	2	99	FDSDDVTVQFDGVNAR			0.00267149	1783.8	892.909	1783.8	892.908	2
1	254.68	254.68	66.26	sp|P18948|VIT6_CAEEL	Vitellogenin-6 OS=Caenorhabditis elegans GN=vit-6 PE=1 SV=5	2	99	FEIKPEVVK			-0.00173185	1087.63	544.82	1087.63	544.821	2
1	254.68	254.68	66.26	sp|P18948|VIT6_CAEEL	Vitellogenin-6 OS=Caenorhabditis elegans GN=vit-6 PE=1 SV=5	2	99	FLHQAVLNTPVDTEIR			-0.000921062	1851.98	618.335	1851.98	618.335	3
1	254.68	254.68	66.26	sp|P18948|VIT6_CAEEL	Vitellogenin-6 OS=Caenorhabditis elegans GN=vit-6 PE=1 SV=5	2	99	GLEQIVVR	Carbamyl@N-term		-0.0011242	955.544	478.779	955.545	478.78	2
1	254.68	254.68	66.26	sp|P18948|VIT6_CAEEL	Vitellogenin-6 OS=Caenorhabditis elegans GN=vit-6 PE=1 SV=5	2	99	GLEQIVVRG		cleaved G-K@C-term; missed R-G@8	0.00110912	969.562	485.788	969.561	485.788	2
1	254.68	254.68	66.26	sp|P18948|VIT6_CAEEL	Vitellogenin-6 OS=Caenorhabditis elegans GN=vit-6 PE=1 SV=5	2	99	GQVTFELEPK			-0.000235636	1146.59	574.303	1146.59	574.303	2
1	254.68	254.68	66.26	sp|P18948|VIT6_CAEEL	Vitellogenin-6 OS=Caenorhabditis elegans GN=vit-6 PE=1 SV=5	2	99	HQLVSAFTLNTMELIYAGEK			-1.00324	2263.15	755.39	2264.15	755.724	3
1	254.68	254.68	66.26	sp|P18948|VIT6_CAEEL	Vitellogenin-6 OS=Caenorhabditis elegans GN=vit-6 PE=1 SV=5	2	99	IAMIQSRPVTF		cleaved F-T@C-term	0.00141993	1261.69	631.851	1261.69	631.85	2
1	254.68	254.68	66.26	sp|P18948|VIT6_CAEEL	Vitellogenin-6 OS=Caenorhabditis elegans GN=vit-6 PE=1 SV=5	2	99	IAMIQSRPVTFTR			0.000726505	1518.83	507.286	1518.83	507.285	3
1	254.68	254.68	66.26	sp|P18948|VIT6_CAEEL	Vitellogenin-6 OS=Caenorhabditis elegans GN=vit-6 PE=1 SV=5	2	99	IILNEQHETTIR			0.00433496	1465.79	733.904	1465.79	733.902	2
1	254.68	254.68	66.26	sp|P18948|VIT6_CAEEL	Vitellogenin-6 OS=Caenorhabditis elegans GN=vit-6 PE=1 SV=5	2	99	INTFDQVAYR			0.000699043	1225.61	613.812	1225.61	613.812	2
1	254.68	254.68	66.26	sp|P18948|VIT6_CAEEL	Vitellogenin-6 OS=Caenorhabditis elegans GN=vit-6 PE=1 SV=5	2	99	IVDKLVQQFESASTR		missed K-L@4	0.00420344	1719.92	574.314	1719.92	574.312	3
1	254.68	254.68	66.26	sp|P18948|VIT6_CAEEL	Vitellogenin-6 OS=Caenorhabditis elegans GN=vit-6 PE=1 SV=5	2	99	KLLSNVQEK		missed K-L@1	-0.00420323	1057.61	529.812	1057.61	529.814	2
1	254.68	254.68	66.26	sp|P18948|VIT6_CAEEL	Vitellogenin-6 OS=Caenorhabditis elegans GN=vit-6 PE=1 SV=5	2	99	LCESDVSSSFPALR	Carbamidomethyl(C)@2		-0.00212633	1566.73	784.374	1566.73	784.375	2
1	254.68	254.68	66.26	sp|P18948|VIT6_CAEEL	Vitellogenin-6 OS=Caenorhabditis elegans GN=vit-6 PE=1 SV=5	2	99	LDQYQTVVEYEFEPK		cleaved K-P@C-term	-0.000733935	1886.89	944.454	1886.89	944.454	2
1	254.68	254.68	66.26	sp|P18948|VIT6_CAEEL	Vitellogenin-6 OS=Caenorhabditis elegans GN=vit-6 PE=1 SV=5	2	99	LLSNVQEK			-0.00228654	929.516	465.765	929.518	465.766	2
1	254.68	254.68	66.26	sp|P18948|VIT6_CAEEL	Vitellogenin-6 OS=Caenorhabditis elegans GN=vit-6 PE=1 SV=5	2	99	LLSNVQEKG		cleaved G-L@C-term; missed K-G@8	-0.00122922	986.538	494.276	986.54	494.277	2
1	254.68	254.68	66.26	sp|P18948|VIT6_CAEEL	Vitellogenin-6 OS=Caenorhabditis elegans GN=vit-6 PE=1 SV=5	2	99	LPIDADSIPEVVR		cleaved F-L@N-term	-0.00173063	1422.77	712.392	1422.77	712.393	2
1	254.68	254.68	66.26	sp|P18948|VIT6_CAEEL	Vitellogenin-6 OS=Caenorhabditis elegans GN=vit-6 PE=1 SV=5	2	99	LPTAQIHYQPR			0.000634517	1322.71	662.362	1322.71	662.362	2
1	254.68	254.68	66.26	sp|P18948|VIT6_CAEEL	Vitellogenin-6 OS=Caenorhabditis elegans GN=vit-6 PE=1 SV=5	2	99	LQSQVTLQWTDGNTVR			-0.00393656	1844.93	923.474	1844.94	923.476	2
1	254.68	254.68	66.26	sp|P18948|VIT6_CAEEL	Vitellogenin-6 OS=Caenorhabditis elegans GN=vit-6 PE=1 SV=5	2	99	LVQQFESASTR			-0.00107519	1264.64	633.327	1264.64	633.328	2
1	254.68	254.68	66.26	sp|P18948|VIT6_CAEEL	Vitellogenin-6 OS=Caenorhabditis elegans GN=vit-6 PE=1 SV=5	2	99	LVQQFESASTRYE		cleaved E-K@C-term; missed R-Y@11	-0.00158998	1556.75	779.38	1556.75	779.381	2
1	254.68	254.68	66.26	sp|P18948|VIT6_CAEEL	Vitellogenin-6 OS=Caenorhabditis elegans GN=vit-6 PE=1 SV=5	2	99	LVQQFESASTRYEK		missed R-Y@11	-0.00300526	1684.84	562.62	1684.84	562.621	3
1	254.68	254.68	66.26	sp|P18948|VIT6_CAEEL	Vitellogenin-6 OS=Caenorhabditis elegans GN=vit-6 PE=1 SV=5	2	99	MNREHQELLSMPVEFDYEHGLVR		missed R-E@3	0.00384825	2828.34	708.093	2828.34	708.092	4
1	254.68	254.68	66.26	sp|P18948|VIT6_CAEEL	Vitellogenin-6 OS=Caenorhabditis elegans GN=vit-6 PE=1 SV=5	2	99	MPTISSIR			-0.000159062	903.485	452.75	903.485	452.75	2
1	254.68	254.68	66.26	sp|P18948|VIT6_CAEEL	Vitellogenin-6 OS=Caenorhabditis elegans GN=vit-6 PE=1 SV=5	2	99	NIQESSFR			-0.00026369	979.472	490.743	979.472	490.743	2
1	254.68	254.68	66.26	sp|P18948|VIT6_CAEEL	Vitellogenin-6 OS=Caenorhabditis elegans GN=vit-6 PE=1 SV=5	2	99	NLRDQPQMEER		missed R-D@3	-0.000250422	1414.66	708.338	1414.66	708.338	2
1	254.68	254.68	66.26	sp|P18948|VIT6_CAEEL	Vitellogenin-6 OS=Caenorhabditis elegans GN=vit-6 PE=1 SV=5	2	99	NQEEEKDQEMNYEESR		missed K-D@6	0.00400976	2056.83	686.618	2056.83	686.617	3
1	254.68	254.68	66.26	sp|P18948|VIT6_CAEEL	Vitellogenin-6 OS=Caenorhabditis elegans GN=vit-6 PE=1 SV=5	2	99	NQFTPCYSVLAK	Carbamidomethyl(C)@6		-0.00148535	1426.69	714.352	1426.69	714.353	2
1	254.68	254.68	66.26	sp|P18948|VIT6_CAEEL	Vitellogenin-6 OS=Caenorhabditis elegans GN=vit-6 PE=1 SV=5	2	99	NQQCGLCGHYDN	Carbamidomethyl(C)@4; Carbamidomethyl(C)@7	cleaved N-E@C-term	0.00758062	1464.56	733.287	1464.55	733.283	2
1	254.68	254.68	66.26	sp|P18948|VIT6_CAEEL	Vitellogenin-6 OS=Caenorhabditis elegans GN=vit-6 PE=1 SV=5	2	99	NQQCGLCGHYDNEK	Carbamidomethyl(C)@4; Carbamidomethyl(C)@7		0.00737	1721.7	574.906	1721.69	574.904	3
1	254.68	254.68	66.26	sp|P18948|VIT6_CAEEL	Vitellogenin-6 OS=Caenorhabditis elegans GN=vit-6 PE=1 SV=5	2	99	NQQCGLCGHYDNEKETEFYDAENQENTIPK	Carbamidomethyl(C)@4; Carbamidomethyl(C)@7	missed K-E@14	-0.00525941	3630.52	908.638	3630.53	908.639	4
1	254.68	254.68	66.26	sp|P18948|VIT6_CAEEL	Vitellogenin-6 OS=Caenorhabditis elegans GN=vit-6 PE=1 SV=5	2	99	QANCVVK	Gln->pyro-Glu@N-term; Carbamidomethyl(C)@4		-0.0001805	800.385	401.2	800.385	401.2	2
1	254.68	254.68	66.26	sp|P18948|VIT6_CAEEL	Vitellogenin-6 OS=Caenorhabditis elegans GN=vit-6 PE=1 SV=5	2	99	QFTPCYSVLAK	Carbamidomethyl(C)@5	cleaved N-Q@N-term	0.00565165	1312.65	657.334	1312.65	657.332	2
1	254.68	254.68	66.26	sp|P18948|VIT6_CAEEL	Vitellogenin-6 OS=Caenorhabditis elegans GN=vit-6 PE=1 SV=5	2	99	QHEICFTQKPVLR	Gln->pyro-Glu@N-term; Carbamidomethyl(C)@5		-0.00391448	1637.83	546.951	1637.83	546.952	3
1	254.68	254.68	66.26	sp|P18948|VIT6_CAEEL	Vitellogenin-6 OS=Caenorhabditis elegans GN=vit-6 PE=1 SV=5	2	99	QIEQAPEHETLLEASR	Gln->pyro-Glu@N-term		0.00370787	1832.89	611.972	1832.89	611.971	3
1	254.68	254.68	66.26	sp|P18948|VIT6_CAEEL	Vitellogenin-6 OS=Caenorhabditis elegans GN=vit-6 PE=1 SV=5	2	99	QIEQGEAELEAAHT		cleaved T-V@C-term	-0.00915831	1524.7	763.356	1524.71	763.36	2
1	254.68	254.68	66.26	sp|P18948|VIT6_CAEEL	Vitellogenin-6 OS=Caenorhabditis elegans GN=vit-6 PE=1 SV=5	2	99	QIEQGEAELEAAHTVAR	Gln->pyro-Glu@N-term		0.00263534	1833.89	917.952	1833.89	917.95	2
1	254.68	254.68	66.26	sp|P18948|VIT6_CAEEL	Vitellogenin-6 OS=Caenorhabditis elegans GN=vit-6 PE=1 SV=5	2	99	QLSQSLDR			-0.000359259	945.488	473.751	945.488	473.751	2
1	254.68	254.68	66.26	sp|P18948|VIT6_CAEEL	Vitellogenin-6 OS=Caenorhabditis elegans GN=vit-6 PE=1 SV=5	2	99	QLSQSLDREYPQIR		missed R-E@8	-0.0259511	1731.86	578.295	1731.89	578.304	3
1	254.68	254.68	66.26	sp|P18948|VIT6_CAEEL	Vitellogenin-6 OS=Caenorhabditis elegans GN=vit-6 PE=1 SV=5	2	99	QSCWLTYGAIVNGVCGQTPR	Gln->pyro-Glu@N-term; Carbamidomethyl(C)@3; Carbamidomethyl(C)@15		0.00721565	2249.04	750.688	2249.04	750.686	3
1	254.68	254.68	66.26	sp|P18948|VIT6_CAEEL	Vitellogenin-6 OS=Caenorhabditis elegans GN=vit-6 PE=1 SV=5	2	99	QSSEQDPHAFVYIR	Gln->pyro-Glu@N-term		-0.000807312	1658.77	830.391	1658.77	830.392	2
1	254.68	254.68	66.26	sp|P18948|VIT6_CAEEL	Vitellogenin-6 OS=Caenorhabditis elegans GN=vit-6 PE=1 SV=5	2	99	QYNIIWLNK	Gln->pyro-Glu@N-term		-0.000941213	1173.62	587.816	1173.62	587.816	2
1	254.68	254.68	66.26	sp|P18948|VIT6_CAEEL	Vitellogenin-6 OS=Caenorhabditis elegans GN=vit-6 PE=1 SV=5	2	99	QYPEPIEMTYMLPAHK	Gln->pyro-Glu@N-term		-0.00460982	1929.9	965.955	1929.9	965.958	2
1	254.68	254.68	66.26	sp|P18948|VIT6_CAEEL	Vitellogenin-6 OS=Caenorhabditis elegans GN=vit-6 PE=1 SV=5	2	99	REQDDEPTEQVAIVER		missed R-E@1	-0.00217279	1912.91	638.644	1912.91	638.645	3
1	254.68	254.68	66.26	sp|P18948|VIT6_CAEEL	Vitellogenin-6 OS=Caenorhabditis elegans GN=vit-6 PE=1 SV=5	2	99	RVPTPMGLPVQFTSK		missed R-V@1	-0.00370237	1656.9	553.307	1656.9	553.308	3
1	254.68	254.68	66.26	sp|P18948|VIT6_CAEEL	Vitellogenin-6 OS=Caenorhabditis elegans GN=vit-6 PE=1 SV=5	2	99	SDNQEPTFSFTNVER			0.00365207	1769.79	885.902	1769.79	885.9	2
1	254.68	254.68	66.26	sp|P18948|VIT6_CAEEL	Vitellogenin-6 OS=Caenorhabditis elegans GN=vit-6 PE=1 SV=5	2	99	SGSFQPTEFLSNLLEK		cleaved A-S@N-term	0.000110304	1795.9	898.957	1795.9	898.957	2
1	254.68	254.68	66.26	sp|P18948|VIT6_CAEEL	Vitellogenin-6 OS=Caenorhabditis elegans GN=vit-6 PE=1 SV=5	2	99	SIYFNTLALAGTR			0.000490018	1425.76	713.888	1425.76	713.888	2
1	254.68	254.68	66.26	sp|P18948|VIT6_CAEEL	Vitellogenin-6 OS=Caenorhabditis elegans GN=vit-6 PE=1 SV=5	2	99	SPCEQTFSSR	Carbamidomethyl(C)@3	cleaved E-S@N-term	-0.000758445	1197.51	599.761	1197.51	599.761	2
1	254.68	254.68	66.26	sp|P18948|VIT6_CAEEL	Vitellogenin-6 OS=Caenorhabditis elegans GN=vit-6 PE=1 SV=5	2	99	SQHLFAPISEK			-0.00052215	1255.66	419.559	1255.66	419.559	3
1	254.68	254.68	66.26	sp|P18948|VIT6_CAEEL	Vitellogenin-6 OS=Caenorhabditis elegans GN=vit-6 PE=1 SV=5	2	99	SYANNESPCEQTFSSR	Carbamidomethyl(C)@9		0.00315086	1875.77	626.265	1875.77	626.264	3
1	254.68	254.68	66.26	sp|P18948|VIT6_CAEEL	Vitellogenin-6 OS=Caenorhabditis elegans GN=vit-6 PE=1 SV=5	2	99	TEEGLICR	Carbamidomethyl(C)@7		0.000759696	976.466	489.24	976.465	489.24	2
1	254.68	254.68	66.26	sp|P18948|VIT6_CAEEL	Vitellogenin-6 OS=Caenorhabditis elegans GN=vit-6 PE=1 SV=5	2	99	TLANAGLDLSVYPLEK			1.99351	1704.91	569.31	1702.91	568.645	3
1	254.68	254.68	66.26	sp|P18948|VIT6_CAEEL	Vitellogenin-6 OS=Caenorhabditis elegans GN=vit-6 PE=1 SV=5	2	99	TLEGECEVLYTVEEIK	Carbamidomethyl(C)@6		0.0203874	1910.94	956.477	1910.92	956.466	2
1	254.68	254.68	66.26	sp|P18948|VIT6_CAEEL	Vitellogenin-6 OS=Caenorhabditis elegans GN=vit-6 PE=1 SV=5	2	99	TLEGECEVLYTVEEIKKEDEQR	Carbamidomethyl(C)@6	missed K-K@16; missed K-E@17	-0.00657816	2696.28	675.077	2696.29	675.079	4
1	254.68	254.68	66.26	sp|P18948|VIT6_CAEEL	Vitellogenin-6 OS=Caenorhabditis elegans GN=vit-6 PE=1 SV=5	2	99	TQAIESFR			-0.00281802	950.479	476.247	950.482	476.248	2
1	254.68	254.68	66.26	sp|P18948|VIT6_CAEEL	Vitellogenin-6 OS=Caenorhabditis elegans GN=vit-6 PE=1 SV=5	2	99	TQIRGEELK		missed R-G@4	-0.00384547	1072.58	537.299	1072.59	537.301	2
1	254.68	254.68	66.26	sp|P18948|VIT6_CAEEL	Vitellogenin-6 OS=Caenorhabditis elegans GN=vit-6 PE=1 SV=5	2	99	TRFATSQQESNSMK		missed R-F@2	0.00166728	1613.75	538.923	1613.75	538.923	3
1	254.68	254.68	66.26	sp|P18948|VIT6_CAEEL	Vitellogenin-6 OS=Caenorhabditis elegans GN=vit-6 PE=1 SV=5	2	99	TSELVYNQESEWAEQQWAQTGEEK			-0.00338917	2869.26	957.429	2869.27	957.43	3
1	254.68	254.68	66.26	sp|P18948|VIT6_CAEEL	Vitellogenin-6 OS=Caenorhabditis elegans GN=vit-6 PE=1 SV=5	2	99	TSVYCLPSSNSWAR	Carbamidomethyl(C)@5	cleaved V-T@N-term	0.000280052	1626.75	814.38	1626.75	814.38	2
1	254.68	254.68	66.26	sp|P18948|VIT6_CAEEL	Vitellogenin-6 OS=Caenorhabditis elegans GN=vit-6 PE=1 SV=5	2	99	TVEELKEQK		missed K-E@6	0.000468659	1102.59	552.301	1102.59	552.301	2
1	254.68	254.68	66.26	sp|P18948|VIT6_CAEEL	Vitellogenin-6 OS=Caenorhabditis elegans GN=vit-6 PE=1 SV=5	2	99	VASTHVLSLR			0.00125959	1081.63	541.82	1081.62	541.819	2
1	254.68	254.68	66.26	sp|P18948|VIT6_CAEEL	Vitellogenin-6 OS=Caenorhabditis elegans GN=vit-6 PE=1 SV=5	2	99	VFVQKNGVK	Deamidated(N)@6	missed K-N@5	-0.00252194	1018.58	510.297	1018.58	510.298	2
1	254.68	254.68	66.26	sp|P18948|VIT6_CAEEL	Vitellogenin-6 OS=Caenorhabditis elegans GN=vit-6 PE=1 SV=5	2	99	VICPIAEVGTK	Carbamidomethyl(C)@3		0.000220504	1185.64	593.829	1185.64	593.829	2
1	254.68	254.68	66.26	sp|P18948|VIT6_CAEEL	Vitellogenin-6 OS=Caenorhabditis elegans GN=vit-6 PE=1 SV=5	2	99	VLAQGIHFSASNAAFLYETVR			0.0107348	2293.2	765.406	2293.19	765.402	3
1	254.68	254.68	66.26	sp|P18948|VIT6_CAEEL	Vitellogenin-6 OS=Caenorhabditis elegans GN=vit-6 PE=1 SV=5	2	99	VLMPVYLNR			-0.00146605	1103.61	552.815	1103.62	552.815	2
1	254.68	254.68	66.26	sp|P18948|VIT6_CAEEL	Vitellogenin-6 OS=Caenorhabditis elegans GN=vit-6 PE=1 SV=5	2	99	VLRECNEEQLEQIYR	Carbamidomethyl(C)@5	missed R-E@3	-0.0109332	1977.95	660.323	1977.96	660.327	3
1	254.68	254.68	66.26	sp|P18948|VIT6_CAEEL	Vitellogenin-6 OS=Caenorhabditis elegans GN=vit-6 PE=1 SV=5	2	99	VNGEEIEYQPESEIEK			0.00128394	1891.87	946.942	1891.87	946.942	2
1	254.68	254.68	66.26	sp|P18948|VIT6_CAEEL	Vitellogenin-6 OS=Caenorhabditis elegans GN=vit-6 PE=1 SV=5	2	99	VNGEEIEYQPESEIEKK	Ammonia-loss(N)@2	missed K-K@16	-0.0019217	2002.94	1002.48	2002.94	1002.48	2
1	254.68	254.68	66.26	sp|P18948|VIT6_CAEEL	Vitellogenin-6 OS=Caenorhabditis elegans GN=vit-6 PE=1 SV=5	2	99	VPTPMGLPVQFTSK			-0.000274223	1500.8	751.408	1500.8	751.408	2
1	254.68	254.68	66.26	sp|P18948|VIT6_CAEEL	Vitellogenin-6 OS=Caenorhabditis elegans GN=vit-6 PE=1 SV=5	2	99	VQGTLNRPTSVR			-0.00122309	1326.74	443.252	1326.74	443.253	3
1	254.68	254.68	66.26	sp|P18948|VIT6_CAEEL	Vitellogenin-6 OS=Caenorhabditis elegans GN=vit-6 PE=1 SV=5	2	99	VQSLLNNIPFSSQEIDR			0.00540304	1959.01	980.513	1959.01	980.51	2
1	254.68	254.68	66.26	sp|P18948|VIT6_CAEEL	Vitellogenin-6 OS=Caenorhabditis elegans GN=vit-6 PE=1 SV=5	2	99	VTIQQFVDK			-0.0015162	1076.59	539.3	1076.59	539.301	2
1	254.68	254.68	66.26	sp|P18948|VIT6_CAEEL	Vitellogenin-6 OS=Caenorhabditis elegans GN=vit-6 PE=1 SV=5	2	99	VTIQQFVDKVQSR		missed K-V@9	0.00231452	1546.85	516.624	1546.85	516.623	3
1	254.68	254.68	66.26	sp|P18948|VIT6_CAEEL	Vitellogenin-6 OS=Caenorhabditis elegans GN=vit-6 PE=1 SV=5	2	99	VVYGENEIEMYK			0.00091072	1472.69	737.351	1472.69	737.35	2
1	254.68	254.68	66.26	sp|P18948|VIT6_CAEEL	Vitellogenin-6 OS=Caenorhabditis elegans GN=vit-6 PE=1 SV=5	2	99	VVYGENEIEMYKTEEGLICR	Carbamidomethyl(C)@19	missed K-T@12	0.0261002	2431.17	811.396	2431.14	811.387	3
1	254.68	254.68	66.26	sp|P18948|VIT6_CAEEL	Vitellogenin-6 OS=Caenorhabditis elegans GN=vit-6 PE=1 SV=5	2	99	VYQHVAK			-0.00212392	843.458	422.736	843.46	422.737	2
1	254.68	254.68	66.26	sp|P18948|VIT6_CAEEL	Vitellogenin-6 OS=Caenorhabditis elegans GN=vit-6 PE=1 SV=5	2	99	YEQKPVMEK			-0.00142557	1150.57	576.291	1150.57	576.292	2
1	254.68	254.68	66.26	sp|P18948|VIT6_CAEEL	Vitellogenin-6 OS=Caenorhabditis elegans GN=vit-6 PE=1 SV=5	2	99	YLEAEPEYDEEEHREQITK		missed R-E@14	0.00807998	2407.09	602.78	2407.08	602.778	4
1	254.68	254.68	66.26	sp|P18948|VIT6_CAEEL	Vitellogenin-6 OS=Caenorhabditis elegans GN=vit-6 PE=1 SV=5	2	99	YLFNGQLSAGLPVPSTPQGISR			0.00441642	2301.22	768.079	2301.21	768.078	3
1	254.68	254.68	66.26	sp|P18948|VIT6_CAEEL	Vitellogenin-6 OS=Caenorhabditis elegans GN=vit-6 PE=1 SV=5	2	99	YPSLAIAEDIAR			0.00111122	1317.69	659.854	1317.69	659.854	2
1	254.68	254.68	66.26	sp|P18948|VIT6_CAEEL	Vitellogenin-6 OS=Caenorhabditis elegans GN=vit-6 PE=1 SV=5	2	99	YWNMVQAYLR			0.00914462	1342.66	672.337	1342.65	672.332	2
1	254.68	254.68	66.26	sp|P18948|VIT6_CAEEL	Vitellogenin-6 OS=Caenorhabditis elegans GN=vit-6 PE=1 SV=5	1.95861	99	YANNESPCEQTFSSR	Carbamidomethyl(C)@8	cleaved S-Y@N-term	-0.00331284	1788.73	597.252	1788.74	597.253	3
1	254.68	254.68	66.26	sp|P18948|VIT6_CAEEL	Vitellogenin-6 OS=Caenorhabditis elegans GN=vit-6 PE=1 SV=5	1.76955	99	AVLNTPVDTEIR		cleaved Q-A@N-term	-0.00162974	1326.71	664.364	1326.71	664.364	2
1	254.68	254.68	66.26	sp|P18948|VIT6_CAEEL	Vitellogenin-6 OS=Caenorhabditis elegans GN=vit-6 PE=1 SV=5	1.42022	99	IDADSIPEVVR		cleaved P-I@N-term	-0.00217696	1212.63	607.324	1212.64	607.325	2
1	254.68	254.68	66.26	sp|P18948|VIT6_CAEEL	Vitellogenin-6 OS=Caenorhabditis elegans GN=vit-6 PE=1 SV=5	1.40894	99	LEIGDIER	Carbamyl@N-term		-0.000273826	986.503	494.259	986.503	494.259	2
1	254.68	254.68	66.26	sp|P18948|VIT6_CAEEL	Vitellogenin-6 OS=Caenorhabditis elegans GN=vit-6 PE=1 SV=5	1.37675	99	MEVEAVCNNDFHFCK	Oxidation(M)@1; Carbamidomethyl(C)@7; Carbamidomethyl(C)@14		0.013765	1914.78	639.269	1914.77	639.264	3
1	254.68	254.68	66.26	sp|P18948|VIT6_CAEEL	Vitellogenin-6 OS=Caenorhabditis elegans GN=vit-6 PE=1 SV=5	1.13077	99	AIVNGVCGQTPR	Carbamidomethyl(C)@7	cleaved G-A@N-term	-0.0053491	1270.64	636.327	1270.65	636.33	2
1	254.68	254.68	66.26	sp|P18948|VIT6_CAEEL	Vitellogenin-6 OS=Caenorhabditis elegans GN=vit-6 PE=1 SV=5	1.09152	99	IEQGEAELEAAHTVAR		cleaved Q-I@N-term	-0.009169	1722.84	575.289	1722.85	575.292	3
1	254.68	254.68	66.26	sp|P18948|VIT6_CAEEL	Vitellogenin-6 OS=Caenorhabditis elegans GN=vit-6 PE=1 SV=5	1.04576	99	TMELIYAGEK		cleaved N-T@N-term	-0.000896212	1153.57	577.791	1153.57	577.792	2
1	254.68	254.68	66.26	sp|P18948|VIT6_CAEEL	Vitellogenin-6 OS=Caenorhabditis elegans GN=vit-6 PE=1 SV=5	0.744727	99	LRDQPQMEER		cleaved N-L@N-term; missed R-D@2	-0.0177206	1300.6	434.541	1300.62	434.547	3
1	254.68	254.68	66.26	sp|P18948|VIT6_CAEEL	Vitellogenin-6 OS=Caenorhabditis elegans GN=vit-6 PE=1 SV=5	0	99	AFTLSLLR			-0.0018995	919.547	460.781	919.549	460.782	2
1	254.68	254.68	66.26	sp|P18948|VIT6_CAEEL	Vitellogenin-6 OS=Caenorhabditis elegans GN=vit-6 PE=1 SV=5	0	99	AFTLSLLR			-0.00257091	919.546	460.781	919.549	460.782	2
1	254.68	254.68	66.26	sp|P18948|VIT6_CAEEL	Vitellogenin-6 OS=Caenorhabditis elegans GN=vit-6 PE=1 SV=5	0	99	AFTLSLLR			-0.000809065	919.548	460.781	919.549	460.782	2
1	254.68	254.68	66.26	sp|P18948|VIT6_CAEEL	Vitellogenin-6 OS=Caenorhabditis elegans GN=vit-6 PE=1 SV=5	0	99	AFTLSLLR			-0.00163825	919.547	460.781	919.549	460.782	2
1	254.68	254.68	66.26	sp|P18948|VIT6_CAEEL	Vitellogenin-6 OS=Caenorhabditis elegans GN=vit-6 PE=1 SV=5	0	99	AFTLSLLR			-0.00184821	919.547	460.781	919.549	460.782	2
1	254.68	254.68	66.26	sp|P18948|VIT6_CAEEL	Vitellogenin-6 OS=Caenorhabditis elegans GN=vit-6 PE=1 SV=5	0	99	AFTLSLLR			-0.000914104	919.548	460.781	919.549	460.782	2
1	254.68	254.68	66.26	sp|P18948|VIT6_CAEEL	Vitellogenin-6 OS=Caenorhabditis elegans GN=vit-6 PE=1 SV=5	0	99	AIYNTPSEEK			-0.0035691	1150.55	576.281	1150.55	576.283	2
1	254.68	254.68	66.26	sp|P18948|VIT6_CAEEL	Vitellogenin-6 OS=Caenorhabditis elegans GN=vit-6 PE=1 SV=5	0	99	AIYNTPSEEK			-0.00141438	1150.55	576.282	1150.55	576.283	2
1	254.68	254.68	66.26	sp|P18948|VIT6_CAEEL	Vitellogenin-6 OS=Caenorhabditis elegans GN=vit-6 PE=1 SV=5	0	99	AIYNTPSEEK			0.000588641	1150.55	576.283	1150.55	576.283	2
1	254.68	254.68	66.26	sp|P18948|VIT6_CAEEL	Vitellogenin-6 OS=Caenorhabditis elegans GN=vit-6 PE=1 SV=5	0	99	AIYNTPSEEK			0.00262751	1150.55	576.284	1150.55	576.283	2
1	254.68	254.68	66.26	sp|P18948|VIT6_CAEEL	Vitellogenin-6 OS=Caenorhabditis elegans GN=vit-6 PE=1 SV=5	0	99	AIYNTPSEEKR		missed K-R@10	0.000423483	1306.65	436.558	1306.65	436.558	3
1	254.68	254.68	66.26	sp|P18948|VIT6_CAEEL	Vitellogenin-6 OS=Caenorhabditis elegans GN=vit-6 PE=1 SV=5	0	99	AIYNTPSEEKR		missed K-R@10	-0.00137727	1306.65	436.557	1306.65	436.558	3
1	254.68	254.68	66.26	sp|P18948|VIT6_CAEEL	Vitellogenin-6 OS=Caenorhabditis elegans GN=vit-6 PE=1 SV=5	0	99	AIYNTPSEEKR		missed K-R@10	0.00154002	1306.65	436.558	1306.65	436.558	3
1	254.68	254.68	66.26	sp|P18948|VIT6_CAEEL	Vitellogenin-6 OS=Caenorhabditis elegans GN=vit-6 PE=1 SV=5	0	99	ASGSFQPTEFLSNLLEK			-0.00154909	1866.93	934.475	1866.94	934.475	2
1	254.68	254.68	66.26	sp|P18948|VIT6_CAEEL	Vitellogenin-6 OS=Caenorhabditis elegans GN=vit-6 PE=1 SV=5	0	99	ASGSFQPTEFLSNLLEK	Formyl@N-term		-0.000142219	1894.93	948.473	1894.93	948.473	2
1	254.68	254.68	66.26	sp|P18948|VIT6_CAEEL	Vitellogenin-6 OS=Caenorhabditis elegans GN=vit-6 PE=1 SV=5	0	99	ASGSFQPTEFLSNLLEK			0.0016327	1866.94	934.476	1866.94	934.475	2
1	254.68	254.68	66.26	sp|P18948|VIT6_CAEEL	Vitellogenin-6 OS=Caenorhabditis elegans GN=vit-6 PE=1 SV=5	0	99	ASGSFQPTEFLSNLLEK			-0.00158386	1866.93	934.475	1866.94	934.475	2
1	254.68	254.68	66.26	sp|P18948|VIT6_CAEEL	Vitellogenin-6 OS=Caenorhabditis elegans GN=vit-6 PE=1 SV=5	0	99	ASGSFQPTEFLSNLLEK	Deamidated(Q)@6		0.0152902	1867.94	623.653	1867.92	623.647	3
1	254.68	254.68	66.26	sp|P18948|VIT6_CAEEL	Vitellogenin-6 OS=Caenorhabditis elegans GN=vit-6 PE=1 SV=5	0	99	ASGSFQPTEFLSNLLEK			-0.00158386	1866.93	934.475	1866.94	934.475	2
1	254.68	254.68	66.26	sp|P18948|VIT6_CAEEL	Vitellogenin-6 OS=Caenorhabditis elegans GN=vit-6 PE=1 SV=5	0	99	ASGSFQPTEFLSNLLEK	Formyl@N-term		-0.00411215	1894.93	632.65	1894.93	632.651	3
1	254.68	254.68	66.26	sp|P18948|VIT6_CAEEL	Vitellogenin-6 OS=Caenorhabditis elegans GN=vit-6 PE=1 SV=5	0	99	ASGSFQPTEFLSNLLEK			-0.00235243	1866.93	934.474	1866.94	934.475	2
1	254.68	254.68	66.26	sp|P18948|VIT6_CAEEL	Vitellogenin-6 OS=Caenorhabditis elegans GN=vit-6 PE=1 SV=5	0	99	ASGSFQPTEFLSNLLEK			0.00121053	1866.94	934.476	1866.94	934.475	2
1	254.68	254.68	66.26	sp|P18948|VIT6_CAEEL	Vitellogenin-6 OS=Caenorhabditis elegans GN=vit-6 PE=1 SV=5	0	99	ASGSFQPTEFLSNLLEK	Formyl@N-term		-0.00998265	1894.92	948.468	1894.93	948.473	2
1	254.68	254.68	66.26	sp|P18948|VIT6_CAEEL	Vitellogenin-6 OS=Caenorhabditis elegans GN=vit-6 PE=1 SV=5	0	99	ASGSFQPTEFLSNLLEK			0.00121053	1866.94	934.476	1866.94	934.475	2
1	254.68	254.68	66.26	sp|P18948|VIT6_CAEEL	Vitellogenin-6 OS=Caenorhabditis elegans GN=vit-6 PE=1 SV=5	0	99	ASGSFQPTEFLSNLLEK			-0.00235243	1866.93	934.474	1866.94	934.475	2
1	254.68	254.68	66.26	sp|P18948|VIT6_CAEEL	Vitellogenin-6 OS=Caenorhabditis elegans GN=vit-6 PE=1 SV=5	0	99	ASGSFQPTEFLSNLLEK			0.000158549	1866.94	934.476	1866.94	934.475	2
1	254.68	254.68	66.26	sp|P18948|VIT6_CAEEL	Vitellogenin-6 OS=Caenorhabditis elegans GN=vit-6 PE=1 SV=5	0	99	ATINVEPR			-0.000821766	898.486	450.25	898.487	450.251	2
1	254.68	254.68	66.26	sp|P18948|VIT6_CAEEL	Vitellogenin-6 OS=Caenorhabditis elegans GN=vit-6 PE=1 SV=5	0	99	ATINVEPR			0.000151226	898.487	450.251	898.487	450.251	2
1	254.68	254.68	66.26	sp|P18948|VIT6_CAEEL	Vitellogenin-6 OS=Caenorhabditis elegans GN=vit-6 PE=1 SV=5	0	99	ATINVEPR			0.000437008	898.488	450.251	898.487	450.251	2
1	254.68	254.68	66.26	sp|P18948|VIT6_CAEEL	Vitellogenin-6 OS=Caenorhabditis elegans GN=vit-6 PE=1 SV=5	0	99	ATINVEPR			-0.00151611	898.486	450.25	898.487	450.251	2
1	254.68	254.68	66.26	sp|P18948|VIT6_CAEEL	Vitellogenin-6 OS=Caenorhabditis elegans GN=vit-6 PE=1 SV=5	0	99	ATINVEPR			-0.000638661	898.487	450.251	898.487	450.251	2
1	254.68	254.68	66.26	sp|P18948|VIT6_CAEEL	Vitellogenin-6 OS=Caenorhabditis elegans GN=vit-6 PE=1 SV=5	0	99	ATINVEPR	Carbamidomethyl@N-term		0.00100032	955.51	478.762	955.509	478.762	2
1	254.68	254.68	66.26	sp|P18948|VIT6_CAEEL	Vitellogenin-6 OS=Caenorhabditis elegans GN=vit-6 PE=1 SV=5	0	99	ATINVEPR			-0.0017676	898.485	450.25	898.487	450.251	2
1	254.68	254.68	66.26	sp|P18948|VIT6_CAEEL	Vitellogenin-6 OS=Caenorhabditis elegans GN=vit-6 PE=1 SV=5	0	99	ATINVEPR			-0.0023789	898.485	450.25	898.487	450.251	2
1	254.68	254.68	66.26	sp|P18948|VIT6_CAEEL	Vitellogenin-6 OS=Caenorhabditis elegans GN=vit-6 PE=1 SV=5	0	99	ATINVEPR			-0.00164569	898.486	450.25	898.487	450.251	2
1	254.68	254.68	66.26	sp|P18948|VIT6_CAEEL	Vitellogenin-6 OS=Caenorhabditis elegans GN=vit-6 PE=1 SV=5	0	99	ATINVEPR			-0.0020119	898.485	450.25	898.487	450.251	2
1	254.68	254.68	66.26	sp|P18948|VIT6_CAEEL	Vitellogenin-6 OS=Caenorhabditis elegans GN=vit-6 PE=1 SV=5	0	99	ATINVEPR			-0.000208958	898.487	450.251	898.487	450.251	2
1	254.68	254.68	66.26	sp|P18948|VIT6_CAEEL	Vitellogenin-6 OS=Caenorhabditis elegans GN=vit-6 PE=1 SV=5	0	99	ATINVEPR			-0.00142965	898.486	450.25	898.487	450.251	2
1	254.68	254.68	66.26	sp|P18948|VIT6_CAEEL	Vitellogenin-6 OS=Caenorhabditis elegans GN=vit-6 PE=1 SV=5	0	99	ATINVEPR			-0.00102643	898.486	450.25	898.487	450.251	2
1	254.68	254.68	66.26	sp|P18948|VIT6_CAEEL	Vitellogenin-6 OS=Caenorhabditis elegans GN=vit-6 PE=1 SV=5	0	99	ATIQYVYPQTPR			-0.00250692	1435.74	718.879	1435.75	718.88	2
1	254.68	254.68	66.26	sp|P18948|VIT6_CAEEL	Vitellogenin-6 OS=Caenorhabditis elegans GN=vit-6 PE=1 SV=5	0	99	ATIQYVYPQTPR			-0.000293627	1435.75	718.88	1435.75	718.88	2
1	254.68	254.68	66.26	sp|P18948|VIT6_CAEEL	Vitellogenin-6 OS=Caenorhabditis elegans GN=vit-6 PE=1 SV=5	0	99	ATIQYVYPQTPR			-0.00287194	1435.74	718.879	1435.75	718.88	2
1	254.68	254.68	66.26	sp|P18948|VIT6_CAEEL	Vitellogenin-6 OS=Caenorhabditis elegans GN=vit-6 PE=1 SV=5	0	99	ATIQYVYPQTPR			-0.00287194	1435.74	718.879	1435.75	718.88	2
1	254.68	254.68	66.26	sp|P18948|VIT6_CAEEL	Vitellogenin-6 OS=Caenorhabditis elegans GN=vit-6 PE=1 SV=5	0	99	ATIQYVYPQTPR			0.000293588	1435.75	718.88	1435.75	718.88	2
1	254.68	254.68	66.26	sp|P18948|VIT6_CAEEL	Vitellogenin-6 OS=Caenorhabditis elegans GN=vit-6 PE=1 SV=5	0	99	ATIQYVYPQTPR	Carbamidomethyl@N-term		-0.00458112	1492.76	747.389	1492.77	747.391	2
1	254.68	254.68	66.26	sp|P18948|VIT6_CAEEL	Vitellogenin-6 OS=Caenorhabditis elegans GN=vit-6 PE=1 SV=5	0	99	ATIQYVYPQTPR	Carbamidomethyl@N-term		0.00253978	1492.77	747.392	1492.77	747.391	2
1	254.68	254.68	66.26	sp|P18948|VIT6_CAEEL	Vitellogenin-6 OS=Caenorhabditis elegans GN=vit-6 PE=1 SV=5	0	99	ATIQYVYPQTPR			0.000448437	1435.75	718.88	1435.75	718.88	2
1	254.68	254.68	66.26	sp|P18948|VIT6_CAEEL	Vitellogenin-6 OS=Caenorhabditis elegans GN=vit-6 PE=1 SV=5	0	99	ATIQYVYPQTPR			-0.000918073	1435.75	718.88	1435.75	718.88	2
1	254.68	254.68	66.26	sp|P18948|VIT6_CAEEL	Vitellogenin-6 OS=Caenorhabditis elegans GN=vit-6 PE=1 SV=5	0	99	ATIQYVYPQTPR			0.00118005	1435.75	479.59	1435.75	479.589	3
1	254.68	254.68	66.26	sp|P18948|VIT6_CAEEL	Vitellogenin-6 OS=Caenorhabditis elegans GN=vit-6 PE=1 SV=5	0	99	ATIQYVYPQTPR			-0.000119096	1435.75	718.88	1435.75	718.88	2
1	254.68	254.68	66.26	sp|P18948|VIT6_CAEEL	Vitellogenin-6 OS=Caenorhabditis elegans GN=vit-6 PE=1 SV=5	0	99	ATIQYVYPQTPR	Carbamidomethyl@N-term		-0.00340714	1492.76	747.389	1492.77	747.391	2
1	254.68	254.68	66.26	sp|P18948|VIT6_CAEEL	Vitellogenin-6 OS=Caenorhabditis elegans GN=vit-6 PE=1 SV=5	0	99	ATIQYVYPQTPR			0.00324068	1435.75	718.882	1435.75	718.88	2
1	254.68	254.68	66.26	sp|P18948|VIT6_CAEEL	Vitellogenin-6 OS=Caenorhabditis elegans GN=vit-6 PE=1 SV=5	0	99	ATIQYVYPQTPR			-0.00051376	1435.75	718.88	1435.75	718.88	2
1	254.68	254.68	66.26	sp|P18948|VIT6_CAEEL	Vitellogenin-6 OS=Caenorhabditis elegans GN=vit-6 PE=1 SV=5	0	99	ATIQYVYPQTPR	Deamidated(Q)@9		0.0184158	1436.75	719.381	1436.73	719.372	2
1	254.68	254.68	66.26	sp|P18948|VIT6_CAEEL	Vitellogenin-6 OS=Caenorhabditis elegans GN=vit-6 PE=1 SV=5	0	99	ATIQYVYPQTPR			-0.00113682	1435.74	718.88	1435.75	718.88	2
1	254.68	254.68	66.26	sp|P18948|VIT6_CAEEL	Vitellogenin-6 OS=Caenorhabditis elegans GN=vit-6 PE=1 SV=5	0	99	ATIQYVYPQTPR			-0.00373089	1435.74	718.878	1435.75	718.88	2
1	254.68	254.68	66.26	sp|P18948|VIT6_CAEEL	Vitellogenin-6 OS=Caenorhabditis elegans GN=vit-6 PE=1 SV=5	0	99	ATIQYVYPQTPR			0.0007857	1435.75	718.881	1435.75	718.88	2
1	254.68	254.68	66.26	sp|P18948|VIT6_CAEEL	Vitellogenin-6 OS=Caenorhabditis elegans GN=vit-6 PE=1 SV=5	0	99	ATIQYVYPQTPR			-0.000486193	1435.75	718.88	1435.75	718.88	2
1	254.68	254.68	66.26	sp|P18948|VIT6_CAEEL	Vitellogenin-6 OS=Caenorhabditis elegans GN=vit-6 PE=1 SV=5	0	99	ATIQYVYPQTPR			-0.000293627	1435.75	718.88	1435.75	718.88	2
1	254.68	254.68	66.26	sp|P18948|VIT6_CAEEL	Vitellogenin-6 OS=Caenorhabditis elegans GN=vit-6 PE=1 SV=5	0	99	ATIQYVYPQTPR			-0.00136262	1435.74	718.88	1435.75	718.88	2
1	254.68	254.68	66.26	sp|P18948|VIT6_CAEEL	Vitellogenin-6 OS=Caenorhabditis elegans GN=vit-6 PE=1 SV=5	0	99	ATIQYVYPQTPR			-0.00220263	1435.74	718.879	1435.75	718.88	2
1	254.68	254.68	66.26	sp|P18948|VIT6_CAEEL	Vitellogenin-6 OS=Caenorhabditis elegans GN=vit-6 PE=1 SV=5	0	99	ATIQYVYPQTPR			-0.000119096	1435.75	718.88	1435.75	718.88	2
1	254.68	254.68	66.26	sp|P18948|VIT6_CAEEL	Vitellogenin-6 OS=Caenorhabditis elegans GN=vit-6 PE=1 SV=5	0	99	ATIQYVYPQTPR			0.000346345	1435.75	479.589	1435.75	479.589	3
1	254.68	254.68	66.26	sp|P18948|VIT6_CAEEL	Vitellogenin-6 OS=Caenorhabditis elegans GN=vit-6 PE=1 SV=5	0	99	ATIQYVYPQTPR			-0.00118506	1435.74	718.88	1435.75	718.88	2
1	254.68	254.68	66.26	sp|P18948|VIT6_CAEEL	Vitellogenin-6 OS=Caenorhabditis elegans GN=vit-6 PE=1 SV=5	0	99	ATIQYVYPQTPR			0.000433058	1435.75	718.88	1435.75	718.88	2
1	254.68	254.68	66.26	sp|P18948|VIT6_CAEEL	Vitellogenin-6 OS=Caenorhabditis elegans GN=vit-6 PE=1 SV=5	0	99	ATIQYVYPQTPR			0.0007857	1435.75	718.881	1435.75	718.88	2
1	254.68	254.68	66.26	sp|P18948|VIT6_CAEEL	Vitellogenin-6 OS=Caenorhabditis elegans GN=vit-6 PE=1 SV=5	0	99	ATIQYVYPQTPR			0.00163042	1435.75	718.881	1435.75	718.88	2
1	254.68	254.68	66.26	sp|P18948|VIT6_CAEEL	Vitellogenin-6 OS=Caenorhabditis elegans GN=vit-6 PE=1 SV=5	0	99	ATIQYVYPQTPR			-0.000918073	1435.75	718.88	1435.75	718.88	2
1	254.68	254.68	66.26	sp|P18948|VIT6_CAEEL	Vitellogenin-6 OS=Caenorhabditis elegans GN=vit-6 PE=1 SV=5	0	99	ATIQYVYPQTPR			0.000584867	1435.75	718.881	1435.75	718.88	2
1	254.68	254.68	66.26	sp|P18948|VIT6_CAEEL	Vitellogenin-6 OS=Caenorhabditis elegans GN=vit-6 PE=1 SV=5	0	99	ATIQYVYPQTPR			-0.000592685	1435.75	718.88	1435.75	718.88	2
1	254.68	254.68	66.26	sp|P18948|VIT6_CAEEL	Vitellogenin-6 OS=Caenorhabditis elegans GN=vit-6 PE=1 SV=5	0	99	ATIQYVYPQTPR			0.000684042	1435.75	479.589	1435.75	479.589	3
1	254.68	254.68	66.26	sp|P18948|VIT6_CAEEL	Vitellogenin-6 OS=Caenorhabditis elegans GN=vit-6 PE=1 SV=5	0	99	ATIQYVYPQTPR			-0.000592685	1435.75	718.88	1435.75	718.88	2
1	254.68	254.68	66.26	sp|P18948|VIT6_CAEEL	Vitellogenin-6 OS=Caenorhabditis elegans GN=vit-6 PE=1 SV=5	0	99	ATIQYVYPQTPR			-0.000592685	1435.75	718.88	1435.75	718.88	2
1	254.68	254.68	66.26	sp|P18948|VIT6_CAEEL	Vitellogenin-6 OS=Caenorhabditis elegans GN=vit-6 PE=1 SV=5	0	99	ATIQYVYPQTPR			0.00118005	1435.75	479.59	1435.75	479.589	3
1	254.68	254.68	66.26	sp|P18948|VIT6_CAEEL	Vitellogenin-6 OS=Caenorhabditis elegans GN=vit-6 PE=1 SV=5	0	99	ATIQYVYPQTPR			-0.000470616	1435.75	718.88	1435.75	718.88	2
1	254.68	254.68	66.26	sp|P18948|VIT6_CAEEL	Vitellogenin-6 OS=Caenorhabditis elegans GN=vit-6 PE=1 SV=5	0	99	ATIQYVYPQTPR			0.00143097	1435.75	479.59	1435.75	479.589	3
1	254.68	254.68	66.26	sp|P18948|VIT6_CAEEL	Vitellogenin-6 OS=Caenorhabditis elegans GN=vit-6 PE=1 SV=5	0	99	ATIQYVYPQTPR			0.00238619	1435.75	718.881	1435.75	718.88	2
1	254.68	254.68	66.26	sp|P18948|VIT6_CAEEL	Vitellogenin-6 OS=Caenorhabditis elegans GN=vit-6 PE=1 SV=5	0	99	ATIQYVYPQTPR			-0.00250692	1435.74	718.879	1435.75	718.88	2
1	254.68	254.68	66.26	sp|P18948|VIT6_CAEEL	Vitellogenin-6 OS=Caenorhabditis elegans GN=vit-6 PE=1 SV=5	0	99	ATIQYVYPQTPR			0.000333218	1435.75	718.88	1435.75	718.88	2
1	254.68	254.68	66.26	sp|P18948|VIT6_CAEEL	Vitellogenin-6 OS=Caenorhabditis elegans GN=vit-6 PE=1 SV=5	0	99	ATIQYVYPQTPR			-0.0156975	1435.73	718.872	1435.75	718.88	2
1	254.68	254.68	66.26	sp|P18948|VIT6_CAEEL	Vitellogenin-6 OS=Caenorhabditis elegans GN=vit-6 PE=1 SV=5	0	99	ATIQYVYPQTPR			-0.00118506	1435.74	718.88	1435.75	718.88	2
1	254.68	254.68	66.26	sp|P18948|VIT6_CAEEL	Vitellogenin-6 OS=Caenorhabditis elegans GN=vit-6 PE=1 SV=5	0	99	ATIQYVYPQTPR			-0.000277132	1435.75	718.88	1435.75	718.88	2
1	254.68	254.68	66.26	sp|P18948|VIT6_CAEEL	Vitellogenin-6 OS=Caenorhabditis elegans GN=vit-6 PE=1 SV=5	0	99	ATIQYVYPQTPR			-0.000592685	1435.75	718.88	1435.75	718.88	2
1	254.68	254.68	66.26	sp|P18948|VIT6_CAEEL	Vitellogenin-6 OS=Caenorhabditis elegans GN=vit-6 PE=1 SV=5	0	99	ATIQYVYPQTPR			-0.000894643	1435.75	479.589	1435.75	479.589	3
1	254.68	254.68	66.26	sp|P18948|VIT6_CAEEL	Vitellogenin-6 OS=Caenorhabditis elegans GN=vit-6 PE=1 SV=5	0	99	ATIQYVYPQTPR			0.00304209	1435.75	479.59	1435.75	479.589	3
1	254.68	254.68	66.26	sp|P18948|VIT6_CAEEL	Vitellogenin-6 OS=Caenorhabditis elegans GN=vit-6 PE=1 SV=5	0	99	ATIQYVYPQTPR			0.000641468	1435.75	479.589	1435.75	479.589	3
1	254.68	254.68	66.26	sp|P18948|VIT6_CAEEL	Vitellogenin-6 OS=Caenorhabditis elegans GN=vit-6 PE=1 SV=5	0	99	ATIQYVYPQTPR			0.00118005	1435.75	479.59	1435.75	479.589	3
1	254.68	254.68	66.26	sp|P18948|VIT6_CAEEL	Vitellogenin-6 OS=Caenorhabditis elegans GN=vit-6 PE=1 SV=5	0	99	ATIQYVYPQTPR			0.000448437	1435.75	718.88	1435.75	718.88	2
1	254.68	254.68	66.26	sp|P18948|VIT6_CAEEL	Vitellogenin-6 OS=Caenorhabditis elegans GN=vit-6 PE=1 SV=5	0	99	ATIQYVYPQTPR			0.00118005	1435.75	479.59	1435.75	479.589	3
1	254.68	254.68	66.26	sp|P18948|VIT6_CAEEL	Vitellogenin-6 OS=Caenorhabditis elegans GN=vit-6 PE=1 SV=5	0	99	ATIQYVYPQTPR			-0.00113262	1435.74	718.88	1435.75	718.88	2
1	254.68	254.68	66.26	sp|P18948|VIT6_CAEEL	Vitellogenin-6 OS=Caenorhabditis elegans GN=vit-6 PE=1 SV=5	0	99	ATIQYVYPQTPR			-0.000940924	1435.75	718.88	1435.75	718.88	2
1	254.68	254.68	66.26	sp|P18948|VIT6_CAEEL	Vitellogenin-6 OS=Caenorhabditis elegans GN=vit-6 PE=1 SV=5	0	99	ATIQYVYPQTPR			0.00107596	1435.75	479.59	1435.75	479.589	3
1	254.68	254.68	66.26	sp|P18948|VIT6_CAEEL	Vitellogenin-6 OS=Caenorhabditis elegans GN=vit-6 PE=1 SV=5	0	99	ATIQYVYPQTPR			0.000804576	1435.75	479.589	1435.75	479.589	3
1	254.68	254.68	66.26	sp|P18948|VIT6_CAEEL	Vitellogenin-6 OS=Caenorhabditis elegans GN=vit-6 PE=1 SV=5	0	99	ATIQYVYPQTPR			0.00163042	1435.75	718.881	1435.75	718.88	2
1	254.68	254.68	66.26	sp|P18948|VIT6_CAEEL	Vitellogenin-6 OS=Caenorhabditis elegans GN=vit-6 PE=1 SV=5	0	99	ATIQYVYPQTPR			-0.000592685	1435.75	718.88	1435.75	718.88	2
1	254.68	254.68	66.26	sp|P18948|VIT6_CAEEL	Vitellogenin-6 OS=Caenorhabditis elegans GN=vit-6 PE=1 SV=5	0	99	ATIQYVYPQTPR			0.000185888	1435.75	479.589	1435.75	479.589	3
1	254.68	254.68	66.26	sp|P18948|VIT6_CAEEL	Vitellogenin-6 OS=Caenorhabditis elegans GN=vit-6 PE=1 SV=5	0	99	ATIQYVYPQTPR	Deamidated(Q)@4		0.015439	1436.75	719.38	1436.73	719.372	2
1	254.68	254.68	66.26	sp|P18948|VIT6_CAEEL	Vitellogenin-6 OS=Caenorhabditis elegans GN=vit-6 PE=1 SV=5	0	99	ATIQYVYPQTPR			0.000529919	1435.75	479.589	1435.75	479.589	3
1	254.68	254.68	66.26	sp|P18948|VIT6_CAEEL	Vitellogenin-6 OS=Caenorhabditis elegans GN=vit-6 PE=1 SV=5	0	99	ATIQYVYPQTPR			0.000641468	1435.75	479.589	1435.75	479.589	3
1	254.68	254.68	66.26	sp|P18948|VIT6_CAEEL	Vitellogenin-6 OS=Caenorhabditis elegans GN=vit-6 PE=1 SV=5	0	99	AVINMLQVNILK			-0.00281906	1354.8	678.406	1354.8	678.408	2
1	254.68	254.68	66.26	sp|P18948|VIT6_CAEEL	Vitellogenin-6 OS=Caenorhabditis elegans GN=vit-6 PE=1 SV=5	0	99	AVINMLQVNILK	Carbamyl@N-term		0.00154421	1397.81	699.911	1397.81	699.911	2
1	254.68	254.68	66.26	sp|P18948|VIT6_CAEEL	Vitellogenin-6 OS=Caenorhabditis elegans GN=vit-6 PE=1 SV=5	0	99	AVINMLQVNILK	Acetyl@N-term; Deamidated(N)@4		0.0127776	1397.81	699.911	1397.8	699.905	2
1	254.68	254.68	66.26	sp|P18948|VIT6_CAEEL	Vitellogenin-6 OS=Caenorhabditis elegans GN=vit-6 PE=1 SV=5	0	99	AVINMLQVNILK	Carbamyl@N-term		-0.0215055	1397.79	699.9	1397.81	699.911	2
1	254.68	254.68	66.26	sp|P18948|VIT6_CAEEL	Vitellogenin-6 OS=Caenorhabditis elegans GN=vit-6 PE=1 SV=5	0	99	AVINMLQVNILK	Carbamyl@N-term		0.00187175	1397.81	699.911	1397.81	699.911	2
1	254.68	254.68	66.26	sp|P18948|VIT6_CAEEL	Vitellogenin-6 OS=Caenorhabditis elegans GN=vit-6 PE=1 SV=5	0	99	AVINMLQVNILK			-0.00170624	1354.8	678.407	1354.8	678.408	2
1	254.68	254.68	66.26	sp|P18948|VIT6_CAEEL	Vitellogenin-6 OS=Caenorhabditis elegans GN=vit-6 PE=1 SV=5	0	99	AVINMLQVNILK	Carbamyl@N-term		-0.0071228	1397.8	699.907	1397.81	699.911	2
1	254.68	254.68	66.26	sp|P18948|VIT6_CAEEL	Vitellogenin-6 OS=Caenorhabditis elegans GN=vit-6 PE=1 SV=5	0	99	AVINMLQVNILK			-0.00369904	1354.8	678.406	1354.8	678.408	2
1	254.68	254.68	66.26	sp|P18948|VIT6_CAEEL	Vitellogenin-6 OS=Caenorhabditis elegans GN=vit-6 PE=1 SV=5	0	99	DAENQENTIPK		cleaved Y-D@N-term	0.00124507	1257.58	629.8	1257.58	629.799	2
1	254.68	254.68	66.26	sp|P18948|VIT6_CAEEL	Vitellogenin-6 OS=Caenorhabditis elegans GN=vit-6 PE=1 SV=5	0	99	DAENQENTIPK		cleaved Y-D@N-term	-0.00229178	1257.58	629.798	1257.58	629.799	2
1	254.68	254.68	66.26	sp|P18948|VIT6_CAEEL	Vitellogenin-6 OS=Caenorhabditis elegans GN=vit-6 PE=1 SV=5	0	99	DAENQENTIPK		cleaved Y-D@N-term	0.00316023	1257.59	629.801	1257.58	629.799	2
1	254.68	254.68	66.26	sp|P18948|VIT6_CAEEL	Vitellogenin-6 OS=Caenorhabditis elegans GN=vit-6 PE=1 SV=5	0	99	DAENQENTIPK		cleaved Y-D@N-term	0.000786931	1257.58	629.799	1257.58	629.799	2
1	254.68	254.68	66.26	sp|P18948|VIT6_CAEEL	Vitellogenin-6 OS=Caenorhabditis elegans GN=vit-6 PE=1 SV=5	0	99	DAENQENTIPK		cleaved Y-D@N-term	-0.00035883	1257.58	629.799	1257.58	629.799	2
1	254.68	254.68	66.26	sp|P18948|VIT6_CAEEL	Vitellogenin-6 OS=Caenorhabditis elegans GN=vit-6 PE=1 SV=5	0	99	DAENQENTIPK		cleaved Y-D@N-term	-0.00035883	1257.58	629.799	1257.58	629.799	2
1	254.68	254.68	66.26	sp|P18948|VIT6_CAEEL	Vitellogenin-6 OS=Caenorhabditis elegans GN=vit-6 PE=1 SV=5	0	99	DAENQENTIPK		cleaved Y-D@N-term	0.00446296	1257.59	629.801	1257.58	629.799	2
1	254.68	254.68	66.26	sp|P18948|VIT6_CAEEL	Vitellogenin-6 OS=Caenorhabditis elegans GN=vit-6 PE=1 SV=5	0	99	DAENQENTIPK		cleaved Y-D@N-term	0.00205831	1257.59	629.8	1257.58	629.799	2
1	254.68	254.68	66.26	sp|P18948|VIT6_CAEEL	Vitellogenin-6 OS=Caenorhabditis elegans GN=vit-6 PE=1 SV=5	0	99	DAENQENTIPK		cleaved Y-D@N-term	-0.00165573	1257.58	629.798	1257.58	629.799	2
1	254.68	254.68	66.26	sp|P18948|VIT6_CAEEL	Vitellogenin-6 OS=Caenorhabditis elegans GN=vit-6 PE=1 SV=5	0	99	DAENQENTIPK		cleaved Y-D@N-term	-0.00382738	1257.58	629.797	1257.58	629.799	2
1	254.68	254.68	66.26	sp|P18948|VIT6_CAEEL	Vitellogenin-6 OS=Caenorhabditis elegans GN=vit-6 PE=1 SV=5	0	99	DAENQENTIPK		cleaved Y-D@N-term	-0.00104226	1257.58	629.799	1257.58	629.799	2
1	254.68	254.68	66.26	sp|P18948|VIT6_CAEEL	Vitellogenin-6 OS=Caenorhabditis elegans GN=vit-6 PE=1 SV=5	0	99	DAENQENTIPK		cleaved Y-D@N-term	-0.00035883	1257.58	629.799	1257.58	629.799	2
1	254.68	254.68	66.26	sp|P18948|VIT6_CAEEL	Vitellogenin-6 OS=Caenorhabditis elegans GN=vit-6 PE=1 SV=5	0	99	DAENQENTIPK		cleaved Y-D@N-term	0.00169572	1257.59	629.8	1257.58	629.799	2
1	254.68	254.68	66.26	sp|P18948|VIT6_CAEEL	Vitellogenin-6 OS=Caenorhabditis elegans GN=vit-6 PE=1 SV=5	0	99	DAENQENTIPK		cleaved Y-D@N-term	0.00205831	1257.59	629.8	1257.58	629.799	2
1	254.68	254.68	66.26	sp|P18948|VIT6_CAEEL	Vitellogenin-6 OS=Caenorhabditis elegans GN=vit-6 PE=1 SV=5	0	99	DCQQTLEQDK	Carbamidomethyl(C)@2		-0.00192351	1263.54	632.776	1263.54	632.777	2
1	254.68	254.68	66.26	sp|P18948|VIT6_CAEEL	Vitellogenin-6 OS=Caenorhabditis elegans GN=vit-6 PE=1 SV=5	0	99	DCQQTLEQDK	Carbamidomethyl(C)@2		-0.00208037	1263.54	632.776	1263.54	632.777	2
1	254.68	254.68	66.26	sp|P18948|VIT6_CAEEL	Vitellogenin-6 OS=Caenorhabditis elegans GN=vit-6 PE=1 SV=5	0	99	DCQQTLEQDK	Carbamidomethyl(C)@2		-0.0013987	1263.54	632.777	1263.54	632.777	2
1	254.68	254.68	66.26	sp|P18948|VIT6_CAEEL	Vitellogenin-6 OS=Caenorhabditis elegans GN=vit-6 PE=1 SV=5	0	99	DCQQTLEQDK	Carbamidomethyl(C)@2		0.000214669	1263.54	632.778	1263.54	632.777	2
1	254.68	254.68	66.26	sp|P18948|VIT6_CAEEL	Vitellogenin-6 OS=Caenorhabditis elegans GN=vit-6 PE=1 SV=5	0	99	DCQQTLEQDK	Carbamidomethyl(C)@2		0.000830541	1263.54	632.778	1263.54	632.777	2
1	254.68	254.68	66.26	sp|P18948|VIT6_CAEEL	Vitellogenin-6 OS=Caenorhabditis elegans GN=vit-6 PE=1 SV=5	0	99	DCQQTLEQDK	Carbamidomethyl(C)@2		0.000286983	1263.54	632.778	1263.54	632.777	2
1	254.68	254.68	66.26	sp|P18948|VIT6_CAEEL	Vitellogenin-6 OS=Caenorhabditis elegans GN=vit-6 PE=1 SV=5	0	99	DCQQTLEQDK	Carbamidomethyl(C)@2		0.000830541	1263.54	632.778	1263.54	632.777	2
1	254.68	254.68	66.26	sp|P18948|VIT6_CAEEL	Vitellogenin-6 OS=Caenorhabditis elegans GN=vit-6 PE=1 SV=5	0	99	DCQQTLEQDK	Carbamidomethyl(C)@2		-0.00246216	1263.54	632.776	1263.54	632.777	2
1	254.68	254.68	66.26	sp|P18948|VIT6_CAEEL	Vitellogenin-6 OS=Caenorhabditis elegans GN=vit-6 PE=1 SV=5	0	99	DCQQTLEQDK	Carbamidomethyl(C)@2		-0.00165174	1263.54	632.777	1263.54	632.777	2
1	254.68	254.68	66.26	sp|P18948|VIT6_CAEEL	Vitellogenin-6 OS=Caenorhabditis elegans GN=vit-6 PE=1 SV=5	0	99	DCQQTLEQDK	Carbamidomethyl(C)@2		0.000286983	1263.54	632.778	1263.54	632.777	2
1	254.68	254.68	66.26	sp|P18948|VIT6_CAEEL	Vitellogenin-6 OS=Caenorhabditis elegans GN=vit-6 PE=1 SV=5	0	99	DCQQTLEQDK	Carbamidomethyl(C)@2		0.000463988	1263.54	632.778	1263.54	632.777	2
1	254.68	254.68	66.26	sp|P18948|VIT6_CAEEL	Vitellogenin-6 OS=Caenorhabditis elegans GN=vit-6 PE=1 SV=5	0	99	DCQQTLEQDK	Carbamidomethyl(C)@2		0.000463988	1263.54	632.778	1263.54	632.777	2
1	254.68	254.68	66.26	sp|P18948|VIT6_CAEEL	Vitellogenin-6 OS=Caenorhabditis elegans GN=vit-6 PE=1 SV=5	0	99	DCQQTLEQDK	Carbamidomethyl(C)@2		-0.00207331	1263.54	632.776	1263.54	632.777	2
1	254.68	254.68	66.26	sp|P18948|VIT6_CAEEL	Vitellogenin-6 OS=Caenorhabditis elegans GN=vit-6 PE=1 SV=5	0	99	DCQQTLEQDK	Carbamidomethyl(C)@2		0.0009753	1263.54	632.778	1263.54	632.777	2
1	254.68	254.68	66.26	sp|P18948|VIT6_CAEEL	Vitellogenin-6 OS=Caenorhabditis elegans GN=vit-6 PE=1 SV=5	0	99	DCQQTLEQDK	Carbamidomethyl(C)@2		-0.00165174	1263.54	632.777	1263.54	632.777	2
1	254.68	254.68	66.26	sp|P18948|VIT6_CAEEL	Vitellogenin-6 OS=Caenorhabditis elegans GN=vit-6 PE=1 SV=5	0	99	DDEPTEQVAIVER		cleaved Q-D@N-term	-0.00244771	1499.71	750.861	1499.71	750.862	2
1	254.68	254.68	66.26	sp|P18948|VIT6_CAEEL	Vitellogenin-6 OS=Caenorhabditis elegans GN=vit-6 PE=1 SV=5	0	99	DDEPTEQVAIVER		cleaved Q-D@N-term	0.00547317	1499.72	750.865	1499.71	750.862	2
1	254.68	254.68	66.26	sp|P18948|VIT6_CAEEL	Vitellogenin-6 OS=Caenorhabditis elegans GN=vit-6 PE=1 SV=5	0	99	DEPTEQVAIVER		cleaved D-D@N-term	0.00171392	1384.69	693.35	1384.68	693.349	2
1	254.68	254.68	66.26	sp|P18948|VIT6_CAEEL	Vitellogenin-6 OS=Caenorhabditis elegans GN=vit-6 PE=1 SV=5	0	99	DEPTEQVAIVER		cleaved D-D@N-term	0.000591329	1384.68	693.349	1384.68	693.349	2
1	254.68	254.68	66.26	sp|P18948|VIT6_CAEEL	Vitellogenin-6 OS=Caenorhabditis elegans GN=vit-6 PE=1 SV=5	0	99	DEPTEQVAIVER		cleaved D-D@N-term	-0.00152348	1384.68	693.348	1384.68	693.349	2
1	254.68	254.68	66.26	sp|P18948|VIT6_CAEEL	Vitellogenin-6 OS=Caenorhabditis elegans GN=vit-6 PE=1 SV=5	0	99	DEPTEQVAIVER		cleaved D-D@N-term	0.000198634	1384.68	693.349	1384.68	693.349	2
1	254.68	254.68	66.26	sp|P18948|VIT6_CAEEL	Vitellogenin-6 OS=Caenorhabditis elegans GN=vit-6 PE=1 SV=5	0	99	DEPTEQVAIVER		cleaved D-D@N-term	0.000503463	1384.68	462.569	1384.68	462.568	3
1	254.68	254.68	66.26	sp|P18948|VIT6_CAEEL	Vitellogenin-6 OS=Caenorhabditis elegans GN=vit-6 PE=1 SV=5	0	99	DEPTEQVAIVER		cleaved D-D@N-term	0.00167218	1384.69	693.35	1384.68	693.349	2
1	254.68	254.68	66.26	sp|P18948|VIT6_CAEEL	Vitellogenin-6 OS=Caenorhabditis elegans GN=vit-6 PE=1 SV=5	0	99	DEPTEQVAIVER		cleaved D-D@N-term	-0.00048572	1384.68	693.349	1384.68	693.349	2
1	254.68	254.68	66.26	sp|P18948|VIT6_CAEEL	Vitellogenin-6 OS=Caenorhabditis elegans GN=vit-6 PE=1 SV=5	0	99	DEPTEQVAIVER		cleaved D-D@N-term	-0.00048572	1384.68	693.349	1384.68	693.349	2
1	254.68	254.68	66.26	sp|P18948|VIT6_CAEEL	Vitellogenin-6 OS=Caenorhabditis elegans GN=vit-6 PE=1 SV=5	0	99	DEPTEQVAIVER		cleaved D-D@N-term	0.00167738	1384.69	693.35	1384.68	693.349	2
1	254.68	254.68	66.26	sp|P18948|VIT6_CAEEL	Vitellogenin-6 OS=Caenorhabditis elegans GN=vit-6 PE=1 SV=5	0	99	DEPTEQVAIVER		cleaved D-D@N-term	0.00645032	1384.69	693.352	1384.68	693.349	2
1	254.68	254.68	66.26	sp|P18948|VIT6_CAEEL	Vitellogenin-6 OS=Caenorhabditis elegans GN=vit-6 PE=1 SV=5	0	99	DEPTEQVAIVER		cleaved D-D@N-term	-0.0168472	1384.67	693.341	1384.68	693.349	2
1	254.68	254.68	66.26	sp|P18948|VIT6_CAEEL	Vitellogenin-6 OS=Caenorhabditis elegans GN=vit-6 PE=1 SV=5	0	99	DEPTEQVAIVER		cleaved D-D@N-term	-0.00656259	1384.68	693.346	1384.68	693.349	2
1	254.68	254.68	66.26	sp|P18948|VIT6_CAEEL	Vitellogenin-6 OS=Caenorhabditis elegans GN=vit-6 PE=1 SV=5	0	99	DMDYAFLPIDADSIPEVVR	Oxidation(M)@2		-0.00209438	2181.03	1091.52	2181.03	1091.52	2
1	254.68	254.68	66.26	sp|P18948|VIT6_CAEEL	Vitellogenin-6 OS=Caenorhabditis elegans GN=vit-6 PE=1 SV=5	0	99	DMDYAFLPIDADSIPEVVR	Oxidation(M)@2		0.00185977	2181.03	728.018	2181.03	728.017	3
1	254.68	254.68	66.26	sp|P18948|VIT6_CAEEL	Vitellogenin-6 OS=Caenorhabditis elegans GN=vit-6 PE=1 SV=5	0	99	DMDYAFLPIDADSIPEVVR	Oxidation(M)@2		-0.00209438	2181.03	1091.52	2181.03	1091.52	2
1	254.68	254.68	66.26	sp|P18948|VIT6_CAEEL	Vitellogenin-6 OS=Caenorhabditis elegans GN=vit-6 PE=1 SV=5	0	99	DMDYAFLPIDADSIPEVVR	Oxidation(M)@2		0.00185977	2181.03	728.018	2181.03	728.017	3
1	254.68	254.68	66.26	sp|P18948|VIT6_CAEEL	Vitellogenin-6 OS=Caenorhabditis elegans GN=vit-6 PE=1 SV=5	0	99	DMDYAFLPIDADSIPEVVR			0.000252572	2165.04	722.686	2165.04	722.686	3
1	254.68	254.68	66.26	sp|P18948|VIT6_CAEEL	Vitellogenin-6 OS=Caenorhabditis elegans GN=vit-6 PE=1 SV=5	0	99	DMDYAFLPIDADSIPEVVR	Carbamyl@N-term		-0.0234003	2208.02	737.013	2208.04	737.021	3
1	254.68	254.68	66.26	sp|P18948|VIT6_CAEEL	Vitellogenin-6 OS=Caenorhabditis elegans GN=vit-6 PE=1 SV=5	0	99	DMDYAFLPIDADSIPEVVR			-0.00405335	2165.03	1083.52	2165.04	1083.52	2
1	254.68	254.68	66.26	sp|P18948|VIT6_CAEEL	Vitellogenin-6 OS=Caenorhabditis elegans GN=vit-6 PE=1 SV=5	0	99	DMDYAFLPIDADSIPEVVR	Cation:Na(D)@10		-0.00166259	2187.02	730.012	2187.02	730.013	3
1	254.68	254.68	66.26	sp|P18948|VIT6_CAEEL	Vitellogenin-6 OS=Caenorhabditis elegans GN=vit-6 PE=1 SV=5	0	99	DMDYAFLPIDADSIPEVVR			-0.00220698	2165.03	722.685	2165.04	722.686	3
1	254.68	254.68	66.26	sp|P18948|VIT6_CAEEL	Vitellogenin-6 OS=Caenorhabditis elegans GN=vit-6 PE=1 SV=5	0	99	DMDYAFLPIDADSIPEVVR	Oxidation(M)@2		0.00836914	2181.04	728.02	2181.03	728.017	3
1	254.68	254.68	66.26	sp|P18948|VIT6_CAEEL	Vitellogenin-6 OS=Caenorhabditis elegans GN=vit-6 PE=1 SV=5	0	99	DMDYAFLPIDADSIPEVVR			0.00190398	2165.04	722.686	2165.04	722.686	3
1	254.68	254.68	66.26	sp|P18948|VIT6_CAEEL	Vitellogenin-6 OS=Caenorhabditis elegans GN=vit-6 PE=1 SV=5	0	99	DMDYAFLPIDADSIPEVVR			0.00248879	2165.04	1083.53	2165.04	1083.52	2
1	254.68	254.68	66.26	sp|P18948|VIT6_CAEEL	Vitellogenin-6 OS=Caenorhabditis elegans GN=vit-6 PE=1 SV=5	0	99	DMDYAFLPIDADSIPEVVR			-0.00303986	2165.03	722.685	2165.04	722.686	3
1	254.68	254.68	66.26	sp|P18948|VIT6_CAEEL	Vitellogenin-6 OS=Caenorhabditis elegans GN=vit-6 PE=1 SV=5	0	99	DMDYAFLPIDADSIPEVVR	Oxidation(M)@2		0.000494448	2181.03	728.018	2181.03	728.017	3
1	254.68	254.68	66.26	sp|P18948|VIT6_CAEEL	Vitellogenin-6 OS=Caenorhabditis elegans GN=vit-6 PE=1 SV=5	0	99	DMDYAFLPIDADSIPEVVR	Oxidation(M)@2		0.00344258	2181.03	1091.52	2181.03	1091.52	2
1	254.68	254.68	66.26	sp|P18948|VIT6_CAEEL	Vitellogenin-6 OS=Caenorhabditis elegans GN=vit-6 PE=1 SV=5	0	99	DMDYAFLPIDADSIPEVVR			-0.00545884	2165.03	1083.52	2165.04	1083.52	2
1	254.68	254.68	66.26	sp|P18948|VIT6_CAEEL	Vitellogenin-6 OS=Caenorhabditis elegans GN=vit-6 PE=1 SV=5	0	99	DMDYAFLPIDADSIPEVVR	Cation:Na(D)@10		0.0039203	2187.02	730.014	2187.02	730.013	3
1	254.68	254.68	66.26	sp|P18948|VIT6_CAEEL	Vitellogenin-6 OS=Caenorhabditis elegans GN=vit-6 PE=1 SV=5	0	99	DMDYAFLPIDADSIPEVVR	Oxidation(P)@8; Cation:K(D)@10		-0.0307273	2218.96	740.659	2218.99	740.669	3
1	254.68	254.68	66.26	sp|P18948|VIT6_CAEEL	Vitellogenin-6 OS=Caenorhabditis elegans GN=vit-6 PE=1 SV=5	0	99	DMDYAFLPIDADSIPEVVR			-0.000441613	2165.03	722.686	2165.04	722.686	3
1	254.68	254.68	66.26	sp|P18948|VIT6_CAEEL	Vitellogenin-6 OS=Caenorhabditis elegans GN=vit-6 PE=1 SV=5	0	99	DMDYAFLPIDADSIPEVVR			-0.0052147	2165.03	1083.52	2165.04	1083.52	2
1	254.68	254.68	66.26	sp|P18948|VIT6_CAEEL	Vitellogenin-6 OS=Caenorhabditis elegans GN=vit-6 PE=1 SV=5	0	99	DMDYAFLPIDADSIPEVVR			-1.03425	2164	722.341	2165.04	722.686	3
1	254.68	254.68	66.26	sp|P18948|VIT6_CAEEL	Vitellogenin-6 OS=Caenorhabditis elegans GN=vit-6 PE=1 SV=5	0	99	DMDYAFLPIDADSIPEVVR	Oxidation(M)@2		0.00868034	2181.04	1091.53	2181.03	1091.52	2
1	254.68	254.68	66.26	sp|P18948|VIT6_CAEEL	Vitellogenin-6 OS=Caenorhabditis elegans GN=vit-6 PE=1 SV=5	0	99	DMDYAFLPIDADSIPEVVR	Oxidation(M)@2		0.00501829	2181.04	1091.53	2181.03	1091.52	2
1	254.68	254.68	66.26	sp|P18948|VIT6_CAEEL	Vitellogenin-6 OS=Caenorhabditis elegans GN=vit-6 PE=1 SV=5	0	99	DMDYAFLPIDADSIPEVVR	Oxidation(M)@2		0.00868034	2181.04	1091.53	2181.03	1091.52	2
1	254.68	254.68	66.26	sp|P18948|VIT6_CAEEL	Vitellogenin-6 OS=Caenorhabditis elegans GN=vit-6 PE=1 SV=5	0	99	DMDYAFLPIDADSIPEVVR	Oxidation(M)@2		0.00868034	2181.04	1091.53	2181.03	1091.52	2
1	254.68	254.68	66.26	sp|P18948|VIT6_CAEEL	Vitellogenin-6 OS=Caenorhabditis elegans GN=vit-6 PE=1 SV=5	0	99	DMDYAFLPIDADSIPEVVR	Oxidation(M)@2		0.00868034	2181.04	1091.53	2181.03	1091.52	2
1	254.68	254.68	66.26	sp|P18948|VIT6_CAEEL	Vitellogenin-6 OS=Caenorhabditis elegans GN=vit-6 PE=1 SV=5	0	99	DMDYAFLPIDADSIPEVVR	Oxidation(M)@2		0.00501829	2181.04	1091.53	2181.03	1091.52	2
1	254.68	254.68	66.26	sp|P18948|VIT6_CAEEL	Vitellogenin-6 OS=Caenorhabditis elegans GN=vit-6 PE=1 SV=5	0	99	DMDYAFLPIDADSIPEVVR	Oxidation(M)@2		0.00203143	2181.03	728.018	2181.03	728.017	3
1	254.68	254.68	66.26	sp|P18948|VIT6_CAEEL	Vitellogenin-6 OS=Caenorhabditis elegans GN=vit-6 PE=1 SV=5	0	99	DMDYAFLPIDADSIPEVVR			0.00138756	2165.04	1083.53	2165.04	1083.52	2
1	254.68	254.68	66.26	sp|P18948|VIT6_CAEEL	Vitellogenin-6 OS=Caenorhabditis elegans GN=vit-6 PE=1 SV=5	0	99	DMDYAFLPIDADSIPEVVR			0.00177601	2165.04	722.686	2165.04	722.686	3
1	254.68	254.68	66.26	sp|P18948|VIT6_CAEEL	Vitellogenin-6 OS=Caenorhabditis elegans GN=vit-6 PE=1 SV=5	0	99	DMDYAFLPIDADSIPEVVR	Oxidation(M)@2		-0.00093452	2181.03	728.017	2181.03	728.017	3
1	254.68	254.68	66.26	sp|P18948|VIT6_CAEEL	Vitellogenin-6 OS=Caenorhabditis elegans GN=vit-6 PE=1 SV=5	0	99	DMDYAFLPIDADSIPEVVR	Carbamyl@N-term		0.0132261	2208.05	737.025	2208.04	737.021	3
1	254.68	254.68	66.26	sp|P18948|VIT6_CAEEL	Vitellogenin-6 OS=Caenorhabditis elegans GN=vit-6 PE=1 SV=5	0	99	DMDYAFLPIDADSIPEVVR			0.00190398	2165.04	722.686	2165.04	722.686	3
1	254.68	254.68	66.26	sp|P18948|VIT6_CAEEL	Vitellogenin-6 OS=Caenorhabditis elegans GN=vit-6 PE=1 SV=5	0	99	DMDYAFLPIDADSIPEVVR	Oxidation(M)@2		0.000512912	2181.03	1091.52	2181.03	1091.52	2
1	254.68	254.68	66.26	sp|P18948|VIT6_CAEEL	Vitellogenin-6 OS=Caenorhabditis elegans GN=vit-6 PE=1 SV=5	0	99	DMDYAFLPIDADSIPEVVR	Oxidation(M)@2		0.00543852	2181.04	728.019	2181.03	728.017	3
1	254.68	254.68	66.26	sp|P18948|VIT6_CAEEL	Vitellogenin-6 OS=Caenorhabditis elegans GN=vit-6 PE=1 SV=5	0	99	DMDYAFLPIDADSIPEVVR			0.00383609	2165.04	722.687	2165.04	722.686	3
1	254.68	254.68	66.26	sp|P18948|VIT6_CAEEL	Vitellogenin-6 OS=Caenorhabditis elegans GN=vit-6 PE=1 SV=5	0	99	DMDYAFLPIDADSIPEVVR	Oxidation(M)@2		0.00501829	2181.04	1091.53	2181.03	1091.52	2
1	254.68	254.68	66.26	sp|P18948|VIT6_CAEEL	Vitellogenin-6 OS=Caenorhabditis elegans GN=vit-6 PE=1 SV=5	0	99	DMDYAFLPIDADSIPEVVR	Carbamyl@N-term		0.00495315	2208.05	1105.03	2208.04	1105.03	2
1	254.68	254.68	66.26	sp|P18948|VIT6_CAEEL	Vitellogenin-6 OS=Caenorhabditis elegans GN=vit-6 PE=1 SV=5	0	99	DMDYAFLPIDADSIPEVVR	Oxidation(M)@2		0.0133838	2181.04	728.022	2181.03	728.017	3
1	254.68	254.68	66.26	sp|P18948|VIT6_CAEEL	Vitellogenin-6 OS=Caenorhabditis elegans GN=vit-6 PE=1 SV=5	0	99	DMDYAFLPIDADSIPEVVR			0.00138756	2165.04	1083.53	2165.04	1083.52	2
1	254.68	254.68	66.26	sp|P18948|VIT6_CAEEL	Vitellogenin-6 OS=Caenorhabditis elegans GN=vit-6 PE=1 SV=5	0	99	DMDYAFLPIDADSIPEVVR			-0.00272283	2165.03	1083.52	2165.04	1083.52	2
1	254.68	254.68	66.26	sp|P18948|VIT6_CAEEL	Vitellogenin-6 OS=Caenorhabditis elegans GN=vit-6 PE=1 SV=5	0	99	DMDYAFLPIDADSIPEVVR	Oxidation(M)@2		0.00501829	2181.04	1091.53	2181.03	1091.52	2
1	254.68	254.68	66.26	sp|P18948|VIT6_CAEEL	Vitellogenin-6 OS=Caenorhabditis elegans GN=vit-6 PE=1 SV=5	0	99	DMDYAFLPIDADSIPEVVR	Oxidation(M)@2		0.0100162	2181.04	728.021	2181.03	728.017	3
1	254.68	254.68	66.26	sp|P18948|VIT6_CAEEL	Vitellogenin-6 OS=Caenorhabditis elegans GN=vit-6 PE=1 SV=5	0	99	DMDYAFLPIDADSIPEVVR	Oxidation(M)@2		0.00258074	2181.03	728.018	2181.03	728.017	3
1	254.68	254.68	66.26	sp|P18948|VIT6_CAEEL	Vitellogenin-6 OS=Caenorhabditis elegans GN=vit-6 PE=1 SV=5	0	99	DMDYAFLPIDADSIPEVVR			-0.0236187	2165.01	1083.51	2165.04	1083.52	2
1	254.68	254.68	66.26	sp|P18948|VIT6_CAEEL	Vitellogenin-6 OS=Caenorhabditis elegans GN=vit-6 PE=1 SV=5	0	99	DMDYAFLPIDADSIPEVVR			0.00836773	2165.04	722.688	2165.04	722.686	3
1	254.68	254.68	66.26	sp|P18948|VIT6_CAEEL	Vitellogenin-6 OS=Caenorhabditis elegans GN=vit-6 PE=1 SV=5	0	99	DMDYAFLPIDADSIPEVVR			0.00383609	2165.04	722.687	2165.04	722.686	3
1	254.68	254.68	66.26	sp|P18948|VIT6_CAEEL	Vitellogenin-6 OS=Caenorhabditis elegans GN=vit-6 PE=1 SV=5	0	99	DMDYAFLPIDADSIPEVVR			-0.00326159	2165.03	1083.52	2165.04	1083.52	2
1	254.68	254.68	66.26	sp|P18948|VIT6_CAEEL	Vitellogenin-6 OS=Caenorhabditis elegans GN=vit-6 PE=1 SV=5	0	99	DMDYAFLPIDADSIPEVVR	Oxidation(M)@2; Deamidated(R)@19		0.0137315	2182.03	728.35	2182.01	728.345	3
1	254.68	254.68	66.26	sp|P18948|VIT6_CAEEL	Vitellogenin-6 OS=Caenorhabditis elegans GN=vit-6 PE=1 SV=5	0	99	DMDYAFLPIDADSIPEVVR			-0.00884683	2165.03	1083.52	2165.04	1083.52	2
1	254.68	254.68	66.26	sp|P18948|VIT6_CAEEL	Vitellogenin-6 OS=Caenorhabditis elegans GN=vit-6 PE=1 SV=5	0	99	DMDYAFLPIDADSIPEVVR	Oxidation(M)@2		0.000200394	2181.03	728.017	2181.03	728.017	3
1	254.68	254.68	66.26	sp|P18948|VIT6_CAEEL	Vitellogenin-6 OS=Caenorhabditis elegans GN=vit-6 PE=1 SV=5	0	99	DMDYAFLPIDADSIPEVVR	Oxidation(M)@2		0.00868034	2181.04	1091.53	2181.03	1091.52	2
1	254.68	254.68	66.26	sp|P18948|VIT6_CAEEL	Vitellogenin-6 OS=Caenorhabditis elegans GN=vit-6 PE=1 SV=5	0	99	DMDYAFLPIDADSIPEVVR			-0.00384459	2165.03	1083.52	2165.04	1083.52	2
1	254.68	254.68	66.26	sp|P18948|VIT6_CAEEL	Vitellogenin-6 OS=Caenorhabditis elegans GN=vit-6 PE=1 SV=5	0	99	DMDYAFLPIDADSIPEVVR	Oxidation(M)@2		0.00144182	2181.03	1091.52	2181.03	1091.52	2
1	254.68	254.68	66.26	sp|P18948|VIT6_CAEEL	Vitellogenin-6 OS=Caenorhabditis elegans GN=vit-6 PE=1 SV=5	0	99	DMDYAFLPIDADSIPEVVR			-0.0132624	2165.02	542.263	2165.04	542.266	4
1	254.68	254.68	66.26	sp|P18948|VIT6_CAEEL	Vitellogenin-6 OS=Caenorhabditis elegans GN=vit-6 PE=1 SV=5	0	99	DMDYAFLPIDADSIPEVVR	Cation:Na(D)@10		0.00137976	2187.02	730.013	2187.02	730.013	3
1	254.68	254.68	66.26	sp|P18948|VIT6_CAEEL	Vitellogenin-6 OS=Caenorhabditis elegans GN=vit-6 PE=1 SV=5	0	99	DMDYAFLPIDADSIPEVVR			0.999203	2166.03	723.019	2165.04	722.686	3
1	254.68	254.68	66.26	sp|P18948|VIT6_CAEEL	Vitellogenin-6 OS=Caenorhabditis elegans GN=vit-6 PE=1 SV=5	0	99	ECNEEQLEQIYR	Carbamidomethyl(C)@2		0.0032554	1609.71	537.576	1609.7	537.575	3
1	254.68	254.68	66.26	sp|P18948|VIT6_CAEEL	Vitellogenin-6 OS=Caenorhabditis elegans GN=vit-6 PE=1 SV=5	0	99	ECNEEQLEQIYR	Carbamidomethyl(C)@2		0.00145835	1609.71	805.86	1609.7	805.859	2
1	254.68	254.68	66.26	sp|P18948|VIT6_CAEEL	Vitellogenin-6 OS=Caenorhabditis elegans GN=vit-6 PE=1 SV=5	0	99	ECNEEQLEQIYR	Carbamidomethyl(C)@2		0.00624596	1609.71	805.862	1609.7	805.859	2
1	254.68	254.68	66.26	sp|P18948|VIT6_CAEEL	Vitellogenin-6 OS=Caenorhabditis elegans GN=vit-6 PE=1 SV=5	0	99	ECNEEQLEQIYR	Carbamidomethyl(C)@2		-0.978649	1608.73	805.37	1609.7	805.859	2
1	254.68	254.68	66.26	sp|P18948|VIT6_CAEEL	Vitellogenin-6 OS=Caenorhabditis elegans GN=vit-6 PE=1 SV=5	0	99	ECNEEQLEQIYR	Carbamidomethyl(C)@2		-0.975133	1608.73	805.372	1609.7	805.859	2
1	254.68	254.68	66.26	sp|P18948|VIT6_CAEEL	Vitellogenin-6 OS=Caenorhabditis elegans GN=vit-6 PE=1 SV=5	0	99	ECNEEQLEQIYR	Carbamidomethyl(C)@2		-0.00113535	1609.7	805.859	1609.7	805.859	2
1	254.68	254.68	66.26	sp|P18948|VIT6_CAEEL	Vitellogenin-6 OS=Caenorhabditis elegans GN=vit-6 PE=1 SV=5	0	99	ECNEEQLEQIYR	Carbamidomethyl(C)@2		0.00252363	1609.71	537.576	1609.7	537.575	3
1	254.68	254.68	66.26	sp|P18948|VIT6_CAEEL	Vitellogenin-6 OS=Caenorhabditis elegans GN=vit-6 PE=1 SV=5	0	99	ECNEEQLEQIYR	Carbamidomethyl(C)@2		0.00115779	1609.71	537.576	1609.7	537.575	3
1	254.68	254.68	66.26	sp|P18948|VIT6_CAEEL	Vitellogenin-6 OS=Caenorhabditis elegans GN=vit-6 PE=1 SV=5	0	99	ECNEEQLEQIYR	Carbamidomethyl(C)@2		0.00154998	1609.71	805.86	1609.7	805.859	2
1	254.68	254.68	66.26	sp|P18948|VIT6_CAEEL	Vitellogenin-6 OS=Caenorhabditis elegans GN=vit-6 PE=1 SV=5	0	99	ECNEEQLEQIYR	Carbamidomethyl(C)@2		-0.00243563	1609.7	537.574	1609.7	537.575	3
1	254.68	254.68	66.26	sp|P18948|VIT6_CAEEL	Vitellogenin-6 OS=Caenorhabditis elegans GN=vit-6 PE=1 SV=5	0	99	ECNEEQLEQIYR	Carbamidomethyl(C)@2		-0.00243563	1609.7	537.574	1609.7	537.575	3
1	254.68	254.68	66.26	sp|P18948|VIT6_CAEEL	Vitellogenin-6 OS=Caenorhabditis elegans GN=vit-6 PE=1 SV=5	0	99	ECNEEQLEQIYR	Carbamidomethyl(C)@2		0.00247188	1609.71	537.576	1609.7	537.575	3
1	254.68	254.68	66.26	sp|P18948|VIT6_CAEEL	Vitellogenin-6 OS=Caenorhabditis elegans GN=vit-6 PE=1 SV=5	0	99	ECNEEQLEQIYR	Carbamidomethyl(C)@2		1.0479e-05	1609.7	805.859	1609.7	805.859	2
1	254.68	254.68	66.26	sp|P18948|VIT6_CAEEL	Vitellogenin-6 OS=Caenorhabditis elegans GN=vit-6 PE=1 SV=5	0	99	ECNEEQLEQIYR	Carbamidomethyl(C)@2; Deamidated(Q)@6		0.0109928	1610.7	806.357	1610.69	806.351	2
1	254.68	254.68	66.26	sp|P18948|VIT6_CAEEL	Vitellogenin-6 OS=Caenorhabditis elegans GN=vit-6 PE=1 SV=5	0	99	ECNEEQLEQIYR	Carbamidomethyl(C)@2		0.00738751	1609.71	805.863	1609.7	805.859	2
1	254.68	254.68	66.26	sp|P18948|VIT6_CAEEL	Vitellogenin-6 OS=Caenorhabditis elegans GN=vit-6 PE=1 SV=5	0	99	ECNEEQLEQIYR	Carbamidomethyl(C)@2		-0.997409	1608.71	537.243	1609.7	537.575	3
1	254.68	254.68	66.26	sp|P18948|VIT6_CAEEL	Vitellogenin-6 OS=Caenorhabditis elegans GN=vit-6 PE=1 SV=5	0	99	ECNEEQLEQIYR	Carbamidomethyl(C)@2; Deamidated(Q)@6		0.017251	1610.71	806.36	1610.69	806.351	2
1	254.68	254.68	66.26	sp|P18948|VIT6_CAEEL	Vitellogenin-6 OS=Caenorhabditis elegans GN=vit-6 PE=1 SV=5	0	99	EQDDEPTEQVAIVER			0.00342545	1756.81	879.415	1756.81	879.413	2
1	254.68	254.68	66.26	sp|P18948|VIT6_CAEEL	Vitellogenin-6 OS=Caenorhabditis elegans GN=vit-6 PE=1 SV=5	0	99	EQDDEPTEQVAIVER			0.00104652	1756.81	879.414	1756.81	879.413	2
1	254.68	254.68	66.26	sp|P18948|VIT6_CAEEL	Vitellogenin-6 OS=Caenorhabditis elegans GN=vit-6 PE=1 SV=5	0	99	EQDDEPTEQVAIVER			-0.00163479	1756.81	586.611	1756.81	586.611	3
1	254.68	254.68	66.26	sp|P18948|VIT6_CAEEL	Vitellogenin-6 OS=Caenorhabditis elegans GN=vit-6 PE=1 SV=5	0	99	EQDDEPTEQVAIVER			0.00302216	1756.81	879.415	1756.81	879.413	2
1	254.68	254.68	66.26	sp|P18948|VIT6_CAEEL	Vitellogenin-6 OS=Caenorhabditis elegans GN=vit-6 PE=1 SV=5	0	99	EQDDEPTEQVAIVER			0.00546745	1756.82	879.416	1756.81	879.413	2
1	254.68	254.68	66.26	sp|P18948|VIT6_CAEEL	Vitellogenin-6 OS=Caenorhabditis elegans GN=vit-6 PE=1 SV=5	0	99	EQDDEPTEQVAIVER			-0.00111101	1756.81	879.413	1756.81	879.413	2
1	254.68	254.68	66.26	sp|P18948|VIT6_CAEEL	Vitellogenin-6 OS=Caenorhabditis elegans GN=vit-6 PE=1 SV=5	0	99	EQDDEPTEQVAIVER			0.00345013	1756.81	586.612	1756.81	586.611	3
1	254.68	254.68	66.26	sp|P18948|VIT6_CAEEL	Vitellogenin-6 OS=Caenorhabditis elegans GN=vit-6 PE=1 SV=5	0	99	EQDDEPTEQVAIVER			0.00224922	1756.81	879.414	1756.81	879.413	2
1	254.68	254.68	66.26	sp|P18948|VIT6_CAEEL	Vitellogenin-6 OS=Caenorhabditis elegans GN=vit-6 PE=1 SV=5	0	99	EQDDEPTEQVAIVER			0.0020364	1756.81	879.414	1756.81	879.413	2
1	254.68	254.68	66.26	sp|P18948|VIT6_CAEEL	Vitellogenin-6 OS=Caenorhabditis elegans GN=vit-6 PE=1 SV=5	0	99	EQDDEPTEQVAIVER			0.000614606	1756.81	879.413	1756.81	879.413	2
1	254.68	254.68	66.26	sp|P18948|VIT6_CAEEL	Vitellogenin-6 OS=Caenorhabditis elegans GN=vit-6 PE=1 SV=5	0	99	EQDDEPTEQVAIVER			-0.000189337	1756.81	586.611	1756.81	586.611	3
1	254.68	254.68	66.26	sp|P18948|VIT6_CAEEL	Vitellogenin-6 OS=Caenorhabditis elegans GN=vit-6 PE=1 SV=5	0	99	EQDDEPTEQVAIVER			0.00266278	1756.81	879.414	1756.81	879.413	2
1	254.68	254.68	66.26	sp|P18948|VIT6_CAEEL	Vitellogenin-6 OS=Caenorhabditis elegans GN=vit-6 PE=1 SV=5	0	99	FAENDQPWSENIK			-0.000611905	1576.72	789.365	1576.72	789.365	2
1	254.68	254.68	66.26	sp|P18948|VIT6_CAEEL	Vitellogenin-6 OS=Caenorhabditis elegans GN=vit-6 PE=1 SV=5	0	99	FAENDQPWSENIK			-0.00233211	1576.71	789.364	1576.72	789.365	2
1	254.68	254.68	66.26	sp|P18948|VIT6_CAEEL	Vitellogenin-6 OS=Caenorhabditis elegans GN=vit-6 PE=1 SV=5	0	99	FAENDQPWSENIK			0.00415945	1576.72	526.581	1576.72	526.579	3
1	254.68	254.68	66.26	sp|P18948|VIT6_CAEEL	Vitellogenin-6 OS=Caenorhabditis elegans GN=vit-6 PE=1 SV=5	0	99	FAENDQPWSENIK			-0.000833737	1576.71	789.365	1576.72	789.365	2
1	254.68	254.68	66.26	sp|P18948|VIT6_CAEEL	Vitellogenin-6 OS=Caenorhabditis elegans GN=vit-6 PE=1 SV=5	0	99	FAENDQPWSENIK			-0.000341481	1576.72	789.365	1576.72	789.365	2
1	254.68	254.68	66.26	sp|P18948|VIT6_CAEEL	Vitellogenin-6 OS=Caenorhabditis elegans GN=vit-6 PE=1 SV=5	0	99	FAENDQPWSENIK			0.000544632	1576.72	789.365	1576.72	789.365	2
1	254.68	254.68	66.26	sp|P18948|VIT6_CAEEL	Vitellogenin-6 OS=Caenorhabditis elegans GN=vit-6 PE=1 SV=5	0	99	FAENDQPWSENIK			-0.00128231	1576.71	789.365	1576.72	789.365	2
1	254.68	254.68	66.26	sp|P18948|VIT6_CAEEL	Vitellogenin-6 OS=Caenorhabditis elegans GN=vit-6 PE=1 SV=5	0	99	FAENDQPWSENIK			-0.00131242	1576.71	526.579	1576.72	526.579	3
1	254.68	254.68	66.26	sp|P18948|VIT6_CAEEL	Vitellogenin-6 OS=Caenorhabditis elegans GN=vit-6 PE=1 SV=5	0	99	FAENDQPWSENIKR		missed K-R@13	0.00166974	1732.82	867.417	1732.82	867.416	2
1	254.68	254.68	66.26	sp|P18948|VIT6_CAEEL	Vitellogenin-6 OS=Caenorhabditis elegans GN=vit-6 PE=1 SV=5	0	99	FAENDQPWSENIKR		missed K-R@13	0.00206273	1732.82	578.614	1732.82	578.613	3
1	254.68	254.68	66.26	sp|P18948|VIT6_CAEEL	Vitellogenin-6 OS=Caenorhabditis elegans GN=vit-6 PE=1 SV=5	0	99	FAENDQPWSENIKR		missed K-R@13	0.0139295	1732.83	867.423	1732.82	867.416	2
1	254.68	254.68	66.26	sp|P18948|VIT6_CAEEL	Vitellogenin-6 OS=Caenorhabditis elegans GN=vit-6 PE=1 SV=5	0	99	FAENDQPWSENIKR		missed K-R@13	0.004734	1732.82	578.615	1732.82	578.613	3
1	254.68	254.68	66.26	sp|P18948|VIT6_CAEEL	Vitellogenin-6 OS=Caenorhabditis elegans GN=vit-6 PE=1 SV=5	0	99	FAENDQPWSENIKR		missed K-R@13	0.00245932	1732.82	578.614	1732.82	578.613	3
1	254.68	254.68	66.26	sp|P18948|VIT6_CAEEL	Vitellogenin-6 OS=Caenorhabditis elegans GN=vit-6 PE=1 SV=5	0	99	FAENDQPWSENIKR		missed K-R@13	0.00556163	1732.82	578.615	1732.82	578.613	3
1	254.68	254.68	66.26	sp|P18948|VIT6_CAEEL	Vitellogenin-6 OS=Caenorhabditis elegans GN=vit-6 PE=1 SV=5	0	99	FAENDQPWSENIKR		missed K-R@13	7.89542e-05	1732.82	578.613	1732.82	578.613	3
1	254.68	254.68	66.26	sp|P18948|VIT6_CAEEL	Vitellogenin-6 OS=Caenorhabditis elegans GN=vit-6 PE=1 SV=5	0	99	FAENDQPWSENIKR		missed K-R@13	0.00519542	1732.82	578.615	1732.82	578.613	3
1	254.68	254.68	66.26	sp|P18948|VIT6_CAEEL	Vitellogenin-6 OS=Caenorhabditis elegans GN=vit-6 PE=1 SV=5	0	99	FAENDQPWSENIKR		missed K-R@13	0.00483969	1732.82	578.615	1732.82	578.613	3
1	254.68	254.68	66.26	sp|P18948|VIT6_CAEEL	Vitellogenin-6 OS=Caenorhabditis elegans GN=vit-6 PE=1 SV=5	0	99	FAENDQPWSENIKR		missed K-R@13	-0.00127882	1732.82	867.415	1732.82	867.416	2
1	254.68	254.68	66.26	sp|P18948|VIT6_CAEEL	Vitellogenin-6 OS=Caenorhabditis elegans GN=vit-6 PE=1 SV=5	0	99	FATSQQESNSMK			-0.000482879	1356.6	679.306	1356.6	679.306	2
1	254.68	254.68	66.26	sp|P18948|VIT6_CAEEL	Vitellogenin-6 OS=Caenorhabditis elegans GN=vit-6 PE=1 SV=5	0	99	FATSQQESNSMK			-0.00364248	1356.59	679.304	1356.6	679.306	2
1	254.68	254.68	66.26	sp|P18948|VIT6_CAEEL	Vitellogenin-6 OS=Caenorhabditis elegans GN=vit-6 PE=1 SV=5	0	99	FATSQQESNSMK			3.99808e-05	1356.6	679.306	1356.6	679.306	2
1	254.68	254.68	66.26	sp|P18948|VIT6_CAEEL	Vitellogenin-6 OS=Caenorhabditis elegans GN=vit-6 PE=1 SV=5	0	99	FATSQQESNSMK			-0.000448296	1356.6	679.306	1356.6	679.306	2
1	254.68	254.68	66.26	sp|P18948|VIT6_CAEEL	Vitellogenin-6 OS=Caenorhabditis elegans GN=vit-6 PE=1 SV=5	0	99	FATSQQESNSMK	Oxidation(M)@11		0.000344111	1372.59	687.304	1372.59	687.304	2
1	254.68	254.68	66.26	sp|P18948|VIT6_CAEEL	Vitellogenin-6 OS=Caenorhabditis elegans GN=vit-6 PE=1 SV=5	0	99	FATSQQESNSMK			0.0010301	1356.6	679.307	1356.6	679.306	2
1	254.68	254.68	66.26	sp|P18948|VIT6_CAEEL	Vitellogenin-6 OS=Caenorhabditis elegans GN=vit-6 PE=1 SV=5	0	99	FATSQQESNSMK			-0.00244253	1356.6	679.305	1356.6	679.306	2
1	254.68	254.68	66.26	sp|P18948|VIT6_CAEEL	Vitellogenin-6 OS=Caenorhabditis elegans GN=vit-6 PE=1 SV=5	0	99	FATSQQESNSMK			-0.00137814	1356.6	679.306	1356.6	679.306	2
1	254.68	254.68	66.26	sp|P18948|VIT6_CAEEL	Vitellogenin-6 OS=Caenorhabditis elegans GN=vit-6 PE=1 SV=5	0	99	FATSQQESNSMK			-0.00378045	1356.59	679.304	1356.6	679.306	2
1	254.68	254.68	66.26	sp|P18948|VIT6_CAEEL	Vitellogenin-6 OS=Caenorhabditis elegans GN=vit-6 PE=1 SV=5	0	99	FATSQQESNSMK	Carbamidomethyl@N-term		-0.000574062	1413.62	707.817	1413.62	707.817	2
1	254.68	254.68	66.26	sp|P18948|VIT6_CAEEL	Vitellogenin-6 OS=Caenorhabditis elegans GN=vit-6 PE=1 SV=5	0	99	FATSQQESNSMK	Carbamidomethyl@N-term		0.0029336	1413.62	707.818	1413.62	707.817	2
1	254.68	254.68	66.26	sp|P18948|VIT6_CAEEL	Vitellogenin-6 OS=Caenorhabditis elegans GN=vit-6 PE=1 SV=5	0	99	FATSQQESNSMK			-0.000853401	1356.6	679.306	1356.6	679.306	2
1	254.68	254.68	66.26	sp|P18948|VIT6_CAEEL	Vitellogenin-6 OS=Caenorhabditis elegans GN=vit-6 PE=1 SV=5	0	99	FATSQQESNSMK	Carbamidomethyl@N-term		0.000388143	1413.62	707.817	1413.62	707.817	2
1	254.68	254.68	66.26	sp|P18948|VIT6_CAEEL	Vitellogenin-6 OS=Caenorhabditis elegans GN=vit-6 PE=1 SV=5	0	99	FATSQQESNSMK	Oxidation(M)@11		-0.00377274	1372.59	687.302	1372.59	687.304	2
1	254.68	254.68	66.26	sp|P18948|VIT6_CAEEL	Vitellogenin-6 OS=Caenorhabditis elegans GN=vit-6 PE=1 SV=5	0	99	FATSQQESNSMK	Oxidation(M)@11		0.00220868	1372.6	687.305	1372.59	687.304	2
1	254.68	254.68	66.26	sp|P18948|VIT6_CAEEL	Vitellogenin-6 OS=Caenorhabditis elegans GN=vit-6 PE=1 SV=5	0	99	FATSQQESNSMK	Oxidation(M)@11		-2.89351e-05	1372.59	687.304	1372.59	687.304	2
1	254.68	254.68	66.26	sp|P18948|VIT6_CAEEL	Vitellogenin-6 OS=Caenorhabditis elegans GN=vit-6 PE=1 SV=5	0	99	FATSQQESNSMK	Oxidation(M)@11		0.00301567	1372.6	687.305	1372.59	687.304	2
1	254.68	254.68	66.26	sp|P18948|VIT6_CAEEL	Vitellogenin-6 OS=Caenorhabditis elegans GN=vit-6 PE=1 SV=5	0	99	FATSQQESNSMK			-0.0027049	1356.6	679.305	1356.6	679.306	2
1	254.68	254.68	66.26	sp|P18948|VIT6_CAEEL	Vitellogenin-6 OS=Caenorhabditis elegans GN=vit-6 PE=1 SV=5	0	99	FATSQQESNSMK	Oxidation(M)@11		-0.00381805	1372.59	687.302	1372.59	687.304	2
1	254.68	254.68	66.26	sp|P18948|VIT6_CAEEL	Vitellogenin-6 OS=Caenorhabditis elegans GN=vit-6 PE=1 SV=5	0	99	FATSQQESNSMK	Oxidation(M)@11		0.00342937	1372.6	687.305	1372.59	687.304	2
1	254.68	254.68	66.26	sp|P18948|VIT6_CAEEL	Vitellogenin-6 OS=Caenorhabditis elegans GN=vit-6 PE=1 SV=5	0	99	FATSQQESNSMK	Oxidation(M)@11		0.00220868	1372.6	687.305	1372.59	687.304	2
1	254.68	254.68	66.26	sp|P18948|VIT6_CAEEL	Vitellogenin-6 OS=Caenorhabditis elegans GN=vit-6 PE=1 SV=5	0	99	FATSQQESNSMK	Oxidation(M)@11		0.00196454	1372.59	687.305	1372.59	687.304	2
1	254.68	254.68	66.26	sp|P18948|VIT6_CAEEL	Vitellogenin-6 OS=Caenorhabditis elegans GN=vit-6 PE=1 SV=5	0	99	FATSQQESNSMK			-0.00388662	1356.59	679.304	1356.6	679.306	2
1	254.68	254.68	66.26	sp|P18948|VIT6_CAEEL	Vitellogenin-6 OS=Caenorhabditis elegans GN=vit-6 PE=1 SV=5	0	99	FATSQQESNSMK			-0.00137976	1356.6	679.306	1356.6	679.306	2
1	254.68	254.68	66.26	sp|P18948|VIT6_CAEEL	Vitellogenin-6 OS=Caenorhabditis elegans GN=vit-6 PE=1 SV=5	0	99	FATSQQESNSMK	Oxidation(M)@11		0.00371195	1372.6	687.306	1372.59	687.304	2
1	254.68	254.68	66.26	sp|P18948|VIT6_CAEEL	Vitellogenin-6 OS=Caenorhabditis elegans GN=vit-6 PE=1 SV=5	0	99	FATSQQESNSMK	Oxidation(M)@11		0.00114265	1372.59	687.304	1372.59	687.304	2
1	254.68	254.68	66.26	sp|P18948|VIT6_CAEEL	Vitellogenin-6 OS=Caenorhabditis elegans GN=vit-6 PE=1 SV=5	0	99	FATSQQESNSMK	Deamidated(N)@9		-0.000143785	1357.58	679.798	1357.58	679.798	2
1	254.68	254.68	66.26	sp|P18948|VIT6_CAEEL	Vitellogenin-6 OS=Caenorhabditis elegans GN=vit-6 PE=1 SV=5	0	99	FATSQQESNSMK			-0.002577	1356.6	679.305	1356.6	679.306	2
1	254.68	254.68	66.26	sp|P18948|VIT6_CAEEL	Vitellogenin-6 OS=Caenorhabditis elegans GN=vit-6 PE=1 SV=5	0	99	FATSQQESNSMK	Oxidation(M)@11		-0.00300188	1372.59	687.302	1372.59	687.304	2
1	254.68	254.68	66.26	sp|P18948|VIT6_CAEEL	Vitellogenin-6 OS=Caenorhabditis elegans GN=vit-6 PE=1 SV=5	0	99	FATSQQESNSMK			0.000909047	1356.6	679.307	1356.6	679.306	2
1	254.68	254.68	66.26	sp|P18948|VIT6_CAEEL	Vitellogenin-6 OS=Caenorhabditis elegans GN=vit-6 PE=1 SV=5	0	99	FATSQQESNSMK	Carbamidomethyl@N-term		-0.00382617	1413.62	707.815	1413.62	707.817	2
1	254.68	254.68	66.26	sp|P18948|VIT6_CAEEL	Vitellogenin-6 OS=Caenorhabditis elegans GN=vit-6 PE=1 SV=5	0	99	FATSQQESNSMK			-0.000735689	1356.6	679.306	1356.6	679.306	2
1	254.68	254.68	66.26	sp|P18948|VIT6_CAEEL	Vitellogenin-6 OS=Caenorhabditis elegans GN=vit-6 PE=1 SV=5	0	99	FATSQQESNSMK	Deamidated(N)@9		-0.00220935	1357.58	679.797	1357.58	679.798	2
1	254.68	254.68	66.26	sp|P18948|VIT6_CAEEL	Vitellogenin-6 OS=Caenorhabditis elegans GN=vit-6 PE=1 SV=5	0	99	FATSQQESNSMK	Oxidation(M)@11		0.000332275	1372.59	687.304	1372.59	687.304	2
1	254.68	254.68	66.26	sp|P18948|VIT6_CAEEL	Vitellogenin-6 OS=Caenorhabditis elegans GN=vit-6 PE=1 SV=5	0	99	FATSQQESNSMK	Deamidated(N)@9		0.000712132	1357.58	679.799	1357.58	679.798	2
1	254.68	254.68	66.26	sp|P18948|VIT6_CAEEL	Vitellogenin-6 OS=Caenorhabditis elegans GN=vit-6 PE=1 SV=5	0	99	FATSQQESNSMK	Oxidation(M)@11		-0.00325208	1372.59	687.302	1372.59	687.304	2
1	254.68	254.68	66.26	sp|P18948|VIT6_CAEEL	Vitellogenin-6 OS=Caenorhabditis elegans GN=vit-6 PE=1 SV=5	0	99	FATSQQESNSMK	Oxidation(M)@11		-0.00349016	1372.59	687.302	1372.59	687.304	2
1	254.68	254.68	66.26	sp|P18948|VIT6_CAEEL	Vitellogenin-6 OS=Caenorhabditis elegans GN=vit-6 PE=1 SV=5	0	99	FATSQQESNSMK	Oxidation(M)@11		0.00599284	1372.6	687.307	1372.59	687.304	2
1	254.68	254.68	66.26	sp|P18948|VIT6_CAEEL	Vitellogenin-6 OS=Caenorhabditis elegans GN=vit-6 PE=1 SV=5	0	99	FATSQQESNSMK			-0.00147707	1356.6	679.306	1356.6	679.306	2
1	254.68	254.68	66.26	sp|P18948|VIT6_CAEEL	Vitellogenin-6 OS=Caenorhabditis elegans GN=vit-6 PE=1 SV=5	0	99	FATSQQESNSMK	Oxidation(M)@11		-0.000517212	1372.59	687.303	1372.59	687.304	2
1	254.68	254.68	66.26	sp|P18948|VIT6_CAEEL	Vitellogenin-6 OS=Caenorhabditis elegans GN=vit-6 PE=1 SV=5	0	99	FATSQQESNSMK	Oxidation(M)@11		0.00137302	1372.59	687.304	1372.59	687.304	2
1	254.68	254.68	66.26	sp|P18948|VIT6_CAEEL	Vitellogenin-6 OS=Caenorhabditis elegans GN=vit-6 PE=1 SV=5	0	99	FATSQQESNSMK	Deamidated(N)@9		0.000834879	1357.58	679.799	1357.58	679.798	2
1	254.68	254.68	66.26	sp|P18948|VIT6_CAEEL	Vitellogenin-6 OS=Caenorhabditis elegans GN=vit-6 PE=1 SV=5	0	99	FATSQQESNSMK			-0.00172737	1356.6	679.305	1356.6	679.306	2
1	254.68	254.68	66.26	sp|P18948|VIT6_CAEEL	Vitellogenin-6 OS=Caenorhabditis elegans GN=vit-6 PE=1 SV=5	0	99	FATSQQESNSMK			-0.00172737	1356.6	679.305	1356.6	679.306	2
1	254.68	254.68	66.26	sp|P18948|VIT6_CAEEL	Vitellogenin-6 OS=Caenorhabditis elegans GN=vit-6 PE=1 SV=5	0	99	FATSQQESNSMK			-0.00165442	1356.6	679.305	1356.6	679.306	2
1	254.68	254.68	66.26	sp|P18948|VIT6_CAEEL	Vitellogenin-6 OS=Caenorhabditis elegans GN=vit-6 PE=1 SV=5	0	99	FATSQQESNSMK			-4.79521e-05	1356.6	679.306	1356.6	679.306	2
1	254.68	254.68	66.26	sp|P18948|VIT6_CAEEL	Vitellogenin-6 OS=Caenorhabditis elegans GN=vit-6 PE=1 SV=5	0	99	FATSQQESNSMK	Oxidation(M)@11		0.00364998	1372.6	687.306	1372.59	687.304	2
1	254.68	254.68	66.26	sp|P18948|VIT6_CAEEL	Vitellogenin-6 OS=Caenorhabditis elegans GN=vit-6 PE=1 SV=5	0	99	FATSQQESNSMK	Oxidation(M)@11		-0.000273073	1372.59	687.304	1372.59	687.304	2
1	254.68	254.68	66.26	sp|P18948|VIT6_CAEEL	Vitellogenin-6 OS=Caenorhabditis elegans GN=vit-6 PE=1 SV=5	0	99	FATSQQESNSMK	Oxidation(M)@11		0.0063534	1372.6	687.307	1372.59	687.304	2
1	254.68	254.68	66.26	sp|P18948|VIT6_CAEEL	Vitellogenin-6 OS=Caenorhabditis elegans GN=vit-6 PE=1 SV=5	0	99	FATSQQESNSMK	Carbamidomethyl@N-term		-0.00849966	1413.61	707.813	1413.62	707.817	2
1	254.68	254.68	66.26	sp|P18948|VIT6_CAEEL	Vitellogenin-6 OS=Caenorhabditis elegans GN=vit-6 PE=1 SV=5	0	99	FATSQQESNSMK	Oxidation(M)@11		0.00269131	1372.6	687.305	1372.59	687.304	2
1	254.68	254.68	66.26	sp|P18948|VIT6_CAEEL	Vitellogenin-6 OS=Caenorhabditis elegans GN=vit-6 PE=1 SV=5	0	99	FATSQQESNSMK	Oxidation(M)@11		-0.00451079	1372.59	687.302	1372.59	687.304	2
1	254.68	254.68	66.26	sp|P18948|VIT6_CAEEL	Vitellogenin-6 OS=Caenorhabditis elegans GN=vit-6 PE=1 SV=5	0	99	FATSQQESNSMK	Oxidation(M)@11		0.00574305	1372.6	687.307	1372.59	687.304	2
1	254.68	254.68	66.26	sp|P18948|VIT6_CAEEL	Vitellogenin-6 OS=Caenorhabditis elegans GN=vit-6 PE=1 SV=5	0	99	FATSQQESNSMK	Deamidated(N)@9		-0.00404892	1357.58	679.796	1357.58	679.798	2
1	254.68	254.68	66.26	sp|P18948|VIT6_CAEEL	Vitellogenin-6 OS=Caenorhabditis elegans GN=vit-6 PE=1 SV=5	0	99	FATSQQESNSMK	Deamidated(N)@9		0.0021473	1357.58	679.799	1357.58	679.798	2
1	254.68	254.68	66.26	sp|P18948|VIT6_CAEEL	Vitellogenin-6 OS=Caenorhabditis elegans GN=vit-6 PE=1 SV=5	0	99	FATSQQESNSMK	Oxidation(M)@11		0.00199536	1372.59	687.305	1372.59	687.304	2
1	254.68	254.68	66.26	sp|P18948|VIT6_CAEEL	Vitellogenin-6 OS=Caenorhabditis elegans GN=vit-6 PE=1 SV=5	0	99	FATSQQESNSMK			-0.000685515	1356.6	679.306	1356.6	679.306	2
1	254.68	254.68	66.26	sp|P18948|VIT6_CAEEL	Vitellogenin-6 OS=Caenorhabditis elegans GN=vit-6 PE=1 SV=5	0	99	FATSQQESNSMK			-0.000448296	1356.6	679.306	1356.6	679.306	2
1	254.68	254.68	66.26	sp|P18948|VIT6_CAEEL	Vitellogenin-6 OS=Caenorhabditis elegans GN=vit-6 PE=1 SV=5	0	99	FDSDDVTVQFDGVNAR			-0.0012993	1783.8	892.907	1783.8	892.908	2
1	254.68	254.68	66.26	sp|P18948|VIT6_CAEEL	Vitellogenin-6 OS=Caenorhabditis elegans GN=vit-6 PE=1 SV=5	0	99	FDSDDVTVQFDGVNAR			-0.000106541	1783.8	595.608	1783.8	595.608	3
1	254.68	254.68	66.26	sp|P18948|VIT6_CAEEL	Vitellogenin-6 OS=Caenorhabditis elegans GN=vit-6 PE=1 SV=5	0	99	FDSDDVTVQFDGVNAR			0.00565873	1783.81	892.911	1783.8	892.908	2
1	254.68	254.68	66.26	sp|P18948|VIT6_CAEEL	Vitellogenin-6 OS=Caenorhabditis elegans GN=vit-6 PE=1 SV=5	0	99	FDSDDVTVQFDGVNAR			-0.000695365	1783.8	892.908	1783.8	892.908	2
1	254.68	254.68	66.26	sp|P18948|VIT6_CAEEL	Vitellogenin-6 OS=Caenorhabditis elegans GN=vit-6 PE=1 SV=5	0	99	FDSDDVTVQFDGVNAR			0.00770435	1783.81	892.912	1783.8	892.908	2
1	254.68	254.68	66.26	sp|P18948|VIT6_CAEEL	Vitellogenin-6 OS=Caenorhabditis elegans GN=vit-6 PE=1 SV=5	0	99	FDSDDVTVQFDGVNAR			-0.983916	1782.82	892.416	1783.8	892.908	2
1	254.68	254.68	66.26	sp|P18948|VIT6_CAEEL	Vitellogenin-6 OS=Caenorhabditis elegans GN=vit-6 PE=1 SV=5	0	99	FDSDDVTVQFDGVNAR			-0.000608102	1783.8	892.908	1783.8	892.908	2
1	254.68	254.68	66.26	sp|P18948|VIT6_CAEEL	Vitellogenin-6 OS=Caenorhabditis elegans GN=vit-6 PE=1 SV=5	0	99	FDSDDVTVQFDGVNAR			-0.000133416	1783.8	892.908	1783.8	892.908	2
1	254.68	254.68	66.26	sp|P18948|VIT6_CAEEL	Vitellogenin-6 OS=Caenorhabditis elegans GN=vit-6 PE=1 SV=5	0	99	FDSDDVTVQFDGVNAR			0.00304907	1783.8	892.909	1783.8	892.908	2
1	254.68	254.68	66.26	sp|P18948|VIT6_CAEEL	Vitellogenin-6 OS=Caenorhabditis elegans GN=vit-6 PE=1 SV=5	0	99	FDSDDVTVQFDGVNAR			0.00267418	1783.8	892.909	1783.8	892.908	2
1	254.68	254.68	66.26	sp|P18948|VIT6_CAEEL	Vitellogenin-6 OS=Caenorhabditis elegans GN=vit-6 PE=1 SV=5	0	99	FDSDDVTVQFDGVNAR			-0.000431327	1783.8	892.908	1783.8	892.908	2
1	254.68	254.68	66.26	sp|P18948|VIT6_CAEEL	Vitellogenin-6 OS=Caenorhabditis elegans GN=vit-6 PE=1 SV=5	0	99	FDSDDVTVQFDGVNAR			-0.00104167	1783.8	892.907	1783.8	892.908	2
1	254.68	254.68	66.26	sp|P18948|VIT6_CAEEL	Vitellogenin-6 OS=Caenorhabditis elegans GN=vit-6 PE=1 SV=5	0	99	FDSDDVTVQFDGVNAR			0.00113455	1783.8	595.608	1783.8	595.608	3
1	254.68	254.68	66.26	sp|P18948|VIT6_CAEEL	Vitellogenin-6 OS=Caenorhabditis elegans GN=vit-6 PE=1 SV=5	0	99	FDSDDVTVQFDGVNAR			-0.00246282	1783.8	595.607	1783.8	595.608	3
1	254.68	254.68	66.26	sp|P18948|VIT6_CAEEL	Vitellogenin-6 OS=Caenorhabditis elegans GN=vit-6 PE=1 SV=5	0	99	FDSDDVTVQFDGVNAR			-0.00214938	1783.8	892.907	1783.8	892.908	2
1	254.68	254.68	66.26	sp|P18948|VIT6_CAEEL	Vitellogenin-6 OS=Caenorhabditis elegans GN=vit-6 PE=1 SV=5	0	99	FDSDDVTVQFDGVNAR			0.00153506	1783.8	595.608	1783.8	595.608	3
1	254.68	254.68	66.26	sp|P18948|VIT6_CAEEL	Vitellogenin-6 OS=Caenorhabditis elegans GN=vit-6 PE=1 SV=5	0	99	FDSDDVTVQFDGVNAR			-0.0016611	1783.8	892.907	1783.8	892.908	2
1	254.68	254.68	66.26	sp|P18948|VIT6_CAEEL	Vitellogenin-6 OS=Caenorhabditis elegans GN=vit-6 PE=1 SV=5	0	99	FDSDDVTVQFDGVNAR			-0.00251559	1783.8	892.907	1783.8	892.908	2
1	254.68	254.68	66.26	sp|P18948|VIT6_CAEEL	Vitellogenin-6 OS=Caenorhabditis elegans GN=vit-6 PE=1 SV=5	0	99	FDSDDVTVQFDGVNAR			0.00153506	1783.8	595.608	1783.8	595.608	3
1	254.68	254.68	66.26	sp|P18948|VIT6_CAEEL	Vitellogenin-6 OS=Caenorhabditis elegans GN=vit-6 PE=1 SV=5	0	99	FDSDDVTVQFDGVNAR			0.00187894	1783.8	892.909	1783.8	892.908	2
1	254.68	254.68	66.26	sp|P18948|VIT6_CAEEL	Vitellogenin-6 OS=Caenorhabditis elegans GN=vit-6 PE=1 SV=5	0	99	FDSDDVTVQFDGVNAR			0.00402562	1783.81	892.91	1783.8	892.908	2
1	254.68	254.68	66.26	sp|P18948|VIT6_CAEEL	Vitellogenin-6 OS=Caenorhabditis elegans GN=vit-6 PE=1 SV=5	0	99	FDSDDVTVQFDGVNAR			0.00581342	1783.81	595.61	1783.8	595.608	3
1	254.68	254.68	66.26	sp|P18948|VIT6_CAEEL	Vitellogenin-6 OS=Caenorhabditis elegans GN=vit-6 PE=1 SV=5	0	99	FEIKPEVVK			0.00022698	1087.63	544.821	1087.63	544.821	2
1	254.68	254.68	66.26	sp|P18948|VIT6_CAEEL	Vitellogenin-6 OS=Caenorhabditis elegans GN=vit-6 PE=1 SV=5	0	99	FEIKPEVVK			-0.000839984	1087.63	544.821	1087.63	544.821	2
1	254.68	254.68	66.26	sp|P18948|VIT6_CAEEL	Vitellogenin-6 OS=Caenorhabditis elegans GN=vit-6 PE=1 SV=5	0	99	FEIKPEVVK			0.000305806	1087.63	544.821	1087.63	544.821	2
1	254.68	254.68	66.26	sp|P18948|VIT6_CAEEL	Vitellogenin-6 OS=Caenorhabditis elegans GN=vit-6 PE=1 SV=5	0	99	FEIKPEVVK			-0.00225747	1087.63	544.82	1087.63	544.821	2
1	254.68	254.68	66.26	sp|P18948|VIT6_CAEEL	Vitellogenin-6 OS=Caenorhabditis elegans GN=vit-6 PE=1 SV=5	0	99	FEIKPEVVK			0.000376499	1087.63	544.821	1087.63	544.821	2
1	254.68	254.68	66.26	sp|P18948|VIT6_CAEEL	Vitellogenin-6 OS=Caenorhabditis elegans GN=vit-6 PE=1 SV=5	0	99	FEIKPEVVK			0.00022698	1087.63	544.821	1087.63	544.821	2
1	254.68	254.68	66.26	sp|P18948|VIT6_CAEEL	Vitellogenin-6 OS=Caenorhabditis elegans GN=vit-6 PE=1 SV=5	0	99	FEIKPEVVK			-0.0013077	1087.63	544.821	1087.63	544.821	2
1	254.68	254.68	66.26	sp|P18948|VIT6_CAEEL	Vitellogenin-6 OS=Caenorhabditis elegans GN=vit-6 PE=1 SV=5	0	99	FEIKPEVVK			0.000303569	1087.63	544.821	1087.63	544.821	2
1	254.68	254.68	66.26	sp|P18948|VIT6_CAEEL	Vitellogenin-6 OS=Caenorhabditis elegans GN=vit-6 PE=1 SV=5	0	99	FEIKPEVVK			-0.00353685	1087.62	544.819	1087.63	544.821	2
1	254.68	254.68	66.26	sp|P18948|VIT6_CAEEL	Vitellogenin-6 OS=Caenorhabditis elegans GN=vit-6 PE=1 SV=5	0	99	FLHQAVLNTPVDTEIR			-0.00740054	1851.98	618.333	1851.98	618.335	3
1	254.68	254.68	66.26	sp|P18948|VIT6_CAEEL	Vitellogenin-6 OS=Caenorhabditis elegans GN=vit-6 PE=1 SV=5	0	99	FLHQAVLNTPVDTEIR			-0.000834263	1851.98	618.335	1851.98	618.335	3
1	254.68	254.68	66.26	sp|P18948|VIT6_CAEEL	Vitellogenin-6 OS=Caenorhabditis elegans GN=vit-6 PE=1 SV=5	0	99	FLHQAVLNTPVDTEIR			-0.00539036	1851.98	618.334	1851.98	618.335	3
1	254.68	254.68	66.26	sp|P18948|VIT6_CAEEL	Vitellogenin-6 OS=Caenorhabditis elegans GN=vit-6 PE=1 SV=5	0	99	FLHQAVLNTPVDTEIR			-0.000995812	1851.98	618.335	1851.98	618.335	3
1	254.68	254.68	66.26	sp|P18948|VIT6_CAEEL	Vitellogenin-6 OS=Caenorhabditis elegans GN=vit-6 PE=1 SV=5	0	99	FLHQAVLNTPVDTEIR			-0.0006296	1851.98	618.335	1851.98	618.335	3
1	254.68	254.68	66.26	sp|P18948|VIT6_CAEEL	Vitellogenin-6 OS=Caenorhabditis elegans GN=vit-6 PE=1 SV=5	0	99	FLHQAVLNTPVDTEIR			-0.000995812	1851.98	618.335	1851.98	618.335	3
1	254.68	254.68	66.26	sp|P18948|VIT6_CAEEL	Vitellogenin-6 OS=Caenorhabditis elegans GN=vit-6 PE=1 SV=5	0	99	FLHQAVLNTPVDTEIR			-0.000995812	1851.98	618.335	1851.98	618.335	3
1	254.68	254.68	66.26	sp|P18948|VIT6_CAEEL	Vitellogenin-6 OS=Caenorhabditis elegans GN=vit-6 PE=1 SV=5	0	99	FLHQAVLNTPVDTEIR			-0.00154513	1851.98	618.335	1851.98	618.335	3
1	254.68	254.68	66.26	sp|P18948|VIT6_CAEEL	Vitellogenin-6 OS=Caenorhabditis elegans GN=vit-6 PE=1 SV=5	0	99	FLHQAVLNTPVDTEIR			0.00126309	1851.99	618.336	1851.98	618.335	3
1	254.68	254.68	66.26	sp|P18948|VIT6_CAEEL	Vitellogenin-6 OS=Caenorhabditis elegans GN=vit-6 PE=1 SV=5	0	99	FLHQAVLNTPVDTEIR			0.00639007	1851.99	618.337	1851.98	618.335	3
1	254.68	254.68	66.26	sp|P18948|VIT6_CAEEL	Vitellogenin-6 OS=Caenorhabditis elegans GN=vit-6 PE=1 SV=5	0	99	FLHQAVLNTPVDTEIR			0.0016293	1851.99	618.336	1851.98	618.335	3
1	254.68	254.68	66.26	sp|P18948|VIT6_CAEEL	Vitellogenin-6 OS=Caenorhabditis elegans GN=vit-6 PE=1 SV=5	0	99	FLHQAVLNTPVDTEIR			0.00254483	1851.99	618.336	1851.98	618.335	3
1	254.68	254.68	66.26	sp|P18948|VIT6_CAEEL	Vitellogenin-6 OS=Caenorhabditis elegans GN=vit-6 PE=1 SV=5	0	99	FLHQAVLNTPVDTEIR			0.00551439	1851.99	618.337	1851.98	618.335	3
1	254.68	254.68	66.26	sp|P18948|VIT6_CAEEL	Vitellogenin-6 OS=Caenorhabditis elegans GN=vit-6 PE=1 SV=5	0	99	FLHQAVLNTPVDTEIR			0.000166121	1851.98	618.335	1851.98	618.335	3
1	254.68	254.68	66.26	sp|P18948|VIT6_CAEEL	Vitellogenin-6 OS=Caenorhabditis elegans GN=vit-6 PE=1 SV=5	0	99	FLHQAVLNTPVDTEIR	Carbamidomethyl@N-term		-0.00297372	1909	637.342	1909.01	637.343	3
1	254.68	254.68	66.26	sp|P18948|VIT6_CAEEL	Vitellogenin-6 OS=Caenorhabditis elegans GN=vit-6 PE=1 SV=5	0	99	FLHQAVLNTPVDTEIR			0.000166121	1851.98	618.335	1851.98	618.335	3
1	254.68	254.68	66.26	sp|P18948|VIT6_CAEEL	Vitellogenin-6 OS=Caenorhabditis elegans GN=vit-6 PE=1 SV=5	0	99	FLHQAVLNTPVDTEIR			0.975486	1852.96	464.247	1851.98	464.003	4
1	254.68	254.68	66.26	sp|P18948|VIT6_CAEEL	Vitellogenin-6 OS=Caenorhabditis elegans GN=vit-6 PE=1 SV=5	0	99	FLHQAVLNTPVDTEIR			-0.00808116	1851.98	926.995	1851.98	926.999	2
1	254.68	254.68	66.26	sp|P18948|VIT6_CAEEL	Vitellogenin-6 OS=Caenorhabditis elegans GN=vit-6 PE=1 SV=5	0	99	FLHQAVLNTPVDTEIR			0.000715436	1851.98	618.336	1851.98	618.335	3
1	254.68	254.68	66.26	sp|P18948|VIT6_CAEEL	Vitellogenin-6 OS=Caenorhabditis elegans GN=vit-6 PE=1 SV=5	0	99	FLHQAVLNTPVDTEIR	Deamidated(N)@8		0.0159035	1852.98	618.669	1852.97	618.663	3
1	254.68	254.68	66.26	sp|P18948|VIT6_CAEEL	Vitellogenin-6 OS=Caenorhabditis elegans GN=vit-6 PE=1 SV=5	0	99	FLHQAVLNTPVDTEIR			0.000349226	1851.98	618.336	1851.98	618.335	3
1	254.68	254.68	66.26	sp|P18948|VIT6_CAEEL	Vitellogenin-6 OS=Caenorhabditis elegans GN=vit-6 PE=1 SV=5	0	99	FLHQAVLNTPVDTEIR			-0.00267444	1851.98	926.998	1851.98	926.999	2
1	254.68	254.68	66.26	sp|P18948|VIT6_CAEEL	Vitellogenin-6 OS=Caenorhabditis elegans GN=vit-6 PE=1 SV=5	0	99	FLHQAVLNTPVDTEIR			-0.000244419	1851.98	618.335	1851.98	618.335	3
1	254.68	254.68	66.26	sp|P18948|VIT6_CAEEL	Vitellogenin-6 OS=Caenorhabditis elegans GN=vit-6 PE=1 SV=5	0	99	FLHQAVLNTPVDTEIR			-0.000244419	1851.98	618.335	1851.98	618.335	3
1	254.68	254.68	66.26	sp|P18948|VIT6_CAEEL	Vitellogenin-6 OS=Caenorhabditis elegans GN=vit-6 PE=1 SV=5	0	99	FLHQAVLNTPVDTEIR			0.00582184	1851.99	618.337	1851.98	618.335	3
1	254.68	254.68	66.26	sp|P18948|VIT6_CAEEL	Vitellogenin-6 OS=Caenorhabditis elegans GN=vit-6 PE=1 SV=5	0	99	FLHQAVLNTPVDTEIR			0.00237191	1851.99	927.001	1851.98	926.999	2
1	254.68	254.68	66.26	sp|P18948|VIT6_CAEEL	Vitellogenin-6 OS=Caenorhabditis elegans GN=vit-6 PE=1 SV=5	0	99	FLHQAVLNTPVDTEIR			0.00217862	1851.99	618.336	1851.98	618.335	3
1	254.68	254.68	66.26	sp|P18948|VIT6_CAEEL	Vitellogenin-6 OS=Caenorhabditis elegans GN=vit-6 PE=1 SV=5	0	99	FLHQAVLNTPVDTEIR			-0.00174898	1851.98	618.335	1851.98	618.335	3
1	254.68	254.68	66.26	sp|P18948|VIT6_CAEEL	Vitellogenin-6 OS=Caenorhabditis elegans GN=vit-6 PE=1 SV=5	0	99	FLHQAVLNTPVDTEIR	Deamidated(N)@8		0.0163956	1852.98	618.669	1852.97	618.663	3
1	254.68	254.68	66.26	sp|P18948|VIT6_CAEEL	Vitellogenin-6 OS=Caenorhabditis elegans GN=vit-6 PE=1 SV=5	0	99	FLHQAVLNTPVDTEIR			0.00183793	1851.99	618.336	1851.98	618.335	3
1	254.68	254.68	66.26	sp|P18948|VIT6_CAEEL	Vitellogenin-6 OS=Caenorhabditis elegans GN=vit-6 PE=1 SV=5	0	99	FLHQAVLNTPVDTEIR			0.00128861	1851.99	618.336	1851.98	618.335	3
1	254.68	254.68	66.26	sp|P18948|VIT6_CAEEL	Vitellogenin-6 OS=Caenorhabditis elegans GN=vit-6 PE=1 SV=5	0	99	FLHQAVLNTPVDTEIR			0.00170125	1851.99	618.336	1851.98	618.335	3
1	254.68	254.68	66.26	sp|P18948|VIT6_CAEEL	Vitellogenin-6 OS=Caenorhabditis elegans GN=vit-6 PE=1 SV=5	0	99	FLHQAVLNTPVDTEIR			0.00170125	1851.99	618.336	1851.98	618.335	3
1	254.68	254.68	66.26	sp|P18948|VIT6_CAEEL	Vitellogenin-6 OS=Caenorhabditis elegans GN=vit-6 PE=1 SV=5	0	99	FLHQAVLNTPVDTEIR			0.00591263	1851.99	618.337	1851.98	618.335	3
1	254.68	254.68	66.26	sp|P18948|VIT6_CAEEL	Vitellogenin-6 OS=Caenorhabditis elegans GN=vit-6 PE=1 SV=5	0	99	FLHQAVLNTPVDTEIR			-0.00200939	1851.98	618.335	1851.98	618.335	3
1	254.68	254.68	66.26	sp|P18948|VIT6_CAEEL	Vitellogenin-6 OS=Caenorhabditis elegans GN=vit-6 PE=1 SV=5	0	99	FLHQAVLNTPVDTEIR			-0.00713425	1851.98	618.333	1851.98	618.335	3
1	254.68	254.68	66.26	sp|P18948|VIT6_CAEEL	Vitellogenin-6 OS=Caenorhabditis elegans GN=vit-6 PE=1 SV=5	0	99	FLHQAVLNTPVDTEIR			0.0085501	1851.99	927.004	1851.98	926.999	2
1	254.68	254.68	66.26	sp|P18948|VIT6_CAEEL	Vitellogenin-6 OS=Caenorhabditis elegans GN=vit-6 PE=1 SV=5	0	99	FLHQAVLNTPVDTEIR			0.000164452	1851.98	618.335	1851.98	618.335	3
1	254.68	254.68	66.26	sp|P18948|VIT6_CAEEL	Vitellogenin-6 OS=Caenorhabditis elegans GN=vit-6 PE=1 SV=5	0	99	FLHQAVLNTPVDTEIR			0.00147172	1851.99	618.336	1851.98	618.335	3
1	254.68	254.68	66.26	sp|P18948|VIT6_CAEEL	Vitellogenin-6 OS=Caenorhabditis elegans GN=vit-6 PE=1 SV=5	0	99	FLHQAVLNTPVDTEIR	Deamidated(N)@8		0.0137338	1852.98	618.668	1852.97	618.663	3
1	254.68	254.68	66.26	sp|P18948|VIT6_CAEEL	Vitellogenin-6 OS=Caenorhabditis elegans GN=vit-6 PE=1 SV=5	0	99	FLHQAVLNTPVDTEIR			0.00554643	1851.99	618.337	1851.98	618.335	3
1	254.68	254.68	66.26	sp|P18948|VIT6_CAEEL	Vitellogenin-6 OS=Caenorhabditis elegans GN=vit-6 PE=1 SV=5	0	99	FLHQAVLNTPVDTEIR			0.00141121	1851.99	618.336	1851.98	618.335	3
1	254.68	254.68	66.26	sp|P18948|VIT6_CAEEL	Vitellogenin-6 OS=Caenorhabditis elegans GN=vit-6 PE=1 SV=5	0	99	FLHQAVLNTPVDTEIR	Carbamidomethyl@N-term		-0.00969085	1909	637.339	1909.01	637.343	3
1	254.68	254.68	66.26	sp|P18948|VIT6_CAEEL	Vitellogenin-6 OS=Caenorhabditis elegans GN=vit-6 PE=1 SV=5	0	99	FLHQAVLNTPVDTEIR			-0.00188468	1851.98	618.335	1851.98	618.335	3
1	254.68	254.68	66.26	sp|P18948|VIT6_CAEEL	Vitellogenin-6 OS=Caenorhabditis elegans GN=vit-6 PE=1 SV=5	0	99	FLHQAVLNTPVDTEIR			0.00170125	1851.99	618.336	1851.98	618.335	3
1	254.68	254.68	66.26	sp|P18948|VIT6_CAEEL	Vitellogenin-6 OS=Caenorhabditis elegans GN=vit-6 PE=1 SV=5	0	99	FLHQAVLNTPVDTEIR	Deamidated(N)@8		0.0188608	1852.99	618.67	1852.97	618.663	3
1	254.68	254.68	66.26	sp|P18948|VIT6_CAEEL	Vitellogenin-6 OS=Caenorhabditis elegans GN=vit-6 PE=1 SV=5	0	99	FLHQAVLNTPVDTEIR			-0.00188468	1851.98	618.335	1851.98	618.335	3
1	254.68	254.68	66.26	sp|P18948|VIT6_CAEEL	Vitellogenin-6 OS=Caenorhabditis elegans GN=vit-6 PE=1 SV=5	0	99	FLHQAVLNTPVDTEIR			0.00159432	1851.99	618.336	1851.98	618.335	3
1	254.68	254.68	66.26	sp|P18948|VIT6_CAEEL	Vitellogenin-6 OS=Caenorhabditis elegans GN=vit-6 PE=1 SV=5	0	99	FLHQAVLNTPVDTEIR	Deamidated(N)@8		0.00518251	1852.97	927.494	1852.97	927.491	2
1	254.68	254.68	66.26	sp|P18948|VIT6_CAEEL	Vitellogenin-6 OS=Caenorhabditis elegans GN=vit-6 PE=1 SV=5	0	99	FLHQAVLNTPVDTEIR			0.00159432	1851.99	618.336	1851.98	618.335	3
1	254.68	254.68	66.26	sp|P18948|VIT6_CAEEL	Vitellogenin-6 OS=Caenorhabditis elegans GN=vit-6 PE=1 SV=5	0	99	FLHQAVLNTPVDTEIR			0.00339276	1851.99	927.001	1851.98	926.999	2
1	254.68	254.68	66.26	sp|P18948|VIT6_CAEEL	Vitellogenin-6 OS=Caenorhabditis elegans GN=vit-6 PE=1 SV=5	0	99	FLHQAVLNTPVDTEIR			-0.00438653	1851.98	618.334	1851.98	618.335	3
1	254.68	254.68	66.26	sp|P18948|VIT6_CAEEL	Vitellogenin-6 OS=Caenorhabditis elegans GN=vit-6 PE=1 SV=5	0	99	FLHQAVLNTPVDTEIR			0.00282868	1851.99	618.336	1851.98	618.335	3
1	254.68	254.68	66.26	sp|P18948|VIT6_CAEEL	Vitellogenin-6 OS=Caenorhabditis elegans GN=vit-6 PE=1 SV=5	0	99	FLHQAVLNTPVDTEIR			-0.0013004	1851.98	618.335	1851.98	618.335	3
1	254.68	254.68	66.26	sp|P18948|VIT6_CAEEL	Vitellogenin-6 OS=Caenorhabditis elegans GN=vit-6 PE=1 SV=5	0	99	FLHQAVLNTPVDTEIR			-0.00165619	1851.98	618.335	1851.98	618.335	3
1	254.68	254.68	66.26	sp|P18948|VIT6_CAEEL	Vitellogenin-6 OS=Caenorhabditis elegans GN=vit-6 PE=1 SV=5	0	99	FLHQAVLNTPVDTEIR	Deamidated(N)@8		0.0174092	1852.99	618.669	1852.97	618.663	3
1	254.68	254.68	66.26	sp|P18948|VIT6_CAEEL	Vitellogenin-6 OS=Caenorhabditis elegans GN=vit-6 PE=1 SV=5	0	99	FLHQAVLNTPVDTEIR			0.00115737	1851.99	618.336	1851.98	618.335	3
1	254.68	254.68	66.26	sp|P18948|VIT6_CAEEL	Vitellogenin-6 OS=Caenorhabditis elegans GN=vit-6 PE=1 SV=5	0	99	FLHQAVLNTPVDTEIR			-0.0146236	1851.97	618.331	1851.98	618.335	3
1	254.68	254.68	66.26	sp|P18948|VIT6_CAEEL	Vitellogenin-6 OS=Caenorhabditis elegans GN=vit-6 PE=1 SV=5	0	99	FLHQAVLNTPVDTEIR			-0.00954018	1851.97	618.332	1851.98	618.335	3
1	254.68	254.68	66.26	sp|P18948|VIT6_CAEEL	Vitellogenin-6 OS=Caenorhabditis elegans GN=vit-6 PE=1 SV=5	0	99	GLEQIVVR	Carbamyl@N-term		-0.00915699	955.536	478.775	955.545	478.78	2
1	254.68	254.68	66.26	sp|P18948|VIT6_CAEEL	Vitellogenin-6 OS=Caenorhabditis elegans GN=vit-6 PE=1 SV=5	0	99	GLEQIVVR			-0.000693685	912.539	457.277	912.539	457.277	2
1	254.68	254.68	66.26	sp|P18948|VIT6_CAEEL	Vitellogenin-6 OS=Caenorhabditis elegans GN=vit-6 PE=1 SV=5	0	99	GLEQIVVR			-0.000871061	912.538	457.276	912.539	457.277	2
1	254.68	254.68	66.26	sp|P18948|VIT6_CAEEL	Vitellogenin-6 OS=Caenorhabditis elegans GN=vit-6 PE=1 SV=5	0	99	GLEQIVVR			-0.00375329	912.535	457.275	912.539	457.277	2
1	254.68	254.68	66.26	sp|P18948|VIT6_CAEEL	Vitellogenin-6 OS=Caenorhabditis elegans GN=vit-6 PE=1 SV=5	0	99	GLEQIVVR			-0.0186322	912.521	457.268	912.539	457.277	2
1	254.68	254.68	66.26	sp|P18948|VIT6_CAEEL	Vitellogenin-6 OS=Caenorhabditis elegans GN=vit-6 PE=1 SV=5	0	99	GLEQIVVR			-0.00931303	912.53	457.272	912.539	457.277	2
1	254.68	254.68	66.26	sp|P18948|VIT6_CAEEL	Vitellogenin-6 OS=Caenorhabditis elegans GN=vit-6 PE=1 SV=5	0	99	GLEQIVVR			-0.00887384	912.53	457.272	912.539	457.277	2
1	254.68	254.68	66.26	sp|P18948|VIT6_CAEEL	Vitellogenin-6 OS=Caenorhabditis elegans GN=vit-6 PE=1 SV=5	0	99	GLEQIVVR			-0.0037116	912.536	457.275	912.539	457.277	2
1	254.68	254.68	66.26	sp|P18948|VIT6_CAEEL	Vitellogenin-6 OS=Caenorhabditis elegans GN=vit-6 PE=1 SV=5	0	99	GLEQIVVR			-0.00209208	912.537	457.276	912.539	457.277	2
1	254.68	254.68	66.26	sp|P18948|VIT6_CAEEL	Vitellogenin-6 OS=Caenorhabditis elegans GN=vit-6 PE=1 SV=5	0	99	GLEQIVVR			-0.000685005	912.539	457.277	912.539	457.277	2
1	254.68	254.68	66.26	sp|P18948|VIT6_CAEEL	Vitellogenin-6 OS=Caenorhabditis elegans GN=vit-6 PE=1 SV=5	0	99	GLEQIVVR			-0.00247711	912.537	457.276	912.539	457.277	2
1	254.68	254.68	66.26	sp|P18948|VIT6_CAEEL	Vitellogenin-6 OS=Caenorhabditis elegans GN=vit-6 PE=1 SV=5	0	99	GLEQIVVR			-0.00151919	912.538	457.276	912.539	457.277	2
1	254.68	254.68	66.26	sp|P18948|VIT6_CAEEL	Vitellogenin-6 OS=Caenorhabditis elegans GN=vit-6 PE=1 SV=5	0	99	GLEQIVVR			-0.00966009	912.53	457.272	912.539	457.277	2
1	254.68	254.68	66.26	sp|P18948|VIT6_CAEEL	Vitellogenin-6 OS=Caenorhabditis elegans GN=vit-6 PE=1 SV=5	0	99	GLEQIVVR			0.000519388	912.54	457.277	912.539	457.277	2
1	254.68	254.68	66.26	sp|P18948|VIT6_CAEEL	Vitellogenin-6 OS=Caenorhabditis elegans GN=vit-6 PE=1 SV=5	0	99	GLEQIVVR	Carbamyl@N-term		-0.00184399	955.543	478.779	955.545	478.78	2
1	254.68	254.68	66.26	sp|P18948|VIT6_CAEEL	Vitellogenin-6 OS=Caenorhabditis elegans GN=vit-6 PE=1 SV=5	0	99	GLEQIVVR			-0.000833311	912.538	457.276	912.539	457.277	2
1	254.68	254.68	66.26	sp|P18948|VIT6_CAEEL	Vitellogenin-6 OS=Caenorhabditis elegans GN=vit-6 PE=1 SV=5	0	99	GLEQIVVRG		cleaved G-K@C-term; missed R-G@8	0.000265877	969.561	485.788	969.561	485.788	2
1	254.68	254.68	66.26	sp|P18948|VIT6_CAEEL	Vitellogenin-6 OS=Caenorhabditis elegans GN=vit-6 PE=1 SV=5	0	99	GLEQIVVRG		cleaved G-K@C-term; missed R-G@8	0.000265877	969.561	485.788	969.561	485.788	2
1	254.68	254.68	66.26	sp|P18948|VIT6_CAEEL	Vitellogenin-6 OS=Caenorhabditis elegans GN=vit-6 PE=1 SV=5	0	99	GLEQIVVRG		cleaved G-K@C-term; missed R-G@8	-0.000165632	969.561	485.788	969.561	485.788	2
1	254.68	254.68	66.26	sp|P18948|VIT6_CAEEL	Vitellogenin-6 OS=Caenorhabditis elegans GN=vit-6 PE=1 SV=5	0	99	GQVTFELEPK			-0.00345451	1146.59	574.302	1146.59	574.303	2
1	254.68	254.68	66.26	sp|P18948|VIT6_CAEEL	Vitellogenin-6 OS=Caenorhabditis elegans GN=vit-6 PE=1 SV=5	0	99	GQVTFELEPK			0.000207594	1146.59	574.303	1146.59	574.303	2
1	254.68	254.68	66.26	sp|P18948|VIT6_CAEEL	Vitellogenin-6 OS=Caenorhabditis elegans GN=vit-6 PE=1 SV=5	0	99	GQVTFELEPK			0.00252692	1146.59	574.305	1146.59	574.303	2
1	254.68	254.68	66.26	sp|P18948|VIT6_CAEEL	Vitellogenin-6 OS=Caenorhabditis elegans GN=vit-6 PE=1 SV=5	0	99	GQVTFELEPK			0.000799389	1146.59	574.304	1146.59	574.303	2
1	254.68	254.68	66.26	sp|P18948|VIT6_CAEEL	Vitellogenin-6 OS=Caenorhabditis elegans GN=vit-6 PE=1 SV=5	0	99	GQVTFELEPK	Carbamidomethyl@N-term		-0.000302817	1203.61	602.814	1203.61	602.814	2
1	254.68	254.68	66.26	sp|P18948|VIT6_CAEEL	Vitellogenin-6 OS=Caenorhabditis elegans GN=vit-6 PE=1 SV=5	0	99	GQVTFELEPK			-0.00100108	1146.59	574.303	1146.59	574.303	2
1	254.68	254.68	66.26	sp|P18948|VIT6_CAEEL	Vitellogenin-6 OS=Caenorhabditis elegans GN=vit-6 PE=1 SV=5	0	99	GQVTFELEPK			6.1235e-05	1146.59	574.303	1146.59	574.303	2
1	254.68	254.68	66.26	sp|P18948|VIT6_CAEEL	Vitellogenin-6 OS=Caenorhabditis elegans GN=vit-6 PE=1 SV=5	0	99	GQVTFELEPK			0.000852297	1146.59	574.304	1146.59	574.303	2
1	254.68	254.68	66.26	sp|P18948|VIT6_CAEEL	Vitellogenin-6 OS=Caenorhabditis elegans GN=vit-6 PE=1 SV=5	0	99	GQVTFELEPK			-0.00158424	1146.59	574.303	1146.59	574.303	2
1	254.68	254.68	66.26	sp|P18948|VIT6_CAEEL	Vitellogenin-6 OS=Caenorhabditis elegans GN=vit-6 PE=1 SV=5	0	99	GQVTFELEPK			-0.000852985	1146.59	574.303	1146.59	574.303	2
1	254.68	254.68	66.26	sp|P18948|VIT6_CAEEL	Vitellogenin-6 OS=Caenorhabditis elegans GN=vit-6 PE=1 SV=5	0	99	GQVTFELEPK			-0.00199497	1146.59	574.302	1146.59	574.303	2
1	254.68	254.68	66.26	sp|P18948|VIT6_CAEEL	Vitellogenin-6 OS=Caenorhabditis elegans GN=vit-6 PE=1 SV=5	0	99	GQVTFELEPK			-0.00249649	1146.59	574.302	1146.59	574.303	2
1	254.68	254.68	66.26	sp|P18948|VIT6_CAEEL	Vitellogenin-6 OS=Caenorhabditis elegans GN=vit-6 PE=1 SV=5	0	99	GQVTFELEPK			0.00415188	1146.6	574.305	1146.59	574.303	2
1	254.68	254.68	66.26	sp|P18948|VIT6_CAEEL	Vitellogenin-6 OS=Caenorhabditis elegans GN=vit-6 PE=1 SV=5	0	99	GQVTFELEPK			-0.00217267	1146.59	574.302	1146.59	574.303	2
1	254.68	254.68	66.26	sp|P18948|VIT6_CAEEL	Vitellogenin-6 OS=Caenorhabditis elegans GN=vit-6 PE=1 SV=5	0	99	GQVTFELEPK			0.00255955	1146.59	574.305	1146.59	574.303	2
1	254.68	254.68	66.26	sp|P18948|VIT6_CAEEL	Vitellogenin-6 OS=Caenorhabditis elegans GN=vit-6 PE=1 SV=5	0	99	GQVTFELEPK			0.00415188	1146.6	574.305	1146.59	574.303	2
1	254.68	254.68	66.26	sp|P18948|VIT6_CAEEL	Vitellogenin-6 OS=Caenorhabditis elegans GN=vit-6 PE=1 SV=5	0	99	GQVTFELEPK			-0.0011418	1146.59	574.303	1146.59	574.303	2
1	254.68	254.68	66.26	sp|P18948|VIT6_CAEEL	Vitellogenin-6 OS=Caenorhabditis elegans GN=vit-6 PE=1 SV=5	0	99	GQVTFELEPK			-0.00426651	1146.59	574.301	1146.59	574.303	2
1	254.68	254.68	66.26	sp|P18948|VIT6_CAEEL	Vitellogenin-6 OS=Caenorhabditis elegans GN=vit-6 PE=1 SV=5	0	99	GQVTFELEPK			-0.000219214	1146.59	574.303	1146.59	574.303	2
1	254.68	254.68	66.26	sp|P18948|VIT6_CAEEL	Vitellogenin-6 OS=Caenorhabditis elegans GN=vit-6 PE=1 SV=5	0	99	GQVTFELEPK			-0.000492199	1146.59	574.303	1146.59	574.303	2
1	254.68	254.68	66.26	sp|P18948|VIT6_CAEEL	Vitellogenin-6 OS=Caenorhabditis elegans GN=vit-6 PE=1 SV=5	0	99	GQVTFELEPK			-0.000614269	1146.59	574.303	1146.59	574.303	2
1	254.68	254.68	66.26	sp|P18948|VIT6_CAEEL	Vitellogenin-6 OS=Caenorhabditis elegans GN=vit-6 PE=1 SV=5	0	99	GQVTFELEPK			-0.00206925	1146.59	574.302	1146.59	574.303	2
1	254.68	254.68	66.26	sp|P18948|VIT6_CAEEL	Vitellogenin-6 OS=Caenorhabditis elegans GN=vit-6 PE=1 SV=5	0	99	GQVTFELEPK			-0.00079354	1146.59	574.303	1146.59	574.303	2
1	254.68	254.68	66.26	sp|P18948|VIT6_CAEEL	Vitellogenin-6 OS=Caenorhabditis elegans GN=vit-6 PE=1 SV=5	0	99	GQVTFELEPK			-0.000863062	1146.59	574.303	1146.59	574.303	2
1	254.68	254.68	66.26	sp|P18948|VIT6_CAEEL	Vitellogenin-6 OS=Caenorhabditis elegans GN=vit-6 PE=1 SV=5	0	99	GQVTFELEPK			-0.002319	1146.59	574.302	1146.59	574.303	2
1	254.68	254.68	66.26	sp|P18948|VIT6_CAEEL	Vitellogenin-6 OS=Caenorhabditis elegans GN=vit-6 PE=1 SV=5	0	99	GQVTFELEPK			-0.00158424	1146.59	574.303	1146.59	574.303	2
1	254.68	254.68	66.26	sp|P18948|VIT6_CAEEL	Vitellogenin-6 OS=Caenorhabditis elegans GN=vit-6 PE=1 SV=5	0	99	GQVTFELEPK			0.00159284	1146.59	574.304	1146.59	574.303	2
1	254.68	254.68	66.26	sp|P18948|VIT6_CAEEL	Vitellogenin-6 OS=Caenorhabditis elegans GN=vit-6 PE=1 SV=5	0	99	GQVTFELEPK			0.00363301	1146.6	574.305	1146.59	574.303	2
1	254.68	254.68	66.26	sp|P18948|VIT6_CAEEL	Vitellogenin-6 OS=Caenorhabditis elegans GN=vit-6 PE=1 SV=5	0	99	GQVTFELEPK			-0.000219214	1146.59	574.303	1146.59	574.303	2
1	254.68	254.68	66.26	sp|P18948|VIT6_CAEEL	Vitellogenin-6 OS=Caenorhabditis elegans GN=vit-6 PE=1 SV=5	0	99	GQVTFELEPK			-0.00112773	1146.59	574.303	1146.59	574.303	2
1	254.68	254.68	66.26	sp|P18948|VIT6_CAEEL	Vitellogenin-6 OS=Caenorhabditis elegans GN=vit-6 PE=1 SV=5	0	99	HQLVSAFTLNTMELIYAGEK			-1.01405	2263.14	755.386	2264.15	755.724	3
1	254.68	254.68	66.26	sp|P18948|VIT6_CAEEL	Vitellogenin-6 OS=Caenorhabditis elegans GN=vit-6 PE=1 SV=5	0	99	IAMIQSRPVTFTR			-0.00643118	1518.83	507.283	1518.83	507.285	3
1	254.68	254.68	66.26	sp|P18948|VIT6_CAEEL	Vitellogenin-6 OS=Caenorhabditis elegans GN=vit-6 PE=1 SV=5	0	99	IILNEQHETTIR			-0.00120014	1465.79	489.603	1465.79	489.604	3
1	254.68	254.68	66.26	sp|P18948|VIT6_CAEEL	Vitellogenin-6 OS=Caenorhabditis elegans GN=vit-6 PE=1 SV=5	0	99	IILNEQHETTIR			-0.0059177	1465.78	489.602	1465.79	489.604	3
1	254.68	254.68	66.26	sp|P18948|VIT6_CAEEL	Vitellogenin-6 OS=Caenorhabditis elegans GN=vit-6 PE=1 SV=5	0	99	IILNEQHETTIR			0.00262903	1465.79	489.604	1465.79	489.604	3
1	254.68	254.68	66.26	sp|P18948|VIT6_CAEEL	Vitellogenin-6 OS=Caenorhabditis elegans GN=vit-6 PE=1 SV=5	0	99	IILNEQHETTIR			-0.000774448	1465.79	489.603	1465.79	489.604	3
1	254.68	254.68	66.26	sp|P18948|VIT6_CAEEL	Vitellogenin-6 OS=Caenorhabditis elegans GN=vit-6 PE=1 SV=5	0	99	IILNEQHETTIR			0.00397002	1465.79	489.605	1465.79	489.604	3
1	254.68	254.68	66.26	sp|P18948|VIT6_CAEEL	Vitellogenin-6 OS=Caenorhabditis elegans GN=vit-6 PE=1 SV=5	0	99	INTFDQVAYR			-0.995686	1224.61	613.314	1225.61	613.812	2
1	254.68	254.68	66.26	sp|P18948|VIT6_CAEEL	Vitellogenin-6 OS=Caenorhabditis elegans GN=vit-6 PE=1 SV=5	0	99	INTFDQVAYR			-1.4418e-05	1225.61	613.812	1225.61	613.812	2
1	254.68	254.68	66.26	sp|P18948|VIT6_CAEEL	Vitellogenin-6 OS=Caenorhabditis elegans GN=vit-6 PE=1 SV=5	0	99	INTFDQVAYR			-0.00252338	1225.61	613.811	1225.61	613.812	2
1	254.68	254.68	66.26	sp|P18948|VIT6_CAEEL	Vitellogenin-6 OS=Caenorhabditis elegans GN=vit-6 PE=1 SV=5	0	99	INTFDQVAYR			-0.00263866	1225.61	613.811	1225.61	613.812	2
1	254.68	254.68	66.26	sp|P18948|VIT6_CAEEL	Vitellogenin-6 OS=Caenorhabditis elegans GN=vit-6 PE=1 SV=5	0	99	INTFDQVAYR			0.00167775	1225.61	613.813	1225.61	613.812	2
1	254.68	254.68	66.26	sp|P18948|VIT6_CAEEL	Vitellogenin-6 OS=Caenorhabditis elegans GN=vit-6 PE=1 SV=5	0	99	INTFDQVAYR			-0.00509721	1225.6	613.809	1225.61	613.812	2
1	254.68	254.68	66.26	sp|P18948|VIT6_CAEEL	Vitellogenin-6 OS=Caenorhabditis elegans GN=vit-6 PE=1 SV=5	0	99	INTFDQVAYR			-0.00289995	1225.61	613.81	1225.61	613.812	2
1	254.68	254.68	66.26	sp|P18948|VIT6_CAEEL	Vitellogenin-6 OS=Caenorhabditis elegans GN=vit-6 PE=1 SV=5	0	99	INTFDQVAYR			-0.00194631	1225.61	613.811	1225.61	613.812	2
1	254.68	254.68	66.26	sp|P18948|VIT6_CAEEL	Vitellogenin-6 OS=Caenorhabditis elegans GN=vit-6 PE=1 SV=5	0	99	INTFDQVAYR			0.000699043	1225.61	613.812	1225.61	613.812	2
1	254.68	254.68	66.26	sp|P18948|VIT6_CAEEL	Vitellogenin-6 OS=Caenorhabditis elegans GN=vit-6 PE=1 SV=5	0	99	INTFDQVAYR			-0.00219735	1225.61	613.811	1225.61	613.812	2
1	254.68	254.68	66.26	sp|P18948|VIT6_CAEEL	Vitellogenin-6 OS=Caenorhabditis elegans GN=vit-6 PE=1 SV=5	0	99	INTFDQVAYR			-0.000575146	1225.61	613.812	1225.61	613.812	2
1	254.68	254.68	66.26	sp|P18948|VIT6_CAEEL	Vitellogenin-6 OS=Caenorhabditis elegans GN=vit-6 PE=1 SV=5	0	99	INTFDQVAYR			-0.000822465	1225.61	613.812	1225.61	613.812	2
1	254.68	254.68	66.26	sp|P18948|VIT6_CAEEL	Vitellogenin-6 OS=Caenorhabditis elegans GN=vit-6 PE=1 SV=5	0	99	INTFDQVAYR			-0.0022896	1225.61	613.811	1225.61	613.812	2
1	254.68	254.68	66.26	sp|P18948|VIT6_CAEEL	Vitellogenin-6 OS=Caenorhabditis elegans GN=vit-6 PE=1 SV=5	0	99	INTFDQVAYR			0.00167775	1225.61	613.813	1225.61	613.812	2
1	254.68	254.68	66.26	sp|P18948|VIT6_CAEEL	Vitellogenin-6 OS=Caenorhabditis elegans GN=vit-6 PE=1 SV=5	0	99	INTFDQVAYR			-0.00195321	1225.61	613.811	1225.61	613.812	2
1	254.68	254.68	66.26	sp|P18948|VIT6_CAEEL	Vitellogenin-6 OS=Caenorhabditis elegans GN=vit-6 PE=1 SV=5	0	99	INTFDQVAYR			-0.0010666	1225.61	613.811	1225.61	613.812	2
1	254.68	254.68	66.26	sp|P18948|VIT6_CAEEL	Vitellogenin-6 OS=Caenorhabditis elegans GN=vit-6 PE=1 SV=5	0	99	INTFDQVAYR			-0.000822465	1225.61	613.812	1225.61	613.812	2
1	254.68	254.68	66.26	sp|P18948|VIT6_CAEEL	Vitellogenin-6 OS=Caenorhabditis elegans GN=vit-6 PE=1 SV=5	0	99	INTFDQVAYR			-0.00112364	1225.61	409.543	1225.61	409.544	3
1	254.68	254.68	66.26	sp|P18948|VIT6_CAEEL	Vitellogenin-6 OS=Caenorhabditis elegans GN=vit-6 PE=1 SV=5	0	99	INTFDQVAYR			-0.000575211	1225.61	613.812	1225.61	613.812	2
1	254.68	254.68	66.26	sp|P18948|VIT6_CAEEL	Vitellogenin-6 OS=Caenorhabditis elegans GN=vit-6 PE=1 SV=5	0	99	INTFDQVAYR			0.00272561	1225.61	613.813	1225.61	613.812	2
1	254.68	254.68	66.26	sp|P18948|VIT6_CAEEL	Vitellogenin-6 OS=Caenorhabditis elegans GN=vit-6 PE=1 SV=5	0	99	INTFDQVAYR			0.000640072	1225.61	613.812	1225.61	613.812	2
1	254.68	254.68	66.26	sp|P18948|VIT6_CAEEL	Vitellogenin-6 OS=Caenorhabditis elegans GN=vit-6 PE=1 SV=5	0	99	INTFDQVAYR	Carbamidomethyl@N-term		0.000742071	1282.63	642.323	1282.63	642.323	2
1	254.68	254.68	66.26	sp|P18948|VIT6_CAEEL	Vitellogenin-6 OS=Caenorhabditis elegans GN=vit-6 PE=1 SV=5	0	99	INTFDQVAYR	Carbamyl@N-term		-0.00122658	1268.61	635.314	1268.61	635.315	2
1	254.68	254.68	66.26	sp|P18948|VIT6_CAEEL	Vitellogenin-6 OS=Caenorhabditis elegans GN=vit-6 PE=1 SV=5	0	99	INTFDQVAYR			-0.00313373	1225.61	613.81	1225.61	613.812	2
1	254.68	254.68	66.26	sp|P18948|VIT6_CAEEL	Vitellogenin-6 OS=Caenorhabditis elegans GN=vit-6 PE=1 SV=5	0	99	INTFDQVAYR			-0.991661	1224.62	613.316	1225.61	613.812	2
1	254.68	254.68	66.26	sp|P18948|VIT6_CAEEL	Vitellogenin-6 OS=Caenorhabditis elegans GN=vit-6 PE=1 SV=5	0	99	INTFDQVAYR			-0.000832974	1225.61	613.811	1225.61	613.812	2
1	254.68	254.68	66.26	sp|P18948|VIT6_CAEEL	Vitellogenin-6 OS=Caenorhabditis elegans GN=vit-6 PE=1 SV=5	0	99	INTFDQVAYR			0.000527055	1225.61	613.812	1225.61	613.812	2
1	254.68	254.68	66.26	sp|P18948|VIT6_CAEEL	Vitellogenin-6 OS=Caenorhabditis elegans GN=vit-6 PE=1 SV=5	0	99	INTFDQVAYR			0.000442599	1225.61	613.812	1225.61	613.812	2
1	254.68	254.68	66.26	sp|P18948|VIT6_CAEEL	Vitellogenin-6 OS=Caenorhabditis elegans GN=vit-6 PE=1 SV=5	0	99	INTFDQVAYR			0.00366907	1225.61	613.814	1225.61	613.812	2
1	254.68	254.68	66.26	sp|P18948|VIT6_CAEEL	Vitellogenin-6 OS=Caenorhabditis elegans GN=vit-6 PE=1 SV=5	0	99	INTFDQVAYR			-0.000760237	1225.61	613.812	1225.61	613.812	2
1	254.68	254.68	66.26	sp|P18948|VIT6_CAEEL	Vitellogenin-6 OS=Caenorhabditis elegans GN=vit-6 PE=1 SV=5	0	99	INTFDQVAYR			-0.000741819	1225.61	409.543	1225.61	409.544	3
1	254.68	254.68	66.26	sp|P18948|VIT6_CAEEL	Vitellogenin-6 OS=Caenorhabditis elegans GN=vit-6 PE=1 SV=5	0	99	INTFDQVAYR	Carbamyl@N-term		0.00745637	1268.62	635.318	1268.61	635.315	2
1	254.68	254.68	66.26	sp|P18948|VIT6_CAEEL	Vitellogenin-6 OS=Caenorhabditis elegans GN=vit-6 PE=1 SV=5	0	99	INTFDQVAYR			0.000617322	1225.61	613.812	1225.61	613.812	2
1	254.68	254.68	66.26	sp|P18948|VIT6_CAEEL	Vitellogenin-6 OS=Caenorhabditis elegans GN=vit-6 PE=1 SV=5	0	99	INTFDQVAYR			0.00192091	1225.61	409.544	1225.61	409.544	3
1	254.68	254.68	66.26	sp|P18948|VIT6_CAEEL	Vitellogenin-6 OS=Caenorhabditis elegans GN=vit-6 PE=1 SV=5	0	99	INTFDQVAYR			-0.00313373	1225.61	613.81	1225.61	613.812	2
1	254.68	254.68	66.26	sp|P18948|VIT6_CAEEL	Vitellogenin-6 OS=Caenorhabditis elegans GN=vit-6 PE=1 SV=5	0	99	INTFDQVAYR			0.00279318	1225.61	613.813	1225.61	613.812	2
1	254.68	254.68	66.26	sp|P18948|VIT6_CAEEL	Vitellogenin-6 OS=Caenorhabditis elegans GN=vit-6 PE=1 SV=5	0	99	INTFDQVAYR			0.00195563	1225.61	409.544	1225.61	409.544	3
1	254.68	254.68	66.26	sp|P18948|VIT6_CAEEL	Vitellogenin-6 OS=Caenorhabditis elegans GN=vit-6 PE=1 SV=5	0	99	INTFDQVAYR			-0.00225675	1225.61	613.811	1225.61	613.812	2
1	254.68	254.68	66.26	sp|P18948|VIT6_CAEEL	Vitellogenin-6 OS=Caenorhabditis elegans GN=vit-6 PE=1 SV=5	0	99	INTFDQVAYR	Carbamyl@N-term		0.00309323	1268.62	635.316	1268.61	635.315	2
1	254.68	254.68	66.26	sp|P18948|VIT6_CAEEL	Vitellogenin-6 OS=Caenorhabditis elegans GN=vit-6 PE=1 SV=5	0	99	IVDKLVQQFESASTR		missed K-L@4	0.00548519	1719.92	574.314	1719.92	574.312	3
1	254.68	254.68	66.26	sp|P18948|VIT6_CAEEL	Vitellogenin-6 OS=Caenorhabditis elegans GN=vit-6 PE=1 SV=5	0	99	IVDKLVQQFESASTR		missed K-L@4	0.00475276	1719.92	574.314	1719.92	574.312	3
1	254.68	254.68	66.26	sp|P18948|VIT6_CAEEL	Vitellogenin-6 OS=Caenorhabditis elegans GN=vit-6 PE=1 SV=5	0	99	IVDKLVQQFESASTR		missed K-L@4	-0.00202153	1719.91	574.312	1719.92	574.312	3
1	254.68	254.68	66.26	sp|P18948|VIT6_CAEEL	Vitellogenin-6 OS=Caenorhabditis elegans GN=vit-6 PE=1 SV=5	0	99	IVDKLVQQFESASTR		missed K-L@4	0.00387193	1719.92	574.314	1719.92	574.312	3
1	254.68	254.68	66.26	sp|P18948|VIT6_CAEEL	Vitellogenin-6 OS=Caenorhabditis elegans GN=vit-6 PE=1 SV=5	0	99	IVDKLVQQFESASTR		missed K-L@4	-0.00195875	1719.91	574.312	1719.92	574.312	3
1	254.68	254.68	66.26	sp|P18948|VIT6_CAEEL	Vitellogenin-6 OS=Caenorhabditis elegans GN=vit-6 PE=1 SV=5	0	99	IVDKLVQQFESASTR		missed K-L@4	-0.00543775	1719.91	574.311	1719.92	574.312	3
1	254.68	254.68	66.26	sp|P18948|VIT6_CAEEL	Vitellogenin-6 OS=Caenorhabditis elegans GN=vit-6 PE=1 SV=5	0	99	IVDKLVQQFESASTR		missed K-L@4	-0.00150836	1719.91	574.312	1719.92	574.312	3
1	254.68	254.68	66.26	sp|P18948|VIT6_CAEEL	Vitellogenin-6 OS=Caenorhabditis elegans GN=vit-6 PE=1 SV=5	0	99	IVDKLVQQFESASTR		missed K-L@4	0.00380164	1719.92	574.314	1719.92	574.312	3
1	254.68	254.68	66.26	sp|P18948|VIT6_CAEEL	Vitellogenin-6 OS=Caenorhabditis elegans GN=vit-6 PE=1 SV=5	0	99	IVDKLVQQFESASTR		missed K-L@4	0.00363401	1719.92	574.314	1719.92	574.312	3
1	254.68	254.68	66.26	sp|P18948|VIT6_CAEEL	Vitellogenin-6 OS=Caenorhabditis elegans GN=vit-6 PE=1 SV=5	0	99	IVDKLVQQFESASTR		missed K-L@4	-0.000311385	1719.92	574.312	1719.92	574.312	3
1	254.68	254.68	66.26	sp|P18948|VIT6_CAEEL	Vitellogenin-6 OS=Caenorhabditis elegans GN=vit-6 PE=1 SV=5	0	99	IVDKLVQQFESASTR		missed K-L@4	-0.0036073	1719.91	574.311	1719.92	574.312	3
1	254.68	254.68	66.26	sp|P18948|VIT6_CAEEL	Vitellogenin-6 OS=Caenorhabditis elegans GN=vit-6 PE=1 SV=5	0	99	IVDKLVQQFESASTR		missed K-L@4	-0.00415661	1719.91	574.311	1719.92	574.312	3
1	254.68	254.68	66.26	sp|P18948|VIT6_CAEEL	Vitellogenin-6 OS=Caenorhabditis elegans GN=vit-6 PE=1 SV=5	0	99	IVDKLVQQFESASTR		missed K-L@4	-0.00239607	1719.91	860.964	1719.92	860.965	2
1	254.68	254.68	66.26	sp|P18948|VIT6_CAEEL	Vitellogenin-6 OS=Caenorhabditis elegans GN=vit-6 PE=1 SV=5	0	99	IVDKLVQQFESASTR		missed K-L@4	-0.00247732	1719.91	574.312	1719.92	574.312	3
1	254.68	254.68	66.26	sp|P18948|VIT6_CAEEL	Vitellogenin-6 OS=Caenorhabditis elegans GN=vit-6 PE=1 SV=5	0	99	IVDKLVQQFESASTR		missed K-L@4	0.00255613	1719.92	574.313	1719.92	574.312	3
1	254.68	254.68	66.26	sp|P18948|VIT6_CAEEL	Vitellogenin-6 OS=Caenorhabditis elegans GN=vit-6 PE=1 SV=5	0	99	IVDKLVQQFESASTR		missed K-L@4	-0.00608585	1719.91	860.962	1719.92	860.965	2
1	254.68	254.68	66.26	sp|P18948|VIT6_CAEEL	Vitellogenin-6 OS=Caenorhabditis elegans GN=vit-6 PE=1 SV=5	0	99	IVDKLVQQFESASTR		missed K-L@4	-0.00150836	1719.91	574.312	1719.92	574.312	3
1	254.68	254.68	66.26	sp|P18948|VIT6_CAEEL	Vitellogenin-6 OS=Caenorhabditis elegans GN=vit-6 PE=1 SV=5	0	99	KLLSNVQEK		missed K-L@1	-0.00123802	1057.61	529.813	1057.61	529.814	2
1	254.68	254.68	66.26	sp|P18948|VIT6_CAEEL	Vitellogenin-6 OS=Caenorhabditis elegans GN=vit-6 PE=1 SV=5	0	99	KLLSNVQEK		missed K-L@1	-0.00119119	1057.61	529.813	1057.61	529.814	2
1	254.68	254.68	66.26	sp|P18948|VIT6_CAEEL	Vitellogenin-6 OS=Caenorhabditis elegans GN=vit-6 PE=1 SV=5	0	99	KLLSNVQEK		missed K-L@1	0.00026994	1057.61	529.814	1057.61	529.814	2
1	254.68	254.68	66.26	sp|P18948|VIT6_CAEEL	Vitellogenin-6 OS=Caenorhabditis elegans GN=vit-6 PE=1 SV=5	0	99	KLLSNVQEK		missed K-L@1	-0.00717263	1057.61	529.81	1057.61	529.814	2
1	254.68	254.68	66.26	sp|P18948|VIT6_CAEEL	Vitellogenin-6 OS=Caenorhabditis elegans GN=vit-6 PE=1 SV=5	0	99	KLLSNVQEK		missed K-L@1	0.000397069	1057.61	529.814	1057.61	529.814	2
1	254.68	254.68	66.26	sp|P18948|VIT6_CAEEL	Vitellogenin-6 OS=Caenorhabditis elegans GN=vit-6 PE=1 SV=5	0	99	KLLSNVQEK		missed K-L@1	-0.0018839	1057.61	529.813	1057.61	529.814	2
1	254.68	254.68	66.26	sp|P18948|VIT6_CAEEL	Vitellogenin-6 OS=Caenorhabditis elegans GN=vit-6 PE=1 SV=5	0	99	KLLSNVQEK		missed K-L@1	0.000514082	1057.61	529.814	1057.61	529.814	2
1	254.68	254.68	66.26	sp|P18948|VIT6_CAEEL	Vitellogenin-6 OS=Caenorhabditis elegans GN=vit-6 PE=1 SV=5	0	99	KLLSNVQEK		missed K-L@1	-0.00119119	1057.61	529.813	1057.61	529.814	2
1	254.68	254.68	66.26	sp|P18948|VIT6_CAEEL	Vitellogenin-6 OS=Caenorhabditis elegans GN=vit-6 PE=1 SV=5	0	99	LCESDVSSSFPALR	Carbamidomethyl(C)@2		0.00133897	1566.74	784.375	1566.73	784.375	2
1	254.68	254.68	66.26	sp|P18948|VIT6_CAEEL	Vitellogenin-6 OS=Caenorhabditis elegans GN=vit-6 PE=1 SV=5	0	99	LCESDVSSSFPALR	Carbamidomethyl(C)@2		0.00133897	1566.74	784.375	1566.73	784.375	2
1	254.68	254.68	66.26	sp|P18948|VIT6_CAEEL	Vitellogenin-6 OS=Caenorhabditis elegans GN=vit-6 PE=1 SV=5	0	99	LCESDVSSSFPALR	Carbamidomethyl(C)@2		0.00324056	1566.74	784.376	1566.73	784.375	2
1	254.68	254.68	66.26	sp|P18948|VIT6_CAEEL	Vitellogenin-6 OS=Caenorhabditis elegans GN=vit-6 PE=1 SV=5	0	99	LCESDVSSSFPALR	Carbamidomethyl(C)@2		0.00324056	1566.74	784.376	1566.73	784.375	2
1	254.68	254.68	66.26	sp|P18948|VIT6_CAEEL	Vitellogenin-6 OS=Caenorhabditis elegans GN=vit-6 PE=1 SV=5	0	99	LCESDVSSSFPALR	Carbamidomethyl(C)@2		0.000585714	1566.74	784.375	1566.73	784.375	2
1	254.68	254.68	66.26	sp|P18948|VIT6_CAEEL	Vitellogenin-6 OS=Caenorhabditis elegans GN=vit-6 PE=1 SV=5	0	99	LCESDVSSSFPALR	Carbamidomethyl(C)@2		0.00356514	1566.74	784.376	1566.73	784.375	2
1	254.68	254.68	66.26	sp|P18948|VIT6_CAEEL	Vitellogenin-6 OS=Caenorhabditis elegans GN=vit-6 PE=1 SV=5	0	99	LCESDVSSSFPALR	Carbamidomethyl(C)@2		0.00759394	1566.74	784.379	1566.73	784.375	2
1	254.68	254.68	66.26	sp|P18948|VIT6_CAEEL	Vitellogenin-6 OS=Caenorhabditis elegans GN=vit-6 PE=1 SV=5	0	99	LCESDVSSSFPALR	Carbamidomethyl(C)@2		0.00075803	1566.74	784.375	1566.73	784.375	2
1	254.68	254.68	66.26	sp|P18948|VIT6_CAEEL	Vitellogenin-6 OS=Caenorhabditis elegans GN=vit-6 PE=1 SV=5	0	99	LCESDVSSSFPALR	Carbamidomethyl(C)@2		-0.00363648	1566.73	784.373	1566.73	784.375	2
1	254.68	254.68	66.26	sp|P18948|VIT6_CAEEL	Vitellogenin-6 OS=Caenorhabditis elegans GN=vit-6 PE=1 SV=5	0	99	LCESDVSSSFPALR	Carbamidomethyl(C)@2		0.00945318	1566.74	784.379	1566.73	784.375	2
1	254.68	254.68	66.26	sp|P18948|VIT6_CAEEL	Vitellogenin-6 OS=Caenorhabditis elegans GN=vit-6 PE=1 SV=5	0	99	LCESDVSSSFPALR	Carbamidomethyl(C)@2		-0.00495104	1566.73	784.372	1566.73	784.375	2
1	254.68	254.68	66.26	sp|P18948|VIT6_CAEEL	Vitellogenin-6 OS=Caenorhabditis elegans GN=vit-6 PE=1 SV=5	0	99	LCESDVSSSFPALR	Carbamidomethyl(C)@2		-0.00971175	1566.73	784.37	1566.73	784.375	2
1	254.68	254.68	66.26	sp|P18948|VIT6_CAEEL	Vitellogenin-6 OS=Caenorhabditis elegans GN=vit-6 PE=1 SV=5	0	99	LCESDVSSSFPALR	Carbamidomethyl(C)@2		-0.000228252	1566.73	784.375	1566.73	784.375	2
1	254.68	254.68	66.26	sp|P18948|VIT6_CAEEL	Vitellogenin-6 OS=Caenorhabditis elegans GN=vit-6 PE=1 SV=5	0	99	LCESDVSSSFPALR	Carbamidomethyl(C)@2		-0.000106182	1566.73	784.375	1566.73	784.375	2
1	254.68	254.68	66.26	sp|P18948|VIT6_CAEEL	Vitellogenin-6 OS=Caenorhabditis elegans GN=vit-6 PE=1 SV=5	0	99	LCESDVSSSFPALR	Carbamidomethyl(C)@2		-0.00499268	1566.73	784.372	1566.73	784.375	2
1	254.68	254.68	66.26	sp|P18948|VIT6_CAEEL	Vitellogenin-6 OS=Caenorhabditis elegans GN=vit-6 PE=1 SV=5	0	99	LCESDVSSSFPALR	Carbamidomethyl(C)@2		-0.00413819	1566.73	784.373	1566.73	784.375	2
1	254.68	254.68	66.26	sp|P18948|VIT6_CAEEL	Vitellogenin-6 OS=Caenorhabditis elegans GN=vit-6 PE=1 SV=5	0	99	LCESDVSSSFPALR	Carbamidomethyl(C)@2		-0.0123169	1566.72	784.369	1566.73	784.375	2
1	254.68	254.68	66.26	sp|P18948|VIT6_CAEEL	Vitellogenin-6 OS=Caenorhabditis elegans GN=vit-6 PE=1 SV=5	0	99	LCESDVSSSFPALR	Carbamidomethyl(C)@2		-0.00513343	1566.73	784.372	1566.73	784.375	2
1	254.68	254.68	66.26	sp|P18948|VIT6_CAEEL	Vitellogenin-6 OS=Caenorhabditis elegans GN=vit-6 PE=1 SV=5	0	99	LCESDVSSSFPALR	Carbamidomethyl(C)@2		-0.00456167	1566.73	523.251	1566.73	523.252	3
1	254.68	254.68	66.26	sp|P18948|VIT6_CAEEL	Vitellogenin-6 OS=Caenorhabditis elegans GN=vit-6 PE=1 SV=5	0	99	LCESDVSSSFPALR	Carbamidomethyl(C)@2		-0.00476722	1566.73	784.372	1566.73	784.375	2
1	254.68	254.68	66.26	sp|P18948|VIT6_CAEEL	Vitellogenin-6 OS=Caenorhabditis elegans GN=vit-6 PE=1 SV=5	0	99	LCESDVSSSFPALR	Carbamidomethyl(C)@2		-0.00379438	1566.73	784.373	1566.73	784.375	2
1	254.68	254.68	66.26	sp|P18948|VIT6_CAEEL	Vitellogenin-6 OS=Caenorhabditis elegans GN=vit-6 PE=1 SV=5	0	99	LCESDVSSSFPALR	Carbamidomethyl@N-term; Carbamidomethyl(C)@2		0.0439415	1623.8	812.907	1623.76	812.885	2
1	254.68	254.68	66.26	sp|P18948|VIT6_CAEEL	Vitellogenin-6 OS=Caenorhabditis elegans GN=vit-6 PE=1 SV=5	0	99	LCESDVSSSFPALR	Carbamidomethyl(C)@2		-0.0011056	1566.73	523.252	1566.73	523.252	3
1	254.68	254.68	66.26	sp|P18948|VIT6_CAEEL	Vitellogenin-6 OS=Caenorhabditis elegans GN=vit-6 PE=1 SV=5	0	99	LCESDVSSSFPALR	Carbamidomethyl(C)@2		-0.0092053	1566.73	784.37	1566.73	784.375	2
1	254.68	254.68	66.26	sp|P18948|VIT6_CAEEL	Vitellogenin-6 OS=Caenorhabditis elegans GN=vit-6 PE=1 SV=5	0	99	LCESDVSSSFPALR	Carbamidomethyl(C)@2		0.00268851	1566.74	784.376	1566.73	784.375	2
1	254.68	254.68	66.26	sp|P18948|VIT6_CAEEL	Vitellogenin-6 OS=Caenorhabditis elegans GN=vit-6 PE=1 SV=5	0	99	LCESDVSSSFPALR	Carbamidomethyl(C)@2		0.00171195	1566.74	784.375	1566.73	784.375	2
1	254.68	254.68	66.26	sp|P18948|VIT6_CAEEL	Vitellogenin-6 OS=Caenorhabditis elegans GN=vit-6 PE=1 SV=5	0	99	LCESDVSSSFPALR	Carbamidomethyl(C)@2		0.000137957	1566.74	784.375	1566.73	784.375	2
1	254.68	254.68	66.26	sp|P18948|VIT6_CAEEL	Vitellogenin-6 OS=Caenorhabditis elegans GN=vit-6 PE=1 SV=5	0	99	LCESDVSSSFPALR	Carbamidomethyl(C)@2		-0.00159339	1566.73	784.374	1566.73	784.375	2
1	254.68	254.68	66.26	sp|P18948|VIT6_CAEEL	Vitellogenin-6 OS=Caenorhabditis elegans GN=vit-6 PE=1 SV=5	0	99	LCESDVSSSFPALR	Carbamidomethyl(C)@2		-0.00346278	1566.73	523.251	1566.73	523.252	3
1	254.68	254.68	66.26	sp|P18948|VIT6_CAEEL	Vitellogenin-6 OS=Caenorhabditis elegans GN=vit-6 PE=1 SV=5	0	99	LCESDVSSSFPALR	Carbamidomethyl(C)@2		1.00234	1567.74	523.586	1566.73	523.252	3
1	254.68	254.68	66.26	sp|P18948|VIT6_CAEEL	Vitellogenin-6 OS=Caenorhabditis elegans GN=vit-6 PE=1 SV=5	0	99	LCESDVSSSFPALR	Carbamidomethyl(C)@2		-0.000647625	1566.73	784.374	1566.73	784.375	2
1	254.68	254.68	66.26	sp|P18948|VIT6_CAEEL	Vitellogenin-6 OS=Caenorhabditis elegans GN=vit-6 PE=1 SV=5	0	99	LCESDVSSSFPALR	Carbamidomethyl(C)@2		-0.00150211	1566.73	784.374	1566.73	784.375	2
1	254.68	254.68	66.26	sp|P18948|VIT6_CAEEL	Vitellogenin-6 OS=Caenorhabditis elegans GN=vit-6 PE=1 SV=5	0	99	LCESDVSSSFPALR	Carbamidomethyl(C)@2		-0.00379438	1566.73	784.373	1566.73	784.375	2
1	254.68	254.68	66.26	sp|P18948|VIT6_CAEEL	Vitellogenin-6 OS=Caenorhabditis elegans GN=vit-6 PE=1 SV=5	0	99	LCESDVSSSFPALR	Carbamidomethyl(C)@2		-0.00587088	1566.73	784.372	1566.73	784.375	2
1	254.68	254.68	66.26	sp|P18948|VIT6_CAEEL	Vitellogenin-6 OS=Caenorhabditis elegans GN=vit-6 PE=1 SV=5	0	99	LCESDVSSSFPALR	Carbamidomethyl(C)@2		-0.00599295	1566.73	784.372	1566.73	784.375	2
1	254.68	254.68	66.26	sp|P18948|VIT6_CAEEL	Vitellogenin-6 OS=Caenorhabditis elegans GN=vit-6 PE=1 SV=5	0	99	LCESDVSSSFPALR	Carbamidomethyl(C)@2		0.00130543	1566.74	523.253	1566.73	523.252	3
1	254.68	254.68	66.26	sp|P18948|VIT6_CAEEL	Vitellogenin-6 OS=Caenorhabditis elegans GN=vit-6 PE=1 SV=5	0	99	LCESDVSSSFPALR	Carbamidomethyl(C)@2		-0.000485301	1566.73	784.375	1566.73	784.375	2
1	254.68	254.68	66.26	sp|P18948|VIT6_CAEEL	Vitellogenin-6 OS=Caenorhabditis elegans GN=vit-6 PE=1 SV=5	0	99	LCESDVSSSFPALR	Carbamidomethyl(C)@2		-0.000607371	1566.73	784.374	1566.73	784.375	2
1	254.68	254.68	66.26	sp|P18948|VIT6_CAEEL	Vitellogenin-6 OS=Caenorhabditis elegans GN=vit-6 PE=1 SV=5	0	99	LCESDVSSSFPALR	Carbamidomethyl(C)@2		0.00400368	1566.74	784.377	1566.73	784.375	2
1	254.68	254.68	66.26	sp|P18948|VIT6_CAEEL	Vitellogenin-6 OS=Caenorhabditis elegans GN=vit-6 PE=1 SV=5	0	99	LCESDVSSSFPALR	Carbamidomethyl(C)@2		9.52216e-06	1566.73	784.375	1566.73	784.375	2
1	254.68	254.68	66.26	sp|P18948|VIT6_CAEEL	Vitellogenin-6 OS=Caenorhabditis elegans GN=vit-6 PE=1 SV=5	0	99	LCESDVSSSFPALR	Carbamidomethyl(C)@2		9.52216e-06	1566.73	784.375	1566.73	784.375	2
1	254.68	254.68	66.26	sp|P18948|VIT6_CAEEL	Vitellogenin-6 OS=Caenorhabditis elegans GN=vit-6 PE=1 SV=5	0	99	LCESDVSSSFPALR	Carbamidomethyl(C)@2		9.52216e-06	1566.73	784.375	1566.73	784.375	2
1	254.68	254.68	66.26	sp|P18948|VIT6_CAEEL	Vitellogenin-6 OS=Caenorhabditis elegans GN=vit-6 PE=1 SV=5	0	99	LCESDVSSSFPALR	Carbamidomethyl(C)@2		0.000796152	1566.74	784.375	1566.73	784.375	2
1	254.68	254.68	66.26	sp|P18948|VIT6_CAEEL	Vitellogenin-6 OS=Caenorhabditis elegans GN=vit-6 PE=1 SV=5	0	99	LCESDVSSSFPALR	Carbamidomethyl(C)@2		-0.00603977	1566.73	784.372	1566.73	784.375	2
1	254.68	254.68	66.26	sp|P18948|VIT6_CAEEL	Vitellogenin-6 OS=Caenorhabditis elegans GN=vit-6 PE=1 SV=5	0	99	LCESDVSSSFPALR	Carbamidomethyl(C)@2		-0.00323216	1566.73	784.373	1566.73	784.375	2
1	254.68	254.68	66.26	sp|P18948|VIT6_CAEEL	Vitellogenin-6 OS=Caenorhabditis elegans GN=vit-6 PE=1 SV=5	0	99	LCESDVSSSFPALR	Carbamidomethyl(C)@2		-5.83392e-05	1566.73	784.375	1566.73	784.375	2
1	254.68	254.68	66.26	sp|P18948|VIT6_CAEEL	Vitellogenin-6 OS=Caenorhabditis elegans GN=vit-6 PE=1 SV=5	0	99	LCESDVSSSFPALR	Carbamidomethyl(C)@2		-0.00665013	1566.73	784.371	1566.73	784.375	2
1	254.68	254.68	66.26	sp|P18948|VIT6_CAEEL	Vitellogenin-6 OS=Caenorhabditis elegans GN=vit-6 PE=1 SV=5	0	99	LCESDVSSSFPALR	Carbamidomethyl(C)@2		-0.00550959	1566.73	784.372	1566.73	784.375	2
1	254.68	254.68	66.26	sp|P18948|VIT6_CAEEL	Vitellogenin-6 OS=Caenorhabditis elegans GN=vit-6 PE=1 SV=5	0	99	LCESDVSSSFPALR	Carbamidomethyl(C)@2		-0.00412068	1566.73	523.251	1566.73	523.252	3
1	254.68	254.68	66.26	sp|P18948|VIT6_CAEEL	Vitellogenin-6 OS=Caenorhabditis elegans GN=vit-6 PE=1 SV=5	0	99	LCESDVSSSFPALR	Carbamidomethyl(C)@2		0.00231552	1566.74	784.376	1566.73	784.375	2
1	254.68	254.68	66.26	sp|P18948|VIT6_CAEEL	Vitellogenin-6 OS=Caenorhabditis elegans GN=vit-6 PE=1 SV=5	0	99	LCESDVSSSFPALR	Carbamidomethyl(C)@2		-0.00346278	1566.73	523.251	1566.73	523.252	3
1	254.68	254.68	66.26	sp|P18948|VIT6_CAEEL	Vitellogenin-6 OS=Caenorhabditis elegans GN=vit-6 PE=1 SV=5	0	99	LCESDVSSSFPALR	Carbamidomethyl(C)@2		-0.00562675	1566.73	784.372	1566.73	784.375	2
1	254.68	254.68	66.26	sp|P18948|VIT6_CAEEL	Vitellogenin-6 OS=Caenorhabditis elegans GN=vit-6 PE=1 SV=5	0	99	LCESDVSSSFPALR	Carbamidomethyl(C)@2		-0.00213072	1566.73	523.251	1566.73	523.252	3
1	254.68	254.68	66.26	sp|P18948|VIT6_CAEEL	Vitellogenin-6 OS=Caenorhabditis elegans GN=vit-6 PE=1 SV=5	0	99	LCESDVSSSFPALR	Carbamidomethyl(C)@2		-0.00412068	1566.73	523.251	1566.73	523.252	3
1	254.68	254.68	66.26	sp|P18948|VIT6_CAEEL	Vitellogenin-6 OS=Caenorhabditis elegans GN=vit-6 PE=1 SV=5	0	99	LCESDVSSSFPALR	Carbamidomethyl(C)@2		-0.00513343	1566.73	784.372	1566.73	784.375	2
1	254.68	254.68	66.26	sp|P18948|VIT6_CAEEL	Vitellogenin-6 OS=Caenorhabditis elegans GN=vit-6 PE=1 SV=5	0	99	LCESDVSSSFPALR	Carbamidomethyl(C)@2		-0.00456167	1566.73	523.251	1566.73	523.252	3
1	254.68	254.68	66.26	sp|P18948|VIT6_CAEEL	Vitellogenin-6 OS=Caenorhabditis elegans GN=vit-6 PE=1 SV=5	0	99	LCESDVSSSFPALR	Carbamidomethyl(C)@2		0.0125486	1566.75	784.381	1566.73	784.375	2
1	254.68	254.68	66.26	sp|P18948|VIT6_CAEEL	Vitellogenin-6 OS=Caenorhabditis elegans GN=vit-6 PE=1 SV=5	0	99	LCESDVSSSFPALR	Carbamidomethyl(C)@2		-0.00206799	1566.73	523.251	1566.73	523.252	3
1	254.68	254.68	66.26	sp|P18948|VIT6_CAEEL	Vitellogenin-6 OS=Caenorhabditis elegans GN=vit-6 PE=1 SV=5	0	99	LCESDVSSSFPALR	Carbamidomethyl@N-term; Carbamidomethyl(C)@2		0.0295433	1623.79	812.9	1623.76	812.885	2
1	254.68	254.68	66.26	sp|P18948|VIT6_CAEEL	Vitellogenin-6 OS=Caenorhabditis elegans GN=vit-6 PE=1 SV=5	0	99	LDQYQTVVEYEFEPK		cleaved K-P@C-term	-0.000489793	1886.89	944.454	1886.89	944.454	2
1	254.68	254.68	66.26	sp|P18948|VIT6_CAEEL	Vitellogenin-6 OS=Caenorhabditis elegans GN=vit-6 PE=1 SV=5	0	99	LDQYQTVVEYEFEPK		cleaved K-P@C-term	-0.00295382	1886.89	944.453	1886.89	944.454	2
1	254.68	254.68	66.26	sp|P18948|VIT6_CAEEL	Vitellogenin-6 OS=Caenorhabditis elegans GN=vit-6 PE=1 SV=5	0	99	LDQYQTVVEYEFEPK		cleaved K-P@C-term	0.000679121	1886.89	629.972	1886.89	629.972	3
1	254.68	254.68	66.26	sp|P18948|VIT6_CAEEL	Vitellogenin-6 OS=Caenorhabditis elegans GN=vit-6 PE=1 SV=5	0	99	LDQYQTVVEYEFEPK		cleaved K-P@C-term	0.00243391	1886.9	944.455	1886.89	944.454	2
1	254.68	254.68	66.26	sp|P18948|VIT6_CAEEL	Vitellogenin-6 OS=Caenorhabditis elegans GN=vit-6 PE=1 SV=5	0	99	LDQYQTVVEYEFEPK		cleaved K-P@C-term	-0.0029858	1886.89	944.453	1886.89	944.454	2
1	254.68	254.68	66.26	sp|P18948|VIT6_CAEEL	Vitellogenin-6 OS=Caenorhabditis elegans GN=vit-6 PE=1 SV=5	0	99	LDQYQTVVEYEFEPK		cleaved K-P@C-term	-0.00427992	1886.89	944.452	1886.89	944.454	2
1	254.68	254.68	66.26	sp|P18948|VIT6_CAEEL	Vitellogenin-6 OS=Caenorhabditis elegans GN=vit-6 PE=1 SV=5	0	99	LDQYQTVVEYEFEPK		cleaved K-P@C-term	-0.00331091	1886.89	944.452	1886.89	944.454	2
1	254.68	254.68	66.26	sp|P18948|VIT6_CAEEL	Vitellogenin-6 OS=Caenorhabditis elegans GN=vit-6 PE=1 SV=5	0	99	LDQYQTVVEYEFEPK		cleaved K-P@C-term	0.992804	1887.89	630.303	1886.89	629.972	3
1	254.68	254.68	66.26	sp|P18948|VIT6_CAEEL	Vitellogenin-6 OS=Caenorhabditis elegans GN=vit-6 PE=1 SV=5	0	99	LDQYQTVVEYEFEPK		cleaved K-P@C-term	-0.00584196	1886.89	944.451	1886.89	944.454	2
1	254.68	254.68	66.26	sp|P18948|VIT6_CAEEL	Vitellogenin-6 OS=Caenorhabditis elegans GN=vit-6 PE=1 SV=5	0	99	LDQYQTVVEYEFEPK		cleaved K-P@C-term	-0.00181365	1886.89	944.453	1886.89	944.454	2
1	254.68	254.68	66.26	sp|P18948|VIT6_CAEEL	Vitellogenin-6 OS=Caenorhabditis elegans GN=vit-6 PE=1 SV=5	0	99	LEIGDIER			0.000313066	943.498	472.756	943.497	472.756	2
1	254.68	254.68	66.26	sp|P18948|VIT6_CAEEL	Vitellogenin-6 OS=Caenorhabditis elegans GN=vit-6 PE=1 SV=5	0	99	LEIGDIER			-0.00019998	943.497	472.756	943.497	472.756	2
1	254.68	254.68	66.26	sp|P18948|VIT6_CAEEL	Vitellogenin-6 OS=Caenorhabditis elegans GN=vit-6 PE=1 SV=5	0	99	LEIGDIER			0.000313066	943.498	472.756	943.497	472.756	2
1	254.68	254.68	66.26	sp|P18948|VIT6_CAEEL	Vitellogenin-6 OS=Caenorhabditis elegans GN=vit-6 PE=1 SV=5	0	99	LEIGDIER			-0.000112875	943.497	472.756	943.497	472.756	2
1	254.68	254.68	66.26	sp|P18948|VIT6_CAEEL	Vitellogenin-6 OS=Caenorhabditis elegans GN=vit-6 PE=1 SV=5	0	99	LEIGDIER			-0.00207048	943.495	472.755	943.497	472.756	2
1	254.68	254.68	66.26	sp|P18948|VIT6_CAEEL	Vitellogenin-6 OS=Caenorhabditis elegans GN=vit-6 PE=1 SV=5	0	99	LEIGDIER			0.00063629	943.498	472.756	943.497	472.756	2
1	254.68	254.68	66.26	sp|P18948|VIT6_CAEEL	Vitellogenin-6 OS=Caenorhabditis elegans GN=vit-6 PE=1 SV=5	0	99	LEIGDIER			9.76282e-05	943.497	472.756	943.497	472.756	2
1	254.68	254.68	66.26	sp|P18948|VIT6_CAEEL	Vitellogenin-6 OS=Caenorhabditis elegans GN=vit-6 PE=1 SV=5	0	99	LEIGDIER			0.0024589	943.5	472.757	943.497	472.756	2
1	254.68	254.68	66.26	sp|P18948|VIT6_CAEEL	Vitellogenin-6 OS=Caenorhabditis elegans GN=vit-6 PE=1 SV=5	0	99	LLSNVQEK			-0.00228654	929.516	465.765	929.518	465.766	2
1	254.68	254.68	66.26	sp|P18948|VIT6_CAEEL	Vitellogenin-6 OS=Caenorhabditis elegans GN=vit-6 PE=1 SV=5	0	99	LLSNVQEK			-0.000992265	929.517	465.766	929.518	465.766	2
1	254.68	254.68	66.26	sp|P18948|VIT6_CAEEL	Vitellogenin-6 OS=Caenorhabditis elegans GN=vit-6 PE=1 SV=5	0	99	LLSNVQEK			-0.0034859	929.515	465.765	929.518	465.766	2
1	254.68	254.68	66.26	sp|P18948|VIT6_CAEEL	Vitellogenin-6 OS=Caenorhabditis elegans GN=vit-6 PE=1 SV=5	0	99	LLSNVQEK			-0.00228654	929.516	465.765	929.518	465.766	2
1	254.68	254.68	66.26	sp|P18948|VIT6_CAEEL	Vitellogenin-6 OS=Caenorhabditis elegans GN=vit-6 PE=1 SV=5	0	99	LLSNVQEK			-0.00271336	929.516	465.765	929.518	465.766	2
1	254.68	254.68	66.26	sp|P18948|VIT6_CAEEL	Vitellogenin-6 OS=Caenorhabditis elegans GN=vit-6 PE=1 SV=5	0	99	LLSNVQEK			-0.00203224	929.516	465.765	929.518	465.766	2
1	254.68	254.68	66.26	sp|P18948|VIT6_CAEEL	Vitellogenin-6 OS=Caenorhabditis elegans GN=vit-6 PE=1 SV=5	0	99	LLSNVQEKG		cleaved G-L@C-term; missed K-G@8	-0.00406171	986.536	494.275	986.54	494.277	2
1	254.68	254.68	66.26	sp|P18948|VIT6_CAEEL	Vitellogenin-6 OS=Caenorhabditis elegans GN=vit-6 PE=1 SV=5	0	99	LPIDADSIPEVVR		cleaved F-L@N-term	-0.0156467	1422.76	712.385	1422.77	712.393	2
1	254.68	254.68	66.26	sp|P18948|VIT6_CAEEL	Vitellogenin-6 OS=Caenorhabditis elegans GN=vit-6 PE=1 SV=5	0	99	LPIDADSIPEVVR		cleaved F-L@N-term	-0.00971268	1422.76	712.388	1422.77	712.393	2
1	254.68	254.68	66.26	sp|P18948|VIT6_CAEEL	Vitellogenin-6 OS=Caenorhabditis elegans GN=vit-6 PE=1 SV=5	0	99	LPIDADSIPEVVR		cleaved F-L@N-term	-0.00522663	1422.77	712.391	1422.77	712.393	2
1	254.68	254.68	66.26	sp|P18948|VIT6_CAEEL	Vitellogenin-6 OS=Caenorhabditis elegans GN=vit-6 PE=1 SV=5	0	99	LPIDADSIPEVVR		cleaved F-L@N-term	0.00188043	1422.77	712.394	1422.77	712.393	2
1	254.68	254.68	66.26	sp|P18948|VIT6_CAEEL	Vitellogenin-6 OS=Caenorhabditis elegans GN=vit-6 PE=1 SV=5	0	99	LPIDADSIPEVVR		cleaved F-L@N-term	-0.0069631	1422.76	712.39	1422.77	712.393	2
1	254.68	254.68	66.26	sp|P18948|VIT6_CAEEL	Vitellogenin-6 OS=Caenorhabditis elegans GN=vit-6 PE=1 SV=5	0	99	LPTAQIHYQPR			0.000917052	1322.71	441.911	1322.71	441.91	3
1	254.68	254.68	66.26	sp|P18948|VIT6_CAEEL	Vitellogenin-6 OS=Caenorhabditis elegans GN=vit-6 PE=1 SV=5	0	99	LPTAQIHYQPR			0.00399798	1322.71	441.912	1322.71	441.91	3
1	254.68	254.68	66.26	sp|P18948|VIT6_CAEEL	Vitellogenin-6 OS=Caenorhabditis elegans GN=vit-6 PE=1 SV=5	0	99	LPTAQIHYQPR			-0.00011731	1322.71	441.91	1322.71	441.91	3
1	254.68	254.68	66.26	sp|P18948|VIT6_CAEEL	Vitellogenin-6 OS=Caenorhabditis elegans GN=vit-6 PE=1 SV=5	0	99	LPTAQIHYQPR			-0.0140935	1322.7	441.906	1322.71	441.91	3
1	254.68	254.68	66.26	sp|P18948|VIT6_CAEEL	Vitellogenin-6 OS=Caenorhabditis elegans GN=vit-6 PE=1 SV=5	0	99	LPTAQIHYQPR			-0.000192095	1322.71	441.91	1322.71	441.91	3
1	254.68	254.68	66.26	sp|P18948|VIT6_CAEEL	Vitellogenin-6 OS=Caenorhabditis elegans GN=vit-6 PE=1 SV=5	0	99	LPTAQIHYQPR			-0.000646881	1322.71	662.362	1322.71	662.362	2
1	254.68	254.68	66.26	sp|P18948|VIT6_CAEEL	Vitellogenin-6 OS=Caenorhabditis elegans GN=vit-6 PE=1 SV=5	0	99	LPTAQIHYQPR			-0.000488105	1322.71	441.91	1322.71	441.91	3
1	254.68	254.68	66.26	sp|P18948|VIT6_CAEEL	Vitellogenin-6 OS=Caenorhabditis elegans GN=vit-6 PE=1 SV=5	0	99	LPTAQIHYQPR			-0.00403508	1322.71	441.909	1322.71	441.91	3
1	254.68	254.68	66.26	sp|P18948|VIT6_CAEEL	Vitellogenin-6 OS=Caenorhabditis elegans GN=vit-6 PE=1 SV=5	0	99	LPTAQIHYQPR			-0.000741413	1322.71	441.91	1322.71	441.91	3
1	254.68	254.68	66.26	sp|P18948|VIT6_CAEEL	Vitellogenin-6 OS=Caenorhabditis elegans GN=vit-6 PE=1 SV=5	0	99	LPTAQIHYQPR			-0.00120916	1322.71	441.91	1322.71	441.91	3
1	254.68	254.68	66.26	sp|P18948|VIT6_CAEEL	Vitellogenin-6 OS=Caenorhabditis elegans GN=vit-6 PE=1 SV=5	0	99	LPTAQIHYQPR			5.57832e-06	1322.71	441.911	1322.71	441.91	3
1	254.68	254.68	66.26	sp|P18948|VIT6_CAEEL	Vitellogenin-6 OS=Caenorhabditis elegans GN=vit-6 PE=1 SV=5	0	99	LPTAQIHYQPR			-0.000269079	1322.71	441.91	1322.71	441.91	3
1	254.68	254.68	66.26	sp|P18948|VIT6_CAEEL	Vitellogenin-6 OS=Caenorhabditis elegans GN=vit-6 PE=1 SV=5	0	99	LPTAQIHYQPR			-0.0171504	1322.69	441.905	1322.71	441.91	3
1	254.68	254.68	66.26	sp|P18948|VIT6_CAEEL	Vitellogenin-6 OS=Caenorhabditis elegans GN=vit-6 PE=1 SV=5	0	99	LPTAQIHYQPR			0.00469628	1322.71	441.912	1322.71	441.91	3
1	254.68	254.68	66.26	sp|P18948|VIT6_CAEEL	Vitellogenin-6 OS=Caenorhabditis elegans GN=vit-6 PE=1 SV=5	0	99	LPTAQIHYQPR			-0.000818395	1322.71	441.91	1322.71	441.91	3
1	254.68	254.68	66.26	sp|P18948|VIT6_CAEEL	Vitellogenin-6 OS=Caenorhabditis elegans GN=vit-6 PE=1 SV=5	0	99	LPTAQIHYQPR			-8.70209e-05	1322.71	441.91	1322.71	441.91	3
1	254.68	254.68	66.26	sp|P18948|VIT6_CAEEL	Vitellogenin-6 OS=Caenorhabditis elegans GN=vit-6 PE=1 SV=5	0	99	LPTAQIHYQPR			0.000917052	1322.71	441.911	1322.71	441.91	3
1	254.68	254.68	66.26	sp|P18948|VIT6_CAEEL	Vitellogenin-6 OS=Caenorhabditis elegans GN=vit-6 PE=1 SV=5	0	99	LPTAQIHYQPR			0.00751997	1322.72	441.913	1322.71	441.91	3
1	254.68	254.68	66.26	sp|P18948|VIT6_CAEEL	Vitellogenin-6 OS=Caenorhabditis elegans GN=vit-6 PE=1 SV=5	0	99	LQSQVTLQWTDGNTVR			-0.00181824	1844.94	923.475	1844.94	923.476	2
1	254.68	254.68	66.26	sp|P18948|VIT6_CAEEL	Vitellogenin-6 OS=Caenorhabditis elegans GN=vit-6 PE=1 SV=5	0	99	LQSQVTLQWTDGNTVR			-0.00502241	1844.93	923.474	1844.94	923.476	2
1	254.68	254.68	66.26	sp|P18948|VIT6_CAEEL	Vitellogenin-6 OS=Caenorhabditis elegans GN=vit-6 PE=1 SV=5	0	99	LQSQVTLQWTDGNTVR	Dioxidation(W)@9		-0.0189628	1876.91	939.462	1876.93	939.471	2
1	254.68	254.68	66.26	sp|P18948|VIT6_CAEEL	Vitellogenin-6 OS=Caenorhabditis elegans GN=vit-6 PE=1 SV=5	0	99	LQSQVTLQWTDGNTVR	Dioxidation(W)@9		0.0026944	1876.93	626.651	1876.93	626.65	3
1	254.68	254.68	66.26	sp|P18948|VIT6_CAEEL	Vitellogenin-6 OS=Caenorhabditis elegans GN=vit-6 PE=1 SV=5	0	99	LQSQVTLQWTDGNTVR			0.986199	1845.92	616.315	1844.94	615.987	3
1	254.68	254.68	66.26	sp|P18948|VIT6_CAEEL	Vitellogenin-6 OS=Caenorhabditis elegans GN=vit-6 PE=1 SV=5	0	99	LQSQVTLQWTDGNTVR			-0.0116068	1844.93	923.471	1844.94	923.476	2
1	254.68	254.68	66.26	sp|P18948|VIT6_CAEEL	Vitellogenin-6 OS=Caenorhabditis elegans GN=vit-6 PE=1 SV=5	0	99	LQSQVTLQWTDGNTVR			0.00132995	1844.94	923.477	1844.94	923.476	2
1	254.68	254.68	66.26	sp|P18948|VIT6_CAEEL	Vitellogenin-6 OS=Caenorhabditis elegans GN=vit-6 PE=1 SV=5	0	99	LQSQVTLQWTDGNTVR			1.0184	1845.96	616.326	1844.94	615.987	3
1	254.68	254.68	66.26	sp|P18948|VIT6_CAEEL	Vitellogenin-6 OS=Caenorhabditis elegans GN=vit-6 PE=1 SV=5	0	99	LQSQVTLQWTDGNTVR			0.000910553	1844.94	923.477	1844.94	923.476	2
1	254.68	254.68	66.26	sp|P18948|VIT6_CAEEL	Vitellogenin-6 OS=Caenorhabditis elegans GN=vit-6 PE=1 SV=5	0	99	LQSQVTLQWTDGNTVR			1.00499	1845.94	616.322	1844.94	615.987	3
1	254.68	254.68	66.26	sp|P18948|VIT6_CAEEL	Vitellogenin-6 OS=Caenorhabditis elegans GN=vit-6 PE=1 SV=5	0	99	LQSQVTLQWTDGNTVR			-0.0178324	1844.92	923.467	1844.94	923.476	2
1	254.68	254.68	66.26	sp|P18948|VIT6_CAEEL	Vitellogenin-6 OS=Caenorhabditis elegans GN=vit-6 PE=1 SV=5	0	99	LVQQFESASTR			-0.00176655	1264.64	633.327	1264.64	633.328	2
1	254.68	254.68	66.26	sp|P18948|VIT6_CAEEL	Vitellogenin-6 OS=Caenorhabditis elegans GN=vit-6 PE=1 SV=5	0	99	LVQQFESASTR			-0.00335346	1264.64	633.326	1264.64	633.328	2
1	254.68	254.68	66.26	sp|P18948|VIT6_CAEEL	Vitellogenin-6 OS=Caenorhabditis elegans GN=vit-6 PE=1 SV=5	0	99	LVQQFESASTR			-0.000686904	1264.64	633.327	1264.64	633.328	2
1	254.68	254.68	66.26	sp|P18948|VIT6_CAEEL	Vitellogenin-6 OS=Caenorhabditis elegans GN=vit-6 PE=1 SV=5	0	99	LVQQFESASTR			-0.00156815	1264.64	633.327	1264.64	633.328	2
1	254.68	254.68	66.26	sp|P18948|VIT6_CAEEL	Vitellogenin-6 OS=Caenorhabditis elegans GN=vit-6 PE=1 SV=5	0	99	LVQQFESASTR			-0.00223643	1264.64	633.327	1264.64	633.328	2
1	254.68	254.68	66.26	sp|P18948|VIT6_CAEEL	Vitellogenin-6 OS=Caenorhabditis elegans GN=vit-6 PE=1 SV=5	0	99	LVQQFESASTR			-0.00192968	1264.64	633.327	1264.64	633.328	2
1	254.68	254.68	66.26	sp|P18948|VIT6_CAEEL	Vitellogenin-6 OS=Caenorhabditis elegans GN=vit-6 PE=1 SV=5	0	99	LVQQFESASTR			-0.00208982	1264.64	633.327	1264.64	633.328	2
1	254.68	254.68	66.26	sp|P18948|VIT6_CAEEL	Vitellogenin-6 OS=Caenorhabditis elegans GN=vit-6 PE=1 SV=5	0	99	LVQQFESASTR			-0.000869117	1264.64	633.327	1264.64	633.328	2
1	254.68	254.68	66.26	sp|P18948|VIT6_CAEEL	Vitellogenin-6 OS=Caenorhabditis elegans GN=vit-6 PE=1 SV=5	0	99	LVQQFESASTR			-0.000991278	1264.64	633.327	1264.64	633.328	2
1	254.68	254.68	66.26	sp|P18948|VIT6_CAEEL	Vitellogenin-6 OS=Caenorhabditis elegans GN=vit-6 PE=1 SV=5	0	99	LVQQFESASTR			-0.980468	1263.66	422.228	1264.64	422.554	3
1	254.68	254.68	66.26	sp|P18948|VIT6_CAEEL	Vitellogenin-6 OS=Caenorhabditis elegans GN=vit-6 PE=1 SV=5	0	99	LVQQFESASTR			-0.0023585	1264.64	633.327	1264.64	633.328	2
1	254.68	254.68	66.26	sp|P18948|VIT6_CAEEL	Vitellogenin-6 OS=Caenorhabditis elegans GN=vit-6 PE=1 SV=5	0	99	LVQQFESASTR			-0.00031114	1264.64	633.328	1264.64	633.328	2
1	254.68	254.68	66.26	sp|P18948|VIT6_CAEEL	Vitellogenin-6 OS=Caenorhabditis elegans GN=vit-6 PE=1 SV=5	0	99	LVQQFESASTR			0.000373289	1264.64	633.328	1264.64	633.328	2
1	254.68	254.68	66.26	sp|P18948|VIT6_CAEEL	Vitellogenin-6 OS=Caenorhabditis elegans GN=vit-6 PE=1 SV=5	0	99	LVQQFESASTR			-0.000481201	1264.64	633.328	1264.64	633.328	2
1	254.68	254.68	66.26	sp|P18948|VIT6_CAEEL	Vitellogenin-6 OS=Caenorhabditis elegans GN=vit-6 PE=1 SV=5	0	99	LVQQFESASTR			-0.00272295	1264.64	633.327	1264.64	633.328	2
1	254.68	254.68	66.26	sp|P18948|VIT6_CAEEL	Vitellogenin-6 OS=Caenorhabditis elegans GN=vit-6 PE=1 SV=5	0	99	LVQQFESASTR			-0.000896159	1264.64	633.327	1264.64	633.328	2
1	254.68	254.68	66.26	sp|P18948|VIT6_CAEEL	Vitellogenin-6 OS=Caenorhabditis elegans GN=vit-6 PE=1 SV=5	0	99	LVQQFESASTR			0.000495359	1264.64	633.328	1264.64	633.328	2
1	254.68	254.68	66.26	sp|P18948|VIT6_CAEEL	Vitellogenin-6 OS=Caenorhabditis elegans GN=vit-6 PE=1 SV=5	0	99	LVQQFESASTR			0.00137938	1264.64	633.329	1264.64	633.328	2
1	254.68	254.68	66.26	sp|P18948|VIT6_CAEEL	Vitellogenin-6 OS=Caenorhabditis elegans GN=vit-6 PE=1 SV=5	0	99	LVQQFESASTR			-0.000175684	1264.64	633.328	1264.64	633.328	2
1	254.68	254.68	66.26	sp|P18948|VIT6_CAEEL	Vitellogenin-6 OS=Caenorhabditis elegans GN=vit-6 PE=1 SV=5	0	99	LVQQFESASTR			-0.000206594	1264.64	422.554	1264.64	422.554	3
1	254.68	254.68	66.26	sp|P18948|VIT6_CAEEL	Vitellogenin-6 OS=Caenorhabditis elegans GN=vit-6 PE=1 SV=5	0	99	LVQQFESASTR			0.00403662	1264.65	422.556	1264.64	422.554	3
1	254.68	254.68	66.26	sp|P18948|VIT6_CAEEL	Vitellogenin-6 OS=Caenorhabditis elegans GN=vit-6 PE=1 SV=5	0	99	LVQQFESASTR			-0.000218789	1264.64	633.328	1264.64	633.328	2
1	254.68	254.68	66.26	sp|P18948|VIT6_CAEEL	Vitellogenin-6 OS=Caenorhabditis elegans GN=vit-6 PE=1 SV=5	0	99	LVQQFESASTR			-0.00315322	1264.64	633.326	1264.64	633.328	2
1	254.68	254.68	66.26	sp|P18948|VIT6_CAEEL	Vitellogenin-6 OS=Caenorhabditis elegans GN=vit-6 PE=1 SV=5	0	99	LVQQFESASTR			-0.00137823	1264.64	633.327	1264.64	633.328	2
1	254.68	254.68	66.26	sp|P18948|VIT6_CAEEL	Vitellogenin-6 OS=Caenorhabditis elegans GN=vit-6 PE=1 SV=5	0	99	LVQQFESASTR			0.000742778	1264.64	633.328	1264.64	633.328	2
1	254.68	254.68	66.26	sp|P18948|VIT6_CAEEL	Vitellogenin-6 OS=Caenorhabditis elegans GN=vit-6 PE=1 SV=5	0	99	LVQQFESASTR			-0.00365172	1264.64	633.326	1264.64	633.328	2
1	254.68	254.68	66.26	sp|P18948|VIT6_CAEEL	Vitellogenin-6 OS=Caenorhabditis elegans GN=vit-6 PE=1 SV=5	0	99	LVQQFESASTR			0.00243564	1264.64	422.555	1264.64	422.554	3
1	254.68	254.68	66.26	sp|P18948|VIT6_CAEEL	Vitellogenin-6 OS=Caenorhabditis elegans GN=vit-6 PE=1 SV=5	0	99	LVQQFESASTR			-0.00160154	1264.64	633.327	1264.64	633.328	2
1	254.68	254.68	66.26	sp|P18948|VIT6_CAEEL	Vitellogenin-6 OS=Caenorhabditis elegans GN=vit-6 PE=1 SV=5	0	99	LVQQFESASTR			-0.00450353	1264.64	633.326	1264.64	633.328	2
1	254.68	254.68	66.26	sp|P18948|VIT6_CAEEL	Vitellogenin-6 OS=Caenorhabditis elegans GN=vit-6 PE=1 SV=5	0	99	MPTISSIR			-0.000476859	903.484	452.749	903.485	452.75	2
1	254.68	254.68	66.26	sp|P18948|VIT6_CAEEL	Vitellogenin-6 OS=Caenorhabditis elegans GN=vit-6 PE=1 SV=5	0	99	MPTISSIR			-0.000476859	903.484	452.749	903.485	452.75	2
1	254.68	254.68	66.26	sp|P18948|VIT6_CAEEL	Vitellogenin-6 OS=Caenorhabditis elegans GN=vit-6 PE=1 SV=5	0	99	MPTISSIR			-0.000224709	903.485	452.75	903.485	452.75	2
1	254.68	254.68	66.26	sp|P18948|VIT6_CAEEL	Vitellogenin-6 OS=Caenorhabditis elegans GN=vit-6 PE=1 SV=5	0	99	MPTISSIR			-0.000165969	903.485	452.75	903.485	452.75	2
1	254.68	254.68	66.26	sp|P18948|VIT6_CAEEL	Vitellogenin-6 OS=Caenorhabditis elegans GN=vit-6 PE=1 SV=5	0	99	MPTISSIR			-0.00144541	903.483	452.749	903.485	452.75	2
1	254.68	254.68	66.26	sp|P18948|VIT6_CAEEL	Vitellogenin-6 OS=Caenorhabditis elegans GN=vit-6 PE=1 SV=5	0	99	NIQESSFR			-0.000393164	979.472	490.743	979.472	490.743	2
1	254.68	254.68	66.26	sp|P18948|VIT6_CAEEL	Vitellogenin-6 OS=Caenorhabditis elegans GN=vit-6 PE=1 SV=5	0	99	NLRDQPQMEER		missed R-D@3	-0.000951432	1414.66	472.561	1414.66	472.561	3
1	254.68	254.68	66.26	sp|P18948|VIT6_CAEEL	Vitellogenin-6 OS=Caenorhabditis elegans GN=vit-6 PE=1 SV=5	0	99	NLRDQPQMEER		missed R-D@3	-0.00240715	1414.66	472.561	1414.66	472.561	3
1	254.68	254.68	66.26	sp|P18948|VIT6_CAEEL	Vitellogenin-6 OS=Caenorhabditis elegans GN=vit-6 PE=1 SV=5	0	99	NQEEEKDQEMNYEESR		missed K-D@6	-0.00126503	2056.83	686.616	2056.83	686.617	3
1	254.68	254.68	66.26	sp|P18948|VIT6_CAEEL	Vitellogenin-6 OS=Caenorhabditis elegans GN=vit-6 PE=1 SV=5	0	99	NQFTPCYSVLAK	Carbamidomethyl(C)@6		0.00510642	1426.7	714.356	1426.69	714.353	2
1	254.68	254.68	66.26	sp|P18948|VIT6_CAEEL	Vitellogenin-6 OS=Caenorhabditis elegans GN=vit-6 PE=1 SV=5	0	99	NQFTPCYSVLAK	Deamidated(N)@1; Carbamidomethyl(C)@6		0.00284722	1427.68	714.846	1427.68	714.845	2
1	254.68	254.68	66.26	sp|P18948|VIT6_CAEEL	Vitellogenin-6 OS=Caenorhabditis elegans GN=vit-6 PE=1 SV=5	0	99	NQFTPCYSVLAK	Carbamidomethyl(C)@6		-0.00099208	1426.69	714.352	1426.69	714.353	2
1	254.68	254.68	66.26	sp|P18948|VIT6_CAEEL	Vitellogenin-6 OS=Caenorhabditis elegans GN=vit-6 PE=1 SV=5	0	99	NQFTPCYSVLAK	Carbamidomethyl(C)@6		-0.00285627	1426.69	714.352	1426.69	714.353	2
1	254.68	254.68	66.26	sp|P18948|VIT6_CAEEL	Vitellogenin-6 OS=Caenorhabditis elegans GN=vit-6 PE=1 SV=5	0	99	NQFTPCYSVLAK	Carbamidomethyl(C)@6		-0.000921795	1426.69	714.352	1426.69	714.353	2
1	254.68	254.68	66.26	sp|P18948|VIT6_CAEEL	Vitellogenin-6 OS=Caenorhabditis elegans GN=vit-6 PE=1 SV=5	0	99	NQFTPCYSVLAK	Carbamidomethyl(C)@6		-0.00197363	1426.69	714.352	1426.69	714.353	2
1	254.68	254.68	66.26	sp|P18948|VIT6_CAEEL	Vitellogenin-6 OS=Caenorhabditis elegans GN=vit-6 PE=1 SV=5	0	99	NQFTPCYSVLAK	Carbamidomethyl(C)@6		-0.00117874	1426.69	714.352	1426.69	714.353	2
1	254.68	254.68	66.26	sp|P18948|VIT6_CAEEL	Vitellogenin-6 OS=Caenorhabditis elegans GN=vit-6 PE=1 SV=5	0	99	NQFTPCYSVLAK	Carbamidomethyl(C)@6		-0.000840584	1426.69	714.353	1426.69	714.353	2
1	254.68	254.68	66.26	sp|P18948|VIT6_CAEEL	Vitellogenin-6 OS=Caenorhabditis elegans GN=vit-6 PE=1 SV=5	0	99	NQFTPCYSVLAK	Carbamidomethyl(C)@6		-0.00242214	1426.69	714.352	1426.69	714.353	2
1	254.68	254.68	66.26	sp|P18948|VIT6_CAEEL	Vitellogenin-6 OS=Caenorhabditis elegans GN=vit-6 PE=1 SV=5	0	99	NQFTPCYSVLAK	Carbamidomethyl(C)@6		-0.000222944	1426.69	714.353	1426.69	714.353	2
1	254.68	254.68	66.26	sp|P18948|VIT6_CAEEL	Vitellogenin-6 OS=Caenorhabditis elegans GN=vit-6 PE=1 SV=5	0	99	NQFTPCYSVLAK	Carbamidomethyl(C)@6		-6.53371e-05	1426.69	476.571	1426.69	476.571	3
1	254.68	254.68	66.26	sp|P18948|VIT6_CAEEL	Vitellogenin-6 OS=Caenorhabditis elegans GN=vit-6 PE=1 SV=5	0	99	NQFTPCYSVLAK	Carbamidomethyl(C)@6		0.000178981	1426.69	714.353	1426.69	714.353	2
1	254.68	254.68	66.26	sp|P18948|VIT6_CAEEL	Vitellogenin-6 OS=Caenorhabditis elegans GN=vit-6 PE=1 SV=5	0	99	NQFTPCYSVLAK	Carbamidomethyl(C)@6		0.00176589	1426.69	714.354	1426.69	714.353	2
1	254.68	254.68	66.26	sp|P18948|VIT6_CAEEL	Vitellogenin-6 OS=Caenorhabditis elegans GN=vit-6 PE=1 SV=5	0	99	NQFTPCYSVLAK	Carbamidomethyl(C)@6		0.00463447	1426.7	476.573	1426.69	476.571	3
1	254.68	254.68	66.26	sp|P18948|VIT6_CAEEL	Vitellogenin-6 OS=Caenorhabditis elegans GN=vit-6 PE=1 SV=5	0	99	NQFTPCYSVLAK	Deamidated(N)@1; Carbamidomethyl(C)@6		0.000865845	1427.68	714.846	1427.68	714.845	2
1	254.68	254.68	66.26	sp|P18948|VIT6_CAEEL	Vitellogenin-6 OS=Caenorhabditis elegans GN=vit-6 PE=1 SV=5	0	99	NQFTPCYSVLAK	Carbamidomethyl(C)@6		-0.00242214	1426.69	714.352	1426.69	714.353	2
1	254.68	254.68	66.26	sp|P18948|VIT6_CAEEL	Vitellogenin-6 OS=Caenorhabditis elegans GN=vit-6 PE=1 SV=5	0	99	NQFTPCYSVLAK	Carbamidomethyl(C)@6		4.27482e-05	1426.69	714.353	1426.69	714.353	2
1	254.68	254.68	66.26	sp|P18948|VIT6_CAEEL	Vitellogenin-6 OS=Caenorhabditis elegans GN=vit-6 PE=1 SV=5	0	99	NQFTPCYSVLAK	Carbamidomethyl(C)@6		-0.00171367	1426.69	714.352	1426.69	714.353	2
1	254.68	254.68	66.26	sp|P18948|VIT6_CAEEL	Vitellogenin-6 OS=Caenorhabditis elegans GN=vit-6 PE=1 SV=5	0	99	NQFTPCYSVLAK	Carbamidomethyl(C)@6		0.000918365	1426.69	714.354	1426.69	714.353	2
1	254.68	254.68	66.26	sp|P18948|VIT6_CAEEL	Vitellogenin-6 OS=Caenorhabditis elegans GN=vit-6 PE=1 SV=5	0	99	NQFTPCYSVLAK	Carbamidomethyl(C)@6		-0.00347625	1426.69	714.351	1426.69	714.353	2
1	254.68	254.68	66.26	sp|P18948|VIT6_CAEEL	Vitellogenin-6 OS=Caenorhabditis elegans GN=vit-6 PE=1 SV=5	0	99	NQFTPCYSVLAK	Carbamidomethyl(C)@6		-0.00799969	1426.68	714.349	1426.69	714.353	2
1	254.68	254.68	66.26	sp|P18948|VIT6_CAEEL	Vitellogenin-6 OS=Caenorhabditis elegans GN=vit-6 PE=1 SV=5	0	99	NQFTPCYSVLAK	Deamidated(N)@1; Carbamidomethyl(C)@6		0.00219005	1427.68	714.846	1427.68	714.845	2
1	254.68	254.68	66.26	sp|P18948|VIT6_CAEEL	Vitellogenin-6 OS=Caenorhabditis elegans GN=vit-6 PE=1 SV=5	0	99	NQFTPCYSVLAK	Carbamidomethyl(C)@6		-0.00175764	1426.69	714.352	1426.69	714.353	2
1	254.68	254.68	66.26	sp|P18948|VIT6_CAEEL	Vitellogenin-6 OS=Caenorhabditis elegans GN=vit-6 PE=1 SV=5	0	99	NQFTPCYSVLAK	Carbamidomethyl(C)@6		-0.00048428	1426.69	714.353	1426.69	714.353	2
1	254.68	254.68	66.26	sp|P18948|VIT6_CAEEL	Vitellogenin-6 OS=Caenorhabditis elegans GN=vit-6 PE=1 SV=5	0	99	NQQCGLCGHYDNEK	Carbamidomethyl(C)@4; Carbamidomethyl(C)@7		0.00206546	1721.69	574.904	1721.69	574.904	3
1	254.68	254.68	66.26	sp|P18948|VIT6_CAEEL	Vitellogenin-6 OS=Caenorhabditis elegans GN=vit-6 PE=1 SV=5	0	99	NQQCGLCGHYDNEK	Carbamidomethyl(C)@4; Carbamidomethyl(C)@7		0.00284429	1721.69	574.904	1721.69	574.904	3
1	254.68	254.68	66.26	sp|P18948|VIT6_CAEEL	Vitellogenin-6 OS=Caenorhabditis elegans GN=vit-6 PE=1 SV=5	0	99	NQQCGLCGHYDNEKETEFYDAENQENTIPK	Carbamidomethyl(C)@4; Carbamidomethyl(C)@7	missed K-E@14	-0.020822	3630.51	908.634	3630.53	908.639	4
1	254.68	254.68	66.26	sp|P18948|VIT6_CAEEL	Vitellogenin-6 OS=Caenorhabditis elegans GN=vit-6 PE=1 SV=5	0	99	NQQCGLCGHYDNEKETEFYDAENQENTIPK	Carbamidomethyl(C)@4; Carbamidomethyl(C)@7	missed K-E@14	0.0203804	3630.55	908.644	3630.53	908.639	4
1	254.68	254.68	66.26	sp|P18948|VIT6_CAEEL	Vitellogenin-6 OS=Caenorhabditis elegans GN=vit-6 PE=1 SV=5	0	99	QHEICFTQKPVLR	Gln->pyro-Glu@N-term; Carbamidomethyl(C)@5		-0.0263297	1637.81	546.943	1637.83	546.952	3
1	254.68	254.68	66.26	sp|P18948|VIT6_CAEEL	Vitellogenin-6 OS=Caenorhabditis elegans GN=vit-6 PE=1 SV=5	0	99	QHEICFTQKPVLR	Gln->pyro-Glu@N-term; Carbamidomethyl(C)@5		-0.0213344	1637.81	546.945	1637.83	546.952	3
1	254.68	254.68	66.26	sp|P18948|VIT6_CAEEL	Vitellogenin-6 OS=Caenorhabditis elegans GN=vit-6 PE=1 SV=5	0	99	QHEICFTQKPVLR	Gln->pyro-Glu@N-term; Carbamidomethyl(C)@5		-0.0138022	1637.82	546.948	1637.83	546.952	3
1	254.68	254.68	66.26	sp|P18948|VIT6_CAEEL	Vitellogenin-6 OS=Caenorhabditis elegans GN=vit-6 PE=1 SV=5	0	99	QHEICFTQKPVLR	Gln->pyro-Glu@N-term; Carbamidomethyl(C)@5		-0.0213096	1637.81	546.945	1637.83	546.952	3
1	254.68	254.68	66.26	sp|P18948|VIT6_CAEEL	Vitellogenin-6 OS=Caenorhabditis elegans GN=vit-6 PE=1 SV=5	0	99	QHEICFTQKPVLR	Gln->pyro-Glu@N-term; Carbamidomethyl(C)@5		-0.0108479	1637.82	546.949	1637.83	546.952	3
1	254.68	254.68	66.26	sp|P18948|VIT6_CAEEL	Vitellogenin-6 OS=Caenorhabditis elegans GN=vit-6 PE=1 SV=5	0	99	QHEICFTQKPVLR	Gln->pyro-Glu@N-term; Carbamidomethyl(C)@5		-0.0175875	1637.82	546.946	1637.83	546.952	3
1	254.68	254.68	66.26	sp|P18948|VIT6_CAEEL	Vitellogenin-6 OS=Caenorhabditis elegans GN=vit-6 PE=1 SV=5	0	99	QHEICFTQKPVLR	Gln->pyro-Glu@N-term; Carbamidomethyl(C)@5		-0.0170735	1637.82	546.947	1637.83	546.952	3
1	254.68	254.68	66.26	sp|P18948|VIT6_CAEEL	Vitellogenin-6 OS=Caenorhabditis elegans GN=vit-6 PE=1 SV=5	0	99	QHEICFTQKPVLR	Gln->pyro-Glu@N-term; Carbamidomethyl(C)@5		-0.0190524	1637.82	546.946	1637.83	546.952	3
1	254.68	254.68	66.26	sp|P18948|VIT6_CAEEL	Vitellogenin-6 OS=Caenorhabditis elegans GN=vit-6 PE=1 SV=5	0	99	QHEICFTQKPVLR	Gln->pyro-Glu@N-term; Carbamidomethyl(C)@5		-0.0241793	1637.81	546.944	1637.83	546.952	3
1	254.68	254.68	66.26	sp|P18948|VIT6_CAEEL	Vitellogenin-6 OS=Caenorhabditis elegans GN=vit-6 PE=1 SV=5	0	99	QHEICFTQKPVLR	Gln->pyro-Glu@N-term; Carbamidomethyl(C)@5		-0.0290146	1637.81	546.943	1637.83	546.952	3
1	254.68	254.68	66.26	sp|P18948|VIT6_CAEEL	Vitellogenin-6 OS=Caenorhabditis elegans GN=vit-6 PE=1 SV=5	0	99	QIEQAPEHETLLEASR			-1.00803	1848.91	617.31	1849.92	617.646	3
1	254.68	254.68	66.26	sp|P18948|VIT6_CAEEL	Vitellogenin-6 OS=Caenorhabditis elegans GN=vit-6 PE=1 SV=5	0	99	QIEQAPEHETLLEASR			0.00160832	1849.92	617.647	1849.92	617.646	3
1	254.68	254.68	66.26	sp|P18948|VIT6_CAEEL	Vitellogenin-6 OS=Caenorhabditis elegans GN=vit-6 PE=1 SV=5	0	99	QIEQAPEHETLLEASR			0.00340346	1849.92	617.647	1849.92	617.646	3
1	254.68	254.68	66.26	sp|P18948|VIT6_CAEEL	Vitellogenin-6 OS=Caenorhabditis elegans GN=vit-6 PE=1 SV=5	0	99	QIEQAPEHETLLEASR			0.000165243	1849.92	617.646	1849.92	617.646	3
1	254.68	254.68	66.26	sp|P18948|VIT6_CAEEL	Vitellogenin-6 OS=Caenorhabditis elegans GN=vit-6 PE=1 SV=5	0	99	QIEQAPEHETLLEASR	Gln->pyro-Glu@N-term		0.000666694	1832.89	917.453	1832.89	917.453	2
1	254.68	254.68	66.26	sp|P18948|VIT6_CAEEL	Vitellogenin-6 OS=Caenorhabditis elegans GN=vit-6 PE=1 SV=5	0	99	QIEQAPEHETLLEASR			-0.00102593	1849.92	925.965	1849.92	925.966	2
1	254.68	254.68	66.26	sp|P18948|VIT6_CAEEL	Vitellogenin-6 OS=Caenorhabditis elegans GN=vit-6 PE=1 SV=5	0	99	QIEQAPEHETLLEASR	Gln->pyro-Glu@N-term		-0.00144665	1832.89	917.452	1832.89	917.453	2
1	254.68	254.68	66.26	sp|P18948|VIT6_CAEEL	Vitellogenin-6 OS=Caenorhabditis elegans GN=vit-6 PE=1 SV=5	0	99	QIEQAPEHETLLEASR	Gln->pyro-Glu@N-term		-0.00642148	1832.88	917.449	1832.89	917.453	2
1	254.68	254.68	66.26	sp|P18948|VIT6_CAEEL	Vitellogenin-6 OS=Caenorhabditis elegans GN=vit-6 PE=1 SV=5	0	99	QIEQAPEHETLLEASR	Gln->pyro-Glu@N-term		-0.000350908	1832.89	917.452	1832.89	917.453	2
1	254.68	254.68	66.26	sp|P18948|VIT6_CAEEL	Vitellogenin-6 OS=Caenorhabditis elegans GN=vit-6 PE=1 SV=5	0	99	QIEQAPEHETLLEASR			0.00296045	1849.92	617.647	1849.92	617.646	3
1	254.68	254.68	66.26	sp|P18948|VIT6_CAEEL	Vitellogenin-6 OS=Caenorhabditis elegans GN=vit-6 PE=1 SV=5	0	99	QIEQAPEHETLLEASR	Gln->pyro-Glu@N-term		0.00023053	1832.89	611.971	1832.89	611.971	3
1	254.68	254.68	66.26	sp|P18948|VIT6_CAEEL	Vitellogenin-6 OS=Caenorhabditis elegans GN=vit-6 PE=1 SV=5	0	99	QIEQAPEHETLLEASR			0.000894438	1849.92	925.966	1849.92	925.966	2
1	254.68	254.68	66.26	sp|P18948|VIT6_CAEEL	Vitellogenin-6 OS=Caenorhabditis elegans GN=vit-6 PE=1 SV=5	0	99	QIEQAPEHETLLEASR			0.00570766	1849.92	617.648	1849.92	617.646	3
1	254.68	254.68	66.26	sp|P18948|VIT6_CAEEL	Vitellogenin-6 OS=Caenorhabditis elegans GN=vit-6 PE=1 SV=5	0	99	QIEQAPEHETLLEASR			0.000854584	1849.92	617.646	1849.92	617.646	3
1	254.68	254.68	66.26	sp|P18948|VIT6_CAEEL	Vitellogenin-6 OS=Caenorhabditis elegans GN=vit-6 PE=1 SV=5	0	99	QIEQAPEHETLLEASR	Gln->pyro-Glu@N-term		0.00222481	1832.89	917.454	1832.89	917.453	2
1	254.68	254.68	66.26	sp|P18948|VIT6_CAEEL	Vitellogenin-6 OS=Caenorhabditis elegans GN=vit-6 PE=1 SV=5	0	99	QIEQAPEHETLLEASR			0.00399091	1849.92	617.648	1849.92	617.646	3
1	254.68	254.68	66.26	sp|P18948|VIT6_CAEEL	Vitellogenin-6 OS=Caenorhabditis elegans GN=vit-6 PE=1 SV=5	0	99	QIEQAPEHETLLEASR			0.00503573	1849.92	617.648	1849.92	617.646	3
1	254.68	254.68	66.26	sp|P18948|VIT6_CAEEL	Vitellogenin-6 OS=Caenorhabditis elegans GN=vit-6 PE=1 SV=5	0	99	QIEQAPEHETLLEASR			0.0155954	1849.93	617.652	1849.92	617.646	3
1	254.68	254.68	66.26	sp|P18948|VIT6_CAEEL	Vitellogenin-6 OS=Caenorhabditis elegans GN=vit-6 PE=1 SV=5	0	99	QIEQAPEHETLLEASR			-0.000535567	1849.92	925.966	1849.92	925.966	2
1	254.68	254.68	66.26	sp|P18948|VIT6_CAEEL	Vitellogenin-6 OS=Caenorhabditis elegans GN=vit-6 PE=1 SV=5	0	99	QIEQAPEHETLLEASR			0.0041202	1849.92	617.648	1849.92	617.646	3
1	254.68	254.68	66.26	sp|P18948|VIT6_CAEEL	Vitellogenin-6 OS=Caenorhabditis elegans GN=vit-6 PE=1 SV=5	0	99	QIEQAPEHETLLEASR			-0.000353739	1849.92	617.646	1849.92	617.646	3
1	254.68	254.68	66.26	sp|P18948|VIT6_CAEEL	Vitellogenin-6 OS=Caenorhabditis elegans GN=vit-6 PE=1 SV=5	0	99	QIEQAPEHETLLEASR			0.00399091	1849.92	617.648	1849.92	617.646	3
1	254.68	254.68	66.26	sp|P18948|VIT6_CAEEL	Vitellogenin-6 OS=Caenorhabditis elegans GN=vit-6 PE=1 SV=5	0	99	QIEQAPEHETLLEASR	Gln->pyro-Glu@N-term		-0.000591153	1832.89	611.971	1832.89	611.971	3
1	254.68	254.68	66.26	sp|P18948|VIT6_CAEEL	Vitellogenin-6 OS=Caenorhabditis elegans GN=vit-6 PE=1 SV=5	0	99	QIEQAPEHETLLEASR			-0.000508533	1849.92	617.646	1849.92	617.646	3
1	254.68	254.68	66.26	sp|P18948|VIT6_CAEEL	Vitellogenin-6 OS=Caenorhabditis elegans GN=vit-6 PE=1 SV=5	0	99	QIEQAPEHETLLEASR			-0.000108472	1849.92	617.646	1849.92	617.646	3
1	254.68	254.68	66.26	sp|P18948|VIT6_CAEEL	Vitellogenin-6 OS=Caenorhabditis elegans GN=vit-6 PE=1 SV=5	0	99	QIEQAPEHETLLEASR			-0.994582	1848.92	617.315	1849.92	617.646	3
1	254.68	254.68	66.26	sp|P18948|VIT6_CAEEL	Vitellogenin-6 OS=Caenorhabditis elegans GN=vit-6 PE=1 SV=5	0	99	QIEQGEAELEAAHTVAR	Gln->pyro-Glu@N-term		0.00108831	1833.89	917.951	1833.89	917.95	2
1	254.68	254.68	66.26	sp|P18948|VIT6_CAEEL	Vitellogenin-6 OS=Caenorhabditis elegans GN=vit-6 PE=1 SV=5	0	99	QIEQGEAELEAAHTVAR	Gln->pyro-Glu@N-term		0.00306937	1833.89	917.952	1833.89	917.95	2
1	254.68	254.68	66.26	sp|P18948|VIT6_CAEEL	Vitellogenin-6 OS=Caenorhabditis elegans GN=vit-6 PE=1 SV=5	0	99	QIEQGEAELEAAHTVAR	Gln->pyro-Glu@N-term		-0.00347669	1833.88	917.948	1833.89	917.95	2
1	254.68	254.68	66.26	sp|P18948|VIT6_CAEEL	Vitellogenin-6 OS=Caenorhabditis elegans GN=vit-6 PE=1 SV=5	0	99	QIEQGEAELEAAHTVAR			-0.00298996	1850.91	926.462	1850.91	926.463	2
1	254.68	254.68	66.26	sp|P18948|VIT6_CAEEL	Vitellogenin-6 OS=Caenorhabditis elegans GN=vit-6 PE=1 SV=5	0	99	QIEQGEAELEAAHTVAR			0.00544929	1850.92	617.98	1850.91	617.978	3
1	254.68	254.68	66.26	sp|P18948|VIT6_CAEEL	Vitellogenin-6 OS=Caenorhabditis elegans GN=vit-6 PE=1 SV=5	0	99	QIEQGEAELEAAHTVAR			0.00134518	1850.91	926.464	1850.91	926.463	2
1	254.68	254.68	66.26	sp|P18948|VIT6_CAEEL	Vitellogenin-6 OS=Caenorhabditis elegans GN=vit-6 PE=1 SV=5	0	99	QIEQGEAELEAAHTVAR			0.00412277	1850.92	617.979	1850.91	617.978	3
1	254.68	254.68	66.26	sp|P18948|VIT6_CAEEL	Vitellogenin-6 OS=Caenorhabditis elegans GN=vit-6 PE=1 SV=5	0	99	QIEQGEAELEAAHTVAR			0.00220771	1850.91	926.465	1850.91	926.463	2
1	254.68	254.68	66.26	sp|P18948|VIT6_CAEEL	Vitellogenin-6 OS=Caenorhabditis elegans GN=vit-6 PE=1 SV=5	0	99	QIEQGEAELEAAHTVAR			-0.0367341	1850.88	617.966	1850.91	617.978	3
1	254.68	254.68	66.26	sp|P18948|VIT6_CAEEL	Vitellogenin-6 OS=Caenorhabditis elegans GN=vit-6 PE=1 SV=5	0	99	QIEQGEAELEAAHTVAR	Gln->pyro-Glu@N-term		-0.00288286	1833.88	917.949	1833.89	917.95	2
1	254.68	254.68	66.26	sp|P18948|VIT6_CAEEL	Vitellogenin-6 OS=Caenorhabditis elegans GN=vit-6 PE=1 SV=5	0	99	QIEQGEAELEAAHTVAR			0.000935611	1850.91	617.978	1850.91	617.978	3
1	254.68	254.68	66.26	sp|P18948|VIT6_CAEEL	Vitellogenin-6 OS=Caenorhabditis elegans GN=vit-6 PE=1 SV=5	0	99	QIEQGEAELEAAHTVAR			0.00417879	1850.92	926.466	1850.91	926.463	2
1	254.68	254.68	66.26	sp|P18948|VIT6_CAEEL	Vitellogenin-6 OS=Caenorhabditis elegans GN=vit-6 PE=1 SV=5	0	99	QIEQGEAELEAAHTVAR	Gln->pyro-Glu@N-term		-0.00661883	1833.88	917.947	1833.89	917.95	2
1	254.68	254.68	66.26	sp|P18948|VIT6_CAEEL	Vitellogenin-6 OS=Caenorhabditis elegans GN=vit-6 PE=1 SV=5	0	99	QIEQGEAELEAAHTVAR	Gln->pyro-Glu@N-term		0.00229222	1833.89	917.951	1833.89	917.95	2
1	254.68	254.68	66.26	sp|P18948|VIT6_CAEEL	Vitellogenin-6 OS=Caenorhabditis elegans GN=vit-6 PE=1 SV=5	0	99	QIEQGEAELEAAHTVAR	Gln->pyro-Glu@N-term		0.00229222	1833.89	917.951	1833.89	917.95	2
1	254.68	254.68	66.26	sp|P18948|VIT6_CAEEL	Vitellogenin-6 OS=Caenorhabditis elegans GN=vit-6 PE=1 SV=5	0	99	QIEQGEAELEAAHTVAR			-0.00101185	1850.91	617.978	1850.91	617.978	3
1	254.68	254.68	66.26	sp|P18948|VIT6_CAEEL	Vitellogenin-6 OS=Caenorhabditis elegans GN=vit-6 PE=1 SV=5	0	99	QIEQGEAELEAAHTVAR	Gln->pyro-Glu@N-term		-0.00354318	1833.88	917.948	1833.89	917.95	2
1	254.68	254.68	66.26	sp|P18948|VIT6_CAEEL	Vitellogenin-6 OS=Caenorhabditis elegans GN=vit-6 PE=1 SV=5	0	99	QIEQGEAELEAAHTVAR	Gln->pyro-Glu@N-term		0.000719236	1833.89	612.303	1833.89	612.302	3
1	254.68	254.68	66.26	sp|P18948|VIT6_CAEEL	Vitellogenin-6 OS=Caenorhabditis elegans GN=vit-6 PE=1 SV=5	0	99	QIEQGEAELEAAHTVAR	Gln->pyro-Glu@N-term		-0.00378731	1833.88	917.948	1833.89	917.95	2
1	254.68	254.68	66.26	sp|P18948|VIT6_CAEEL	Vitellogenin-6 OS=Caenorhabditis elegans GN=vit-6 PE=1 SV=5	0	99	QIEQGEAELEAAHTVAR	Gln->pyro-Glu@N-term		-0.00242573	1833.88	917.949	1833.89	917.95	2
1	254.68	254.68	66.26	sp|P18948|VIT6_CAEEL	Vitellogenin-6 OS=Caenorhabditis elegans GN=vit-6 PE=1 SV=5	0	99	QIEQGEAELEAAHTVAR	Gln->pyro-Glu@N-term		-0.00218159	1833.88	917.949	1833.89	917.95	2
1	254.68	254.68	66.26	sp|P18948|VIT6_CAEEL	Vitellogenin-6 OS=Caenorhabditis elegans GN=vit-6 PE=1 SV=5	0	99	QIEQGEAELEAAHTVAR			0.00197689	1850.91	617.979	1850.91	617.978	3
1	254.68	254.68	66.26	sp|P18948|VIT6_CAEEL	Vitellogenin-6 OS=Caenorhabditis elegans GN=vit-6 PE=1 SV=5	0	99	QIEQGEAELEAAHTVAR			-0.00363986	1850.91	617.977	1850.91	617.978	3
1	254.68	254.68	66.26	sp|P18948|VIT6_CAEEL	Vitellogenin-6 OS=Caenorhabditis elegans GN=vit-6 PE=1 SV=5	0	99	QIEQGEAELEAAHTVAR	Gln->pyro-Glu@N-term		-0.00151501	1833.88	917.949	1833.89	917.95	2
1	254.68	254.68	66.26	sp|P18948|VIT6_CAEEL	Vitellogenin-6 OS=Caenorhabditis elegans GN=vit-6 PE=1 SV=5	0	99	QIEQGEAELEAAHTVAR			-0.00988746	1850.9	617.975	1850.91	617.978	3
1	254.68	254.68	66.26	sp|P18948|VIT6_CAEEL	Vitellogenin-6 OS=Caenorhabditis elegans GN=vit-6 PE=1 SV=5	0	99	QIEQGEAELEAAHTVAR	Gln->pyro-Glu@N-term		-0.00378731	1833.88	917.948	1833.89	917.95	2
1	254.68	254.68	66.26	sp|P18948|VIT6_CAEEL	Vitellogenin-6 OS=Caenorhabditis elegans GN=vit-6 PE=1 SV=5	0	99	QIEQGEAELEAAHTVAR			0.00527279	1850.92	617.98	1850.91	617.978	3
1	254.68	254.68	66.26	sp|P18948|VIT6_CAEEL	Vitellogenin-6 OS=Caenorhabditis elegans GN=vit-6 PE=1 SV=5	0	99	QIEQGEAELEAAHTVAR			-9.34009e-05	1850.91	926.463	1850.91	926.463	2
1	254.68	254.68	66.26	sp|P18948|VIT6_CAEEL	Vitellogenin-6 OS=Caenorhabditis elegans GN=vit-6 PE=1 SV=5	0	99	QIEQGEAELEAAHTVAR			-0.0127707	1850.9	617.974	1850.91	617.978	3
1	254.68	254.68	66.26	sp|P18948|VIT6_CAEEL	Vitellogenin-6 OS=Caenorhabditis elegans GN=vit-6 PE=1 SV=5	0	99	QIEQGEAELEAAHTVAR			0.00160409	1850.91	617.979	1850.91	617.978	3
1	254.68	254.68	66.26	sp|P18948|VIT6_CAEEL	Vitellogenin-6 OS=Caenorhabditis elegans GN=vit-6 PE=1 SV=5	0	99	QIEQGEAELEAAHTVAR			0.00412277	1850.92	617.979	1850.91	617.978	3
1	254.68	254.68	66.26	sp|P18948|VIT6_CAEEL	Vitellogenin-6 OS=Caenorhabditis elegans GN=vit-6 PE=1 SV=5	0	99	QIEQGEAELEAAHTVAR			-0.0264397	1850.89	617.969	1850.91	617.978	3
1	254.68	254.68	66.26	sp|P18948|VIT6_CAEEL	Vitellogenin-6 OS=Caenorhabditis elegans GN=vit-6 PE=1 SV=5	0	99	QIEQGEAELEAAHTVAR	Gln->pyro-Glu@N-term		-0.000191789	1833.89	612.302	1833.89	612.302	3
1	254.68	254.68	66.26	sp|P18948|VIT6_CAEEL	Vitellogenin-6 OS=Caenorhabditis elegans GN=vit-6 PE=1 SV=5	0	99	QLSQSLDREYPQIR		missed R-E@8	-0.00396966	1731.89	578.303	1731.89	578.304	3
1	254.68	254.68	66.26	sp|P18948|VIT6_CAEEL	Vitellogenin-6 OS=Caenorhabditis elegans GN=vit-6 PE=1 SV=5	0	99	QLSQSLDREYPQIR		missed R-E@8	-0.00396966	1731.89	578.303	1731.89	578.304	3
1	254.68	254.68	66.26	sp|P18948|VIT6_CAEEL	Vitellogenin-6 OS=Caenorhabditis elegans GN=vit-6 PE=1 SV=5	0	99	QSCWLTYGAIVNGVCGQTPR	Carbamidomethyl(C)@3; Deamidated(N)@12; Carbamidomethyl(C)@15		0.0108195	2267.06	756.693	2267.05	756.689	3
1	254.68	254.68	66.26	sp|P18948|VIT6_CAEEL	Vitellogenin-6 OS=Caenorhabditis elegans GN=vit-6 PE=1 SV=5	0	99	QSCWLTYGAIVNGVCGQTPR	Carbamidomethyl(C)@3; Carbamidomethyl(C)@15		0.00617954	2266.07	756.364	2266.06	756.361	3
1	254.68	254.68	66.26	sp|P18948|VIT6_CAEEL	Vitellogenin-6 OS=Caenorhabditis elegans GN=vit-6 PE=1 SV=5	0	99	QSCWLTYGAIVNGVCGQTPR	Carbamidomethyl(C)@3; Carbamidomethyl(C)@15		0.0016592	2266.06	756.362	2266.06	756.361	3
1	254.68	254.68	66.26	sp|P18948|VIT6_CAEEL	Vitellogenin-6 OS=Caenorhabditis elegans GN=vit-6 PE=1 SV=5	0	99	QSCWLTYGAIVNGVCGQTPR	Carbamidomethyl(C)@3; Carbamidomethyl(C)@15		0.00359255	2266.07	756.362	2266.06	756.361	3
1	254.68	254.68	66.26	sp|P18948|VIT6_CAEEL	Vitellogenin-6 OS=Caenorhabditis elegans GN=vit-6 PE=1 SV=5	0	99	QSCWLTYGAIVNGVCGQTPR	Gln->pyro-Glu@N-term; Carbamidomethyl(C)@3; Carbamidomethyl(C)@15		-0.00148855	2249.03	750.685	2249.04	750.686	3
1	254.68	254.68	66.26	sp|P18948|VIT6_CAEEL	Vitellogenin-6 OS=Caenorhabditis elegans GN=vit-6 PE=1 SV=5	0	99	QSCWLTYGAIVNGVCGQTPR	Gln->pyro-Glu@N-term; Carbamidomethyl(C)@3; Carbamidomethyl(C)@15		-0.00053397	2249.04	1125.53	2249.04	1125.53	2
1	254.68	254.68	66.26	sp|P18948|VIT6_CAEEL	Vitellogenin-6 OS=Caenorhabditis elegans GN=vit-6 PE=1 SV=5	0	99	QSCWLTYGAIVNGVCGQTPR	Carbamidomethyl(C)@3; Deamidated(N)@12; Carbamidomethyl(C)@15		-0.00502549	2267.04	756.688	2267.05	756.689	3
1	254.68	254.68	66.26	sp|P18948|VIT6_CAEEL	Vitellogenin-6 OS=Caenorhabditis elegans GN=vit-6 PE=1 SV=5	0	99	QSCWLTYGAIVNGVCGQTPR	Carbamidomethyl(C)@3; Deamidated(N)@12; Carbamidomethyl(C)@15		0.000705829	2267.05	756.69	2267.05	756.689	3
1	254.68	254.68	66.26	sp|P18948|VIT6_CAEEL	Vitellogenin-6 OS=Caenorhabditis elegans GN=vit-6 PE=1 SV=5	0	99	QSCWLTYGAIVNGVCGQTPR	Carbamidomethyl(C)@3; Carbamidomethyl(C)@15		0.0159509	2266.08	1134.05	2266.06	1134.04	2
1	254.68	254.68	66.26	sp|P18948|VIT6_CAEEL	Vitellogenin-6 OS=Caenorhabditis elegans GN=vit-6 PE=1 SV=5	0	99	QSCWLTYGAIVNGVCGQTPR	Carbamidomethyl(C)@3; Carbamidomethyl(C)@15		0.00705194	2266.07	756.364	2266.06	756.361	3
1	254.68	254.68	66.26	sp|P18948|VIT6_CAEEL	Vitellogenin-6 OS=Caenorhabditis elegans GN=vit-6 PE=1 SV=5	0	99	QSCWLTYGAIVNGVCGQTPR	Gln->pyro-Glu@N-term; Carbamidomethyl(C)@3; Carbamidomethyl(C)@15		0.0020034	2249.04	750.687	2249.04	750.686	3
1	254.68	254.68	66.26	sp|P18948|VIT6_CAEEL	Vitellogenin-6 OS=Caenorhabditis elegans GN=vit-6 PE=1 SV=5	0	99	QSCWLTYGAIVNGVCGQTPR	Carbamidomethyl(C)@3; Carbamidomethyl(C)@15		0.00844211	2266.07	756.364	2266.06	756.361	3
1	254.68	254.68	66.26	sp|P18948|VIT6_CAEEL	Vitellogenin-6 OS=Caenorhabditis elegans GN=vit-6 PE=1 SV=5	0	99	QSCWLTYGAIVNGVCGQTPR	Carbamidomethyl(C)@3; Deamidated(N)@12; Carbamidomethyl(C)@15		0.0203252	2267.07	756.696	2267.05	756.689	3
1	254.68	254.68	66.26	sp|P18948|VIT6_CAEEL	Vitellogenin-6 OS=Caenorhabditis elegans GN=vit-6 PE=1 SV=5	0	99	QSCWLTYGAIVNGVCGQTPR	Carbamidomethyl(C)@3; Carbamidomethyl(C)@15		0.000504355	2266.06	756.362	2266.06	756.361	3
1	254.68	254.68	66.26	sp|P18948|VIT6_CAEEL	Vitellogenin-6 OS=Caenorhabditis elegans GN=vit-6 PE=1 SV=5	0	99	QSCWLTYGAIVNGVCGQTPR	Carbamidomethyl(C)@3; Carbamidomethyl(C)@15		0.000744818	2266.06	1134.04	2266.06	1134.04	2
1	254.68	254.68	66.26	sp|P18948|VIT6_CAEEL	Vitellogenin-6 OS=Caenorhabditis elegans GN=vit-6 PE=1 SV=5	0	99	QSCWLTYGAIVNGVCGQTPR	Carbamidomethyl(C)@3; Carbamidomethyl(C)@15		1.00151	2267.06	756.695	2266.06	756.361	3
1	254.68	254.68	66.26	sp|P18948|VIT6_CAEEL	Vitellogenin-6 OS=Caenorhabditis elegans GN=vit-6 PE=1 SV=5	0	99	QSCWLTYGAIVNGVCGQTPR	Carbamidomethyl(C)@3; Carbamidomethyl(C)@15		0.00393914	2266.07	756.363	2266.06	756.361	3
1	254.68	254.68	66.26	sp|P18948|VIT6_CAEEL	Vitellogenin-6 OS=Caenorhabditis elegans GN=vit-6 PE=1 SV=5	0	99	QSCWLTYGAIVNGVCGQTPR	Carbamidomethyl(C)@3; Carbamidomethyl(C)@15		0.00434956	2266.07	756.363	2266.06	756.361	3
1	254.68	254.68	66.26	sp|P18948|VIT6_CAEEL	Vitellogenin-6 OS=Caenorhabditis elegans GN=vit-6 PE=1 SV=5	0	99	QSCWLTYGAIVNGVCGQTPR	Gln->pyro-Glu@N-term; Carbamidomethyl(C)@3; Carbamidomethyl(C)@15		-0.0158534	2249.02	750.681	2249.04	750.686	3
1	254.68	254.68	66.26	sp|P18948|VIT6_CAEEL	Vitellogenin-6 OS=Caenorhabditis elegans GN=vit-6 PE=1 SV=5	0	99	QSCWLTYGAIVNGVCGQTPR	Deamidated(Q)@1; Carbamidomethyl(C)@3; Carbamidomethyl(C)@15		0.0184466	2267.06	756.696	2267.05	756.689	3
1	254.68	254.68	66.26	sp|P18948|VIT6_CAEEL	Vitellogenin-6 OS=Caenorhabditis elegans GN=vit-6 PE=1 SV=5	0	99	QSCWLTYGAIVNGVCGQTPR	Carbamidomethyl(C)@3; Deamidated(N)@12; Carbamidomethyl(C)@15		-0.0429	2267	756.675	2267.05	756.689	3
1	254.68	254.68	66.26	sp|P18948|VIT6_CAEEL	Vitellogenin-6 OS=Caenorhabditis elegans GN=vit-6 PE=1 SV=5	0	99	QSSEQDPHAFVYIR	Gln->pyro-Glu@N-term		0.000440697	1658.77	830.392	1658.77	830.392	2
1	254.68	254.68	66.26	sp|P18948|VIT6_CAEEL	Vitellogenin-6 OS=Caenorhabditis elegans GN=vit-6 PE=1 SV=5	0	99	QSSEQDPHAFVYIR			0.00230773	1675.8	559.606	1675.8	559.606	3
1	254.68	254.68	66.26	sp|P18948|VIT6_CAEEL	Vitellogenin-6 OS=Caenorhabditis elegans GN=vit-6 PE=1 SV=5	0	99	QSSEQDPHAFVYIR			0.00708558	1675.8	559.608	1675.8	559.606	3
1	254.68	254.68	66.26	sp|P18948|VIT6_CAEEL	Vitellogenin-6 OS=Caenorhabditis elegans GN=vit-6 PE=1 SV=5	0	99	QSSEQDPHAFVYIR	Gln->pyro-Glu@N-term		-0.00247362	1658.77	830.39	1658.77	830.392	2
1	254.68	254.68	66.26	sp|P18948|VIT6_CAEEL	Vitellogenin-6 OS=Caenorhabditis elegans GN=vit-6 PE=1 SV=5	0	99	QSSEQDPHAFVYIR	Gln->pyro-Glu@N-term		0.0021298	1658.77	830.393	1658.77	830.392	2
1	254.68	254.68	66.26	sp|P18948|VIT6_CAEEL	Vitellogenin-6 OS=Caenorhabditis elegans GN=vit-6 PE=1 SV=5	0	99	QSSEQDPHAFVYIR			0.000560854	1675.8	559.606	1675.8	559.606	3
1	254.68	254.68	66.26	sp|P18948|VIT6_CAEEL	Vitellogenin-6 OS=Caenorhabditis elegans GN=vit-6 PE=1 SV=5	0	99	QSSEQDPHAFVYIR			0.000429806	1675.8	559.606	1675.8	559.606	3
1	254.68	254.68	66.26	sp|P18948|VIT6_CAEEL	Vitellogenin-6 OS=Caenorhabditis elegans GN=vit-6 PE=1 SV=5	0	99	QYNIIWLNK			-0.00892388	1190.64	596.325	1190.64	596.33	2
1	254.68	254.68	66.26	sp|P18948|VIT6_CAEEL	Vitellogenin-6 OS=Caenorhabditis elegans GN=vit-6 PE=1 SV=5	0	99	QYNIIWLNK	Gln->pyro-Glu@N-term		0.000401355	1173.62	587.817	1173.62	587.816	2
1	254.68	254.68	66.26	sp|P18948|VIT6_CAEEL	Vitellogenin-6 OS=Caenorhabditis elegans GN=vit-6 PE=1 SV=5	0	99	QYNIIWLNK	Gln->pyro-Glu@N-term		-0.00659765	1173.61	587.813	1173.62	587.816	2
1	254.68	254.68	66.26	sp|P18948|VIT6_CAEEL	Vitellogenin-6 OS=Caenorhabditis elegans GN=vit-6 PE=1 SV=5	0	99	QYNIIWLNK			-0.000269584	1190.64	596.33	1190.64	596.33	2
1	254.68	254.68	66.26	sp|P18948|VIT6_CAEEL	Vitellogenin-6 OS=Caenorhabditis elegans GN=vit-6 PE=1 SV=5	0	99	QYNIIWLNK			-0.00722124	1190.64	596.326	1190.64	596.33	2
1	254.68	254.68	66.26	sp|P18948|VIT6_CAEEL	Vitellogenin-6 OS=Caenorhabditis elegans GN=vit-6 PE=1 SV=5	0	99	QYNIIWLNK	Gln->pyro-Glu@N-term		-0.00823267	1173.61	587.812	1173.62	587.816	2
1	254.68	254.68	66.26	sp|P18948|VIT6_CAEEL	Vitellogenin-6 OS=Caenorhabditis elegans GN=vit-6 PE=1 SV=5	0	99	QYPEPIEMTYMLPAHK			0.00263718	1946.93	649.984	1946.93	649.983	3
1	254.68	254.68	66.26	sp|P18948|VIT6_CAEEL	Vitellogenin-6 OS=Caenorhabditis elegans GN=vit-6 PE=1 SV=5	0	99	QYPEPIEMTYMLPAHK			0.00300339	1946.93	649.984	1946.93	649.983	3
1	254.68	254.68	66.26	sp|P18948|VIT6_CAEEL	Vitellogenin-6 OS=Caenorhabditis elegans GN=vit-6 PE=1 SV=5	0	99	QYPEPIEMTYMLPAHK	Gln->pyro-Glu@N-term		-0.00427856	1929.9	965.955	1929.9	965.958	2
1	254.68	254.68	66.26	sp|P18948|VIT6_CAEEL	Vitellogenin-6 OS=Caenorhabditis elegans GN=vit-6 PE=1 SV=5	0	99	QYPEPIEMTYMLPAHK	Gln->pyro-Glu@N-term		-0.00591453	1929.89	644.306	1929.9	644.307	3
1	254.68	254.68	66.26	sp|P18948|VIT6_CAEEL	Vitellogenin-6 OS=Caenorhabditis elegans GN=vit-6 PE=1 SV=5	0	99	QYPEPIEMTYMLPAHK	Gln->pyro-Glu@N-term		0.00278711	1929.9	965.959	1929.9	965.958	2
1	254.68	254.68	66.26	sp|P18948|VIT6_CAEEL	Vitellogenin-6 OS=Caenorhabditis elegans GN=vit-6 PE=1 SV=5	0	99	QYPEPIEMTYMLPAHK	Gln->pyro-Glu@N-term		0.00278711	1929.9	965.959	1929.9	965.958	2
1	254.68	254.68	66.26	sp|P18948|VIT6_CAEEL	Vitellogenin-6 OS=Caenorhabditis elegans GN=vit-6 PE=1 SV=5	0	99	QYPEPIEMTYMLPAHK	Gln->pyro-Glu@N-term		-0.000262673	1929.9	965.957	1929.9	965.958	2
1	254.68	254.68	66.26	sp|P18948|VIT6_CAEEL	Vitellogenin-6 OS=Caenorhabditis elegans GN=vit-6 PE=1 SV=5	0	99	QYPEPIEMTYMLPAHK	Gln->pyro-Glu@N-term		-0.000384743	1929.9	965.957	1929.9	965.958	2
1	254.68	254.68	66.26	sp|P18948|VIT6_CAEEL	Vitellogenin-6 OS=Caenorhabditis elegans GN=vit-6 PE=1 SV=5	0	99	QYPEPIEMTYMLPAHK			0.00542177	1946.93	649.985	1946.93	649.983	3
1	254.68	254.68	66.26	sp|P18948|VIT6_CAEEL	Vitellogenin-6 OS=Caenorhabditis elegans GN=vit-6 PE=1 SV=5	0	99	QYPEPIEMTYMLPAHK			0.00121035	1946.93	649.983	1946.93	649.983	3
1	254.68	254.68	66.26	sp|P18948|VIT6_CAEEL	Vitellogenin-6 OS=Caenorhabditis elegans GN=vit-6 PE=1 SV=5	0	99	QYPEPIEMTYMLPAHK			0.00194277	1946.93	649.984	1946.93	649.983	3
1	254.68	254.68	66.26	sp|P18948|VIT6_CAEEL	Vitellogenin-6 OS=Caenorhabditis elegans GN=vit-6 PE=1 SV=5	0	99	QYPEPIEMTYMLPAHK	Gln->pyro-Glu@N-term		-0.00450247	1929.9	965.955	1929.9	965.958	2
1	254.68	254.68	66.26	sp|P18948|VIT6_CAEEL	Vitellogenin-6 OS=Caenorhabditis elegans GN=vit-6 PE=1 SV=5	0	99	QYPEPIEMTYMLPAHK	Gln->pyro-Glu@N-term		0.000258246	1929.9	965.958	1929.9	965.958	2
1	254.68	254.68	66.26	sp|P18948|VIT6_CAEEL	Vitellogenin-6 OS=Caenorhabditis elegans GN=vit-6 PE=1 SV=5	0	99	QYPEPIEMTYMLPAHK			1.00421	1947.93	650.318	1946.93	649.983	3
1	254.68	254.68	66.26	sp|P18948|VIT6_CAEEL	Vitellogenin-6 OS=Caenorhabditis elegans GN=vit-6 PE=1 SV=5	0	99	QYPEPIEMTYMLPAHK			0.00409427	1946.93	649.984	1946.93	649.983	3
1	254.68	254.68	66.26	sp|P18948|VIT6_CAEEL	Vitellogenin-6 OS=Caenorhabditis elegans GN=vit-6 PE=1 SV=5	0	99	QYPEPIEMTYMLPAHK	Gln->pyro-Glu@N-term		0.0013804	1929.9	965.958	1929.9	965.958	2
1	254.68	254.68	66.26	sp|P18948|VIT6_CAEEL	Vitellogenin-6 OS=Caenorhabditis elegans GN=vit-6 PE=1 SV=5	0	99	QYPEPIEMTYMLPAHK	Gln->pyro-Glu@N-term		0.0013804	1929.9	965.958	1929.9	965.958	2
1	254.68	254.68	66.26	sp|P18948|VIT6_CAEEL	Vitellogenin-6 OS=Caenorhabditis elegans GN=vit-6 PE=1 SV=5	0	99	QYPEPIEMTYMLPAHK			0.00300339	1946.93	649.984	1946.93	649.983	3
1	254.68	254.68	66.26	sp|P18948|VIT6_CAEEL	Vitellogenin-6 OS=Caenorhabditis elegans GN=vit-6 PE=1 SV=5	0	99	QYPEPIEMTYMLPAHK			0.00354496	1946.93	649.984	1946.93	649.983	3
1	254.68	254.68	66.26	sp|P18948|VIT6_CAEEL	Vitellogenin-6 OS=Caenorhabditis elegans GN=vit-6 PE=1 SV=5	0	99	QYPEPIEMTYMLPAHK			0.0253718	1946.95	649.991	1946.93	649.983	3
1	254.68	254.68	66.26	sp|P18948|VIT6_CAEEL	Vitellogenin-6 OS=Caenorhabditis elegans GN=vit-6 PE=1 SV=5	0	99	QYPEPIEMTYMLPAHK	Gln->pyro-Glu@N-term		-0.000558547	1929.9	965.957	1929.9	965.958	2
1	254.68	254.68	66.26	sp|P18948|VIT6_CAEEL	Vitellogenin-6 OS=Caenorhabditis elegans GN=vit-6 PE=1 SV=5	0	99	QYPEPIEMTYMLPAHK			0.00262566	1946.93	649.984	1946.93	649.983	3
1	254.68	254.68	66.26	sp|P18948|VIT6_CAEEL	Vitellogenin-6 OS=Caenorhabditis elegans GN=vit-6 PE=1 SV=5	0	99	QYPEPIEMTYMLPAHK			0.00263718	1946.93	649.984	1946.93	649.983	3
1	254.68	254.68	66.26	sp|P18948|VIT6_CAEEL	Vitellogenin-6 OS=Caenorhabditis elegans GN=vit-6 PE=1 SV=5	0	99	QYPEPIEMTYMLPAHK			0.00720331	1946.93	649.985	1946.93	649.983	3
1	254.68	254.68	66.26	sp|P18948|VIT6_CAEEL	Vitellogenin-6 OS=Caenorhabditis elegans GN=vit-6 PE=1 SV=5	0	99	QYPEPIEMTYMLPAHK			-0.0016281	1946.93	649.982	1946.93	649.983	3
1	254.68	254.68	66.26	sp|P18948|VIT6_CAEEL	Vitellogenin-6 OS=Caenorhabditis elegans GN=vit-6 PE=1 SV=5	0	99	QYPEPIEMTYMLPAHK	Gln->pyro-Glu@N-term		0.00260109	1929.9	965.959	1929.9	965.958	2
1	254.68	254.68	66.26	sp|P18948|VIT6_CAEEL	Vitellogenin-6 OS=Caenorhabditis elegans GN=vit-6 PE=1 SV=5	0	99	QYPEPIEMTYMLPAHK			0.00624535	1946.93	649.985	1946.93	649.983	3
1	254.68	254.68	66.26	sp|P18948|VIT6_CAEEL	Vitellogenin-6 OS=Caenorhabditis elegans GN=vit-6 PE=1 SV=5	0	99	QYPEPIEMTYMLPAHK	Gln->pyro-Glu@N-term		0.00285943	1929.9	965.959	1929.9	965.958	2
1	254.68	254.68	66.26	sp|P18948|VIT6_CAEEL	Vitellogenin-6 OS=Caenorhabditis elegans GN=vit-6 PE=1 SV=5	0	99	QYPEPIEMTYMLPAHK			0.00262566	1946.93	649.984	1946.93	649.983	3
1	254.68	254.68	66.26	sp|P18948|VIT6_CAEEL	Vitellogenin-6 OS=Caenorhabditis elegans GN=vit-6 PE=1 SV=5	0	99	QYPEPIEMTYMLPAHK			0.00262566	1946.93	649.984	1946.93	649.983	3
1	254.68	254.68	66.26	sp|P18948|VIT6_CAEEL	Vitellogenin-6 OS=Caenorhabditis elegans GN=vit-6 PE=1 SV=5	0	99	QYPEPIEMTYMLPAHK			0.00240018	1946.93	649.984	1946.93	649.983	3
1	254.68	254.68	66.26	sp|P18948|VIT6_CAEEL	Vitellogenin-6 OS=Caenorhabditis elegans GN=vit-6 PE=1 SV=5	0	99	QYPEPIEMTYMLPAHK			0.0250056	1946.95	649.991	1946.93	649.983	3
1	254.68	254.68	66.26	sp|P18948|VIT6_CAEEL	Vitellogenin-6 OS=Caenorhabditis elegans GN=vit-6 PE=1 SV=5	0	99	QYPEPIEMTYMLPAHK	Gln->pyro-Glu@N-term		-0.00591453	1929.89	644.306	1929.9	644.307	3
1	254.68	254.68	66.26	sp|P18948|VIT6_CAEEL	Vitellogenin-6 OS=Caenorhabditis elegans GN=vit-6 PE=1 SV=5	0	99	QYPEPIEMTYMLPAHK			0.00134616	1946.93	649.983	1946.93	649.983	3
1	254.68	254.68	66.26	sp|P18948|VIT6_CAEEL	Vitellogenin-6 OS=Caenorhabditis elegans GN=vit-6 PE=1 SV=5	0	99	REQDDEPTEQVAIVER		missed R-E@1	0.00201529	1912.91	638.645	1912.91	638.645	3
1	254.68	254.68	66.26	sp|P18948|VIT6_CAEEL	Vitellogenin-6 OS=Caenorhabditis elegans GN=vit-6 PE=1 SV=5	0	99	REQDDEPTEQVAIVER		missed R-E@1	0.0061509	1912.92	638.647	1912.91	638.645	3
1	254.68	254.68	66.26	sp|P18948|VIT6_CAEEL	Vitellogenin-6 OS=Caenorhabditis elegans GN=vit-6 PE=1 SV=5	0	99	REQDDEPTEQVAIVER		missed R-E@1	0.00122451	1912.91	638.645	1912.91	638.645	3
1	254.68	254.68	66.26	sp|P18948|VIT6_CAEEL	Vitellogenin-6 OS=Caenorhabditis elegans GN=vit-6 PE=1 SV=5	0	99	REQDDEPTEQVAIVER		missed R-E@1	0.00932428	1912.92	638.648	1912.91	638.645	3
1	254.68	254.68	66.26	sp|P18948|VIT6_CAEEL	Vitellogenin-6 OS=Caenorhabditis elegans GN=vit-6 PE=1 SV=5	0	99	RVPTPMGLPVQFTSK		missed R-V@1	0.00417119	1656.91	553.309	1656.9	553.308	3
1	254.68	254.68	66.26	sp|P18948|VIT6_CAEEL	Vitellogenin-6 OS=Caenorhabditis elegans GN=vit-6 PE=1 SV=5	0	99	RVPTPMGLPVQFTSK		missed R-V@1	-8.51101e-05	1656.9	553.308	1656.9	553.308	3
1	254.68	254.68	66.26	sp|P18948|VIT6_CAEEL	Vitellogenin-6 OS=Caenorhabditis elegans GN=vit-6 PE=1 SV=5	0	99	RVPTPMGLPVQFTSK		missed R-V@1	-8.51101e-05	1656.9	553.308	1656.9	553.308	3
1	254.68	254.68	66.26	sp|P18948|VIT6_CAEEL	Vitellogenin-6 OS=Caenorhabditis elegans GN=vit-6 PE=1 SV=5	0	99	RVPTPMGLPVQFTSK		missed R-V@1	0.00284458	1656.91	553.309	1656.9	553.308	3
1	254.68	254.68	66.26	sp|P18948|VIT6_CAEEL	Vitellogenin-6 OS=Caenorhabditis elegans GN=vit-6 PE=1 SV=5	0	99	RVPTPMGLPVQFTSK		missed R-V@1	0.00152094	1656.9	553.308	1656.9	553.308	3
1	254.68	254.68	66.26	sp|P18948|VIT6_CAEEL	Vitellogenin-6 OS=Caenorhabditis elegans GN=vit-6 PE=1 SV=5	0	99	RVPTPMGLPVQFTSK		missed R-V@1	0.00152094	1656.9	553.308	1656.9	553.308	3
1	254.68	254.68	66.26	sp|P18948|VIT6_CAEEL	Vitellogenin-6 OS=Caenorhabditis elegans GN=vit-6 PE=1 SV=5	0	99	RVPTPMGLPVQFTSK	Deamidated(Q)@11	missed R-V@1	0.0157941	1657.9	553.641	1657.89	553.636	3
1	254.68	254.68	66.26	sp|P18948|VIT6_CAEEL	Vitellogenin-6 OS=Caenorhabditis elegans GN=vit-6 PE=1 SV=5	0	99	RVPTPMGLPVQFTSK		missed R-V@1	-0.00249097	1656.9	553.307	1656.9	553.308	3
1	254.68	254.68	66.26	sp|P18948|VIT6_CAEEL	Vitellogenin-6 OS=Caenorhabditis elegans GN=vit-6 PE=1 SV=5	0	99	RVPTPMGLPVQFTSK		missed R-V@1	-0.00160381	1656.9	553.307	1656.9	553.308	3
1	254.68	254.68	66.26	sp|P18948|VIT6_CAEEL	Vitellogenin-6 OS=Caenorhabditis elegans GN=vit-6 PE=1 SV=5	0	99	RVPTPMGLPVQFTSK		missed R-V@1	-0.0119105	1656.89	829.452	1656.9	829.458	2
1	254.68	254.68	66.26	sp|P18948|VIT6_CAEEL	Vitellogenin-6 OS=Caenorhabditis elegans GN=vit-6 PE=1 SV=5	0	99	RVPTPMGLPVQFTSK		missed R-V@1	-0.00370237	1656.9	553.307	1656.9	553.308	3
1	254.68	254.68	66.26	sp|P18948|VIT6_CAEEL	Vitellogenin-6 OS=Caenorhabditis elegans GN=vit-6 PE=1 SV=5	0	99	RVPTPMGLPVQFTSK		missed R-V@1	-0.00157545	1656.9	553.308	1656.9	553.308	3
1	254.68	254.68	66.26	sp|P18948|VIT6_CAEEL	Vitellogenin-6 OS=Caenorhabditis elegans GN=vit-6 PE=1 SV=5	0	99	RVPTPMGLPVQFTSK		missed R-V@1	-0.00178691	1656.9	553.307	1656.9	553.308	3
1	254.68	254.68	66.26	sp|P18948|VIT6_CAEEL	Vitellogenin-6 OS=Caenorhabditis elegans GN=vit-6 PE=1 SV=5	0	99	RVPTPMGLPVQFTSK		missed R-V@1	0.00118809	1656.9	553.308	1656.9	553.308	3
1	254.68	254.68	66.26	sp|P18948|VIT6_CAEEL	Vitellogenin-6 OS=Caenorhabditis elegans GN=vit-6 PE=1 SV=5	0	99	RVPTPMGLPVQFTSK		missed R-V@1	0.00344228	1656.91	553.309	1656.9	553.308	3
1	254.68	254.68	66.26	sp|P18948|VIT6_CAEEL	Vitellogenin-6 OS=Caenorhabditis elegans GN=vit-6 PE=1 SV=5	0	99	RVPTPMGLPVQFTSK		missed R-V@1	0.00246647	1656.9	553.309	1656.9	553.308	3
1	254.68	254.68	66.26	sp|P18948|VIT6_CAEEL	Vitellogenin-6 OS=Caenorhabditis elegans GN=vit-6 PE=1 SV=5	0	99	RVPTPMGLPVQFTSK		missed R-V@1	0.00265294	1656.9	553.309	1656.9	553.308	3
1	254.68	254.68	66.26	sp|P18948|VIT6_CAEEL	Vitellogenin-6 OS=Caenorhabditis elegans GN=vit-6 PE=1 SV=5	0	99	RVPTPMGLPVQFTSK		missed R-V@1	0.001509	1656.9	553.308	1656.9	553.308	3
1	254.68	254.68	66.26	sp|P18948|VIT6_CAEEL	Vitellogenin-6 OS=Caenorhabditis elegans GN=vit-6 PE=1 SV=5	0	99	RVPTPMGLPVQFTSK		missed R-V@1	0.000374358	1656.9	553.308	1656.9	553.308	3
1	254.68	254.68	66.26	sp|P18948|VIT6_CAEEL	Vitellogenin-6 OS=Caenorhabditis elegans GN=vit-6 PE=1 SV=5	0	99	RVPTPMGLPVQFTSK		missed R-V@1	0.00243647	1656.9	553.309	1656.9	553.308	3
1	254.68	254.68	66.26	sp|P18948|VIT6_CAEEL	Vitellogenin-6 OS=Caenorhabditis elegans GN=vit-6 PE=1 SV=5	0	99	RVPTPMGLPVQFTSK	Oxidation(M)@6	missed R-V@1	0.000299874	1672.9	558.64	1672.9	558.64	3
1	254.68	254.68	66.26	sp|P18948|VIT6_CAEEL	Vitellogenin-6 OS=Caenorhabditis elegans GN=vit-6 PE=1 SV=5	0	99	RVPTPMGLPVQFTSK		missed R-V@1	0.000638773	1656.9	553.308	1656.9	553.308	3
1	254.68	254.68	66.26	sp|P18948|VIT6_CAEEL	Vitellogenin-6 OS=Caenorhabditis elegans GN=vit-6 PE=1 SV=5	0	99	RVPTPMGLPVQFTSK		missed R-V@1	0.00118809	1656.9	553.308	1656.9	553.308	3
1	254.68	254.68	66.26	sp|P18948|VIT6_CAEEL	Vitellogenin-6 OS=Caenorhabditis elegans GN=vit-6 PE=1 SV=5	0	99	RVPTPMGLPVQFTSK	Oxidation(M)@6	missed R-V@1	0.00377887	1672.9	558.641	1672.9	558.64	3
1	254.68	254.68	66.26	sp|P18948|VIT6_CAEEL	Vitellogenin-6 OS=Caenorhabditis elegans GN=vit-6 PE=1 SV=5	0	99	RVPTPMGLPVQFTSK	Oxidation(M)@6	missed R-V@1	0.00425299	1672.9	558.641	1672.9	558.64	3
1	254.68	254.68	66.26	sp|P18948|VIT6_CAEEL	Vitellogenin-6 OS=Caenorhabditis elegans GN=vit-6 PE=1 SV=5	0	99	RVPTPMGLPVQFTSK		missed R-V@1	0.00334006	1656.91	553.309	1656.9	553.308	3
1	254.68	254.68	66.26	sp|P18948|VIT6_CAEEL	Vitellogenin-6 OS=Caenorhabditis elegans GN=vit-6 PE=1 SV=5	0	99	RVPTPMGLPVQFTSK		missed R-V@1	-0.000402948	1656.9	553.308	1656.9	553.308	3
1	254.68	254.68	66.26	sp|P18948|VIT6_CAEEL	Vitellogenin-6 OS=Caenorhabditis elegans GN=vit-6 PE=1 SV=5	0	99	RVPTPMGLPVQFTSK	Oxidation(M)@6	missed R-V@1	0.00120494	1672.9	558.64	1672.9	558.64	3
1	254.68	254.68	66.26	sp|P18948|VIT6_CAEEL	Vitellogenin-6 OS=Caenorhabditis elegans GN=vit-6 PE=1 SV=5	0	99	RVPTPMGLPVQFTSK		missed R-V@1	-0.000787293	1656.9	553.308	1656.9	553.308	3
1	254.68	254.68	66.26	sp|P18948|VIT6_CAEEL	Vitellogenin-6 OS=Caenorhabditis elegans GN=vit-6 PE=1 SV=5	0	99	SDNQEPTFSFTNVER			0.00513702	1769.79	885.903	1769.79	885.9	2
1	254.68	254.68	66.26	sp|P18948|VIT6_CAEEL	Vitellogenin-6 OS=Caenorhabditis elegans GN=vit-6 PE=1 SV=5	0	99	SDNQEPTFSFTNVER			0.00970094	1769.8	590.939	1769.79	590.936	3
1	254.68	254.68	66.26	sp|P18948|VIT6_CAEEL	Vitellogenin-6 OS=Caenorhabditis elegans GN=vit-6 PE=1 SV=5	0	99	SDNQEPTFSFTNVER			0.00970094	1769.8	590.939	1769.79	590.936	3
1	254.68	254.68	66.26	sp|P18948|VIT6_CAEEL	Vitellogenin-6 OS=Caenorhabditis elegans GN=vit-6 PE=1 SV=5	0	99	SDNQEPTFSFTNVER			0.00127811	1769.79	590.936	1769.79	590.936	3
1	254.68	254.68	66.26	sp|P18948|VIT6_CAEEL	Vitellogenin-6 OS=Caenorhabditis elegans GN=vit-6 PE=1 SV=5	0	99	SDNQEPTFSFTNVER			0.000916027	1769.79	590.936	1769.79	590.936	3
1	254.68	254.68	66.26	sp|P18948|VIT6_CAEEL	Vitellogenin-6 OS=Caenorhabditis elegans GN=vit-6 PE=1 SV=5	0	99	SDNQEPTFSFTNVER			-0.00135841	1769.78	885.899	1769.79	885.9	2
1	254.68	254.68	66.26	sp|P18948|VIT6_CAEEL	Vitellogenin-6 OS=Caenorhabditis elegans GN=vit-6 PE=1 SV=5	0	99	SDNQEPTFSFTNVER			0.00620989	1769.79	885.903	1769.79	885.9	2
1	254.68	254.68	66.26	sp|P18948|VIT6_CAEEL	Vitellogenin-6 OS=Caenorhabditis elegans GN=vit-6 PE=1 SV=5	0	99	SDNQEPTFSFTNVER			-0.00327737	1769.78	885.898	1769.79	885.9	2
1	254.68	254.68	66.26	sp|P18948|VIT6_CAEEL	Vitellogenin-6 OS=Caenorhabditis elegans GN=vit-6 PE=1 SV=5	0	99	SDNQEPTFSFTNVER			0.00307921	1769.79	590.937	1769.79	590.936	3
1	254.68	254.68	66.26	sp|P18948|VIT6_CAEEL	Vitellogenin-6 OS=Caenorhabditis elegans GN=vit-6 PE=1 SV=5	0	99	SDNQEPTFSFTNVER			-0.000344538	1769.79	885.9	1769.79	885.9	2
1	254.68	254.68	66.26	sp|P18948|VIT6_CAEEL	Vitellogenin-6 OS=Caenorhabditis elegans GN=vit-6 PE=1 SV=5	0	99	SDNQEPTFSFTNVER			0.00555012	1769.79	590.938	1769.79	590.936	3
1	254.68	254.68	66.26	sp|P18948|VIT6_CAEEL	Vitellogenin-6 OS=Caenorhabditis elegans GN=vit-6 PE=1 SV=5	0	99	SDNQEPTFSFTNVER			0.000128883	1769.79	885.9	1769.79	885.9	2
1	254.68	254.68	66.26	sp|P18948|VIT6_CAEEL	Vitellogenin-6 OS=Caenorhabditis elegans GN=vit-6 PE=1 SV=5	0	99	SDNQEPTFSFTNVER			0.00347387	1769.79	590.937	1769.79	590.936	3
1	254.68	254.68	66.26	sp|P18948|VIT6_CAEEL	Vitellogenin-6 OS=Caenorhabditis elegans GN=vit-6 PE=1 SV=5	0	99	SDNQEPTFSFTNVER			-0.00537364	1769.78	885.897	1769.79	885.9	2
1	254.68	254.68	66.26	sp|P18948|VIT6_CAEEL	Vitellogenin-6 OS=Caenorhabditis elegans GN=vit-6 PE=1 SV=5	0	99	SDNQEPTFSFTNVER			-0.0118246	1769.77	885.894	1769.79	885.9	2
1	254.68	254.68	66.26	sp|P18948|VIT6_CAEEL	Vitellogenin-6 OS=Caenorhabditis elegans GN=vit-6 PE=1 SV=5	0	99	SDNQEPTFSFTNVER			-0.00307652	1769.78	885.899	1769.79	885.9	2
1	254.68	254.68	66.26	sp|P18948|VIT6_CAEEL	Vitellogenin-6 OS=Caenorhabditis elegans GN=vit-6 PE=1 SV=5	0	99	SDNQEPTFSFTNVER			0.000415872	1769.79	590.936	1769.79	590.936	3
1	254.68	254.68	66.26	sp|P18948|VIT6_CAEEL	Vitellogenin-6 OS=Caenorhabditis elegans GN=vit-6 PE=1 SV=5	0	99	SDNQEPTFSFTNVER			-0.00302118	1769.78	885.899	1769.79	885.9	2
1	254.68	254.68	66.26	sp|P18948|VIT6_CAEEL	Vitellogenin-6 OS=Caenorhabditis elegans GN=vit-6 PE=1 SV=5	0	99	SDNQEPTFSFTNVER			0.00566861	1769.79	590.938	1769.79	590.936	3
1	254.68	254.68	66.26	sp|P18948|VIT6_CAEEL	Vitellogenin-6 OS=Caenorhabditis elegans GN=vit-6 PE=1 SV=5	0	99	SDNQEPTFSFTNVER			0.0136864	1769.8	590.94	1769.79	590.936	3
1	254.68	254.68	66.26	sp|P18948|VIT6_CAEEL	Vitellogenin-6 OS=Caenorhabditis elegans GN=vit-6 PE=1 SV=5	0	99	SDNQEPTFSFTNVER			0.00278049	1769.79	590.937	1769.79	590.936	3
1	254.68	254.68	66.26	sp|P18948|VIT6_CAEEL	Vitellogenin-6 OS=Caenorhabditis elegans GN=vit-6 PE=1 SV=5	0	99	SDNQEPTFSFTNVER			0.00348062	1769.79	885.902	1769.79	885.9	2
1	254.68	254.68	66.26	sp|P18948|VIT6_CAEEL	Vitellogenin-6 OS=Caenorhabditis elegans GN=vit-6 PE=1 SV=5	0	99	SDNQEPTFSFTNVER			0.00779243	1769.79	885.904	1769.79	885.9	2
1	254.68	254.68	66.26	sp|P18948|VIT6_CAEEL	Vitellogenin-6 OS=Caenorhabditis elegans GN=vit-6 PE=1 SV=5	0	99	SDNQEPTFSFTNVER			0.00304047	1769.79	590.937	1769.79	590.936	3
1	254.68	254.68	66.26	sp|P18948|VIT6_CAEEL	Vitellogenin-6 OS=Caenorhabditis elegans GN=vit-6 PE=1 SV=5	0	99	SDNQEPTFSFTNVER			0.000372948	1769.79	590.936	1769.79	590.936	3
1	254.68	254.68	66.26	sp|P18948|VIT6_CAEEL	Vitellogenin-6 OS=Caenorhabditis elegans GN=vit-6 PE=1 SV=5	0	99	SDNQEPTFSFTNVER			-0.00082523	1769.78	885.9	1769.79	885.9	2
1	254.68	254.68	66.26	sp|P18948|VIT6_CAEEL	Vitellogenin-6 OS=Caenorhabditis elegans GN=vit-6 PE=1 SV=5	0	99	SDNQEPTFSFTNVER	Cation:Na(E)@5		-0.00607721	1791.76	598.261	1791.77	598.263	3
1	254.68	254.68	66.26	sp|P18948|VIT6_CAEEL	Vitellogenin-6 OS=Caenorhabditis elegans GN=vit-6 PE=1 SV=5	0	99	SDNQEPTFSFTNVER			0.00748913	1769.79	590.938	1769.79	590.936	3
1	254.68	254.68	66.26	sp|P18948|VIT6_CAEEL	Vitellogenin-6 OS=Caenorhabditis elegans GN=vit-6 PE=1 SV=5	0	99	SDNQEPTFSFTNVER			0.0084079	1769.79	885.904	1769.79	885.9	2
1	254.68	254.68	66.26	sp|P18948|VIT6_CAEEL	Vitellogenin-6 OS=Caenorhabditis elegans GN=vit-6 PE=1 SV=5	0	99	SDNQEPTFSFTNVER			0.0256508	1769.81	885.913	1769.79	885.9	2
1	254.68	254.68	66.26	sp|P18948|VIT6_CAEEL	Vitellogenin-6 OS=Caenorhabditis elegans GN=vit-6 PE=1 SV=5	0	99	SDNQEPTFSFTNVER			-0.000996614	1769.78	885.9	1769.79	885.9	2
1	254.68	254.68	66.26	sp|P18948|VIT6_CAEEL	Vitellogenin-6 OS=Caenorhabditis elegans GN=vit-6 PE=1 SV=5	0	99	SDNQEPTFSFTNVER			0.000837942	1769.79	590.936	1769.79	590.936	3
1	254.68	254.68	66.26	sp|P18948|VIT6_CAEEL	Vitellogenin-6 OS=Caenorhabditis elegans GN=vit-6 PE=1 SV=5	0	99	SDNQEPTFSFTNVER			-0.000996614	1769.78	885.9	1769.79	885.9	2
1	254.68	254.68	66.26	sp|P18948|VIT6_CAEEL	Vitellogenin-6 OS=Caenorhabditis elegans GN=vit-6 PE=1 SV=5	0	99	SDNQEPTFSFTNVER	Deamidated(N)@12		0.0215636	1770.79	591.271	1770.77	591.264	3
1	254.68	254.68	66.26	sp|P18948|VIT6_CAEEL	Vitellogenin-6 OS=Caenorhabditis elegans GN=vit-6 PE=1 SV=5	0	99	SDNQEPTFSFTNVER			0.00822155	1769.79	590.939	1769.79	590.936	3
1	254.68	254.68	66.26	sp|P18948|VIT6_CAEEL	Vitellogenin-6 OS=Caenorhabditis elegans GN=vit-6 PE=1 SV=5	0	99	SDNQEPTFSFTNVER			-0.00119144	1769.78	885.899	1769.79	885.9	2
1	254.68	254.68	66.26	sp|P18948|VIT6_CAEEL	Vitellogenin-6 OS=Caenorhabditis elegans GN=vit-6 PE=1 SV=5	0	99	SDNQEPTFSFTNVER			0.00460151	1769.79	885.902	1769.79	885.9	2
1	254.68	254.68	66.26	sp|P18948|VIT6_CAEEL	Vitellogenin-6 OS=Caenorhabditis elegans GN=vit-6 PE=1 SV=5	0	99	SDNQEPTFSFTNVER			0.00901825	1769.79	885.905	1769.79	885.9	2
1	254.68	254.68	66.26	sp|P18948|VIT6_CAEEL	Vitellogenin-6 OS=Caenorhabditis elegans GN=vit-6 PE=1 SV=5	0	99	SGSFQPTEFLSNLLEK		cleaved A-S@N-term	-0.00382584	1795.9	898.955	1795.9	898.957	2
1	254.68	254.68	66.26	sp|P18948|VIT6_CAEEL	Vitellogenin-6 OS=Caenorhabditis elegans GN=vit-6 PE=1 SV=5	0	99	SGSFQPTEFLSNLLEK	Formyl@N-term	cleaved A-S@N-term	-0.000338809	1823.89	912.954	1823.89	912.954	2
1	254.68	254.68	66.26	sp|P18948|VIT6_CAEEL	Vitellogenin-6 OS=Caenorhabditis elegans GN=vit-6 PE=1 SV=5	0	99	SIYFNTLALAGTR			0.000490018	1425.76	713.888	1425.76	713.888	2
1	254.68	254.68	66.26	sp|P18948|VIT6_CAEEL	Vitellogenin-6 OS=Caenorhabditis elegans GN=vit-6 PE=1 SV=5	0	99	SIYFNTLALAGTR			-0.00111819	1425.76	713.888	1425.76	713.888	2
1	254.68	254.68	66.26	sp|P18948|VIT6_CAEEL	Vitellogenin-6 OS=Caenorhabditis elegans GN=vit-6 PE=1 SV=5	0	99	SIYFNTLALAGTR			-0.00111819	1425.76	713.888	1425.76	713.888	2
1	254.68	254.68	66.26	sp|P18948|VIT6_CAEEL	Vitellogenin-6 OS=Caenorhabditis elegans GN=vit-6 PE=1 SV=5	0	99	SIYFNTLALAGTR			0.000473797	1425.76	713.888	1425.76	713.888	2
1	254.68	254.68	66.26	sp|P18948|VIT6_CAEEL	Vitellogenin-6 OS=Caenorhabditis elegans GN=vit-6 PE=1 SV=5	0	99	SIYFNTLALAGTR			-0.000136557	1425.76	713.888	1425.76	713.888	2
1	254.68	254.68	66.26	sp|P18948|VIT6_CAEEL	Vitellogenin-6 OS=Caenorhabditis elegans GN=vit-6 PE=1 SV=5	0	99	SIYFNTLALAGTR			-0.00191073	1425.76	713.887	1425.76	713.888	2
1	254.68	254.68	66.26	sp|P18948|VIT6_CAEEL	Vitellogenin-6 OS=Caenorhabditis elegans GN=vit-6 PE=1 SV=5	0	99	SIYFNTLALAGTR			-0.00191073	1425.76	713.887	1425.76	713.888	2
1	254.68	254.68	66.26	sp|P18948|VIT6_CAEEL	Vitellogenin-6 OS=Caenorhabditis elegans GN=vit-6 PE=1 SV=5	0	99	SIYFNTLALAGTR			0.000692113	1425.76	713.888	1425.76	713.888	2
1	254.68	254.68	66.26	sp|P18948|VIT6_CAEEL	Vitellogenin-6 OS=Caenorhabditis elegans GN=vit-6 PE=1 SV=5	0	99	SIYFNTLALAGTR			-0.00376206	1425.76	713.886	1425.76	713.888	2
1	254.68	254.68	66.26	sp|P18948|VIT6_CAEEL	Vitellogenin-6 OS=Caenorhabditis elegans GN=vit-6 PE=1 SV=5	0	99	SIYFNTLALAGTR	Deamidated(N)@5		0.0175898	1426.76	714.389	1426.75	714.38	2
1	254.68	254.68	66.26	sp|P18948|VIT6_CAEEL	Vitellogenin-6 OS=Caenorhabditis elegans GN=vit-6 PE=1 SV=5	0	99	SIYFNTLALAGTR			-0.0015648	1425.76	713.887	1425.76	713.888	2
1	254.68	254.68	66.26	sp|P18948|VIT6_CAEEL	Vitellogenin-6 OS=Caenorhabditis elegans GN=vit-6 PE=1 SV=5	0	99	SIYFNTLALAGTR			-0.0015648	1425.76	713.887	1425.76	713.888	2
1	254.68	254.68	66.26	sp|P18948|VIT6_CAEEL	Vitellogenin-6 OS=Caenorhabditis elegans GN=vit-6 PE=1 SV=5	0	99	SIYFNTLALAGTR			-0.000588239	1425.76	713.888	1425.76	713.888	2
1	254.68	254.68	66.26	sp|P18948|VIT6_CAEEL	Vitellogenin-6 OS=Caenorhabditis elegans GN=vit-6 PE=1 SV=5	0	99	SIYFNTLALAGTR	Carbamyl@N-term		-0.00570838	1468.76	735.388	1468.77	735.391	2
1	254.68	254.68	66.26	sp|P18948|VIT6_CAEEL	Vitellogenin-6 OS=Caenorhabditis elegans GN=vit-6 PE=1 SV=5	0	99	SIYFNTLALAGTR			-0.00238365	1425.76	713.887	1425.76	713.888	2
1	254.68	254.68	66.26	sp|P18948|VIT6_CAEEL	Vitellogenin-6 OS=Caenorhabditis elegans GN=vit-6 PE=1 SV=5	0	99	SIYFNTLALAGTR			0.000692113	1425.76	713.888	1425.76	713.888	2
1	254.68	254.68	66.26	sp|P18948|VIT6_CAEEL	Vitellogenin-6 OS=Caenorhabditis elegans GN=vit-6 PE=1 SV=5	0	99	SIYFNTLALAGTR			-0.00144483	1425.76	713.887	1425.76	713.888	2
1	254.68	254.68	66.26	sp|P18948|VIT6_CAEEL	Vitellogenin-6 OS=Caenorhabditis elegans GN=vit-6 PE=1 SV=5	0	99	SIYFNTLALAGTR			-0.00238365	1425.76	713.887	1425.76	713.888	2
1	254.68	254.68	66.26	sp|P18948|VIT6_CAEEL	Vitellogenin-6 OS=Caenorhabditis elegans GN=vit-6 PE=1 SV=5	0	99	SIYFNTLALAGTR			0.000322974	1425.76	713.888	1425.76	713.888	2
1	254.68	254.68	66.26	sp|P18948|VIT6_CAEEL	Vitellogenin-6 OS=Caenorhabditis elegans GN=vit-6 PE=1 SV=5	0	99	SIYFNTLALAGTR			-0.000427827	1425.76	713.888	1425.76	713.888	2
1	254.68	254.68	66.26	sp|P18948|VIT6_CAEEL	Vitellogenin-6 OS=Caenorhabditis elegans GN=vit-6 PE=1 SV=5	0	99	SIYFNTLALAGTR			-0.000305756	1425.76	713.888	1425.76	713.888	2
1	254.68	254.68	66.26	sp|P18948|VIT6_CAEEL	Vitellogenin-6 OS=Caenorhabditis elegans GN=vit-6 PE=1 SV=5	0	99	SIYFNTLALAGTR			-0.00144483	1425.76	713.887	1425.76	713.888	2
1	254.68	254.68	66.26	sp|P18948|VIT6_CAEEL	Vitellogenin-6 OS=Caenorhabditis elegans GN=vit-6 PE=1 SV=5	0	99	SIYFNTLALAGTR			0.00191574	1425.76	713.889	1425.76	713.888	2
1	254.68	254.68	66.26	sp|P18948|VIT6_CAEEL	Vitellogenin-6 OS=Caenorhabditis elegans GN=vit-6 PE=1 SV=5	0	99	SIYFNTLALAGTR			-0.000525638	1425.76	713.888	1425.76	713.888	2
1	254.68	254.68	66.26	sp|P18948|VIT6_CAEEL	Vitellogenin-6 OS=Caenorhabditis elegans GN=vit-6 PE=1 SV=5	0	99	SIYFNTLALAGTR			-0.000647707	1425.76	713.888	1425.76	713.888	2
1	254.68	254.68	66.26	sp|P18948|VIT6_CAEEL	Vitellogenin-6 OS=Caenorhabditis elegans GN=vit-6 PE=1 SV=5	0	99	SIYFNTLALAGTR	Deamidated(N)@5		0.0207026	1426.77	714.39	1426.75	714.38	2
1	254.68	254.68	66.26	sp|P18948|VIT6_CAEEL	Vitellogenin-6 OS=Caenorhabditis elegans GN=vit-6 PE=1 SV=5	0	99	SIYFNTLALAGTR			-0.00103818	1425.76	713.888	1425.76	713.888	2
1	254.68	254.68	66.26	sp|P18948|VIT6_CAEEL	Vitellogenin-6 OS=Caenorhabditis elegans GN=vit-6 PE=1 SV=5	0	99	SIYFNTLALAGTR			-6.16149e-05	1425.76	713.888	1425.76	713.888	2
1	254.68	254.68	66.26	sp|P18948|VIT6_CAEEL	Vitellogenin-6 OS=Caenorhabditis elegans GN=vit-6 PE=1 SV=5	0	99	SIYFNTLALAGTR			0.00064467	1425.76	713.888	1425.76	713.888	2
1	254.68	254.68	66.26	sp|P18948|VIT6_CAEEL	Vitellogenin-6 OS=Caenorhabditis elegans GN=vit-6 PE=1 SV=5	0	99	SIYFNTLALAGTR			-0.00228501	1425.76	713.887	1425.76	713.888	2
1	254.68	254.68	66.26	sp|P18948|VIT6_CAEEL	Vitellogenin-6 OS=Caenorhabditis elegans GN=vit-6 PE=1 SV=5	0	99	SIYFNTLALAGTR			-0.010053	1425.75	713.883	1425.76	713.888	2
1	254.68	254.68	66.26	sp|P18948|VIT6_CAEEL	Vitellogenin-6 OS=Caenorhabditis elegans GN=vit-6 PE=1 SV=5	0	99	SIYFNTLALAGTR			0.00064467	1425.76	713.888	1425.76	713.888	2
1	254.68	254.68	66.26	sp|P18948|VIT6_CAEEL	Vitellogenin-6 OS=Caenorhabditis elegans GN=vit-6 PE=1 SV=5	0	99	SIYFNTLALAGTR			-0.00111819	1425.76	713.888	1425.76	713.888	2
1	254.68	254.68	66.26	sp|P18948|VIT6_CAEEL	Vitellogenin-6 OS=Caenorhabditis elegans GN=vit-6 PE=1 SV=5	0	99	SIYFNTLALAGTR	Carbamyl@N-term		0.00105428	1468.77	735.391	1468.77	735.391	2
1	254.68	254.68	66.26	sp|P18948|VIT6_CAEEL	Vitellogenin-6 OS=Caenorhabditis elegans GN=vit-6 PE=1 SV=5	0	99	SIYFNTLALAGTR			-0.00228501	1425.76	713.887	1425.76	713.888	2
1	254.68	254.68	66.26	sp|P18948|VIT6_CAEEL	Vitellogenin-6 OS=Caenorhabditis elegans GN=vit-6 PE=1 SV=5	0	99	SQHLFAPISEK			0.000258314	1255.66	419.559	1255.66	419.559	3
1	254.68	254.68	66.26	sp|P18948|VIT6_CAEEL	Vitellogenin-6 OS=Caenorhabditis elegans GN=vit-6 PE=1 SV=5	0	99	SQHLFAPISEK			-1.00075	1254.66	419.226	1255.66	419.559	3
1	254.68	254.68	66.26	sp|P18948|VIT6_CAEEL	Vitellogenin-6 OS=Caenorhabditis elegans GN=vit-6 PE=1 SV=5	0	99	SQHLFAPISEK	Acetyl@N-term; Deamidated(Q)@2		0.0127501	1298.66	650.339	1298.65	650.333	2
1	254.68	254.68	66.26	sp|P18948|VIT6_CAEEL	Vitellogenin-6 OS=Caenorhabditis elegans GN=vit-6 PE=1 SV=5	0	99	SQHLFAPISEK	Carbamyl@N-term		0.00436106	1298.67	650.34	1298.66	650.338	2
1	254.68	254.68	66.26	sp|P18948|VIT6_CAEEL	Vitellogenin-6 OS=Caenorhabditis elegans GN=vit-6 PE=1 SV=5	0	99	SQHLFAPISEK			0.00284903	1255.66	419.56	1255.66	419.559	3
1	254.68	254.68	66.26	sp|P18948|VIT6_CAEEL	Vitellogenin-6 OS=Caenorhabditis elegans GN=vit-6 PE=1 SV=5	0	99	SQHLFAPISEK			0.00776566	1255.66	419.562	1255.66	419.559	3
1	254.68	254.68	66.26	sp|P18948|VIT6_CAEEL	Vitellogenin-6 OS=Caenorhabditis elegans GN=vit-6 PE=1 SV=5	0	99	SQHLFAPISEK			0.0033233	1255.66	419.56	1255.66	419.559	3
1	254.68	254.68	66.26	sp|P18948|VIT6_CAEEL	Vitellogenin-6 OS=Caenorhabditis elegans GN=vit-6 PE=1 SV=5	0	99	SQHLFAPISEK			0.00213311	1255.66	419.56	1255.66	419.559	3
1	254.68	254.68	66.26	sp|P18948|VIT6_CAEEL	Vitellogenin-6 OS=Caenorhabditis elegans GN=vit-6 PE=1 SV=5	0	99	SQHLFAPISEK			0.000829861	1255.66	419.56	1255.66	419.559	3
1	254.68	254.68	66.26	sp|P18948|VIT6_CAEEL	Vitellogenin-6 OS=Caenorhabditis elegans GN=vit-6 PE=1 SV=5	0	99	SQHLFAPISEK			0.00202004	1255.66	419.56	1255.66	419.559	3
1	254.68	254.68	66.26	sp|P18948|VIT6_CAEEL	Vitellogenin-6 OS=Caenorhabditis elegans GN=vit-6 PE=1 SV=5	0	99	SQHLFAPISEK			0.00376456	1255.66	419.56	1255.66	419.559	3
1	254.68	254.68	66.26	sp|P18948|VIT6_CAEEL	Vitellogenin-6 OS=Caenorhabditis elegans GN=vit-6 PE=1 SV=5	0	99	SQHLFAPISEK			0.000145151	1255.66	628.835	1255.66	628.835	2
1	254.68	254.68	66.26	sp|P18948|VIT6_CAEEL	Vitellogenin-6 OS=Caenorhabditis elegans GN=vit-6 PE=1 SV=5	0	99	SQHLFAPISEK			0.0047666	1255.66	419.561	1255.66	419.559	3
1	254.68	254.68	66.26	sp|P18948|VIT6_CAEEL	Vitellogenin-6 OS=Caenorhabditis elegans GN=vit-6 PE=1 SV=5	0	99	SQHLFAPISEK			0.000380663	1255.66	419.559	1255.66	419.559	3
1	254.68	254.68	66.26	sp|P18948|VIT6_CAEEL	Vitellogenin-6 OS=Caenorhabditis elegans GN=vit-6 PE=1 SV=5	0	99	SQHLFAPISEK			0.00118766	1255.66	628.836	1255.66	628.835	2
1	254.68	254.68	66.26	sp|P18948|VIT6_CAEEL	Vitellogenin-6 OS=Caenorhabditis elegans GN=vit-6 PE=1 SV=5	0	99	SQHLFAPISEK			0.00451859	1255.66	628.838	1255.66	628.835	2
1	254.68	254.68	66.26	sp|P18948|VIT6_CAEEL	Vitellogenin-6 OS=Caenorhabditis elegans GN=vit-6 PE=1 SV=5	0	99	SQHLFAPISEK			0.00202004	1255.66	419.56	1255.66	419.559	3
1	254.68	254.68	66.26	sp|P18948|VIT6_CAEEL	Vitellogenin-6 OS=Caenorhabditis elegans GN=vit-6 PE=1 SV=5	0	99	SQHLFAPISEK			-0.00044687	1255.66	419.559	1255.66	419.559	3
1	254.68	254.68	66.26	sp|P18948|VIT6_CAEEL	Vitellogenin-6 OS=Caenorhabditis elegans GN=vit-6 PE=1 SV=5	0	99	SQHLFAPISEK			0.00147073	1255.66	419.56	1255.66	419.559	3
1	254.68	254.68	66.26	sp|P18948|VIT6_CAEEL	Vitellogenin-6 OS=Caenorhabditis elegans GN=vit-6 PE=1 SV=5	0	99	SQHLFAPISEK			0.00284903	1255.66	419.56	1255.66	419.559	3
1	254.68	254.68	66.26	sp|P18948|VIT6_CAEEL	Vitellogenin-6 OS=Caenorhabditis elegans GN=vit-6 PE=1 SV=5	0	99	SQHLFAPISEK			0.0121195	1255.67	628.841	1255.66	628.835	2
1	254.68	254.68	66.26	sp|P18948|VIT6_CAEEL	Vitellogenin-6 OS=Caenorhabditis elegans GN=vit-6 PE=1 SV=5	0	99	SQHLFAPISEK			0.00213311	1255.66	419.56	1255.66	419.559	3
1	254.68	254.68	66.26	sp|P18948|VIT6_CAEEL	Vitellogenin-6 OS=Caenorhabditis elegans GN=vit-6 PE=1 SV=5	0	99	SQHLFAPISEK	Carbamyl@N-term		0.00574061	1298.67	650.341	1298.66	650.338	2
1	254.68	254.68	66.26	sp|P18948|VIT6_CAEEL	Vitellogenin-6 OS=Caenorhabditis elegans GN=vit-6 PE=1 SV=5	0	99	SQHLFAPISEK			0.00405022	1255.66	419.561	1255.66	419.559	3
1	254.68	254.68	66.26	sp|P18948|VIT6_CAEEL	Vitellogenin-6 OS=Caenorhabditis elegans GN=vit-6 PE=1 SV=5	0	99	SQHLFAPISEK			0.00257437	1255.66	419.56	1255.66	419.559	3
1	254.68	254.68	66.26	sp|P18948|VIT6_CAEEL	Vitellogenin-6 OS=Caenorhabditis elegans GN=vit-6 PE=1 SV=5	0	99	SQHLFAPISEK			0.00277398	1255.66	419.56	1255.66	419.559	3
1	254.68	254.68	66.26	sp|P18948|VIT6_CAEEL	Vitellogenin-6 OS=Caenorhabditis elegans GN=vit-6 PE=1 SV=5	0	99	SQHLFAPISEK			0.00117384	1255.66	419.56	1255.66	419.559	3
1	254.68	254.68	66.26	sp|P18948|VIT6_CAEEL	Vitellogenin-6 OS=Caenorhabditis elegans GN=vit-6 PE=1 SV=5	0	99	SQHLFAPISEK			0.0015838	1255.66	419.56	1255.66	419.559	3
1	254.68	254.68	66.26	sp|P18948|VIT6_CAEEL	Vitellogenin-6 OS=Caenorhabditis elegans GN=vit-6 PE=1 SV=5	0	99	SQHLFAPISEK			0.000833869	1255.66	419.56	1255.66	419.559	3
1	254.68	254.68	66.26	sp|P18948|VIT6_CAEEL	Vitellogenin-6 OS=Caenorhabditis elegans GN=vit-6 PE=1 SV=5	0	99	SQHLFAPISEK			-0.000798834	1255.66	628.835	1255.66	628.835	2
1	254.68	254.68	66.26	sp|P18948|VIT6_CAEEL	Vitellogenin-6 OS=Caenorhabditis elegans GN=vit-6 PE=1 SV=5	0	99	SQHLFAPISEK			0.00278056	1255.66	419.56	1255.66	419.559	3
1	254.68	254.68	66.26	sp|P18948|VIT6_CAEEL	Vitellogenin-6 OS=Caenorhabditis elegans GN=vit-6 PE=1 SV=5	0	99	SQHLFAPISEK			0.00240777	1255.66	419.56	1255.66	419.559	3
1	254.68	254.68	66.26	sp|P18948|VIT6_CAEEL	Vitellogenin-6 OS=Caenorhabditis elegans GN=vit-6 PE=1 SV=5	0	99	SQHLFAPISEK			0.00367658	1255.66	419.56	1255.66	419.559	3
1	254.68	254.68	66.26	sp|P18948|VIT6_CAEEL	Vitellogenin-6 OS=Caenorhabditis elegans GN=vit-6 PE=1 SV=5	0	99	SQHLFAPISEK			0.00055921	1255.66	419.56	1255.66	419.559	3
1	254.68	254.68	66.26	sp|P18948|VIT6_CAEEL	Vitellogenin-6 OS=Caenorhabditis elegans GN=vit-6 PE=1 SV=5	0	99	SQHLFAPISEK			0.00055921	1255.66	419.56	1255.66	419.559	3
1	254.68	254.68	66.26	sp|P18948|VIT6_CAEEL	Vitellogenin-6 OS=Caenorhabditis elegans GN=vit-6 PE=1 SV=5	0	99	SQHLFAPISEK			0.000833869	1255.66	419.56	1255.66	419.559	3
1	254.68	254.68	66.26	sp|P18948|VIT6_CAEEL	Vitellogenin-6 OS=Caenorhabditis elegans GN=vit-6 PE=1 SV=5	0	99	SQHLFAPISEK			0.000380663	1255.66	419.559	1255.66	419.559	3
1	254.68	254.68	66.26	sp|P18948|VIT6_CAEEL	Vitellogenin-6 OS=Caenorhabditis elegans GN=vit-6 PE=1 SV=5	0	99	SQHLFAPISEK			0.00431662	1255.66	419.561	1255.66	419.559	3
1	254.68	254.68	66.26	sp|P18948|VIT6_CAEEL	Vitellogenin-6 OS=Caenorhabditis elegans GN=vit-6 PE=1 SV=5	0	99	SQHLFAPISEK	Carbamyl@N-term		-0.000560689	1298.66	650.338	1298.66	650.338	2
1	254.68	254.68	66.26	sp|P18948|VIT6_CAEEL	Vitellogenin-6 OS=Caenorhabditis elegans GN=vit-6 PE=1 SV=5	0	99	SQHLFAPISEK			0.00390105	1255.66	419.561	1255.66	419.559	3
1	254.68	254.68	66.26	sp|P18948|VIT6_CAEEL	Vitellogenin-6 OS=Caenorhabditis elegans GN=vit-6 PE=1 SV=5	0	99	SQHLFAPISEK			0.00110853	1255.66	419.56	1255.66	419.559	3
1	254.68	254.68	66.26	sp|P18948|VIT6_CAEEL	Vitellogenin-6 OS=Caenorhabditis elegans GN=vit-6 PE=1 SV=5	0	99	SYANNESPCEQTFSSR	Carbamidomethyl(C)@9		0.0012743	1875.77	938.893	1875.77	938.892	2
1	254.68	254.68	66.26	sp|P18948|VIT6_CAEEL	Vitellogenin-6 OS=Caenorhabditis elegans GN=vit-6 PE=1 SV=5	0	99	SYANNESPCEQTFSSR	Carbamidomethyl(C)@9		0.00474358	1875.77	626.265	1875.77	626.264	3
1	254.68	254.68	66.26	sp|P18948|VIT6_CAEEL	Vitellogenin-6 OS=Caenorhabditis elegans GN=vit-6 PE=1 SV=5	0	99	SYANNESPCEQTFSSR	Carbamidomethyl(C)@9		0.00154067	1875.77	626.264	1875.77	626.264	3
1	254.68	254.68	66.26	sp|P18948|VIT6_CAEEL	Vitellogenin-6 OS=Caenorhabditis elegans GN=vit-6 PE=1 SV=5	0	99	SYANNESPCEQTFSSR	Carbamidomethyl(C)@9		0.000586162	1875.77	938.892	1875.77	938.892	2
1	254.68	254.68	66.26	sp|P18948|VIT6_CAEEL	Vitellogenin-6 OS=Caenorhabditis elegans GN=vit-6 PE=1 SV=5	0	99	SYANNESPCEQTFSSR	Carbamidomethyl(C)@9		-0.00089911	1875.77	626.263	1875.77	626.264	3
1	254.68	254.68	66.26	sp|P18948|VIT6_CAEEL	Vitellogenin-6 OS=Caenorhabditis elegans GN=vit-6 PE=1 SV=5	0	99	SYANNESPCEQTFSSR	Carbamidomethyl(C)@9		-0.00572816	1875.76	938.889	1875.77	938.892	2
1	254.68	254.68	66.26	sp|P18948|VIT6_CAEEL	Vitellogenin-6 OS=Caenorhabditis elegans GN=vit-6 PE=1 SV=5	0	99	SYANNESPCEQTFSSR	Carbamidomethyl(C)@9		0.00355744	1875.77	938.894	1875.77	938.892	2
1	254.68	254.68	66.26	sp|P18948|VIT6_CAEEL	Vitellogenin-6 OS=Caenorhabditis elegans GN=vit-6 PE=1 SV=5	0	99	SYANNESPCEQTFSSR	Carbamidomethyl(C)@9		0.000792037	1875.77	626.264	1875.77	626.264	3
1	254.68	254.68	66.26	sp|P18948|VIT6_CAEEL	Vitellogenin-6 OS=Caenorhabditis elegans GN=vit-6 PE=1 SV=5	0	99	SYANNESPCEQTFSSR	Carbamidomethyl(C)@9		0.00701789	1875.78	938.895	1875.77	938.892	2
1	254.68	254.68	66.26	sp|P18948|VIT6_CAEEL	Vitellogenin-6 OS=Caenorhabditis elegans GN=vit-6 PE=1 SV=5	0	99	SYANNESPCEQTFSSR	Carbamidomethyl(C)@9		0.00474358	1875.77	626.265	1875.77	626.264	3
1	254.68	254.68	66.26	sp|P18948|VIT6_CAEEL	Vitellogenin-6 OS=Caenorhabditis elegans GN=vit-6 PE=1 SV=5	0	99	SYANNESPCEQTFSSR	Carbamidomethyl(C)@9		-0.00993612	1875.76	626.26	1875.77	626.264	3
1	254.68	254.68	66.26	sp|P18948|VIT6_CAEEL	Vitellogenin-6 OS=Caenorhabditis elegans GN=vit-6 PE=1 SV=5	0	99	SYANNESPCEQTFSSR	Carbamidomethyl(C)@9		-0.00149091	1875.77	626.263	1875.77	626.264	3
1	254.68	254.68	66.26	sp|P18948|VIT6_CAEEL	Vitellogenin-6 OS=Caenorhabditis elegans GN=vit-6 PE=1 SV=5	0	99	SYANNESPCEQTFSSR	Deamidated(N)@5; Carbamidomethyl(C)@9		0.017916	1876.77	626.598	1876.75	626.592	3
1	254.68	254.68	66.26	sp|P18948|VIT6_CAEEL	Vitellogenin-6 OS=Caenorhabditis elegans GN=vit-6 PE=1 SV=5	0	99	SYANNESPCEQTFSSR	Carbamidomethyl(C)@9		0.00117446	1875.77	626.264	1875.77	626.264	3
1	254.68	254.68	66.26	sp|P18948|VIT6_CAEEL	Vitellogenin-6 OS=Caenorhabditis elegans GN=vit-6 PE=1 SV=5	0	99	SYANNESPCEQTFSSR	Carbamidomethyl(C)@9		-0.00149091	1875.77	626.263	1875.77	626.264	3
1	254.68	254.68	66.26	sp|P18948|VIT6_CAEEL	Vitellogenin-6 OS=Caenorhabditis elegans GN=vit-6 PE=1 SV=5	0	99	SYANNESPCEQTFSSR	Carbamidomethyl(C)@9		0.000273048	1875.77	938.892	1875.77	938.892	2
1	254.68	254.68	66.26	sp|P18948|VIT6_CAEEL	Vitellogenin-6 OS=Caenorhabditis elegans GN=vit-6 PE=1 SV=5	0	99	SYANNESPCEQTFSSR	Carbamidomethyl(C)@9		-0.00185712	1875.77	626.263	1875.77	626.264	3
1	254.68	254.68	66.26	sp|P18948|VIT6_CAEEL	Vitellogenin-6 OS=Caenorhabditis elegans GN=vit-6 PE=1 SV=5	0	99	SYANNESPCEQTFSSR	Carbamidomethyl(C)@9		0.00216324	1875.77	938.893	1875.77	938.892	2
1	254.68	254.68	66.26	sp|P18948|VIT6_CAEEL	Vitellogenin-6 OS=Caenorhabditis elegans GN=vit-6 PE=1 SV=5	0	99	SYANNESPCEQTFSSR	Carbamidomethyl(C)@9		0.000199433	1875.77	938.892	1875.77	938.892	2
1	254.68	254.68	66.26	sp|P18948|VIT6_CAEEL	Vitellogenin-6 OS=Caenorhabditis elegans GN=vit-6 PE=1 SV=5	0	99	SYANNESPCEQTFSSR	Deamidated(N)@5; Carbamidomethyl(C)@9		-0.0094805	1876.74	939.379	1876.75	939.384	2
1	254.68	254.68	66.26	sp|P18948|VIT6_CAEEL	Vitellogenin-6 OS=Caenorhabditis elegans GN=vit-6 PE=1 SV=5	0	99	SYANNESPCEQTFSSR	Carbamidomethyl(C)@9		-0.023669	1875.75	626.256	1875.77	626.264	3
1	254.68	254.68	66.26	sp|P18948|VIT6_CAEEL	Vitellogenin-6 OS=Caenorhabditis elegans GN=vit-6 PE=1 SV=5	0	99	SYANNESPCEQTFSSR	Carbamidomethyl(C)@9		0.00315086	1875.77	626.265	1875.77	626.264	3
1	254.68	254.68	66.26	sp|P18948|VIT6_CAEEL	Vitellogenin-6 OS=Caenorhabditis elegans GN=vit-6 PE=1 SV=5	0	99	SYANNESPCEQTFSSR	Carbamidomethyl(C)@9		0.00240486	1875.77	626.264	1875.77	626.264	3
1	254.68	254.68	66.26	sp|P18948|VIT6_CAEEL	Vitellogenin-6 OS=Caenorhabditis elegans GN=vit-6 PE=1 SV=5	0	99	SYANNESPCEQTFSSR	Carbamidomethyl(C)@9		0.000379758	1875.77	626.264	1875.77	626.264	3
1	254.68	254.68	66.26	sp|P18948|VIT6_CAEEL	Vitellogenin-6 OS=Caenorhabditis elegans GN=vit-6 PE=1 SV=5	0	99	SYANNESPCEQTFSSR	Carbamidomethyl(C)@9		0.00495357	1875.77	626.265	1875.77	626.264	3
1	254.68	254.68	66.26	sp|P18948|VIT6_CAEEL	Vitellogenin-6 OS=Caenorhabditis elegans GN=vit-6 PE=1 SV=5	0	99	SYANNESPCEQTFSSR	Carbamidomethyl(C)@9		0.000562862	1875.77	626.264	1875.77	626.264	3
1	254.68	254.68	66.26	sp|P18948|VIT6_CAEEL	Vitellogenin-6 OS=Caenorhabditis elegans GN=vit-6 PE=1 SV=5	0	99	TEEGLICR	Carbamidomethyl(C)@7		0.000770435	976.466	489.24	976.465	489.24	2
1	254.68	254.68	66.26	sp|P18948|VIT6_CAEEL	Vitellogenin-6 OS=Caenorhabditis elegans GN=vit-6 PE=1 SV=5	0	99	TEEGLICR	Carbamidomethyl(C)@7		0.000290666	976.465	489.24	976.465	489.24	2
1	254.68	254.68	66.26	sp|P18948|VIT6_CAEEL	Vitellogenin-6 OS=Caenorhabditis elegans GN=vit-6 PE=1 SV=5	0	99	TEEGLICR	Carbamidomethyl(C)@7		0.000207946	976.465	489.24	976.465	489.24	2
1	254.68	254.68	66.26	sp|P18948|VIT6_CAEEL	Vitellogenin-6 OS=Caenorhabditis elegans GN=vit-6 PE=1 SV=5	0	99	TLANAGLDLSVYPLEK			-0.000958635	1702.91	852.464	1702.91	852.464	2
1	254.68	254.68	66.26	sp|P18948|VIT6_CAEEL	Vitellogenin-6 OS=Caenorhabditis elegans GN=vit-6 PE=1 SV=5	0	99	TLANAGLDLSVYPLEK			-0.00559915	1702.91	852.462	1702.91	852.464	2
1	254.68	254.68	66.26	sp|P18948|VIT6_CAEEL	Vitellogenin-6 OS=Caenorhabditis elegans GN=vit-6 PE=1 SV=5	0	99	TLANAGLDLSVYPLEK			-0.00473199	1702.91	568.644	1702.91	568.645	3
1	254.68	254.68	66.26	sp|P18948|VIT6_CAEEL	Vitellogenin-6 OS=Caenorhabditis elegans GN=vit-6 PE=1 SV=5	0	99	TLANAGLDLSVYPLEK			0.00140864	1702.92	568.646	1702.91	568.645	3
1	254.68	254.68	66.26	sp|P18948|VIT6_CAEEL	Vitellogenin-6 OS=Caenorhabditis elegans GN=vit-6 PE=1 SV=5	0	99	TLANAGLDLSVYPLEK			-0.00325781	1702.91	852.463	1702.91	852.464	2
1	254.68	254.68	66.26	sp|P18948|VIT6_CAEEL	Vitellogenin-6 OS=Caenorhabditis elegans GN=vit-6 PE=1 SV=5	0	99	TLANAGLDLSVYPLEK			-0.00108878	1702.91	568.645	1702.91	568.645	3
1	254.68	254.68	66.26	sp|P18948|VIT6_CAEEL	Vitellogenin-6 OS=Caenorhabditis elegans GN=vit-6 PE=1 SV=5	0	99	TLANAGLDLSVYPLEK			-0.00145499	1702.91	568.645	1702.91	568.645	3
1	254.68	254.68	66.26	sp|P18948|VIT6_CAEEL	Vitellogenin-6 OS=Caenorhabditis elegans GN=vit-6 PE=1 SV=5	0	99	TLANAGLDLSVYPLEK			-0.000242949	1702.91	852.464	1702.91	852.464	2
1	254.68	254.68	66.26	sp|P18948|VIT6_CAEEL	Vitellogenin-6 OS=Caenorhabditis elegans GN=vit-6 PE=1 SV=5	0	99	TLANAGLDLSVYPLEK			0.000123452	1702.91	852.464	1702.91	852.464	2
1	254.68	254.68	66.26	sp|P18948|VIT6_CAEEL	Vitellogenin-6 OS=Caenorhabditis elegans GN=vit-6 PE=1 SV=5	0	99	TLANAGLDLSVYPLEK			0.000894377	1702.92	568.646	1702.91	568.645	3
1	254.68	254.68	66.26	sp|P18948|VIT6_CAEEL	Vitellogenin-6 OS=Caenorhabditis elegans GN=vit-6 PE=1 SV=5	0	99	TLANAGLDLSVYPLEK			0.000123452	1702.91	852.464	1702.91	852.464	2
1	254.68	254.68	66.26	sp|P18948|VIT6_CAEEL	Vitellogenin-6 OS=Caenorhabditis elegans GN=vit-6 PE=1 SV=5	0	99	TLANAGLDLSVYPLEK	Formyl@N-term		-0.0164132	1730.89	866.454	1730.91	866.462	2
1	254.68	254.68	66.26	sp|P18948|VIT6_CAEEL	Vitellogenin-6 OS=Caenorhabditis elegans GN=vit-6 PE=1 SV=5	0	99	TLANAGLDLSVYPLEK			-0.00151305	1702.91	852.464	1702.91	852.464	2
1	254.68	254.68	66.26	sp|P18948|VIT6_CAEEL	Vitellogenin-6 OS=Caenorhabditis elegans GN=vit-6 PE=1 SV=5	0	99	TLANAGLDLSVYPLEK			0.00166079	1702.92	852.465	1702.91	852.464	2
1	254.68	254.68	66.26	sp|P18948|VIT6_CAEEL	Vitellogenin-6 OS=Caenorhabditis elegans GN=vit-6 PE=1 SV=5	0	99	TLANAGLDLSVYPLEK	Formyl@N-term		-0.000908993	1730.91	866.461	1730.91	866.462	2
1	254.68	254.68	66.26	sp|P18948|VIT6_CAEEL	Vitellogenin-6 OS=Caenorhabditis elegans GN=vit-6 PE=1 SV=5	0	99	TLANAGLDLSVYPLEK			0.000393718	1702.91	852.465	1702.91	852.464	2
1	254.68	254.68	66.26	sp|P18948|VIT6_CAEEL	Vitellogenin-6 OS=Caenorhabditis elegans GN=vit-6 PE=1 SV=5	0	99	TLANAGLDLSVYPLEK			-0.00241228	1702.91	568.644	1702.91	568.645	3
1	254.68	254.68	66.26	sp|P18948|VIT6_CAEEL	Vitellogenin-6 OS=Caenorhabditis elegans GN=vit-6 PE=1 SV=5	0	99	TLANAGLDLSVYPLEK			-0.000216631	1702.91	852.464	1702.91	852.464	2
1	254.68	254.68	66.26	sp|P18948|VIT6_CAEEL	Vitellogenin-6 OS=Caenorhabditis elegans GN=vit-6 PE=1 SV=5	0	99	TLANAGLDLSVYPLEK			-0.00167986	1702.91	568.645	1702.91	568.645	3
1	254.68	254.68	66.26	sp|P18948|VIT6_CAEEL	Vitellogenin-6 OS=Caenorhabditis elegans GN=vit-6 PE=1 SV=5	0	99	TLANAGLDLSVYPLEK			-0.00265803	1702.91	852.463	1702.91	852.464	2
1	254.68	254.68	66.26	sp|P18948|VIT6_CAEEL	Vitellogenin-6 OS=Caenorhabditis elegans GN=vit-6 PE=1 SV=5	0	99	TLANAGLDLSVYPLEK	Carbamyl@N-term		-0.0029325	1745.92	873.966	1745.92	873.967	2
1	254.68	254.68	66.26	sp|P18948|VIT6_CAEEL	Vitellogenin-6 OS=Caenorhabditis elegans GN=vit-6 PE=1 SV=5	0	99	TLANAGLDLSVYPLEK	Formyl@N-term		-0.00771078	1730.9	866.458	1730.91	866.462	2
1	254.68	254.68	66.26	sp|P18948|VIT6_CAEEL	Vitellogenin-6 OS=Caenorhabditis elegans GN=vit-6 PE=1 SV=5	0	99	TLANAGLDLSVYPLEK			0.00164755	1702.92	568.646	1702.91	568.645	3
1	254.68	254.68	66.26	sp|P18948|VIT6_CAEEL	Vitellogenin-6 OS=Caenorhabditis elegans GN=vit-6 PE=1 SV=5	0	99	TLANAGLDLSVYPLEK			-0.00249959	1702.91	852.463	1702.91	852.464	2
1	254.68	254.68	66.26	sp|P18948|VIT6_CAEEL	Vitellogenin-6 OS=Caenorhabditis elegans GN=vit-6 PE=1 SV=5	0	99	TLANAGLDLSVYPLEK			-0.00491899	1702.91	852.462	1702.91	852.464	2
1	254.68	254.68	66.26	sp|P18948|VIT6_CAEEL	Vitellogenin-6 OS=Caenorhabditis elegans GN=vit-6 PE=1 SV=5	0	99	TLANAGLDLSVYPLEK			-0.00167986	1702.91	568.645	1702.91	568.645	3
1	254.68	254.68	66.26	sp|P18948|VIT6_CAEEL	Vitellogenin-6 OS=Caenorhabditis elegans GN=vit-6 PE=1 SV=5	0	99	TLANAGLDLSVYPLEK			0.00164755	1702.92	568.646	1702.91	568.645	3
1	254.68	254.68	66.26	sp|P18948|VIT6_CAEEL	Vitellogenin-6 OS=Caenorhabditis elegans GN=vit-6 PE=1 SV=5	0	99	TLANAGLDLSVYPLEK			-0.000613367	1702.91	852.464	1702.91	852.464	2
1	254.68	254.68	66.26	sp|P18948|VIT6_CAEEL	Vitellogenin-6 OS=Caenorhabditis elegans GN=vit-6 PE=1 SV=5	0	99	TLANAGLDLSVYPLEK			-0.000369225	1702.91	852.464	1702.91	852.464	2
1	254.68	254.68	66.26	sp|P18948|VIT6_CAEEL	Vitellogenin-6 OS=Caenorhabditis elegans GN=vit-6 PE=1 SV=5	0	99	TLANAGLDLSVYPLEK			-0.00112712	1702.91	852.464	1702.91	852.464	2
1	254.68	254.68	66.26	sp|P18948|VIT6_CAEEL	Vitellogenin-6 OS=Caenorhabditis elegans GN=vit-6 PE=1 SV=5	0	99	TLANAGLDLSVYPLEK			-0.000516774	1702.91	852.464	1702.91	852.464	2
1	254.68	254.68	66.26	sp|P18948|VIT6_CAEEL	Vitellogenin-6 OS=Caenorhabditis elegans GN=vit-6 PE=1 SV=5	0	99	TLANAGLDLSVYPLEK			-0.00241389	1702.91	852.463	1702.91	852.464	2
1	254.68	254.68	66.26	sp|P18948|VIT6_CAEEL	Vitellogenin-6 OS=Caenorhabditis elegans GN=vit-6 PE=1 SV=5	0	99	TLANAGLDLSVYPLEK			0.00269273	1702.92	852.466	1702.91	852.464	2
1	254.68	254.68	66.26	sp|P18948|VIT6_CAEEL	Vitellogenin-6 OS=Caenorhabditis elegans GN=vit-6 PE=1 SV=5	0	99	TLANAGLDLSVYPLEK			0.00269273	1702.92	852.466	1702.91	852.464	2
1	254.68	254.68	66.26	sp|P18948|VIT6_CAEEL	Vitellogenin-6 OS=Caenorhabditis elegans GN=vit-6 PE=1 SV=5	0	99	TLANAGLDLSVYPLEK			-0.00123429	1702.91	568.645	1702.91	568.645	3
1	254.68	254.68	66.26	sp|P18948|VIT6_CAEEL	Vitellogenin-6 OS=Caenorhabditis elegans GN=vit-6 PE=1 SV=5	0	99	TLANAGLDLSVYPLEK			-0.002519	1702.91	852.463	1702.91	852.464	2
1	254.68	254.68	66.26	sp|P18948|VIT6_CAEEL	Vitellogenin-6 OS=Caenorhabditis elegans GN=vit-6 PE=1 SV=5	0	99	TLANAGLDLSVYPLEK			-0.000613367	1702.91	852.464	1702.91	852.464	2
1	254.68	254.68	66.26	sp|P18948|VIT6_CAEEL	Vitellogenin-6 OS=Caenorhabditis elegans GN=vit-6 PE=1 SV=5	0	99	TLANAGLDLSVYPLEK			-0.000760914	1702.91	852.464	1702.91	852.464	2
1	254.68	254.68	66.26	sp|P18948|VIT6_CAEEL	Vitellogenin-6 OS=Caenorhabditis elegans GN=vit-6 PE=1 SV=5	0	99	TLANAGLDLSVYPLEK			0.00257964	1702.92	568.646	1702.91	568.645	3
1	254.68	254.68	66.26	sp|P18948|VIT6_CAEEL	Vitellogenin-6 OS=Caenorhabditis elegans GN=vit-6 PE=1 SV=5	0	99	TLANAGLDLSVYPLEK			-0.000868081	1702.91	568.645	1702.91	568.645	3
1	254.68	254.68	66.26	sp|P18948|VIT6_CAEEL	Vitellogenin-6 OS=Caenorhabditis elegans GN=vit-6 PE=1 SV=5	0	99	TLANAGLDLSVYPLEK			-0.00123429	1702.91	568.645	1702.91	568.645	3
1	254.68	254.68	66.26	sp|P18948|VIT6_CAEEL	Vitellogenin-6 OS=Caenorhabditis elegans GN=vit-6 PE=1 SV=5	0	99	TLANAGLDLSVYPLEK			-0.00024276	1702.91	852.464	1702.91	852.464	2
1	254.68	254.68	66.26	sp|P18948|VIT6_CAEEL	Vitellogenin-6 OS=Caenorhabditis elegans GN=vit-6 PE=1 SV=5	0	99	TLANAGLDLSVYPLEK			-0.00332439	1702.91	852.463	1702.91	852.464	2
1	254.68	254.68	66.26	sp|P18948|VIT6_CAEEL	Vitellogenin-6 OS=Caenorhabditis elegans GN=vit-6 PE=1 SV=5	0	99	TLANAGLDLSVYPLEK			-0.00516749	1702.91	568.644	1702.91	568.645	3
1	254.68	254.68	66.26	sp|P18948|VIT6_CAEEL	Vitellogenin-6 OS=Caenorhabditis elegans GN=vit-6 PE=1 SV=5	0	99	TLANAGLDLSVYPLEK			-0.00133551	1702.91	568.645	1702.91	568.645	3
1	254.68	254.68	66.26	sp|P18948|VIT6_CAEEL	Vitellogenin-6 OS=Caenorhabditis elegans GN=vit-6 PE=1 SV=5	0	99	TLANAGLDLSVYPLEK			-0.00133322	1702.91	568.645	1702.91	568.645	3
1	254.68	254.68	66.26	sp|P18948|VIT6_CAEEL	Vitellogenin-6 OS=Caenorhabditis elegans GN=vit-6 PE=1 SV=5	0	99	TLANAGLDLSVYPLEK			-0.00161242	1702.91	568.645	1702.91	568.645	3
1	254.68	254.68	66.26	sp|P18948|VIT6_CAEEL	Vitellogenin-6 OS=Caenorhabditis elegans GN=vit-6 PE=1 SV=5	0	99	TLANAGLDLSVYPLEK			0.00147204	1702.92	852.465	1702.91	852.464	2
1	254.68	254.68	66.26	sp|P18948|VIT6_CAEEL	Vitellogenin-6 OS=Caenorhabditis elegans GN=vit-6 PE=1 SV=5	0	99	TLEGECEVLYTVEEIKKEDEQR	Carbamidomethyl(C)@6	missed K-K@16; missed K-E@17	0.00503732	2696.29	899.771	2696.29	899.769	3
1	254.68	254.68	66.26	sp|P18948|VIT6_CAEEL	Vitellogenin-6 OS=Caenorhabditis elegans GN=vit-6 PE=1 SV=5	0	99	TQIRGEELK		missed R-G@4	-0.000950394	1072.59	537.301	1072.59	537.301	2
1	254.68	254.68	66.26	sp|P18948|VIT6_CAEEL	Vitellogenin-6 OS=Caenorhabditis elegans GN=vit-6 PE=1 SV=5	0	99	TQIRGEELK		missed R-G@4	-0.00257169	1072.59	537.3	1072.59	537.301	2
1	254.68	254.68	66.26	sp|P18948|VIT6_CAEEL	Vitellogenin-6 OS=Caenorhabditis elegans GN=vit-6 PE=1 SV=5	0	99	TQIRGEELK		missed R-G@4	-0.00163458	1072.59	537.3	1072.59	537.301	2
1	254.68	254.68	66.26	sp|P18948|VIT6_CAEEL	Vitellogenin-6 OS=Caenorhabditis elegans GN=vit-6 PE=1 SV=5	0	99	TQIRGEELK		missed R-G@4	0.00174777	1072.59	537.302	1072.59	537.301	2
1	254.68	254.68	66.26	sp|P18948|VIT6_CAEEL	Vitellogenin-6 OS=Caenorhabditis elegans GN=vit-6 PE=1 SV=5	0	99	TRFATSQQESNSMK		missed R-F@2	0.00501296	1613.75	538.925	1613.75	538.923	3
1	254.68	254.68	66.26	sp|P18948|VIT6_CAEEL	Vitellogenin-6 OS=Caenorhabditis elegans GN=vit-6 PE=1 SV=5	0	99	TRFATSQQESNSMK		missed R-F@2	-0.00176594	1613.75	538.922	1613.75	538.923	3
1	254.68	254.68	66.26	sp|P18948|VIT6_CAEEL	Vitellogenin-6 OS=Caenorhabditis elegans GN=vit-6 PE=1 SV=5	0	99	TSELVYNQESEWAEQQWAQTGEEK			0.00704447	2869.28	957.432	2869.27	957.43	3
1	254.68	254.68	66.26	sp|P18948|VIT6_CAEEL	Vitellogenin-6 OS=Caenorhabditis elegans GN=vit-6 PE=1 SV=5	0	99	TSELVYNQESEWAEQQWAQTGEEK			0.00594583	2869.27	957.432	2869.27	957.43	3
1	254.68	254.68	66.26	sp|P18948|VIT6_CAEEL	Vitellogenin-6 OS=Caenorhabditis elegans GN=vit-6 PE=1 SV=5	0	99	TSELVYNQESEWAEQQWAQTGEEK			0.00228841	2869.27	957.431	2869.27	957.43	3
1	254.68	254.68	66.26	sp|P18948|VIT6_CAEEL	Vitellogenin-6 OS=Caenorhabditis elegans GN=vit-6 PE=1 SV=5	0	99	TSELVYNQESEWAEQQWAQTGEEK			0.00228841	2869.27	957.431	2869.27	957.43	3
1	254.68	254.68	66.26	sp|P18948|VIT6_CAEEL	Vitellogenin-6 OS=Caenorhabditis elegans GN=vit-6 PE=1 SV=5	0	99	TSELVYNQESEWAEQQWAQTGEEK			0.0133044	2869.28	957.434	2869.27	957.43	3
1	254.68	254.68	66.26	sp|P18948|VIT6_CAEEL	Vitellogenin-6 OS=Caenorhabditis elegans GN=vit-6 PE=1 SV=5	0	99	TSELVYNQESEWAEQQWAQTGEEK			0.00504023	2869.27	957.432	2869.27	957.43	3
1	254.68	254.68	66.26	sp|P18948|VIT6_CAEEL	Vitellogenin-6 OS=Caenorhabditis elegans GN=vit-6 PE=1 SV=5	0	99	TSELVYNQESEWAEQQWAQTGEEK			0.00155204	2869.27	957.43	2869.27	957.43	3
1	254.68	254.68	66.26	sp|P18948|VIT6_CAEEL	Vitellogenin-6 OS=Caenorhabditis elegans GN=vit-6 PE=1 SV=5	0	99	TSELVYNQESEWAEQQWAQTGEEK			0.00155204	2869.27	957.43	2869.27	957.43	3
1	254.68	254.68	66.26	sp|P18948|VIT6_CAEEL	Vitellogenin-6 OS=Caenorhabditis elegans GN=vit-6 PE=1 SV=5	0	99	TSELVYNQESEWAEQQWAQTGEEK			-0.000231671	2869.27	957.43	2869.27	957.43	3
1	254.68	254.68	66.26	sp|P18948|VIT6_CAEEL	Vitellogenin-6 OS=Caenorhabditis elegans GN=vit-6 PE=1 SV=5	0	99	TSELVYNQESEWAEQQWAQTGEEK			0.000134535	2869.27	957.43	2869.27	957.43	3
1	254.68	254.68	66.26	sp|P18948|VIT6_CAEEL	Vitellogenin-6 OS=Caenorhabditis elegans GN=vit-6 PE=1 SV=5	0	99	TSELVYNQESEWAEQQWAQTGEEK			0.00759448	2869.28	957.432	2869.27	957.43	3
1	254.68	254.68	66.26	sp|P18948|VIT6_CAEEL	Vitellogenin-6 OS=Caenorhabditis elegans GN=vit-6 PE=1 SV=5	0	99	TSELVYNQESEWAEQQWAQTGEEK			0.000456042	2869.27	957.43	2869.27	957.43	3
1	254.68	254.68	66.26	sp|P18948|VIT6_CAEEL	Vitellogenin-6 OS=Caenorhabditis elegans GN=vit-6 PE=1 SV=5	0	99	TSELVYNQESEWAEQQWAQTGEEK			0.0130804	2869.28	957.434	2869.27	957.43	3
1	254.68	254.68	66.26	sp|P18948|VIT6_CAEEL	Vitellogenin-6 OS=Caenorhabditis elegans GN=vit-6 PE=1 SV=5	0	99	TSELVYNQESEWAEQQWAQTGEEK			0.00504023	2869.27	957.432	2869.27	957.43	3
1	254.68	254.68	66.26	sp|P18948|VIT6_CAEEL	Vitellogenin-6 OS=Caenorhabditis elegans GN=vit-6 PE=1 SV=5	0	99	TSELVYNQESEWAEQQWAQTGEEK			0.0157634	2869.28	957.435	2869.27	957.43	3
1	254.68	254.68	66.26	sp|P18948|VIT6_CAEEL	Vitellogenin-6 OS=Caenorhabditis elegans GN=vit-6 PE=1 SV=5	0	99	TSELVYNQESEWAEQQWAQTGEEK			0.00504023	2869.27	957.432	2869.27	957.43	3
1	254.68	254.68	66.26	sp|P18948|VIT6_CAEEL	Vitellogenin-6 OS=Caenorhabditis elegans GN=vit-6 PE=1 SV=5	0	99	TSELVYNQESEWAEQQWAQTGEEK			0.0136363	2869.28	957.434	2869.27	957.43	3
1	254.68	254.68	66.26	sp|P18948|VIT6_CAEEL	Vitellogenin-6 OS=Caenorhabditis elegans GN=vit-6 PE=1 SV=5	0	99	TSELVYNQESEWAEQQWAQTGEEK			0.00277379	2869.27	957.431	2869.27	957.43	3
1	254.68	254.68	66.26	sp|P18948|VIT6_CAEEL	Vitellogenin-6 OS=Caenorhabditis elegans GN=vit-6 PE=1 SV=5	0	99	TSELVYNQESEWAEQQWAQTGEEK			0.00667896	2869.27	957.432	2869.27	957.43	3
1	254.68	254.68	66.26	sp|P18948|VIT6_CAEEL	Vitellogenin-6 OS=Caenorhabditis elegans GN=vit-6 PE=1 SV=5	0	99	TSELVYNQESEWAEQQWAQTGEEK			0.00430781	2869.27	957.431	2869.27	957.43	3
1	254.68	254.68	66.26	sp|P18948|VIT6_CAEEL	Vitellogenin-6 OS=Caenorhabditis elegans GN=vit-6 PE=1 SV=5	0	99	TSELVYNQESEWAEQQWAQTGEEK			0.00123315	2869.27	957.43	2869.27	957.43	3
1	254.68	254.68	66.26	sp|P18948|VIT6_CAEEL	Vitellogenin-6 OS=Caenorhabditis elegans GN=vit-6 PE=1 SV=5	0	99	TSELVYNQESEWAEQQWAQTGEEK			0.00141549	2869.27	718.325	2869.27	718.324	4
1	254.68	254.68	66.26	sp|P18948|VIT6_CAEEL	Vitellogenin-6 OS=Caenorhabditis elegans GN=vit-6 PE=1 SV=5	0	99	TSELVYNQESEWAEQQWAQTGEEK			0.00259095	2869.27	957.431	2869.27	957.43	3
1	254.68	254.68	66.26	sp|P18948|VIT6_CAEEL	Vitellogenin-6 OS=Caenorhabditis elegans GN=vit-6 PE=1 SV=5	0	99	TSVYCLPSSNSWAR	Carbamidomethyl(C)@5	cleaved V-T@N-term	0.000280052	1626.75	814.38	1626.75	814.38	2
1	254.68	254.68	66.26	sp|P18948|VIT6_CAEEL	Vitellogenin-6 OS=Caenorhabditis elegans GN=vit-6 PE=1 SV=5	0	99	TSVYCLPSSNSWAR	Carbamidomethyl(C)@5	cleaved V-T@N-term	0.000280052	1626.75	814.38	1626.75	814.38	2
1	254.68	254.68	66.26	sp|P18948|VIT6_CAEEL	Vitellogenin-6 OS=Caenorhabditis elegans GN=vit-6 PE=1 SV=5	0	99	TSVYCLPSSNSWAR	Carbamidomethyl(C)@5	cleaved V-T@N-term	0.000280052	1626.75	814.38	1626.75	814.38	2
1	254.68	254.68	66.26	sp|P18948|VIT6_CAEEL	Vitellogenin-6 OS=Caenorhabditis elegans GN=vit-6 PE=1 SV=5	0	99	TSVYCLPSSNSWAR	Carbamidomethyl(C)@5	cleaved V-T@N-term	0.00811838	1626.75	814.384	1626.75	814.38	2
1	254.68	254.68	66.26	sp|P18948|VIT6_CAEEL	Vitellogenin-6 OS=Caenorhabditis elegans GN=vit-6 PE=1 SV=5	0	99	TSVYCLPSSNSWAR	Carbamidomethyl(C)@5	cleaved V-T@N-term	0.00116039	1626.75	814.381	1626.75	814.38	2
1	254.68	254.68	66.26	sp|P18948|VIT6_CAEEL	Vitellogenin-6 OS=Caenorhabditis elegans GN=vit-6 PE=1 SV=5	0	99	TSVYCLPSSNSWAR	Carbamidomethyl(C)@5	cleaved V-T@N-term	-0.00382628	1626.74	814.378	1626.75	814.38	2
1	254.68	254.68	66.26	sp|P18948|VIT6_CAEEL	Vitellogenin-6 OS=Caenorhabditis elegans GN=vit-6 PE=1 SV=5	0	99	TSVYCLPSSNSWAR	Carbamidomethyl(C)@5	cleaved V-T@N-term	0.00185318	1626.75	814.381	1626.75	814.38	2
1	254.68	254.68	66.26	sp|P18948|VIT6_CAEEL	Vitellogenin-6 OS=Caenorhabditis elegans GN=vit-6 PE=1 SV=5	0	99	TSVYCLPSSNSWAR	Carbamidomethyl(C)@5	cleaved V-T@N-term	0.000444335	1626.75	814.38	1626.75	814.38	2
1	254.68	254.68	66.26	sp|P18948|VIT6_CAEEL	Vitellogenin-6 OS=Caenorhabditis elegans GN=vit-6 PE=1 SV=5	0	99	TSVYCLPSSNSWAR	Carbamidomethyl(C)@5	cleaved V-T@N-term	-0.000478728	1626.75	543.256	1626.75	543.256	3
1	254.68	254.68	66.26	sp|P18948|VIT6_CAEEL	Vitellogenin-6 OS=Caenorhabditis elegans GN=vit-6 PE=1 SV=5	0	99	TSVYCLPSSNSWAR	Carbamidomethyl(C)@5	cleaved V-T@N-term	0.00132744	1626.75	814.381	1626.75	814.38	2
1	254.68	254.68	66.26	sp|P18948|VIT6_CAEEL	Vitellogenin-6 OS=Caenorhabditis elegans GN=vit-6 PE=1 SV=5	0	99	TSVYCLPSSNSWAR	Carbamidomethyl(C)@5	cleaved V-T@N-term	0.000922608	1626.75	543.256	1626.75	543.256	3
1	254.68	254.68	66.26	sp|P18948|VIT6_CAEEL	Vitellogenin-6 OS=Caenorhabditis elegans GN=vit-6 PE=1 SV=5	0	99	TSVYCLPSSNSWAR	Carbamidomethyl(C)@5	cleaved V-T@N-term	0.00361816	1626.75	814.382	1626.75	814.38	2
1	254.68	254.68	66.26	sp|P18948|VIT6_CAEEL	Vitellogenin-6 OS=Caenorhabditis elegans GN=vit-6 PE=1 SV=5	0	99	TSVYCLPSSNSWAR	Carbamidomethyl(C)@5	cleaved V-T@N-term	0.000369777	1626.75	814.38	1626.75	814.38	2
1	254.68	254.68	66.26	sp|P18948|VIT6_CAEEL	Vitellogenin-6 OS=Caenorhabditis elegans GN=vit-6 PE=1 SV=5	0	99	TSVYCLPSSNSWAR	Carbamidomethyl(C)@5	cleaved V-T@N-term	-0.00125168	1626.74	814.38	1626.75	814.38	2
1	254.68	254.68	66.26	sp|P18948|VIT6_CAEEL	Vitellogenin-6 OS=Caenorhabditis elegans GN=vit-6 PE=1 SV=5	0	99	TSVYCLPSSNSWAR	Carbamidomethyl(C)@5	cleaved V-T@N-term	0.000115301	1626.75	543.256	1626.75	543.256	3
1	254.68	254.68	66.26	sp|P18948|VIT6_CAEEL	Vitellogenin-6 OS=Caenorhabditis elegans GN=vit-6 PE=1 SV=5	0	99	TSVYCLPSSNSWAR	Carbamidomethyl(C)@5	cleaved V-T@N-term	0.00448363	1626.75	814.383	1626.75	814.38	2
1	254.68	254.68	66.26	sp|P18948|VIT6_CAEEL	Vitellogenin-6 OS=Caenorhabditis elegans GN=vit-6 PE=1 SV=5	0	99	TSVYCLPSSNSWAR	Carbamidomethyl(C)@5	cleaved V-T@N-term	0.000810545	1626.75	814.381	1626.75	814.38	2
1	254.68	254.68	66.26	sp|P18948|VIT6_CAEEL	Vitellogenin-6 OS=Caenorhabditis elegans GN=vit-6 PE=1 SV=5	0	99	TSVYCLPSSNSWAR	Carbamidomethyl(C)@5	cleaved V-T@N-term	-0.000182107	1626.75	814.38	1626.75	814.38	2
1	254.68	254.68	66.26	sp|P18948|VIT6_CAEEL	Vitellogenin-6 OS=Caenorhabditis elegans GN=vit-6 PE=1 SV=5	0	99	TSVYCLPSSNSWAR	Carbamidomethyl(C)@5	cleaved V-T@N-term	0.00425438	1626.75	543.257	1626.75	543.256	3
1	254.68	254.68	66.26	sp|P18948|VIT6_CAEEL	Vitellogenin-6 OS=Caenorhabditis elegans GN=vit-6 PE=1 SV=5	0	99	TSVYCLPSSNSWAR	Carbamidomethyl(C)@5	cleaved V-T@N-term	0.00053073	1626.75	814.381	1626.75	814.38	2
1	254.68	254.68	66.26	sp|P18948|VIT6_CAEEL	Vitellogenin-6 OS=Caenorhabditis elegans GN=vit-6 PE=1 SV=5	0	99	TSVYCLPSSNSWAR	Carbamidomethyl(C)@5	cleaved V-T@N-term	0.00168742	1626.75	543.256	1626.75	543.256	3
1	254.68	254.68	66.26	sp|P18948|VIT6_CAEEL	Vitellogenin-6 OS=Caenorhabditis elegans GN=vit-6 PE=1 SV=5	0	99	TSVYCLPSSNSWAR	Carbamidomethyl(C)@5	cleaved V-T@N-term	0.000428236	1626.75	814.38	1626.75	814.38	2
1	254.68	254.68	66.26	sp|P18948|VIT6_CAEEL	Vitellogenin-6 OS=Caenorhabditis elegans GN=vit-6 PE=1 SV=5	0	99	TVEELKEQK		missed K-E@6	-0.000707077	1102.59	552.3	1102.59	552.301	2
1	254.68	254.68	66.26	sp|P18948|VIT6_CAEEL	Vitellogenin-6 OS=Caenorhabditis elegans GN=vit-6 PE=1 SV=5	0	99	TVEELKEQK		missed K-E@6	-0.000707077	1102.59	552.3	1102.59	552.301	2
1	254.68	254.68	66.26	sp|P18948|VIT6_CAEEL	Vitellogenin-6 OS=Caenorhabditis elegans GN=vit-6 PE=1 SV=5	0	99	TVEELKEQK		missed K-E@6	-9.67263e-05	1102.59	552.301	1102.59	552.301	2
1	254.68	254.68	66.26	sp|P18948|VIT6_CAEEL	Vitellogenin-6 OS=Caenorhabditis elegans GN=vit-6 PE=1 SV=5	0	99	TVEELKEQK		missed K-E@6	0.00151308	1102.59	552.302	1102.59	552.301	2
1	254.68	254.68	66.26	sp|P18948|VIT6_CAEEL	Vitellogenin-6 OS=Caenorhabditis elegans GN=vit-6 PE=1 SV=5	0	99	TVEELKEQK		missed K-E@6	0.000590728	1102.59	552.301	1102.59	552.301	2
1	254.68	254.68	66.26	sp|P18948|VIT6_CAEEL	Vitellogenin-6 OS=Caenorhabditis elegans GN=vit-6 PE=1 SV=5	0	99	TVEELKEQK	Carbamyl@N-term	missed K-E@6	-0.00161851	1145.59	573.803	1145.59	573.804	2
1	254.68	254.68	66.26	sp|P18948|VIT6_CAEEL	Vitellogenin-6 OS=Caenorhabditis elegans GN=vit-6 PE=1 SV=5	0	99	TVEELKEQK		missed K-E@6	0.00126894	1102.59	552.301	1102.59	552.301	2
1	254.68	254.68	66.26	sp|P18948|VIT6_CAEEL	Vitellogenin-6 OS=Caenorhabditis elegans GN=vit-6 PE=1 SV=5	0	99	TVEELKEQK		missed K-E@6	0.000468659	1102.59	552.301	1102.59	552.301	2
1	254.68	254.68	66.26	sp|P18948|VIT6_CAEEL	Vitellogenin-6 OS=Caenorhabditis elegans GN=vit-6 PE=1 SV=5	0	99	TVEELKEQK		missed K-E@6	-0.0022885	1102.58	552.3	1102.59	552.301	2
1	254.68	254.68	66.26	sp|P18948|VIT6_CAEEL	Vitellogenin-6 OS=Caenorhabditis elegans GN=vit-6 PE=1 SV=5	0	99	TVEELKEQK		missed K-E@6	0.00156728	1102.59	552.302	1102.59	552.301	2
1	254.68	254.68	66.26	sp|P18948|VIT6_CAEEL	Vitellogenin-6 OS=Caenorhabditis elegans GN=vit-6 PE=1 SV=5	0	99	TVEELKEQK		missed K-E@6	0.00197142	1102.59	552.302	1102.59	552.301	2
1	254.68	254.68	66.26	sp|P18948|VIT6_CAEEL	Vitellogenin-6 OS=Caenorhabditis elegans GN=vit-6 PE=1 SV=5	0	99	TVEELKEQK		missed K-E@6	-0.000592073	1102.59	552.301	1102.59	552.301	2
1	254.68	254.68	66.26	sp|P18948|VIT6_CAEEL	Vitellogenin-6 OS=Caenorhabditis elegans GN=vit-6 PE=1 SV=5	0	99	TVEELKEQK		missed K-E@6	0.00126894	1102.59	552.301	1102.59	552.301	2
1	254.68	254.68	66.26	sp|P18948|VIT6_CAEEL	Vitellogenin-6 OS=Caenorhabditis elegans GN=vit-6 PE=1 SV=5	0	99	TVEELKEQK		missed K-E@6	-0.0047803	1102.58	552.298	1102.59	552.301	2
1	254.68	254.68	66.26	sp|P18948|VIT6_CAEEL	Vitellogenin-6 OS=Caenorhabditis elegans GN=vit-6 PE=1 SV=5	0	99	TVEELKEQK		missed K-E@6	0.00101471	1102.59	552.301	1102.59	552.301	2
1	254.68	254.68	66.26	sp|P18948|VIT6_CAEEL	Vitellogenin-6 OS=Caenorhabditis elegans GN=vit-6 PE=1 SV=5	0	99	TVEELKEQK		missed K-E@6	0.00125885	1102.59	552.301	1102.59	552.301	2
1	254.68	254.68	66.26	sp|P18948|VIT6_CAEEL	Vitellogenin-6 OS=Caenorhabditis elegans GN=vit-6 PE=1 SV=5	0	99	TVEELKEQK		missed K-E@6	0.00162506	1102.59	552.302	1102.59	552.301	2
1	254.68	254.68	66.26	sp|P18948|VIT6_CAEEL	Vitellogenin-6 OS=Caenorhabditis elegans GN=vit-6 PE=1 SV=5	0	99	TVEELKEQK		missed K-E@6	0.00126894	1102.59	552.301	1102.59	552.301	2
1	254.68	254.68	66.26	sp|P18948|VIT6_CAEEL	Vitellogenin-6 OS=Caenorhabditis elegans GN=vit-6 PE=1 SV=5	0	99	TVEELKEQK		missed K-E@6	-0.00181278	1102.59	552.3	1102.59	552.301	2
1	254.68	254.68	66.26	sp|P18948|VIT6_CAEEL	Vitellogenin-6 OS=Caenorhabditis elegans GN=vit-6 PE=1 SV=5	0	99	TVEELKEQK		missed K-E@6	-0.00248203	1102.58	552.3	1102.59	552.301	2
1	254.68	254.68	66.26	sp|P18948|VIT6_CAEEL	Vitellogenin-6 OS=Caenorhabditis elegans GN=vit-6 PE=1 SV=5	0	99	TVEELKEQK		missed K-E@6	0.000648497	1102.59	552.301	1102.59	552.301	2
1	254.68	254.68	66.26	sp|P18948|VIT6_CAEEL	Vitellogenin-6 OS=Caenorhabditis elegans GN=vit-6 PE=1 SV=5	0	99	TVEELKEQK		missed K-E@6	-0.00185276	1102.59	552.3	1102.59	552.301	2
1	254.68	254.68	66.26	sp|P18948|VIT6_CAEEL	Vitellogenin-6 OS=Caenorhabditis elegans GN=vit-6 PE=1 SV=5	0	99	TVEELKEQK		missed K-E@6	0.00234468	1102.59	552.302	1102.59	552.301	2
1	254.68	254.68	66.26	sp|P18948|VIT6_CAEEL	Vitellogenin-6 OS=Caenorhabditis elegans GN=vit-6 PE=1 SV=5	0	99	TVEELKEQK		missed K-E@6	0.000344498	1102.59	552.301	1102.59	552.301	2
1	254.68	254.68	66.26	sp|P18948|VIT6_CAEEL	Vitellogenin-6 OS=Caenorhabditis elegans GN=vit-6 PE=1 SV=5	0	99	VASTHVLSLR			0.000782173	1081.63	541.82	1081.62	541.819	2
1	254.68	254.68	66.26	sp|P18948|VIT6_CAEEL	Vitellogenin-6 OS=Caenorhabditis elegans GN=vit-6 PE=1 SV=5	0	99	VASTHVLSLR			0.00194288	1081.63	541.82	1081.62	541.819	2
1	254.68	254.68	66.26	sp|P18948|VIT6_CAEEL	Vitellogenin-6 OS=Caenorhabditis elegans GN=vit-6 PE=1 SV=5	0	99	VASTHVLSLR			-0.00119997	1081.62	541.819	1081.62	541.819	2
1	254.68	254.68	66.26	sp|P18948|VIT6_CAEEL	Vitellogenin-6 OS=Caenorhabditis elegans GN=vit-6 PE=1 SV=5	0	99	VASTHVLSLR			-0.00464439	1081.62	541.817	1081.62	541.819	2
1	254.68	254.68	66.26	sp|P18948|VIT6_CAEEL	Vitellogenin-6 OS=Caenorhabditis elegans GN=vit-6 PE=1 SV=5	0	99	VASTHVLSLR			0.0025327	1081.63	541.821	1081.62	541.819	2
1	254.68	254.68	66.26	sp|P18948|VIT6_CAEEL	Vitellogenin-6 OS=Caenorhabditis elegans GN=vit-6 PE=1 SV=5	0	99	VFVQKNGVK	Deamidated(N)@6	missed K-N@5	0.00241318	1018.58	510.299	1018.58	510.298	2
1	254.68	254.68	66.26	sp|P18948|VIT6_CAEEL	Vitellogenin-6 OS=Caenorhabditis elegans GN=vit-6 PE=1 SV=5	0	99	VICPIAEVGTK	Carbamidomethyl(C)@3		0.00194152	1185.64	593.83	1185.64	593.829	2
1	254.68	254.68	66.26	sp|P18948|VIT6_CAEEL	Vitellogenin-6 OS=Caenorhabditis elegans GN=vit-6 PE=1 SV=5	0	99	VICPIAEVGTK	Carbamidomethyl(C)@3		0.000686287	1185.64	593.829	1185.64	593.829	2
1	254.68	254.68	66.26	sp|P18948|VIT6_CAEEL	Vitellogenin-6 OS=Caenorhabditis elegans GN=vit-6 PE=1 SV=5	0	99	VICPIAEVGTK	Carbamidomethyl(C)@3		-0.00113823	1185.64	593.828	1185.64	593.829	2
1	254.68	254.68	66.26	sp|P18948|VIT6_CAEEL	Vitellogenin-6 OS=Caenorhabditis elegans GN=vit-6 PE=1 SV=5	0	99	VICPIAEVGTK	Carbamidomethyl(C)@3		-0.0023949	1185.64	593.827	1185.64	593.829	2
1	254.68	254.68	66.26	sp|P18948|VIT6_CAEEL	Vitellogenin-6 OS=Caenorhabditis elegans GN=vit-6 PE=1 SV=5	0	99	VICPIAEVGTK	Carbamidomethyl(C)@3		0.000220504	1185.64	593.829	1185.64	593.829	2
1	254.68	254.68	66.26	sp|P18948|VIT6_CAEEL	Vitellogenin-6 OS=Caenorhabditis elegans GN=vit-6 PE=1 SV=5	0	99	VICPIAEVGTK	Carbamidomethyl(C)@3		-0.00354773	1185.64	593.827	1185.64	593.829	2
1	254.68	254.68	66.26	sp|P18948|VIT6_CAEEL	Vitellogenin-6 OS=Caenorhabditis elegans GN=vit-6 PE=1 SV=5	0	99	VICPIAEVGTK	Carbamidomethyl(C)@3		-0.00354773	1185.64	593.827	1185.64	593.829	2
1	254.68	254.68	66.26	sp|P18948|VIT6_CAEEL	Vitellogenin-6 OS=Caenorhabditis elegans GN=vit-6 PE=1 SV=5	0	99	VICPIAEVGTK	Carbamidomethyl(C)@3		-0.00252591	1185.64	593.827	1185.64	593.829	2
1	254.68	254.68	66.26	sp|P18948|VIT6_CAEEL	Vitellogenin-6 OS=Caenorhabditis elegans GN=vit-6 PE=1 SV=5	0	99	VICPIAEVGTK	Carbamidomethyl(C)@3		-0.000777531	1185.64	593.828	1185.64	593.829	2
1	254.68	254.68	66.26	sp|P18948|VIT6_CAEEL	Vitellogenin-6 OS=Caenorhabditis elegans GN=vit-6 PE=1 SV=5	0	99	VICPIAEVGTK	Carbamidomethyl(C)@3		0.000220504	1185.64	593.829	1185.64	593.829	2
1	254.68	254.68	66.26	sp|P18948|VIT6_CAEEL	Vitellogenin-6 OS=Caenorhabditis elegans GN=vit-6 PE=1 SV=5	0	99	VICPIAEVGTK	Carbamidomethyl(C)@3		-0.00252591	1185.64	593.827	1185.64	593.829	2
1	254.68	254.68	66.26	sp|P18948|VIT6_CAEEL	Vitellogenin-6 OS=Caenorhabditis elegans GN=vit-6 PE=1 SV=5	0	99	VLMPVYLNR			-0.000816156	1103.62	552.815	1103.62	552.815	2
1	254.68	254.68	66.26	sp|P18948|VIT6_CAEEL	Vitellogenin-6 OS=Caenorhabditis elegans GN=vit-6 PE=1 SV=5	0	99	VLMPVYLNR			-0.00204674	1103.61	552.814	1103.62	552.815	2
1	254.68	254.68	66.26	sp|P18948|VIT6_CAEEL	Vitellogenin-6 OS=Caenorhabditis elegans GN=vit-6 PE=1 SV=5	0	99	VLMPVYLNR			-0.0031743	1103.61	552.814	1103.62	552.815	2
1	254.68	254.68	66.26	sp|P18948|VIT6_CAEEL	Vitellogenin-6 OS=Caenorhabditis elegans GN=vit-6 PE=1 SV=5	0	99	VLMPVYLNR			-0.00159169	1103.61	552.815	1103.62	552.815	2
1	254.68	254.68	66.26	sp|P18948|VIT6_CAEEL	Vitellogenin-6 OS=Caenorhabditis elegans GN=vit-6 PE=1 SV=5	0	99	VLMPVYLNR	Oxidation(M)@3		-8.62179e-05	1119.61	560.813	1119.61	560.813	2
1	254.68	254.68	66.26	sp|P18948|VIT6_CAEEL	Vitellogenin-6 OS=Caenorhabditis elegans GN=vit-6 PE=1 SV=5	0	99	VLMPVYLNR			-0.000162903	1103.62	552.815	1103.62	552.815	2
1	254.68	254.68	66.26	sp|P18948|VIT6_CAEEL	Vitellogenin-6 OS=Caenorhabditis elegans GN=vit-6 PE=1 SV=5	0	99	VLMPVYLNR			0.00112709	1103.62	552.816	1103.62	552.815	2
1	254.68	254.68	66.26	sp|P18948|VIT6_CAEEL	Vitellogenin-6 OS=Caenorhabditis elegans GN=vit-6 PE=1 SV=5	0	99	VLRECNEEQLEQIYR	Carbamidomethyl(C)@5	missed R-E@3	-0.00145899	1977.96	660.326	1977.96	660.327	3
1	254.68	254.68	66.26	sp|P18948|VIT6_CAEEL	Vitellogenin-6 OS=Caenorhabditis elegans GN=vit-6 PE=1 SV=5	0	99	VLRECNEEQLEQIYR	Carbamidomethyl(C)@5	missed R-E@3	-0.00254084	1977.96	660.326	1977.96	660.327	3
1	254.68	254.68	66.26	sp|P18948|VIT6_CAEEL	Vitellogenin-6 OS=Caenorhabditis elegans GN=vit-6 PE=1 SV=5	0	99	VLRECNEEQLEQIYR	Carbamidomethyl(C)@5	missed R-E@3	-0.00934967	1977.95	660.323	1977.96	660.327	3
1	254.68	254.68	66.26	sp|P18948|VIT6_CAEEL	Vitellogenin-6 OS=Caenorhabditis elegans GN=vit-6 PE=1 SV=5	0	99	VLRECNEEQLEQIYR	Carbamidomethyl(C)@5	missed R-E@3	0.000464514	1977.96	660.327	1977.96	660.327	3
1	254.68	254.68	66.26	sp|P18948|VIT6_CAEEL	Vitellogenin-6 OS=Caenorhabditis elegans GN=vit-6 PE=1 SV=5	0	99	VLRECNEEQLEQIYR	Carbamidomethyl(C)@5	missed R-E@3	-0.00387069	1977.95	660.325	1977.96	660.327	3
1	254.68	254.68	66.26	sp|P18948|VIT6_CAEEL	Vitellogenin-6 OS=Caenorhabditis elegans GN=vit-6 PE=1 SV=5	0	99	VLRECNEEQLEQIYR	Carbamidomethyl(C)@5	missed R-E@3	0.00248394	1977.96	660.327	1977.96	660.327	3
1	254.68	254.68	66.26	sp|P18948|VIT6_CAEEL	Vitellogenin-6 OS=Caenorhabditis elegans GN=vit-6 PE=1 SV=5	0	99	VLRECNEEQLEQIYR	Carbamidomethyl(C)@5	missed R-E@3	0.00296041	1977.96	660.327	1977.96	660.327	3
1	254.68	254.68	66.26	sp|P18948|VIT6_CAEEL	Vitellogenin-6 OS=Caenorhabditis elegans GN=vit-6 PE=1 SV=5	0	99	VLRECNEEQLEQIYR	Carbamidomethyl(C)@5	missed R-E@3	0.00167998	1977.96	660.327	1977.96	660.327	3
1	254.68	254.68	66.26	sp|P18948|VIT6_CAEEL	Vitellogenin-6 OS=Caenorhabditis elegans GN=vit-6 PE=1 SV=5	0	99	VNGEEIEYQPESEIEK			0.00472717	1891.87	946.944	1891.87	946.942	2
1	254.68	254.68	66.26	sp|P18948|VIT6_CAEEL	Vitellogenin-6 OS=Caenorhabditis elegans GN=vit-6 PE=1 SV=5	0	99	VNGEEIEYQPESEIEK	Ammonia-loss(N)@2		-0.00273984	1874.84	938.427	1874.84	938.428	2
1	254.68	254.68	66.26	sp|P18948|VIT6_CAEEL	Vitellogenin-6 OS=Caenorhabditis elegans GN=vit-6 PE=1 SV=5	0	99	VNGEEIEYQPESEIEK	Deamidated(N)@2		-0.00178152	1892.85	947.433	1892.85	947.434	2
1	254.68	254.68	66.26	sp|P18948|VIT6_CAEEL	Vitellogenin-6 OS=Caenorhabditis elegans GN=vit-6 PE=1 SV=5	0	99	VNGEEIEYQPESEIEK	Deamidated(N)@2		-0.00122577	1892.85	947.433	1892.85	947.434	2
1	254.68	254.68	66.26	sp|P18948|VIT6_CAEEL	Vitellogenin-6 OS=Caenorhabditis elegans GN=vit-6 PE=1 SV=5	0	99	VNGEEIEYQPESEIEK			0.00423168	1891.87	946.944	1891.87	946.942	2
1	254.68	254.68	66.26	sp|P18948|VIT6_CAEEL	Vitellogenin-6 OS=Caenorhabditis elegans GN=vit-6 PE=1 SV=5	0	99	VNGEEIEYQPESEIEK	Deamidated(N)@2		0.0084914	1892.86	947.438	1892.85	947.434	2
1	254.68	254.68	66.26	sp|P18948|VIT6_CAEEL	Vitellogenin-6 OS=Caenorhabditis elegans GN=vit-6 PE=1 SV=5	0	99	VNGEEIEYQPESEIEK	Ammonia-loss(N)@2		-0.00261162	1874.84	938.427	1874.84	938.428	2
1	254.68	254.68	66.26	sp|P18948|VIT6_CAEEL	Vitellogenin-6 OS=Caenorhabditis elegans GN=vit-6 PE=1 SV=5	0	99	VNGEEIEYQPESEIEK			0.00525454	1891.87	946.944	1891.87	946.942	2
1	254.68	254.68	66.26	sp|P18948|VIT6_CAEEL	Vitellogenin-6 OS=Caenorhabditis elegans GN=vit-6 PE=1 SV=5	0	99	VNGEEIEYQPESEIEK			0.0010398	1891.87	946.942	1891.87	946.942	2
1	254.68	254.68	66.26	sp|P18948|VIT6_CAEEL	Vitellogenin-6 OS=Caenorhabditis elegans GN=vit-6 PE=1 SV=5	0	99	VNGEEIEYQPESEIEK			0.00138236	1891.87	946.942	1891.87	946.942	2
1	254.68	254.68	66.26	sp|P18948|VIT6_CAEEL	Vitellogenin-6 OS=Caenorhabditis elegans GN=vit-6 PE=1 SV=5	0	99	VNGEEIEYQPESEIEK	Deamidated(N)@2		0.00320834	1892.86	947.435	1892.85	947.434	2
1	254.68	254.68	66.26	sp|P18948|VIT6_CAEEL	Vitellogenin-6 OS=Caenorhabditis elegans GN=vit-6 PE=1 SV=5	0	99	VNGEEIEYQPESEIEK			0.00371396	1891.87	946.943	1891.87	946.942	2
1	254.68	254.68	66.26	sp|P18948|VIT6_CAEEL	Vitellogenin-6 OS=Caenorhabditis elegans GN=vit-6 PE=1 SV=5	0	99	VNGEEIEYQPESEIEK	Deamidated(N)@2		-0.00754465	1892.85	947.43	1892.85	947.434	2
1	254.68	254.68	66.26	sp|P18948|VIT6_CAEEL	Vitellogenin-6 OS=Caenorhabditis elegans GN=vit-6 PE=1 SV=5	0	99	VNGEEIEYQPESEIEK	Ammonia-loss(N)@2		0.00799937	1874.85	938.432	1874.84	938.428	2
1	254.68	254.68	66.26	sp|P18948|VIT6_CAEEL	Vitellogenin-6 OS=Caenorhabditis elegans GN=vit-6 PE=1 SV=5	0	99	VNGEEIEYQPESEIEK			0.0013902	1891.87	946.942	1891.87	946.942	2
1	254.68	254.68	66.26	sp|P18948|VIT6_CAEEL	Vitellogenin-6 OS=Caenorhabditis elegans GN=vit-6 PE=1 SV=5	0	99	VNGEEIEYQPESEIEK			-0.00813795	1891.86	946.938	1891.87	946.942	2
1	254.68	254.68	66.26	sp|P18948|VIT6_CAEEL	Vitellogenin-6 OS=Caenorhabditis elegans GN=vit-6 PE=1 SV=5	0	99	VNGEEIEYQPESEIEK	Ammonia-loss(N)@2		0.00274301	1874.84	938.43	1874.84	938.428	2
1	254.68	254.68	66.26	sp|P18948|VIT6_CAEEL	Vitellogenin-6 OS=Caenorhabditis elegans GN=vit-6 PE=1 SV=5	0	99	VNGEEIEYQPESEIEK	Ammonia-loss(N)@2		-0.00271549	1874.84	938.427	1874.84	938.428	2
1	254.68	254.68	66.26	sp|P18948|VIT6_CAEEL	Vitellogenin-6 OS=Caenorhabditis elegans GN=vit-6 PE=1 SV=5	0	99	VNGEEIEYQPESEIEK			-0.000287133	1891.87	631.63	1891.87	631.63	3
1	254.68	254.68	66.26	sp|P18948|VIT6_CAEEL	Vitellogenin-6 OS=Caenorhabditis elegans GN=vit-6 PE=1 SV=5	0	99	VNGEEIEYQPESEIEKK	Ammonia-loss(N)@2	missed K-K@16	-0.00167756	2002.94	1002.48	2002.94	1002.48	2
1	254.68	254.68	66.26	sp|P18948|VIT6_CAEEL	Vitellogenin-6 OS=Caenorhabditis elegans GN=vit-6 PE=1 SV=5	0	99	VNGEEIEYQPESEIEKK	Ammonia-loss(N)@2	missed K-K@16	-0.00106722	2002.94	1002.48	2002.94	1002.48	2
1	254.68	254.68	66.26	sp|P18948|VIT6_CAEEL	Vitellogenin-6 OS=Caenorhabditis elegans GN=vit-6 PE=1 SV=5	0	99	VNGEEIEYQPESEIEKK		missed K-K@16	-0.000727299	2019.96	674.328	2019.96	674.328	3
1	254.68	254.68	66.26	sp|P18948|VIT6_CAEEL	Vitellogenin-6 OS=Caenorhabditis elegans GN=vit-6 PE=1 SV=5	0	99	VNGEEIEYQPESEIEKK	Ammonia-loss(N)@2	missed K-K@16	-0.0168787	2002.92	1002.47	2002.94	1002.48	2
1	254.68	254.68	66.26	sp|P18948|VIT6_CAEEL	Vitellogenin-6 OS=Caenorhabditis elegans GN=vit-6 PE=1 SV=5	0	99	VNGEEIEYQPESEIEKK		missed K-K@16	0.00284156	2019.97	674.33	2019.96	674.328	3
1	254.68	254.68	66.26	sp|P18948|VIT6_CAEEL	Vitellogenin-6 OS=Caenorhabditis elegans GN=vit-6 PE=1 SV=5	0	99	VNGEEIEYQPESEIEKK	Ammonia-loss(N)@2	missed K-K@16	-0.00536182	2002.93	1002.47	2002.94	1002.48	2
1	254.68	254.68	66.26	sp|P18948|VIT6_CAEEL	Vitellogenin-6 OS=Caenorhabditis elegans GN=vit-6 PE=1 SV=5	0	99	VNGEEIEYQPESEIEKK	Ammonia-loss(N)@2	missed K-K@16	-0.00536182	2002.93	1002.47	2002.94	1002.48	2
1	254.68	254.68	66.26	sp|P18948|VIT6_CAEEL	Vitellogenin-6 OS=Caenorhabditis elegans GN=vit-6 PE=1 SV=5	0	99	VNGEEIEYQPESEIEKK	Ammonia-loss(N)@2	missed K-K@16	-0.00536182	2002.93	1002.47	2002.94	1002.48	2
1	254.68	254.68	66.26	sp|P18948|VIT6_CAEEL	Vitellogenin-6 OS=Caenorhabditis elegans GN=vit-6 PE=1 SV=5	0	99	VNGEEIEYQPESEIEKK	Ammonia-loss(N)@2	missed K-K@16	-0.0054393	2002.93	1002.47	2002.94	1002.48	2
1	254.68	254.68	66.26	sp|P18948|VIT6_CAEEL	Vitellogenin-6 OS=Caenorhabditis elegans GN=vit-6 PE=1 SV=5	0	99	VNGEEIEYQPESEIEKK	Ammonia-loss(N)@2	missed K-K@16	0.000623483	2002.94	1002.48	2002.94	1002.48	2
1	254.68	254.68	66.26	sp|P18948|VIT6_CAEEL	Vitellogenin-6 OS=Caenorhabditis elegans GN=vit-6 PE=1 SV=5	0	99	VNGEEIEYQPESEIEKK		missed K-K@16	0.00244735	2019.97	674.329	2019.96	674.328	3
1	254.68	254.68	66.26	sp|P18948|VIT6_CAEEL	Vitellogenin-6 OS=Caenorhabditis elegans GN=vit-6 PE=1 SV=5	0	99	VNGEEIEYQPESEIEKK		missed K-K@16	0.00186176	2019.97	1010.99	2019.96	1010.99	2
1	254.68	254.68	66.26	sp|P18948|VIT6_CAEEL	Vitellogenin-6 OS=Caenorhabditis elegans GN=vit-6 PE=1 SV=5	0	99	VNGEEIEYQPESEIEKK	Deamidated(N)@2	missed K-K@16	0.00470381	2020.95	674.658	2020.95	674.656	3
1	254.68	254.68	66.26	sp|P18948|VIT6_CAEEL	Vitellogenin-6 OS=Caenorhabditis elegans GN=vit-6 PE=1 SV=5	0	99	VNGEEIEYQPESEIEKK	Ammonia-loss(N)@2	missed K-K@16	0.000584205	2002.94	1002.48	2002.94	1002.48	2
1	254.68	254.68	66.26	sp|P18948|VIT6_CAEEL	Vitellogenin-6 OS=Caenorhabditis elegans GN=vit-6 PE=1 SV=5	0	99	VNGEEIEYQPESEIEKK	Ammonia-loss(N)@2	missed K-K@16	0.00238567	2002.94	668.654	2002.94	668.653	3
1	254.68	254.68	66.26	sp|P18948|VIT6_CAEEL	Vitellogenin-6 OS=Caenorhabditis elegans GN=vit-6 PE=1 SV=5	0	99	VNGEEIEYQPESEIEKK		missed K-K@16	4.30503e-05	2019.96	674.328	2019.96	674.328	3
1	254.68	254.68	66.26	sp|P18948|VIT6_CAEEL	Vitellogenin-6 OS=Caenorhabditis elegans GN=vit-6 PE=1 SV=5	0	99	VNGEEIEYQPESEIEKK		missed K-K@16	0.000633223	2019.96	1010.99	2019.96	1010.99	2
1	254.68	254.68	66.26	sp|P18948|VIT6_CAEEL	Vitellogenin-6 OS=Caenorhabditis elegans GN=vit-6 PE=1 SV=5	0	99	VNGEEIEYQPESEIEKK		missed K-K@16	-0.000822581	2019.96	674.328	2019.96	674.328	3
1	254.68	254.68	66.26	sp|P18948|VIT6_CAEEL	Vitellogenin-6 OS=Caenorhabditis elegans GN=vit-6 PE=1 SV=5	0	99	VNGEEIEYQPESEIEKK		missed K-K@16	-0.0015745	2019.96	674.328	2019.96	674.328	3
1	254.68	254.68	66.26	sp|P18948|VIT6_CAEEL	Vitellogenin-6 OS=Caenorhabditis elegans GN=vit-6 PE=1 SV=5	0	99	VNGEEIEYQPESEIEKK	Ammonia-loss(N)@2	missed K-K@16	0.000808111	2002.94	1002.48	2002.94	1002.48	2
1	254.68	254.68	66.26	sp|P18948|VIT6_CAEEL	Vitellogenin-6 OS=Caenorhabditis elegans GN=vit-6 PE=1 SV=5	0	99	VNGEEIEYQPESEIEKK		missed K-K@16	0.000404175	2019.96	1010.99	2019.96	1010.99	2
1	254.68	254.68	66.26	sp|P18948|VIT6_CAEEL	Vitellogenin-6 OS=Caenorhabditis elegans GN=vit-6 PE=1 SV=5	0	99	VNGEEIEYQPESEIEKK	Ammonia-loss(N)@2	missed K-K@16	-0.00220949	2002.94	1002.48	2002.94	1002.48	2
1	254.68	254.68	66.26	sp|P18948|VIT6_CAEEL	Vitellogenin-6 OS=Caenorhabditis elegans GN=vit-6 PE=1 SV=5	0	99	VNGEEIEYQPESEIEKK	Ammonia-loss(N)@2	missed K-K@16	-0.0014916	2002.94	1002.48	2002.94	1002.48	2
1	254.68	254.68	66.26	sp|P18948|VIT6_CAEEL	Vitellogenin-6 OS=Caenorhabditis elegans GN=vit-6 PE=1 SV=5	0	99	VNGEEIEYQPESEIEKK	Ammonia-loss(N)@2	missed K-K@16	0.00117936	2002.94	1002.48	2002.94	1002.48	2
1	254.68	254.68	66.26	sp|P18948|VIT6_CAEEL	Vitellogenin-6 OS=Caenorhabditis elegans GN=vit-6 PE=1 SV=5	0	99	VNGEEIEYQPESEIEKK	Ammonia-loss(N)@2	missed K-K@16	-0.00536182	2002.93	1002.47	2002.94	1002.48	2
1	254.68	254.68	66.26	sp|P18948|VIT6_CAEEL	Vitellogenin-6 OS=Caenorhabditis elegans GN=vit-6 PE=1 SV=5	0	99	VNGEEIEYQPESEIEKK	Deamidated(N)@2	missed K-K@16	0.00668141	2020.95	674.659	2020.95	674.656	3
1	254.68	254.68	66.26	sp|P18948|VIT6_CAEEL	Vitellogenin-6 OS=Caenorhabditis elegans GN=vit-6 PE=1 SV=5	0	99	VNGEEIEYQPESEIEKK		missed K-K@16	0.00332586	2019.97	1010.99	2019.96	1010.99	2
1	254.68	254.68	66.26	sp|P18948|VIT6_CAEEL	Vitellogenin-6 OS=Caenorhabditis elegans GN=vit-6 PE=1 SV=5	0	99	VNGEEIEYQPESEIEKK		missed K-K@16	-0.0158372	2019.95	674.323	2019.96	674.328	3
1	254.68	254.68	66.26	sp|P18948|VIT6_CAEEL	Vitellogenin-6 OS=Caenorhabditis elegans GN=vit-6 PE=1 SV=5	0	99	VNGEEIEYQPESEIEKK	Deamidated(N)@2	missed K-K@16	0.00360556	2020.95	674.658	2020.95	674.656	3
1	254.68	254.68	66.26	sp|P18948|VIT6_CAEEL	Vitellogenin-6 OS=Caenorhabditis elegans GN=vit-6 PE=1 SV=5	0	99	VNGEEIEYQPESEIEKK		missed K-K@16	-0.000439032	2019.96	1010.99	2019.96	1010.99	2
1	254.68	254.68	66.26	sp|P18948|VIT6_CAEEL	Vitellogenin-6 OS=Caenorhabditis elegans GN=vit-6 PE=1 SV=5	0	99	VNGEEIEYQPESEIEKK		missed K-K@16	0.00242062	2019.97	674.329	2019.96	674.328	3
1	254.68	254.68	66.26	sp|P18948|VIT6_CAEEL	Vitellogenin-6 OS=Caenorhabditis elegans GN=vit-6 PE=1 SV=5	0	99	VNGEEIEYQPESEIEKK		missed K-K@16	0.00308999	2019.97	674.33	2019.96	674.328	3
1	254.68	254.68	66.26	sp|P18948|VIT6_CAEEL	Vitellogenin-6 OS=Caenorhabditis elegans GN=vit-6 PE=1 SV=5	0	99	VNGEEIEYQPESEIEKK		missed K-K@16	0.00975348	2019.97	674.332	2019.96	674.328	3
1	254.68	254.68	66.26	sp|P18948|VIT6_CAEEL	Vitellogenin-6 OS=Caenorhabditis elegans GN=vit-6 PE=1 SV=5	0	99	VNGEEIEYQPESEIEKK	Ammonia-loss(N)@2	missed K-K@16	-0.00274901	2002.93	668.652	2002.94	668.653	3
1	254.68	254.68	66.26	sp|P18948|VIT6_CAEEL	Vitellogenin-6 OS=Caenorhabditis elegans GN=vit-6 PE=1 SV=5	0	99	VNGEEIEYQPESEIEKK		missed K-K@16	0.000599855	2019.96	674.329	2019.96	674.328	3
1	254.68	254.68	66.26	sp|P18948|VIT6_CAEEL	Vitellogenin-6 OS=Caenorhabditis elegans GN=vit-6 PE=1 SV=5	0	99	VPTPMGLPVQFTSK			-0.00318051	1500.8	751.406	1500.8	751.408	2
1	254.68	254.68	66.26	sp|P18948|VIT6_CAEEL	Vitellogenin-6 OS=Caenorhabditis elegans GN=vit-6 PE=1 SV=5	0	99	VPTPMGLPVQFTSK			-0.00304093	1500.8	751.406	1500.8	751.408	2
1	254.68	254.68	66.26	sp|P18948|VIT6_CAEEL	Vitellogenin-6 OS=Caenorhabditis elegans GN=vit-6 PE=1 SV=5	0	99	VPTPMGLPVQFTSK			5.3492e-06	1500.8	751.408	1500.8	751.408	2
1	254.68	254.68	66.26	sp|P18948|VIT6_CAEEL	Vitellogenin-6 OS=Caenorhabditis elegans GN=vit-6 PE=1 SV=5	0	99	VPTPMGLPVQFTSK			0.000743251	1500.8	751.408	1500.8	751.408	2
1	254.68	254.68	66.26	sp|P18948|VIT6_CAEEL	Vitellogenin-6 OS=Caenorhabditis elegans GN=vit-6 PE=1 SV=5	0	99	VPTPMGLPVQFTSK			0.00100013	1500.8	751.408	1500.8	751.408	2
1	254.68	254.68	66.26	sp|P18948|VIT6_CAEEL	Vitellogenin-6 OS=Caenorhabditis elegans GN=vit-6 PE=1 SV=5	0	99	VPTPMGLPVQFTSK			-0.00165738	1500.8	501.274	1500.8	501.274	3
1	254.68	254.68	66.26	sp|P18948|VIT6_CAEEL	Vitellogenin-6 OS=Caenorhabditis elegans GN=vit-6 PE=1 SV=5	0	99	VPTPMGLPVQFTSK			-0.00808675	1500.79	751.404	1500.8	751.408	2
1	254.68	254.68	66.26	sp|P18948|VIT6_CAEEL	Vitellogenin-6 OS=Caenorhabditis elegans GN=vit-6 PE=1 SV=5	0	99	VPTPMGLPVQFTSK			-0.000780673	1500.8	751.407	1500.8	751.408	2
1	254.68	254.68	66.26	sp|P18948|VIT6_CAEEL	Vitellogenin-6 OS=Caenorhabditis elegans GN=vit-6 PE=1 SV=5	0	99	VPTPMGLPVQFTSK			-0.00177842	1500.8	751.407	1500.8	751.408	2
1	254.68	254.68	66.26	sp|P18948|VIT6_CAEEL	Vitellogenin-6 OS=Caenorhabditis elegans GN=vit-6 PE=1 SV=5	0	99	VPTPMGLPVQFTSK			-0.00135208	1500.8	751.407	1500.8	751.408	2
1	254.68	254.68	66.26	sp|P18948|VIT6_CAEEL	Vitellogenin-6 OS=Caenorhabditis elegans GN=vit-6 PE=1 SV=5	0	99	VQGTLNRPTSVR			0.000649308	1326.74	443.253	1326.74	443.253	3
1	254.68	254.68	66.26	sp|P18948|VIT6_CAEEL	Vitellogenin-6 OS=Caenorhabditis elegans GN=vit-6 PE=1 SV=5	0	99	VQGTLNRPTSVR			0.00234753	1326.74	664.377	1326.74	664.376	2
1	254.68	254.68	66.26	sp|P18948|VIT6_CAEEL	Vitellogenin-6 OS=Caenorhabditis elegans GN=vit-6 PE=1 SV=5	0	99	VQGTLNRPTSVR			-0.00163795	1326.73	443.252	1326.74	443.253	3
1	254.68	254.68	66.26	sp|P18948|VIT6_CAEEL	Vitellogenin-6 OS=Caenorhabditis elegans GN=vit-6 PE=1 SV=5	0	99	VTIQQFVDK			-0.00157995	1076.59	539.3	1076.59	539.301	2
1	254.68	254.68	66.26	sp|P18948|VIT6_CAEEL	Vitellogenin-6 OS=Caenorhabditis elegans GN=vit-6 PE=1 SV=5	0	99	VTIQQFVDK			-0.00780969	1076.58	539.297	1076.59	539.301	2
1	254.68	254.68	66.26	sp|P18948|VIT6_CAEEL	Vitellogenin-6 OS=Caenorhabditis elegans GN=vit-6 PE=1 SV=5	0	99	VTIQQFVDK			-0.00140416	1076.59	539.3	1076.59	539.301	2
1	254.68	254.68	66.26	sp|P18948|VIT6_CAEEL	Vitellogenin-6 OS=Caenorhabditis elegans GN=vit-6 PE=1 SV=5	0	99	VTIQQFVDK			-0.000663446	1076.59	539.3	1076.59	539.301	2
1	254.68	254.68	66.26	sp|P18948|VIT6_CAEEL	Vitellogenin-6 OS=Caenorhabditis elegans GN=vit-6 PE=1 SV=5	0	99	VTIQQFVDK			-0.000943034	1076.59	539.3	1076.59	539.301	2
1	254.68	254.68	66.26	sp|P18948|VIT6_CAEEL	Vitellogenin-6 OS=Caenorhabditis elegans GN=vit-6 PE=1 SV=5	0	99	VTIQQFVDK			-0.00360433	1076.58	539.299	1076.59	539.301	2
1	254.68	254.68	66.26	sp|P18948|VIT6_CAEEL	Vitellogenin-6 OS=Caenorhabditis elegans GN=vit-6 PE=1 SV=5	0	99	VTIQQFVDK			0.00327097	1076.59	539.302	1076.59	539.301	2
1	254.68	254.68	66.26	sp|P18948|VIT6_CAEEL	Vitellogenin-6 OS=Caenorhabditis elegans GN=vit-6 PE=1 SV=5	0	99	VTIQQFVDK			-0.000943034	1076.59	539.3	1076.59	539.301	2
1	254.68	254.68	66.26	sp|P18948|VIT6_CAEEL	Vitellogenin-6 OS=Caenorhabditis elegans GN=vit-6 PE=1 SV=5	0	99	VTIQQFVDK			0.000713176	1076.59	539.301	1076.59	539.301	2
1	254.68	254.68	66.26	sp|P18948|VIT6_CAEEL	Vitellogenin-6 OS=Caenorhabditis elegans GN=vit-6 PE=1 SV=5	0	99	VTIQQFVDKVQSR		missed K-V@9	0.00256678	1546.85	516.624	1546.85	516.623	3
1	254.68	254.68	66.26	sp|P18948|VIT6_CAEEL	Vitellogenin-6 OS=Caenorhabditis elegans GN=vit-6 PE=1 SV=5	0	99	VTIQQFVDKVQSR		missed K-V@9	-0.00157368	1546.85	516.622	1546.85	516.623	3
1	254.68	254.68	66.26	sp|P18948|VIT6_CAEEL	Vitellogenin-6 OS=Caenorhabditis elegans GN=vit-6 PE=1 SV=5	0	99	VTIQQFVDKVQSR		missed K-V@9	-0.00424802	1546.84	516.621	1546.85	516.623	3
1	254.68	254.68	66.26	sp|P18948|VIT6_CAEEL	Vitellogenin-6 OS=Caenorhabditis elegans GN=vit-6 PE=1 SV=5	0	99	VVYGENEIEMYK			0.00152107	1472.69	737.351	1472.69	737.35	2
1	254.68	254.68	66.26	sp|P18948|VIT6_CAEEL	Vitellogenin-6 OS=Caenorhabditis elegans GN=vit-6 PE=1 SV=5	0	99	VVYGENEIEMYK			-0.00201286	1472.68	737.349	1472.69	737.35	2
1	254.68	254.68	66.26	sp|P18948|VIT6_CAEEL	Vitellogenin-6 OS=Caenorhabditis elegans GN=vit-6 PE=1 SV=5	0	99	VVYGENEIEMYK			-0.0030565	1472.68	737.349	1472.69	737.35	2
1	254.68	254.68	66.26	sp|P18948|VIT6_CAEEL	Vitellogenin-6 OS=Caenorhabditis elegans GN=vit-6 PE=1 SV=5	0	99	VVYGENEIEMYK			-0.00146063	1472.68	737.349	1472.69	737.35	2
1	254.68	254.68	66.26	sp|P18948|VIT6_CAEEL	Vitellogenin-6 OS=Caenorhabditis elegans GN=vit-6 PE=1 SV=5	0	99	VVYGENEIEMYK			0.000642197	1472.69	737.351	1472.69	737.35	2
1	254.68	254.68	66.26	sp|P18948|VIT6_CAEEL	Vitellogenin-6 OS=Caenorhabditis elegans GN=vit-6 PE=1 SV=5	0	99	VVYGENEIEMYK			0.00387831	1472.69	737.352	1472.69	737.35	2
1	254.68	254.68	66.26	sp|P18948|VIT6_CAEEL	Vitellogenin-6 OS=Caenorhabditis elegans GN=vit-6 PE=1 SV=5	0	99	VVYGENEIEMYK			0.0125821	1472.7	737.356	1472.69	737.35	2
1	254.68	254.68	66.26	sp|P18948|VIT6_CAEEL	Vitellogenin-6 OS=Caenorhabditis elegans GN=vit-6 PE=1 SV=5	0	99	VVYGENEIEMYKTEEGLICR	Carbamidomethyl(C)@19	missed K-T@12	0.0025353	2431.14	811.388	2431.14	811.387	3
1	254.68	254.68	66.26	sp|P18948|VIT6_CAEEL	Vitellogenin-6 OS=Caenorhabditis elegans GN=vit-6 PE=1 SV=5	0	99	YANNESPCEQTFSSR	Carbamidomethyl(C)@8	cleaved S-Y@N-term	0.00107542	1788.74	895.376	1788.74	895.376	2
1	254.68	254.68	66.26	sp|P18948|VIT6_CAEEL	Vitellogenin-6 OS=Caenorhabditis elegans GN=vit-6 PE=1 SV=5	0	99	YEQKPVMEK			0.00114032	1150.57	576.293	1150.57	576.292	2
1	254.68	254.68	66.26	sp|P18948|VIT6_CAEEL	Vitellogenin-6 OS=Caenorhabditis elegans GN=vit-6 PE=1 SV=5	0	99	YEQKPVMEK			0.000386641	1150.57	576.292	1150.57	576.292	2
1	254.68	254.68	66.26	sp|P18948|VIT6_CAEEL	Vitellogenin-6 OS=Caenorhabditis elegans GN=vit-6 PE=1 SV=5	0	99	YEQKPVMEK			-0.00081522	1150.57	576.292	1150.57	576.292	2
1	254.68	254.68	66.26	sp|P18948|VIT6_CAEEL	Vitellogenin-6 OS=Caenorhabditis elegans GN=vit-6 PE=1 SV=5	0	99	YEQKPVMEK			0.000386641	1150.57	576.292	1150.57	576.292	2
1	254.68	254.68	66.26	sp|P18948|VIT6_CAEEL	Vitellogenin-6 OS=Caenorhabditis elegans GN=vit-6 PE=1 SV=5	0	99	YEQKPVMEK			0.00150653	1150.57	576.293	1150.57	576.292	2
1	254.68	254.68	66.26	sp|P18948|VIT6_CAEEL	Vitellogenin-6 OS=Caenorhabditis elegans GN=vit-6 PE=1 SV=5	0	99	YEQKPVMEK			0.000822763	1150.57	576.292	1150.57	576.292	2
1	254.68	254.68	66.26	sp|P18948|VIT6_CAEEL	Vitellogenin-6 OS=Caenorhabditis elegans GN=vit-6 PE=1 SV=5	0	99	YEQKPVMEK			0.000578622	1150.57	576.292	1150.57	576.292	2
1	254.68	254.68	66.26	sp|P18948|VIT6_CAEEL	Vitellogenin-6 OS=Caenorhabditis elegans GN=vit-6 PE=1 SV=5	0	99	YEQKPVMEK			-0.00161865	1150.57	576.291	1150.57	576.292	2
1	254.68	254.68	66.26	sp|P18948|VIT6_CAEEL	Vitellogenin-6 OS=Caenorhabditis elegans GN=vit-6 PE=1 SV=5	0	99	YEQKPVMEK			-0.00112286	1150.57	576.291	1150.57	576.292	2
1	254.68	254.68	66.26	sp|P18948|VIT6_CAEEL	Vitellogenin-6 OS=Caenorhabditis elegans GN=vit-6 PE=1 SV=5	0	99	YEQKPVMEK			-0.000101634	1150.57	576.292	1150.57	576.292	2
1	254.68	254.68	66.26	sp|P18948|VIT6_CAEEL	Vitellogenin-6 OS=Caenorhabditis elegans GN=vit-6 PE=1 SV=5	0	99	YEQKPVMEK			-0.00081522	1150.57	576.292	1150.57	576.292	2
1	254.68	254.68	66.26	sp|P18948|VIT6_CAEEL	Vitellogenin-6 OS=Caenorhabditis elegans GN=vit-6 PE=1 SV=5	0	99	YEQKPVMEK			0.00138446	1150.57	576.293	1150.57	576.292	2
1	254.68	254.68	66.26	sp|P18948|VIT6_CAEEL	Vitellogenin-6 OS=Caenorhabditis elegans GN=vit-6 PE=1 SV=5	0	99	YEQKPVMEK			-0.00222286	1150.57	576.291	1150.57	576.292	2
1	254.68	254.68	66.26	sp|P18948|VIT6_CAEEL	Vitellogenin-6 OS=Caenorhabditis elegans GN=vit-6 PE=1 SV=5	0	99	YEQKPVMEK			-0.000756648	1150.57	576.292	1150.57	576.292	2
1	254.68	254.68	66.26	sp|P18948|VIT6_CAEEL	Vitellogenin-6 OS=Caenorhabditis elegans GN=vit-6 PE=1 SV=5	0	99	YLFNGQLSAGLPVPSTPQGISR			0.00441642	2301.22	768.079	2301.21	768.078	3
1	254.68	254.68	66.26	sp|P18948|VIT6_CAEEL	Vitellogenin-6 OS=Caenorhabditis elegans GN=vit-6 PE=1 SV=5	0	99	YLFNGQLSAGLPVPSTPQGISR			0.00441642	2301.22	768.079	2301.21	768.078	3
1	254.68	254.68	66.26	sp|P18948|VIT6_CAEEL	Vitellogenin-6 OS=Caenorhabditis elegans GN=vit-6 PE=1 SV=5	0	99	YLFNGQLSAGLPVPSTPQGISR			-0.00382113	2301.21	768.077	2301.21	768.078	3
1	254.68	254.68	66.26	sp|P18948|VIT6_CAEEL	Vitellogenin-6 OS=Caenorhabditis elegans GN=vit-6 PE=1 SV=5	0	99	YLFNGQLSAGLPVPSTPQGISR	Deamidated(N)@4		0.00860942	2302.2	1152.11	2302.2	1152.11	2
1	254.68	254.68	66.26	sp|P18948|VIT6_CAEEL	Vitellogenin-6 OS=Caenorhabditis elegans GN=vit-6 PE=1 SV=5	0	99	YLFNGQLSAGLPVPSTPQGISR			-0.000240228	2301.21	1151.61	2301.21	1151.61	2
1	254.68	254.68	66.26	sp|P18948|VIT6_CAEEL	Vitellogenin-6 OS=Caenorhabditis elegans GN=vit-6 PE=1 SV=5	0	99	YLFNGQLSAGLPVPSTPQGISR			0.00569172	2301.22	768.08	2301.21	768.078	3
1	254.68	254.68	66.26	sp|P18948|VIT6_CAEEL	Vitellogenin-6 OS=Caenorhabditis elegans GN=vit-6 PE=1 SV=5	0	99	YLFNGQLSAGLPVPSTPQGISR			-0.00264236	2301.21	768.077	2301.21	768.078	3
1	254.68	254.68	66.26	sp|P18948|VIT6_CAEEL	Vitellogenin-6 OS=Caenorhabditis elegans GN=vit-6 PE=1 SV=5	0	99	YLFNGQLSAGLPVPSTPQGISR			-0.00492253	2301.21	1151.61	2301.21	1151.61	2
1	254.68	254.68	66.26	sp|P18948|VIT6_CAEEL	Vitellogenin-6 OS=Caenorhabditis elegans GN=vit-6 PE=1 SV=5	0	99	YLFNGQLSAGLPVPSTPQGISR			-0.00172684	2301.21	768.077	2301.21	768.078	3
1	254.68	254.68	66.26	sp|P18948|VIT6_CAEEL	Vitellogenin-6 OS=Caenorhabditis elegans GN=vit-6 PE=1 SV=5	0	99	YLFNGQLSAGLPVPSTPQGISR			-0.00272415	2301.21	1151.61	2301.21	1151.61	2
1	254.68	254.68	66.26	sp|P18948|VIT6_CAEEL	Vitellogenin-6 OS=Caenorhabditis elegans GN=vit-6 PE=1 SV=5	0	99	YLFNGQLSAGLPVPSTPQGISR			-0.00272415	2301.21	1151.61	2301.21	1151.61	2
1	254.68	254.68	66.26	sp|P18948|VIT6_CAEEL	Vitellogenin-6 OS=Caenorhabditis elegans GN=vit-6 PE=1 SV=5	0	99	YLFNGQLSAGLPVPSTPQGISR			-0.000268796	2301.21	768.078	2301.21	768.078	3
1	254.68	254.68	66.26	sp|P18948|VIT6_CAEEL	Vitellogenin-6 OS=Caenorhabditis elegans GN=vit-6 PE=1 SV=5	0	99	YLFNGQLSAGLPVPSTPQGISR			-0.00468278	2301.21	768.076	2301.21	768.078	3
1	254.68	254.68	66.26	sp|P18948|VIT6_CAEEL	Vitellogenin-6 OS=Caenorhabditis elegans GN=vit-6 PE=1 SV=5	0	99	YLFNGQLSAGLPVPSTPQGISR			0.00508823	2301.22	1151.62	2301.21	1151.61	2
1	254.68	254.68	66.26	sp|P18948|VIT6_CAEEL	Vitellogenin-6 OS=Caenorhabditis elegans GN=vit-6 PE=1 SV=5	0	99	YLFNGQLSAGLPVPSTPQGISR			0.00301604	2301.21	768.079	2301.21	768.078	3
1	254.68	254.68	66.26	sp|P18948|VIT6_CAEEL	Vitellogenin-6 OS=Caenorhabditis elegans GN=vit-6 PE=1 SV=5	0	99	YLFNGQLSAGLPVPSTPQGISR			0.00264983	2301.21	768.079	2301.21	768.078	3
1	254.68	254.68	66.26	sp|P18948|VIT6_CAEEL	Vitellogenin-6 OS=Caenorhabditis elegans GN=vit-6 PE=1 SV=5	0	99	YLFNGQLSAGLPVPSTPQGISR			0.0072453	2301.22	768.08	2301.21	768.078	3
1	254.68	254.68	66.26	sp|P18948|VIT6_CAEEL	Vitellogenin-6 OS=Caenorhabditis elegans GN=vit-6 PE=1 SV=5	0	99	YLFNGQLSAGLPVPSTPQGISR			-0.00118431	2301.21	768.077	2301.21	768.078	3
1	254.68	254.68	66.26	sp|P18948|VIT6_CAEEL	Vitellogenin-6 OS=Caenorhabditis elegans GN=vit-6 PE=1 SV=5	0	99	YLFNGQLSAGLPVPSTPQGISR			0.00210051	2301.21	768.079	2301.21	768.078	3
1	254.68	254.68	66.26	sp|P18948|VIT6_CAEEL	Vitellogenin-6 OS=Caenorhabditis elegans GN=vit-6 PE=1 SV=5	0	99	YLFNGQLSAGLPVPSTPQGISR			-0.0117749	2301.2	1151.61	2301.21	1151.61	2
1	254.68	254.68	66.26	sp|P18948|VIT6_CAEEL	Vitellogenin-6 OS=Caenorhabditis elegans GN=vit-6 PE=1 SV=5	0	99	YLFNGQLSAGLPVPSTPQGISR			0.00218592	2301.21	576.311	2301.21	576.31	4
1	254.68	254.68	66.26	sp|P18948|VIT6_CAEEL	Vitellogenin-6 OS=Caenorhabditis elegans GN=vit-6 PE=1 SV=5	0	99	YLFNGQLSAGLPVPSTPQGISR	Deamidated(N)@4		0.00776878	2302.2	768.408	2302.2	768.406	3
1	254.68	254.68	66.26	sp|P18948|VIT6_CAEEL	Vitellogenin-6 OS=Caenorhabditis elegans GN=vit-6 PE=1 SV=5	0	99	YLFNGQLSAGLPVPSTPQGISR	Deamidated(N)@4		0.00943179	2302.21	768.409	2302.2	768.406	3
1	254.68	254.68	66.26	sp|P18948|VIT6_CAEEL	Vitellogenin-6 OS=Caenorhabditis elegans GN=vit-6 PE=1 SV=5	0	99	YLFNGQLSAGLPVPSTPQGISR			0.00264983	2301.21	768.079	2301.21	768.078	3
1	254.68	254.68	66.26	sp|P18948|VIT6_CAEEL	Vitellogenin-6 OS=Caenorhabditis elegans GN=vit-6 PE=1 SV=5	0	99	YLFNGQLSAGLPVPSTPQGISR	Carbamyl@N-term		-0.00557955	2344.21	782.411	2344.22	782.413	3
1	254.68	254.68	66.26	sp|P18948|VIT6_CAEEL	Vitellogenin-6 OS=Caenorhabditis elegans GN=vit-6 PE=1 SV=5	0	99	YLFNGQLSAGLPVPSTPQGISR	Deamidated(N)@4		0.0122767	2302.21	1152.11	2302.2	1152.11	2
1	254.68	254.68	66.26	sp|P18948|VIT6_CAEEL	Vitellogenin-6 OS=Caenorhabditis elegans GN=vit-6 PE=1 SV=5	0	99	YLFNGQLSAGLPVPSTPQGISR			-0.00263795	2301.21	1151.61	2301.21	1151.61	2
1	254.68	254.68	66.26	sp|P18948|VIT6_CAEEL	Vitellogenin-6 OS=Caenorhabditis elegans GN=vit-6 PE=1 SV=5	0	99	YLFNGQLSAGLPVPSTPQGISR	Deamidated(N)@4		-0.00354578	2302.19	1152.1	2302.2	1152.11	2
1	254.68	254.68	66.26	sp|P18948|VIT6_CAEEL	Vitellogenin-6 OS=Caenorhabditis elegans GN=vit-6 PE=1 SV=5	0	99	YLFNGQLSAGLPVPSTPQGISR			0.000863119	2301.21	768.078	2301.21	768.078	3
1	254.68	254.68	66.26	sp|P18948|VIT6_CAEEL	Vitellogenin-6 OS=Caenorhabditis elegans GN=vit-6 PE=1 SV=5	0	99	YLFNGQLSAGLPVPSTPQGISR			-0.0183291	2301.19	768.072	2301.21	768.078	3
1	254.68	254.68	66.26	sp|P18948|VIT6_CAEEL	Vitellogenin-6 OS=Caenorhabditis elegans GN=vit-6 PE=1 SV=5	0	99	YLFNGQLSAGLPVPSTPQGISR	Deamidated(N)@4		0.00460065	2302.2	768.407	2302.2	768.406	3
1	254.68	254.68	66.26	sp|P18948|VIT6_CAEEL	Vitellogenin-6 OS=Caenorhabditis elegans GN=vit-6 PE=1 SV=5	0	99	YLFNGQLSAGLPVPSTPQGISR			-0.00382113	2301.21	768.077	2301.21	768.078	3
1	254.68	254.68	66.26	sp|P18948|VIT6_CAEEL	Vitellogenin-6 OS=Caenorhabditis elegans GN=vit-6 PE=1 SV=5	0	99	YLFNGQLSAGLPVPSTPQGISR			0.0150543	2301.23	768.083	2301.21	768.078	3
1	254.68	254.68	66.26	sp|P18948|VIT6_CAEEL	Vitellogenin-6 OS=Caenorhabditis elegans GN=vit-6 PE=1 SV=5	0	99	YLFNGQLSAGLPVPSTPQGISR	Carbamyl@N-term		-0.00798379	2344.21	782.41	2344.22	782.413	3
1	254.68	254.68	66.26	sp|P18948|VIT6_CAEEL	Vitellogenin-6 OS=Caenorhabditis elegans GN=vit-6 PE=1 SV=5	0	99	YPSLAIAEDIAR			-0.00307867	1317.69	659.852	1317.69	659.854	2
1	254.68	254.68	66.26	sp|P18948|VIT6_CAEEL	Vitellogenin-6 OS=Caenorhabditis elegans GN=vit-6 PE=1 SV=5	0	99	YPSLAIAEDIAR			0.00149512	1317.69	659.854	1317.69	659.854	2
1	254.68	254.68	66.26	sp|P18948|VIT6_CAEEL	Vitellogenin-6 OS=Caenorhabditis elegans GN=vit-6 PE=1 SV=5	0	99	YPSLAIAEDIAR			-0.00227332	1317.69	659.853	1317.69	659.854	2
1	254.68	254.68	66.26	sp|P18948|VIT6_CAEEL	Vitellogenin-6 OS=Caenorhabditis elegans GN=vit-6 PE=1 SV=5	0	99	YPSLAIAEDIAR			0.00130901	1317.69	659.854	1317.69	659.854	2
1	254.68	254.68	66.26	sp|P18948|VIT6_CAEEL	Vitellogenin-6 OS=Caenorhabditis elegans GN=vit-6 PE=1 SV=5	0	99	YPSLAIAEDIAR			-0.00314925	1317.69	659.852	1317.69	659.854	2
1	254.68	254.68	66.26	sp|P18948|VIT6_CAEEL	Vitellogenin-6 OS=Caenorhabditis elegans GN=vit-6 PE=1 SV=5	0	99	YPSLAIAEDIAR			0.00100114	1317.69	659.854	1317.69	659.854	2
1	254.68	254.68	66.26	sp|P18948|VIT6_CAEEL	Vitellogenin-6 OS=Caenorhabditis elegans GN=vit-6 PE=1 SV=5	0	99	YPSLAIAEDIAR			-0.0013182	1317.69	659.853	1317.69	659.854	2
1	254.68	254.68	66.26	sp|P18948|VIT6_CAEEL	Vitellogenin-6 OS=Caenorhabditis elegans GN=vit-6 PE=1 SV=5	0	99	YPSLAIAEDIAR			0.000390789	1317.69	659.854	1317.69	659.854	2
1	254.68	254.68	66.26	sp|P18948|VIT6_CAEEL	Vitellogenin-6 OS=Caenorhabditis elegans GN=vit-6 PE=1 SV=5	0	99	YPSLAIAEDIAR			-0.00430347	1317.69	440.237	1317.69	440.238	3
1	254.68	254.68	66.26	sp|P18948|VIT6_CAEEL	Vitellogenin-6 OS=Caenorhabditis elegans GN=vit-6 PE=1 SV=5	0	99	YPSLAIAEDIAR			0.000390789	1317.69	659.854	1317.69	659.854	2
1	254.68	254.68	66.26	sp|P18948|VIT6_CAEEL	Vitellogenin-6 OS=Caenorhabditis elegans GN=vit-6 PE=1 SV=5	0	99	YPSLAIAEDIAR			-0.00192855	1317.69	659.853	1317.69	659.854	2
1	254.68	254.68	66.26	sp|P18948|VIT6_CAEEL	Vitellogenin-6 OS=Caenorhabditis elegans GN=vit-6 PE=1 SV=5	0	99	YPSLAIAEDIAR			-0.00325859	1317.69	659.852	1317.69	659.854	2
1	254.68	254.68	66.26	sp|P18948|VIT6_CAEEL	Vitellogenin-6 OS=Caenorhabditis elegans GN=vit-6 PE=1 SV=5	0	99	YPSLAIAEDIAR			-0.00325859	1317.69	659.852	1317.69	659.854	2
1	254.68	254.68	66.26	sp|P18948|VIT6_CAEEL	Vitellogenin-6 OS=Caenorhabditis elegans GN=vit-6 PE=1 SV=5	0	99	YPSLAIAEDIAR			-0.00679864	1317.69	659.85	1317.69	659.854	2
1	254.68	254.68	66.26	sp|P18948|VIT6_CAEEL	Vitellogenin-6 OS=Caenorhabditis elegans GN=vit-6 PE=1 SV=5	0	99	YPSLAIAEDIAR			-0.00350273	1317.69	659.852	1317.69	659.854	2
1	254.68	254.68	66.26	sp|P18948|VIT6_CAEEL	Vitellogenin-6 OS=Caenorhabditis elegans GN=vit-6 PE=1 SV=5	0	99	YPSLAIAEDIAR			-0.000817179	1317.69	659.853	1317.69	659.854	2
1	254.68	254.68	66.26	sp|P18948|VIT6_CAEEL	Vitellogenin-6 OS=Caenorhabditis elegans GN=vit-6 PE=1 SV=5	0	99	YPSLAIAEDIAR			-0.000817179	1317.69	659.853	1317.69	659.854	2
1	254.68	254.68	66.26	sp|P18948|VIT6_CAEEL	Vitellogenin-6 OS=Caenorhabditis elegans GN=vit-6 PE=1 SV=5	0	99	YPSLAIAEDIAR			0.000441785	1317.69	659.854	1317.69	659.854	2
1	254.68	254.68	66.26	sp|P18948|VIT6_CAEEL	Vitellogenin-6 OS=Caenorhabditis elegans GN=vit-6 PE=1 SV=5	0	99	YPSLAIAEDIAR			0.000197644	1317.69	659.854	1317.69	659.854	2
1	254.68	254.68	66.26	sp|P18948|VIT6_CAEEL	Vitellogenin-6 OS=Caenorhabditis elegans GN=vit-6 PE=1 SV=5	0	99	YPSLAIAEDIAR			0.000807998	1317.69	659.854	1317.69	659.854	2
1	254.68	254.68	66.26	sp|P18948|VIT6_CAEEL	Vitellogenin-6 OS=Caenorhabditis elegans GN=vit-6 PE=1 SV=5	0	99	YPSLAIAEDIAR			0.000807998	1317.69	659.854	1317.69	659.854	2
1	254.68	254.68	66.26	sp|P18948|VIT6_CAEEL	Vitellogenin-6 OS=Caenorhabditis elegans GN=vit-6 PE=1 SV=5	0	99	YPSLAIAEDIAR			0.00600941	1317.7	659.857	1317.69	659.854	2
1	254.68	254.68	66.26	sp|P18948|VIT6_CAEEL	Vitellogenin-6 OS=Caenorhabditis elegans GN=vit-6 PE=1 SV=5	0	99	YPSLAIAEDIAR			-0.00386895	1317.69	659.852	1317.69	659.854	2
1	254.68	254.68	66.26	sp|P18948|VIT6_CAEEL	Vitellogenin-6 OS=Caenorhabditis elegans GN=vit-6 PE=1 SV=5	0	99	YPSLAIAEDIAR			-0.00225232	1317.69	659.853	1317.69	659.854	2
1	254.68	254.68	66.26	sp|P18948|VIT6_CAEEL	Vitellogenin-6 OS=Caenorhabditis elegans GN=vit-6 PE=1 SV=5	0	99	YPSLAIAEDIAR			0.00230443	1317.7	659.855	1317.69	659.854	2
1	254.68	254.68	66.26	sp|P18948|VIT6_CAEEL	Vitellogenin-6 OS=Caenorhabditis elegans GN=vit-6 PE=1 SV=5	0	99	YPSLAIAEDIAR			0.000390789	1317.69	659.854	1317.69	659.854	2
1	254.68	254.68	66.26	sp|P18948|VIT6_CAEEL	Vitellogenin-6 OS=Caenorhabditis elegans GN=vit-6 PE=1 SV=5	0	99	YPSLAIAEDIAR			0.00522906	1317.7	440.24	1317.69	440.238	3
1	254.68	254.68	66.26	sp|P18948|VIT6_CAEEL	Vitellogenin-6 OS=Caenorhabditis elegans GN=vit-6 PE=1 SV=5	0	99	YPSLAIAEDIAR			1.00154	1318.69	660.355	1317.69	659.854	2
1	254.68	254.68	66.26	sp|P18948|VIT6_CAEEL	Vitellogenin-6 OS=Caenorhabditis elegans GN=vit-6 PE=1 SV=5	0	99	YPSLAIAEDIAR			-0.00317255	1317.69	659.852	1317.69	659.854	2
1	254.68	254.68	66.26	sp|P18948|VIT6_CAEEL	Vitellogenin-6 OS=Caenorhabditis elegans GN=vit-6 PE=1 SV=5	0	99	YPSLAIAEDIAR			-0.00317255	1317.69	659.852	1317.69	659.854	2
1	254.68	254.68	66.26	sp|P18948|VIT6_CAEEL	Vitellogenin-6 OS=Caenorhabditis elegans GN=vit-6 PE=1 SV=5	0	99	YPSLAIAEDIAR			0.000611616	1317.69	659.854	1317.69	659.854	2
1	254.68	254.68	66.26	sp|P18948|VIT6_CAEEL	Vitellogenin-6 OS=Caenorhabditis elegans GN=vit-6 PE=1 SV=5	0	99	YPSLAIAEDIAR			-0.00268427	1317.69	659.852	1317.69	659.854	2
1	254.68	254.68	66.26	sp|P18948|VIT6_CAEEL	Vitellogenin-6 OS=Caenorhabditis elegans GN=vit-6 PE=1 SV=5	0	99	YPSLAIAEDIAR			0.000123337	1317.69	659.854	1317.69	659.854	2
1	254.68	254.68	66.26	sp|P18948|VIT6_CAEEL	Vitellogenin-6 OS=Caenorhabditis elegans GN=vit-6 PE=1 SV=5	0	99	YPSLAIAEDIAR			0.000123337	1317.69	659.854	1317.69	659.854	2
1	254.68	254.68	66.26	sp|P18948|VIT6_CAEEL	Vitellogenin-6 OS=Caenorhabditis elegans GN=vit-6 PE=1 SV=5	0	99	YPSLAIAEDIAR			0.000123337	1317.69	659.854	1317.69	659.854	2
1	254.68	254.68	66.26	sp|P18948|VIT6_CAEEL	Vitellogenin-6 OS=Caenorhabditis elegans GN=vit-6 PE=1 SV=5	0	99	YPSLAIAEDIAR			-0.0025622	1317.69	659.852	1317.69	659.854	2
1	254.68	254.68	66.26	sp|P18948|VIT6_CAEEL	Vitellogenin-6 OS=Caenorhabditis elegans GN=vit-6 PE=1 SV=5	0	99	YPSLAIAEDIAR			-0.00289264	1317.69	659.852	1317.69	659.854	2
1	254.68	254.68	66.26	sp|P18948|VIT6_CAEEL	Vitellogenin-6 OS=Caenorhabditis elegans GN=vit-6 PE=1 SV=5	0	99	YPSLAIAEDIAR			-0.00350299	1317.69	659.852	1317.69	659.854	2
1	254.68	254.68	66.26	sp|P18948|VIT6_CAEEL	Vitellogenin-6 OS=Caenorhabditis elegans GN=vit-6 PE=1 SV=5	0	99	YPSLAIAEDIAR			-0.000207125	1317.69	659.854	1317.69	659.854	2
1	254.68	254.68	66.26	sp|P18948|VIT6_CAEEL	Vitellogenin-6 OS=Caenorhabditis elegans GN=vit-6 PE=1 SV=5	0	99	YPSLAIAEDIAR			-0.000207125	1317.69	659.854	1317.69	659.854	2
1	254.68	254.68	66.26	sp|P18948|VIT6_CAEEL	Vitellogenin-6 OS=Caenorhabditis elegans GN=vit-6 PE=1 SV=5	0	99	YPSLAIAEDIAR			0.00211218	1317.69	659.855	1317.69	659.854	2
1	254.68	254.68	66.26	sp|P18948|VIT6_CAEEL	Vitellogenin-6 OS=Caenorhabditis elegans GN=vit-6 PE=1 SV=5	0	99	YPSLAIAEDIAR			0.00063493	1317.69	659.854	1317.69	659.854	2
1	254.68	254.68	66.26	sp|P18948|VIT6_CAEEL	Vitellogenin-6 OS=Caenorhabditis elegans GN=vit-6 PE=1 SV=5	0	99	YPSLAIAEDIAR			-0.0061885	1317.69	659.851	1317.69	659.854	2
1	254.68	254.68	66.26	sp|P18948|VIT6_CAEEL	Vitellogenin-6 OS=Caenorhabditis elegans GN=vit-6 PE=1 SV=5	0	99	YPSLAIAEDIAR			-0.00301471	1317.69	659.852	1317.69	659.854	2
1	254.68	254.68	66.26	sp|P18948|VIT6_CAEEL	Vitellogenin-6 OS=Caenorhabditis elegans GN=vit-6 PE=1 SV=5	0	99	YPSLAIAEDIAR			0.00378939	1317.7	440.24	1317.69	440.238	3
1	254.68	254.68	66.26	sp|P18948|VIT6_CAEEL	Vitellogenin-6 OS=Caenorhabditis elegans GN=vit-6 PE=1 SV=5	0	99	YPSLAIAEDIAR			1.00178	1318.69	660.355	1317.69	659.854	2
1	254.68	254.68	66.26	sp|P18948|VIT6_CAEEL	Vitellogenin-6 OS=Caenorhabditis elegans GN=vit-6 PE=1 SV=5	0	99	YPSLAIAEDIAR			-0.00187816	1317.69	659.853	1317.69	659.854	2
1	254.68	254.68	66.26	sp|P18948|VIT6_CAEEL	Vitellogenin-6 OS=Caenorhabditis elegans GN=vit-6 PE=1 SV=5	0	99	YPSLAIAEDIAR			-0.00200023	1317.69	659.853	1317.69	659.854	2
1	254.68	254.68	66.26	sp|P18948|VIT6_CAEEL	Vitellogenin-6 OS=Caenorhabditis elegans GN=vit-6 PE=1 SV=5	0	99	YPSLAIAEDIAR			0.000489546	1317.69	659.854	1317.69	659.854	2
1	254.68	254.68	66.26	sp|P18948|VIT6_CAEEL	Vitellogenin-6 OS=Caenorhabditis elegans GN=vit-6 PE=1 SV=5	0	99	YPSLAIAEDIAR			-0.00232161	1317.69	659.852	1317.69	659.854	2
1	254.68	254.68	66.26	sp|P18948|VIT6_CAEEL	Vitellogenin-6 OS=Caenorhabditis elegans GN=vit-6 PE=1 SV=5	0	99	YPSLAIAEDIAR			0.000772091	1317.69	659.854	1317.69	659.854	2
1	254.68	254.68	66.26	sp|P18948|VIT6_CAEEL	Vitellogenin-6 OS=Caenorhabditis elegans GN=vit-6 PE=1 SV=5	0	99	YPSLAIAEDIAR			-0.00187816	1317.69	659.853	1317.69	659.854	2
1	254.68	254.68	66.26	sp|P18948|VIT6_CAEEL	Vitellogenin-6 OS=Caenorhabditis elegans GN=vit-6 PE=1 SV=5	0	99	YPSLAIAEDIAR			-0.00248851	1317.69	659.852	1317.69	659.854	2
1	254.68	254.68	66.26	sp|P18948|VIT6_CAEEL	Vitellogenin-6 OS=Caenorhabditis elegans GN=vit-6 PE=1 SV=5	0	99	YPSLAIAEDIAR			-0.00187816	1317.69	659.853	1317.69	659.854	2
1	254.68	254.68	66.26	sp|P18948|VIT6_CAEEL	Vitellogenin-6 OS=Caenorhabditis elegans GN=vit-6 PE=1 SV=5	0	99	YPSLAIAEDIAR			-0.0025622	1317.69	659.852	1317.69	659.854	2
1	254.68	254.68	66.26	sp|P18948|VIT6_CAEEL	Vitellogenin-6 OS=Caenorhabditis elegans GN=vit-6 PE=1 SV=5	0	99	YPSLAIAEDIAR			1.0052	1318.7	660.356	1317.69	659.854	2
1	254.68	254.68	66.26	sp|P18948|VIT6_CAEEL	Vitellogenin-6 OS=Caenorhabditis elegans GN=vit-6 PE=1 SV=5	0	99	YPSLAIAEDIAR			0.000563243	1317.69	659.854	1317.69	659.854	2
1	254.68	254.68	66.26	sp|P18948|VIT6_CAEEL	Vitellogenin-6 OS=Caenorhabditis elegans GN=vit-6 PE=1 SV=5	0	99	YPSLAIAEDIAR			0.000123337	1317.69	659.854	1317.69	659.854	2
1	254.68	254.68	66.26	sp|P18948|VIT6_CAEEL	Vitellogenin-6 OS=Caenorhabditis elegans GN=vit-6 PE=1 SV=5	0	99	YPSLAIAEDIAR			1.00183	1318.69	660.355	1317.69	659.854	2
1	254.68	254.68	66.26	sp|P18948|VIT6_CAEEL	Vitellogenin-6 OS=Caenorhabditis elegans GN=vit-6 PE=1 SV=5	0	99	YPSLAIAEDIAR			-0.00200023	1317.69	659.853	1317.69	659.854	2
1	254.68	254.68	66.26	sp|P18948|VIT6_CAEEL	Vitellogenin-6 OS=Caenorhabditis elegans GN=vit-6 PE=1 SV=5	0	99	YPSLAIAEDIAR			1.00179	1318.69	660.355	1317.69	659.854	2
1	254.68	254.68	66.26	sp|P18948|VIT6_CAEEL	Vitellogenin-6 OS=Caenorhabditis elegans GN=vit-6 PE=1 SV=5	0	99	YPSLAIAEDIAR			0.998615	1318.69	660.353	1317.69	659.854	2
1	254.68	254.68	66.26	sp|P18948|VIT6_CAEEL	Vitellogenin-6 OS=Caenorhabditis elegans GN=vit-6 PE=1 SV=5	0	99	YPSLAIAEDIAR			-0.00289264	1317.69	659.852	1317.69	659.854	2
1	254.68	254.68	66.26	sp|P18948|VIT6_CAEEL	Vitellogenin-6 OS=Caenorhabditis elegans GN=vit-6 PE=1 SV=5	0	99	YPSLAIAEDIAR			0.000563243	1317.69	659.854	1317.69	659.854	2
1	254.68	254.68	66.26	sp|P18948|VIT6_CAEEL	Vitellogenin-6 OS=Caenorhabditis elegans GN=vit-6 PE=1 SV=5	0	99	YPSLAIAEDIAR			-0.0025622	1317.69	659.852	1317.69	659.854	2
1	254.68	254.68	66.26	sp|P18948|VIT6_CAEEL	Vitellogenin-6 OS=Caenorhabditis elegans GN=vit-6 PE=1 SV=5	0	99	YPSLAIAEDIAR			1.00207	1318.69	660.355	1317.69	659.854	2
1	254.68	254.68	66.26	sp|P18948|VIT6_CAEEL	Vitellogenin-6 OS=Caenorhabditis elegans GN=vit-6 PE=1 SV=5	0	99	YPSLAIAEDIAR			0.00366336	1317.7	659.856	1317.69	659.854	2
1	254.68	254.68	66.26	sp|P18948|VIT6_CAEEL	Vitellogenin-6 OS=Caenorhabditis elegans GN=vit-6 PE=1 SV=5	0	99	YWNMVQAYLR			-0.00809009	1342.64	672.328	1342.65	672.332	2
2	194.57	194.57	55.86	sp|P05690|VIT2_CAEEL	Vitellogenin-2 OS=Caenorhabditis elegans GN=vit-2 PE=1 SV=5	2	99	AEFAPFEK			0.00233602	937.457	469.736	937.455	469.735	2
2	194.57	194.57	55.86	sp|P05690|VIT2_CAEEL	Vitellogenin-2 OS=Caenorhabditis elegans GN=vit-2 PE=1 SV=5	2	99	AVVNMISFNPIAPR			5.32664e-05	1527.82	764.919	1527.82	764.919	2
2	194.57	194.57	55.86	sp|P05690|VIT2_CAEEL	Vitellogenin-2 OS=Caenorhabditis elegans GN=vit-2 PE=1 SV=5	2	99	DAETTYEK			0.000147882	955.414	478.714	955.413	478.714	2
2	194.57	194.57	55.86	sp|P05690|VIT2_CAEEL	Vitellogenin-2 OS=Caenorhabditis elegans GN=vit-2 PE=1 SV=5	2	99	DCSEEPTFAVLSK	Carbamidomethyl(C)@2		0.000616913	1481.67	741.843	1481.67	741.843	2
2	194.57	194.57	55.86	sp|P05690|VIT2_CAEEL	Vitellogenin-2 OS=Caenorhabditis elegans GN=vit-2 PE=1 SV=5	2	99	DKEEQSEENTSFFTNEK		cleaved Y-D@N-term; missed K-E@2	0.00456154	2060.89	687.969	2060.88	687.968	3
2	194.57	194.57	55.86	sp|P05690|VIT2_CAEEL	Vitellogenin-2 OS=Caenorhabditis elegans GN=vit-2 PE=1 SV=5	2	99	DMDYAFLPIDR			0.0022335	1354.63	678.32	1354.62	678.319	2
2	194.57	194.57	55.86	sp|P05690|VIT2_CAEEL	Vitellogenin-2 OS=Caenorhabditis elegans GN=vit-2 PE=1 SV=5	2	99	DYTMNTELTTVCDK	Carbamidomethyl(C)@12		-0.000286716	1689.72	845.868	1689.72	845.869	2
2	194.57	194.57	55.86	sp|P05690|VIT2_CAEEL	Vitellogenin-2 OS=Caenorhabditis elegans GN=vit-2 PE=1 SV=5	2	99	EFELEQENTESR			-0.00390522	1509.65	755.835	1509.66	755.836	2
2	194.57	194.57	55.86	sp|P05690|VIT2_CAEEL	Vitellogenin-2 OS=Caenorhabditis elegans GN=vit-2 PE=1 SV=5	2	99	ELSEEYKQMLELPLR		missed K-Q@7	0.0245157	1876.98	626.669	1876.96	626.661	3
2	194.57	194.57	55.86	sp|P05690|VIT2_CAEEL	Vitellogenin-2 OS=Caenorhabditis elegans GN=vit-2 PE=1 SV=5	2	99	ESIIYSSR			-0.000260425	953.481	477.748	953.482	477.748	2
2	194.57	194.57	55.86	sp|P05690|VIT2_CAEEL	Vitellogenin-2 OS=Caenorhabditis elegans GN=vit-2 PE=1 SV=5	2	99	ETEQVLAR			0.00172003	944.494	473.255	944.493	473.254	2
2	194.57	194.57	55.86	sp|P05690|VIT2_CAEEL	Vitellogenin-2 OS=Caenorhabditis elegans GN=vit-2 PE=1 SV=5	2	99	ETNQQVAALTHQMIR			0.00659448	1738.89	580.636	1738.88	580.633	3
2	194.57	194.57	55.86	sp|P05690|VIT2_CAEEL	Vitellogenin-2 OS=Caenorhabditis elegans GN=vit-2 PE=1 SV=5	2	99	EVQLSLTSTWGSQK			-0.0051227	1562.79	782.402	1562.79	782.404	2
2	194.57	194.57	55.86	sp|P05690|VIT2_CAEEL	Vitellogenin-2 OS=Caenorhabditis elegans GN=vit-2 PE=1 SV=5	2	99	FDGLVLSGLPSASSELSQSR			-0.00477784	2049.03	1025.52	2049.04	1025.53	2
2	194.57	194.57	55.86	sp|P05690|VIT2_CAEEL	Vitellogenin-2 OS=Caenorhabditis elegans GN=vit-2 PE=1 SV=5	2	99	FEYIEAEER			-0.00141951	1184.53	593.274	1184.53	593.275	2
2	194.57	194.57	55.86	sp|P05690|VIT2_CAEEL	Vitellogenin-2 OS=Caenorhabditis elegans GN=vit-2 PE=1 SV=5	2	99	FPTTLGLPLTISGK			-0.00673924	1443.83	722.921	1443.83	722.924	2
2	194.57	194.57	55.86	sp|P05690|VIT2_CAEEL	Vitellogenin-2 OS=Caenorhabditis elegans GN=vit-2 PE=1 SV=5	2	99	GEQEIVAQLQNEEIR			0.0056936	1754.89	585.969	1754.88	585.967	3
2	194.57	194.57	55.86	sp|P05690|VIT2_CAEEL	Vitellogenin-2 OS=Caenorhabditis elegans GN=vit-2 PE=1 SV=5	2	99	GNILNQHTLENWLLAEQDFEVSVENK			0.000546719	3039.49	1014.17	3039.49	1014.17	3
2	194.57	194.57	55.86	sp|P05690|VIT2_CAEEL	Vitellogenin-2 OS=Caenorhabditis elegans GN=vit-2 PE=1 SV=5	2	99	GYEVEQQQQR			0.00975496	1263.59	632.804	1263.58	632.799	2
2	194.57	194.57	55.86	sp|P05690|VIT2_CAEEL	Vitellogenin-2 OS=Caenorhabditis elegans GN=vit-2 PE=1 SV=5	2	99	HFAMSTNPCYQR	Carbamidomethyl(C)@9		0.00486516	1510.65	756.332	1510.64	756.33	2
2	194.57	194.57	55.86	sp|P05690|VIT2_CAEEL	Vitellogenin-2 OS=Caenorhabditis elegans GN=vit-2 PE=1 SV=5	2	99	HQLTEASGSVCK	Carbamidomethyl(C)@11		0.00147532	1315.62	439.548	1315.62	439.547	3
2	194.57	194.57	55.86	sp|P05690|VIT2_CAEEL	Vitellogenin-2 OS=Caenorhabditis elegans GN=vit-2 PE=1 SV=5	2	99	ICFSVEPVAECR	Carbamidomethyl(C)@2; Carbamidomethyl(C)@11		0.00182185	1465.67	733.843	1465.67	733.842	2
2	194.57	194.57	55.86	sp|P05690|VIT2_CAEEL	Vitellogenin-2 OS=Caenorhabditis elegans GN=vit-2 PE=1 SV=5	2	99	IESSYDKEEQSEENTSFFTNEK		missed K-E@7	0.00131422	2640.14	881.053	2640.14	881.052	3
2	194.57	194.57	55.86	sp|P05690|VIT2_CAEEL	Vitellogenin-2 OS=Caenorhabditis elegans GN=vit-2 PE=1 SV=5	2	99	IQAVAGMK			0.000653572	816.453	409.234	816.453	409.234	2
2	194.57	194.57	55.86	sp|P05690|VIT2_CAEEL	Vitellogenin-2 OS=Caenorhabditis elegans GN=vit-2 PE=1 SV=5	2	99	IQSEDYSAYQIER			0.00501456	1600.74	801.378	1600.74	801.376	2
2	194.57	194.57	55.86	sp|P05690|VIT2_CAEEL	Vitellogenin-2 OS=Caenorhabditis elegans GN=vit-2 PE=1 SV=5	2	99	IQSLMEHALAIAGTK			-0.00110922	1581.85	528.292	1581.85	528.292	3
2	194.57	194.57	55.86	sp|P05690|VIT2_CAEEL	Vitellogenin-2 OS=Caenorhabditis elegans GN=vit-2 PE=1 SV=5	2	99	KFPTTLGLPLTISGK		missed K-F@1	-0.00121567	1571.93	524.983	1571.93	524.984	3
2	194.57	194.57	55.86	sp|P05690|VIT2_CAEEL	Vitellogenin-2 OS=Caenorhabditis elegans GN=vit-2 PE=1 SV=5	2	99	KIQSEDYSAYQIER		missed K-I@1	-5.27389e-05	1728.83	577.284	1728.83	577.285	3
2	194.57	194.57	55.86	sp|P05690|VIT2_CAEEL	Vitellogenin-2 OS=Caenorhabditis elegans GN=vit-2 PE=1 SV=5	2	99	KNQLCGLCGNNDDESTN	Carbamidomethyl(C)@5; Carbamidomethyl(C)@8	cleaved N-E@C-term; missed K-N@1	0.00564538	1937.79	969.902	1937.78	969.899	2
2	194.57	194.57	55.86	sp|P05690|VIT2_CAEEL	Vitellogenin-2 OS=Caenorhabditis elegans GN=vit-2 PE=1 SV=5	2	99	KSEVTVNAQLQQSK		missed K-S@1	0.00240784	1558.83	520.619	1558.83	520.618	3
2	194.57	194.57	55.86	sp|P05690|VIT2_CAEEL	Vitellogenin-2 OS=Caenorhabditis elegans GN=vit-2 PE=1 SV=5	2	99	LESLEKESTTVVR		missed K-E@6	-0.00198541	1489.8	497.606	1489.8	497.607	3
2	194.57	194.57	55.86	sp|P05690|VIT2_CAEEL	Vitellogenin-2 OS=Caenorhabditis elegans GN=vit-2 PE=1 SV=5	2	99	LGESAIVIELPEGEVR			-0.00951896	1709.91	855.962	1709.92	855.967	2
2	194.57	194.57	55.86	sp|P05690|VIT2_CAEEL	Vitellogenin-2 OS=Caenorhabditis elegans GN=vit-2 PE=1 SV=5	2	99	LNQINAVAEYK			0.000366371	1261.67	631.841	1261.67	631.841	2
2	194.57	194.57	55.86	sp|P05690|VIT2_CAEEL	Vitellogenin-2 OS=Caenorhabditis elegans GN=vit-2 PE=1 SV=5	2	99	LTVGQLEK			-0.000159174	886.512	444.263	886.512	444.263	2
2	194.57	194.57	55.86	sp|P05690|VIT2_CAEEL	Vitellogenin-2 OS=Caenorhabditis elegans GN=vit-2 PE=1 SV=5	2	99	LVLEENHSIK			-0.000154124	1180.65	591.33	1180.65	591.33	2
2	194.57	194.57	55.86	sp|P05690|VIT2_CAEEL	Vitellogenin-2 OS=Caenorhabditis elegans GN=vit-2 PE=1 SV=5	2	99	MAASHLPESEQ		cleaved Q-M@C-term	0.0069217	1198.54	600.275	1198.53	600.272	2
2	194.57	194.57	55.86	sp|P05690|VIT2_CAEEL	Vitellogenin-2 OS=Caenorhabditis elegans GN=vit-2 PE=1 SV=5	2	99	MAASHLPESEQMPSLNSMEQR			0.00565011	2372.06	791.694	2372.06	791.693	3
2	194.57	194.57	55.86	sp|P05690|VIT2_CAEEL	Vitellogenin-2 OS=Caenorhabditis elegans GN=vit-2 PE=1 SV=5	2	99	MCQWEVEIR	Carbamidomethyl(C)@2		0.000294108	1249.56	625.787	1249.56	625.786	2
2	194.57	194.57	55.86	sp|P05690|VIT2_CAEEL	Vitellogenin-2 OS=Caenorhabditis elegans GN=vit-2 PE=1 SV=5	2	99	MFTPLFEQGVK			-0.00947883	1295.65	432.89	1295.66	432.893	3
2	194.57	194.57	55.86	sp|P05690|VIT2_CAEEL	Vitellogenin-2 OS=Caenorhabditis elegans GN=vit-2 PE=1 SV=5	2	99	NEECEAEEER	Carbamidomethyl(C)@4		0.00110476	1293.48	647.747	1293.48	647.746	2
2	194.57	194.57	55.86	sp|P05690|VIT2_CAEEL	Vitellogenin-2 OS=Caenorhabditis elegans GN=vit-2 PE=1 SV=5	2	99	NEECEAEEERLSEK	Carbamidomethyl(C)@4	missed R-L@10	0.00346602	1750.74	876.375	1750.73	876.373	2
2	194.57	194.57	55.86	sp|P05690|VIT2_CAEEL	Vitellogenin-2 OS=Caenorhabditis elegans GN=vit-2 PE=1 SV=5	2	99	NGDKAEFAPFEK		missed K-A@4	-0.0249996	1351.62	676.815	1351.64	676.828	2
2	194.57	194.57	55.86	sp|P05690|VIT2_CAEEL	Vitellogenin-2 OS=Caenorhabditis elegans GN=vit-2 PE=1 SV=5	2	99	NGLISELQFDKEDAEWSK	Deamidated(N)@1	missed K-E@11	0.000989234	2108.99	704.004	2108.99	704.004	3
2	194.57	194.57	55.86	sp|P05690|VIT2_CAEEL	Vitellogenin-2 OS=Caenorhabditis elegans GN=vit-2 PE=1 SV=5	2	99	NQLCGLCGNNDDESTN	Carbamidomethyl(C)@4; Carbamidomethyl(C)@7	cleaved N-E@C-term	0.0118877	1809.7	905.858	1809.69	905.852	2
2	194.57	194.57	55.86	sp|P05690|VIT2_CAEEL	Vitellogenin-2 OS=Caenorhabditis elegans GN=vit-2 PE=1 SV=5	2	99	NQLCGLCGNNDDESTNEFYTSDNTETEDIEEFHR	Carbamidomethyl(C)@4; Carbamidomethyl(C)@7		-0.0283138	4052.59	1014.15	4052.62	1014.16	4
2	194.57	194.57	55.86	sp|P05690|VIT2_CAEEL	Vitellogenin-2 OS=Caenorhabditis elegans GN=vit-2 PE=1 SV=5	2	99	NRPAEFTAR			-0.000625491	1060.54	531.278	1060.54	531.278	2
2	194.57	194.57	55.86	sp|P05690|VIT2_CAEEL	Vitellogenin-2 OS=Caenorhabditis elegans GN=vit-2 PE=1 SV=5	2	99	NSEEMIIK			-0.00131594	962.473	482.244	962.474	482.244	2
2	194.57	194.57	55.86	sp|P05690|VIT2_CAEEL	Vitellogenin-2 OS=Caenorhabditis elegans GN=vit-2 PE=1 SV=5	2	99	PSVAATHVYEMR		cleaved R-P@N-term	-0.00106675	1359.66	454.227	1359.66	454.227	3
2	194.57	194.57	55.86	sp|P05690|VIT2_CAEEL	Vitellogenin-2 OS=Caenorhabditis elegans GN=vit-2 PE=1 SV=5	2	99	QAAWLAAGSVVR			-0.00224482	1227.67	614.842	1227.67	614.844	2
2	194.57	194.57	55.86	sp|P05690|VIT2_CAEEL	Vitellogenin-2 OS=Caenorhabditis elegans GN=vit-2 PE=1 SV=5	2	99	QFNGMPEYELLIK	Gln->pyro-Glu@N-term		0.000256887	1563.76	782.89	1563.76	782.889	2
2	194.57	194.57	55.86	sp|P05690|VIT2_CAEEL	Vitellogenin-2 OS=Caenorhabditis elegans GN=vit-2 PE=1 SV=5	2	99	QLVENLIEK	Gln->pyro-Glu@N-term		-0.00286304	1067.58	534.799	1067.59	534.8	2
2	194.57	194.57	55.86	sp|P05690|VIT2_CAEEL	Vitellogenin-2 OS=Caenorhabditis elegans GN=vit-2 PE=1 SV=5	2	99	QMLELPLR	Gln->pyro-Glu@N-term		-0.00199258	981.53	491.772	981.532	491.773	2
2	194.57	194.57	55.86	sp|P05690|VIT2_CAEEL	Vitellogenin-2 OS=Caenorhabditis elegans GN=vit-2 PE=1 SV=5	2	99	QQPLQLDDYPVSFVESVK			-0.00488767	2091.05	1046.53	2091.05	1046.53	2
2	194.57	194.57	55.86	sp|P05690|VIT2_CAEEL	Vitellogenin-2 OS=Caenorhabditis elegans GN=vit-2 PE=1 SV=5	2	99	QQPLQLDDYPVSFVESVKVPTACVAY	Gln->pyro-Glu@N-term; Carbamidomethyl(C)@23	missed K-V@18	-0.000793985	2935.43	979.484	2935.43	979.484	3
2	194.57	194.57	55.86	sp|P05690|VIT2_CAEEL	Vitellogenin-2 OS=Caenorhabditis elegans GN=vit-2 PE=1 SV=5	2	99	RGYEVEQQQQR		missed R-G@1	0.000538187	1419.69	474.236	1419.69	474.236	3
2	194.57	194.57	55.86	sp|P05690|VIT2_CAEEL	Vitellogenin-2 OS=Caenorhabditis elegans GN=vit-2 PE=1 SV=5	2	99	SASSELSQSR		cleaved P-S@N-term	-0.000748676	1050.49	526.254	1050.49	526.254	2
2	194.57	194.57	55.86	sp|P05690|VIT2_CAEEL	Vitellogenin-2 OS=Caenorhabditis elegans GN=vit-2 PE=1 SV=5	2	99	SEIAYGLR			-0.00228847	907.474	454.744	907.476	454.745	2
2	194.57	194.57	55.86	sp|P05690|VIT2_CAEEL	Vitellogenin-2 OS=Caenorhabditis elegans GN=vit-2 PE=1 SV=5	2	99	SEVTVNAQLQQSK			-0.00436555	1430.73	716.373	1430.74	716.376	2
2	194.57	194.57	55.86	sp|P05690|VIT2_CAEEL	Vitellogenin-2 OS=Caenorhabditis elegans GN=vit-2 PE=1 SV=5	2	99	SGLPSASSELSQSR		cleaved L-S@N-term	-0.00222996	1404.68	703.348	1404.68	703.35	2
2	194.57	194.57	55.86	sp|P05690|VIT2_CAEEL	Vitellogenin-2 OS=Caenorhabditis elegans GN=vit-2 PE=1 SV=5	2	99	SIVSLTTRPVVF		cleaved F-L@C-term	-0.00299231	1317.76	659.889	1317.77	659.89	2
2	194.57	194.57	55.86	sp|P05690|VIT2_CAEEL	Vitellogenin-2 OS=Caenorhabditis elegans GN=vit-2 PE=1 SV=5	2	99	SLYTVNVNGQEVMK	Oxidation(M)@13		-0.001965	1596.78	799.397	1596.78	799.398	2
2	194.57	194.57	55.86	sp|P05690|VIT2_CAEEL	Vitellogenin-2 OS=Caenorhabditis elegans GN=vit-2 PE=1 SV=5	2	99	SPILEETK			-0.00224251	915.489	458.752	915.491	458.753	2
2	194.57	194.57	55.86	sp|P05690|VIT2_CAEEL	Vitellogenin-2 OS=Caenorhabditis elegans GN=vit-2 PE=1 SV=5	2	99	SQLLVVRPEMPSSLR			-0.000196658	1710.95	571.322	1710.95	571.322	3
2	194.57	194.57	55.86	sp|P05690|VIT2_CAEEL	Vitellogenin-2 OS=Caenorhabditis elegans GN=vit-2 PE=1 SV=5	2	99	TFDDVLYNTPLTTCYSLIAK	Carbamidomethyl(C)@14		-0.013122	2334.13	779.051	2334.15	779.056	3
2	194.57	194.57	55.86	sp|P05690|VIT2_CAEEL	Vitellogenin-2 OS=Caenorhabditis elegans GN=vit-2 PE=1 SV=5	2	99	TIQETPFPSQSIAEALIK			-0.00314155	1972.05	987.032	1972.05	987.033	2
2	194.57	194.57	55.86	sp|P05690|VIT2_CAEEL	Vitellogenin-2 OS=Caenorhabditis elegans GN=vit-2 PE=1 SV=5	2	99	TLEGDCQVAYTVIR	Carbamidomethyl(C)@6		-0.000967078	1623.79	812.903	1623.79	812.904	2
2	194.57	194.57	55.86	sp|P05690|VIT2_CAEEL	Vitellogenin-2 OS=Caenorhabditis elegans GN=vit-2 PE=1 SV=5	2	99	TVVVPQWQQK			0.000155485	1211.67	606.841	1211.67	606.84	2
2	194.57	194.57	55.86	sp|P05690|VIT2_CAEEL	Vitellogenin-2 OS=Caenorhabditis elegans GN=vit-2 PE=1 SV=5	2	99	VFNFLGLEVSTR			-0.00724749	1380.73	691.374	1380.74	691.377	2
2	194.57	194.57	55.86	sp|P05690|VIT2_CAEEL	Vitellogenin-2 OS=Caenorhabditis elegans GN=vit-2 PE=1 SV=5	2	99	VIRGEQEIVAQLQNEEIR		missed R-G@3	-0.0166536	2123.12	708.713	2123.13	708.718	3
2	194.57	194.57	55.86	sp|P05690|VIT2_CAEEL	Vitellogenin-2 OS=Caenorhabditis elegans GN=vit-2 PE=1 SV=5	2	99	VLLPIYK			1.82281e-05	844.542	423.278	844.542	423.278	2
2	194.57	194.57	55.86	sp|P05690|VIT2_CAEEL	Vitellogenin-2 OS=Caenorhabditis elegans GN=vit-2 PE=1 SV=5	2	99	VNGEKESIIYSSR	Ammonia-loss(N)@2	missed K-E@5	0.00655318	1463.73	732.873	1463.73	732.87	2
2	194.57	194.57	55.86	sp|P05690|VIT2_CAEEL	Vitellogenin-2 OS=Caenorhabditis elegans GN=vit-2 PE=1 SV=5	2	99	VVVPENQK			-8.55659e-05	911.507	456.761	911.508	456.761	2
2	194.57	194.57	55.86	sp|P05690|VIT2_CAEEL	Vitellogenin-2 OS=Caenorhabditis elegans GN=vit-2 PE=1 SV=5	2	99	VVVQLTVEPMSR			-0.00520926	1356.74	679.376	1356.74	679.379	2
2	194.57	194.57	55.86	sp|P05690|VIT2_CAEEL	Vitellogenin-2 OS=Caenorhabditis elegans GN=vit-2 PE=1 SV=5	2	99	VYLPSIAQR			-0.00204194	1045.59	523.802	1045.59	523.803	2
2	194.57	194.57	55.86	sp|P05690|VIT2_CAEEL	Vitellogenin-2 OS=Caenorhabditis elegans GN=vit-2 PE=1 SV=5	2	99	YKDMDYAFLPIDR		missed K-D@2	0.00781353	1645.79	549.604	1645.78	549.601	3
2	194.57	194.57	55.86	sp|P05690|VIT2_CAEEL	Vitellogenin-2 OS=Caenorhabditis elegans GN=vit-2 PE=1 SV=5	2	99	YSSECPECEK	Carbamidomethyl(C)@5; Carbamidomethyl(C)@8		0.00233503	1287.48	644.746	1287.47	644.745	2
2	194.57	194.57	55.86	sp|P05690|VIT2_CAEEL	Vitellogenin-2 OS=Caenorhabditis elegans GN=vit-2 PE=1 SV=5	2	99	YVQMALEK			0.00289807	980.503	491.259	980.5	491.257	2
2	194.57	194.57	55.86	sp|P05690|VIT2_CAEEL	Vitellogenin-2 OS=Caenorhabditis elegans GN=vit-2 PE=1 SV=5	1.88606	99	DAFAMVYLR	Oxidation(M)@5		0.00520718	1100.54	551.276	1100.53	551.273	2
2	194.57	194.57	55.86	sp|P05690|VIT2_CAEEL	Vitellogenin-2 OS=Caenorhabditis elegans GN=vit-2 PE=1 SV=5	1.76955	99	SYLLKNEECEAEEER	Deamidated(N)@6; Carbamidomethyl(C)@9	missed K-N@5	0.0104879	1898.83	633.951	1898.82	633.947	3
2	194.57	194.57	55.86	sp|P05690|VIT2_CAEEL	Vitellogenin-2 OS=Caenorhabditis elegans GN=vit-2 PE=1 SV=5	0	99	AVVNMISFNPIAPR	Oxidation(M)@5		-0.00428974	1543.81	772.914	1543.82	772.916	2
2	194.57	194.57	55.86	sp|P05690|VIT2_CAEEL	Vitellogenin-2 OS=Caenorhabditis elegans GN=vit-2 PE=1 SV=5	0	99	AVVNMISFNPIAPR			-0.00277774	1527.82	764.918	1527.82	764.919	2
2	194.57	194.57	55.86	sp|P05690|VIT2_CAEEL	Vitellogenin-2 OS=Caenorhabditis elegans GN=vit-2 PE=1 SV=5	0	99	AVVNMISFNPIAPR			-0.00694962	1527.82	510.279	1527.82	510.282	3
2	194.57	194.57	55.86	sp|P05690|VIT2_CAEEL	Vitellogenin-2 OS=Caenorhabditis elegans GN=vit-2 PE=1 SV=5	0	99	AVVNMISFNPIAPR			-0.00540379	1527.82	764.916	1527.82	764.919	2
2	194.57	194.57	55.86	sp|P05690|VIT2_CAEEL	Vitellogenin-2 OS=Caenorhabditis elegans GN=vit-2 PE=1 SV=5	0	99	AVVNMISFNPIAPR	Deamidated(N)@9		0.00898942	1528.82	765.415	1528.81	765.411	2
2	194.57	194.57	55.86	sp|P05690|VIT2_CAEEL	Vitellogenin-2 OS=Caenorhabditis elegans GN=vit-2 PE=1 SV=5	0	99	AVVNMISFNPIAPR	Carbamyl@N-term		-0.0049013	1570.82	786.419	1570.83	786.422	2
2	194.57	194.57	55.86	sp|P05690|VIT2_CAEEL	Vitellogenin-2 OS=Caenorhabditis elegans GN=vit-2 PE=1 SV=5	0	99	AVVNMISFNPIAPR			0.00111186	1527.82	764.919	1527.82	764.919	2
2	194.57	194.57	55.86	sp|P05690|VIT2_CAEEL	Vitellogenin-2 OS=Caenorhabditis elegans GN=vit-2 PE=1 SV=5	0	99	AVVNMISFNPIAPR			0.00144713	1527.82	764.92	1527.82	764.919	2
2	194.57	194.57	55.86	sp|P05690|VIT2_CAEEL	Vitellogenin-2 OS=Caenorhabditis elegans GN=vit-2 PE=1 SV=5	0	99	AVVNMISFNPIAPR			-0.0013605	1527.82	764.918	1527.82	764.919	2
2	194.57	194.57	55.86	sp|P05690|VIT2_CAEEL	Vitellogenin-2 OS=Caenorhabditis elegans GN=vit-2 PE=1 SV=5	0	99	AVVNMISFNPIAPR			-0.0013605	1527.82	764.918	1527.82	764.919	2
2	194.57	194.57	55.86	sp|P05690|VIT2_CAEEL	Vitellogenin-2 OS=Caenorhabditis elegans GN=vit-2 PE=1 SV=5	0	99	AVVNMISFNPIAPR			0.00132506	1527.82	764.919	1527.82	764.919	2
2	194.57	194.57	55.86	sp|P05690|VIT2_CAEEL	Vitellogenin-2 OS=Caenorhabditis elegans GN=vit-2 PE=1 SV=5	0	99	AVVNMISFNPIAPR	Carbamyl@N-term		-0.00359097	1570.83	786.42	1570.83	786.422	2
2	194.57	194.57	55.86	sp|P05690|VIT2_CAEEL	Vitellogenin-2 OS=Caenorhabditis elegans GN=vit-2 PE=1 SV=5	0	99	AVVNMISFNPIAPR			0.000459944	1527.82	764.919	1527.82	764.919	2
2	194.57	194.57	55.86	sp|P05690|VIT2_CAEEL	Vitellogenin-2 OS=Caenorhabditis elegans GN=vit-2 PE=1 SV=5	0	99	AVVNMISFNPIAPR			-0.00332426	1527.82	764.917	1527.82	764.919	2
2	194.57	194.57	55.86	sp|P05690|VIT2_CAEEL	Vitellogenin-2 OS=Caenorhabditis elegans GN=vit-2 PE=1 SV=5	0	99	AVVNMISFNPIAPR			-0.00332426	1527.82	764.917	1527.82	764.919	2
2	194.57	194.57	55.86	sp|P05690|VIT2_CAEEL	Vitellogenin-2 OS=Caenorhabditis elegans GN=vit-2 PE=1 SV=5	0	99	AVVNMISFNPIAPR			0.996071	1528.82	765.417	1527.82	764.919	2
2	194.57	194.57	55.86	sp|P05690|VIT2_CAEEL	Vitellogenin-2 OS=Caenorhabditis elegans GN=vit-2 PE=1 SV=5	0	99	AVVNMISFNPIAPR			-0.00332426	1527.82	764.917	1527.82	764.919	2
2	194.57	194.57	55.86	sp|P05690|VIT2_CAEEL	Vitellogenin-2 OS=Caenorhabditis elegans GN=vit-2 PE=1 SV=5	0	99	AVVNMISFNPIAPR	Carbamyl@N-term		-0.000711999	1570.83	786.421	1570.83	786.422	2
2	194.57	194.57	55.86	sp|P05690|VIT2_CAEEL	Vitellogenin-2 OS=Caenorhabditis elegans GN=vit-2 PE=1 SV=5	0	99	AVVNMISFNPIAPR			-0.00548018	1527.82	764.916	1527.82	764.919	2
2	194.57	194.57	55.86	sp|P05690|VIT2_CAEEL	Vitellogenin-2 OS=Caenorhabditis elegans GN=vit-2 PE=1 SV=5	0	99	AVVNMISFNPIAPR			-0.00120772	1527.82	764.918	1527.82	764.919	2
2	194.57	194.57	55.86	sp|P05690|VIT2_CAEEL	Vitellogenin-2 OS=Caenorhabditis elegans GN=vit-2 PE=1 SV=5	0	99	AVVNMISFNPIAPR			0.00185093	1527.83	510.282	1527.82	510.282	3
2	194.57	194.57	55.86	sp|P05690|VIT2_CAEEL	Vitellogenin-2 OS=Caenorhabditis elegans GN=vit-2 PE=1 SV=5	0	99	AVVNMISFNPIAPR	Deamidated(N)@4		0.0173385	1528.82	765.42	1528.81	765.411	2
2	194.57	194.57	55.86	sp|P05690|VIT2_CAEEL	Vitellogenin-2 OS=Caenorhabditis elegans GN=vit-2 PE=1 SV=5	0	99	AVVNMISFNPIAPR			-0.00181807	1527.82	764.918	1527.82	764.919	2
2	194.57	194.57	55.86	sp|P05690|VIT2_CAEEL	Vitellogenin-2 OS=Caenorhabditis elegans GN=vit-2 PE=1 SV=5	0	99	AVVNMISFNPIAPR			0.0019661	1527.83	764.92	1527.82	764.919	2
2	194.57	194.57	55.86	sp|P05690|VIT2_CAEEL	Vitellogenin-2 OS=Caenorhabditis elegans GN=vit-2 PE=1 SV=5	0	99	AVVNMISFNPIAPR			0.00208817	1527.83	764.92	1527.82	764.919	2
2	194.57	194.57	55.86	sp|P05690|VIT2_CAEEL	Vitellogenin-2 OS=Caenorhabditis elegans GN=vit-2 PE=1 SV=5	0	99	AVVNMISFNPIAPR			-0.00357516	1527.82	764.917	1527.82	764.919	2
2	194.57	194.57	55.86	sp|P05690|VIT2_CAEEL	Vitellogenin-2 OS=Caenorhabditis elegans GN=vit-2 PE=1 SV=5	0	99	AVVNMISFNPIAPR			1.0398e-05	1527.82	510.282	1527.82	510.282	3
2	194.57	194.57	55.86	sp|P05690|VIT2_CAEEL	Vitellogenin-2 OS=Caenorhabditis elegans GN=vit-2 PE=1 SV=5	0	99	AVVNMISFNPIAPR			-0.000279279	1527.82	764.919	1527.82	764.919	2
2	194.57	194.57	55.86	sp|P05690|VIT2_CAEEL	Vitellogenin-2 OS=Caenorhabditis elegans GN=vit-2 PE=1 SV=5	0	99	AVVNMISFNPIAPR	Deamidated(N)@9		0.0158232	1528.82	765.419	1528.81	765.411	2
2	194.57	194.57	55.86	sp|P05690|VIT2_CAEEL	Vitellogenin-2 OS=Caenorhabditis elegans GN=vit-2 PE=1 SV=5	0	99	AVVNMISFNPIAPR			0.00120058	1527.82	510.282	1527.82	510.282	3
2	194.57	194.57	55.86	sp|P05690|VIT2_CAEEL	Vitellogenin-2 OS=Caenorhabditis elegans GN=vit-2 PE=1 SV=5	0	99	AVVNMISFNPIAPR			-0.00272067	1527.82	764.918	1527.82	764.919	2
2	194.57	194.57	55.86	sp|P05690|VIT2_CAEEL	Vitellogenin-2 OS=Caenorhabditis elegans GN=vit-2 PE=1 SV=5	0	99	AVVNMISFNPIAPR			-0.00169603	1527.82	764.918	1527.82	764.919	2
2	194.57	194.57	55.86	sp|P05690|VIT2_CAEEL	Vitellogenin-2 OS=Caenorhabditis elegans GN=vit-2 PE=1 SV=5	0	99	AVVNMISFNPIAPR			-0.00194017	1527.82	764.918	1527.82	764.919	2
2	194.57	194.57	55.86	sp|P05690|VIT2_CAEEL	Vitellogenin-2 OS=Caenorhabditis elegans GN=vit-2 PE=1 SV=5	0	99	AVVNMISFNPIAPR			-0.00194017	1527.82	764.918	1527.82	764.919	2
2	194.57	194.57	55.86	sp|P05690|VIT2_CAEEL	Vitellogenin-2 OS=Caenorhabditis elegans GN=vit-2 PE=1 SV=5	0	99	AVVNMISFNPIAPR			-0.00169603	1527.82	764.918	1527.82	764.919	2
2	194.57	194.57	55.86	sp|P05690|VIT2_CAEEL	Vitellogenin-2 OS=Caenorhabditis elegans GN=vit-2 PE=1 SV=5	0	99	AVVNMISFNPIAPR			0.0022539	1527.83	764.92	1527.82	764.919	2
2	194.57	194.57	55.86	sp|P05690|VIT2_CAEEL	Vitellogenin-2 OS=Caenorhabditis elegans GN=vit-2 PE=1 SV=5	0	99	AVVNMISFNPIAPR			-0.00186119	1527.82	764.918	1527.82	764.919	2
2	194.57	194.57	55.86	sp|P05690|VIT2_CAEEL	Vitellogenin-2 OS=Caenorhabditis elegans GN=vit-2 PE=1 SV=5	0	99	AVVNMISFNPIAPR			0.00124385	1527.82	510.282	1527.82	510.282	3
2	194.57	194.57	55.86	sp|P05690|VIT2_CAEEL	Vitellogenin-2 OS=Caenorhabditis elegans GN=vit-2 PE=1 SV=5	0	99	AVVNMISFNPIAPR			-0.00229225	1527.82	764.918	1527.82	764.919	2
2	194.57	194.57	55.86	sp|P05690|VIT2_CAEEL	Vitellogenin-2 OS=Caenorhabditis elegans GN=vit-2 PE=1 SV=5	0	99	AVVNMISFNPIAPR			-0.00241432	1527.82	764.918	1527.82	764.919	2
2	194.57	194.57	55.86	sp|P05690|VIT2_CAEEL	Vitellogenin-2 OS=Caenorhabditis elegans GN=vit-2 PE=1 SV=5	0	99	AVVNMISFNPIAPR			-0.00241432	1527.82	764.918	1527.82	764.919	2
2	194.57	194.57	55.86	sp|P05690|VIT2_CAEEL	Vitellogenin-2 OS=Caenorhabditis elegans GN=vit-2 PE=1 SV=5	0	99	AVVNMISFNPIAPR			-0.000378272	1527.82	510.282	1527.82	510.282	3
2	194.57	194.57	55.86	sp|P05690|VIT2_CAEEL	Vitellogenin-2 OS=Caenorhabditis elegans GN=vit-2 PE=1 SV=5	0	99	AVVNMISFNPIAPR			0.000183606	1527.82	510.282	1527.82	510.282	3
2	194.57	194.57	55.86	sp|P05690|VIT2_CAEEL	Vitellogenin-2 OS=Caenorhabditis elegans GN=vit-2 PE=1 SV=5	0	99	AVVNMISFNPIAPR			-0.00357457	1527.82	764.917	1527.82	764.919	2
2	194.57	194.57	55.86	sp|P05690|VIT2_CAEEL	Vitellogenin-2 OS=Caenorhabditis elegans GN=vit-2 PE=1 SV=5	0	99	AVVNMISFNPIAPR			-0.00241432	1527.82	764.918	1527.82	764.919	2
2	194.57	194.57	55.86	sp|P05690|VIT2_CAEEL	Vitellogenin-2 OS=Caenorhabditis elegans GN=vit-2 PE=1 SV=5	0	99	AVVNMISFNPIAPR	Oxidation(M)@5		-0.00724657	1543.81	772.913	1543.82	772.916	2
[truncated: 24,634 more rows]
