# Supplementary material for: Iron promotes protein insolubility and aging in C. elegans
Source: Aging (Albany NY). 2014 Sep 25;6(11):975–88. doi: 10.18632/aging.100689 (PMC4276790; doi:10.18632/aging.100689)
Supplement: Supplementary file 3 [file aging-06-975-s003.xlsx]

## Sheet: Fe protein level 2
Table S2A: All proteins identified in 'Iron' Insolubelome C. elegans Experiments, biological replicates B1, B2 and B3
N	Unused	Total	%Cov(95)	SwissProt Accessions	Protein Names	Gene Name	SwissProt Cellular Location	WormBase Cellular Location	WormBase Tissue
Protein Hit	Score	Score	Sequence
1	351.62	351.62	73.96	sp|P18948|VIT6_CAEEL	Vitellogenin-6 OS=Caenorhabditis elegans GN=vit-6 PE=1 SV=5	vit-6	Secreted.		intestine
2	318.84	318.84	59.26	sp|P02566|MYO4_CAEEL	Myosin-4 OS=Caenorhabditis elegans GN=unc-54 PE=4 SV=1	unc-54	Cytoplasm, myofibril. Note=Thick filaments	striated muscle myosin thick filament	anal depressor muscle
3	265.73	265.74	68.06	sp|P06125|VIT5_CAEEL	Vitellogenin-5 OS=Caenorhabditis elegans GN=vit-5 PE=2 SV=2	vit-5	Secreted.		intestine
4	252.57	254.23	66.65	sp|P05690|VIT2_CAEEL	Vitellogenin-2 OS=Caenorhabditis elegans GN=vit-2 PE=1 SV=5	vit-2	Secreted.		intestine
5	200.66	200.66	42.43	tr|H2L0I3|H2L0I3_CAEEL	Protein LFI-1, isoform d OS=Caenorhabditis elegans GN=lfi-1 PE=4 SV=1	lfi-1		kinetochore microtubule, nucleus
6	134.12	134.12	76.06	sp|P10986|ACT4_CAEEL	Actin-4 OS=Caenorhabditis elegans GN=act-4 PE=2 SV=2	act-4	Cytoplasm, cytoskeleton.		gonad
7	115.03	115.03	50.13	tr|O44144|O44144_CAEEL	Protein PERM-4 OS=Caenorhabditis elegans GN=perm-4 PE=4 SV=1	perm-4
8	113.32	130.29	39.41	sp|P12844|MYO3_CAEEL	Myosin-3 OS=Caenorhabditis elegans GN=myo-3 PE=2 SV=1	myo-3	Cytoplasm, myofibril. Note=A-band of the	mitochondrion, striated muscle myosin thick filament	muscle cell
9	103.64	105.09	30.55	tr|G5EBY3|G5EBY3_CAEEL	Protein NMY-2 OS=Caenorhabditis elegans GN=nmy-2 PE=2 SV=1	nmy-2		cell cortex, filamentous actin, plasma membrane	gon_herm_dtc_P
10	99.47	99.47	30.33	tr|D0IMZ5|D0IMZ5_CAEEL	Protein FLN-1, isoform a OS=Caenorhabditis elegans GN=fln-1 PE=2 SV=1	fln-1			spermatheca
11	88.58	91.62	30.77	tr|Q20641|Q20641_CAEEL	Protein NMY-1 OS=Caenorhabditis elegans GN=nmy-1 PE=4 SV=2	nmy-1			anal depressor muscle
12	84.11	84.11	80.28	sp|Q22866|TPM1_CAEEL	Tropomyosin isoforms a/b/d/f OS=Caenorhabditis elegans GN=lev-11 PE=1 SV=1	lev-11	Cytoplasm.	cytoplasm, striated muscle thin filament	marginal cell
13	81.66	81.66	33.42	sp|Q23670|TOP2_CAEEL	Probable DNA topoisomerase 2 OS=Caenorhabditis elegans GN=K12D12.1 PE=3 SV=2	K12D12.1	Nucleus (By similarity).
14	77.96	77.96	63.95	tr|M1Z854|M1Z854_CAEEL; sp|Q19286|IFB2_CAEEL	Protein IFB-2, isoform e OS=Caenorhabditis elegans GN=ifb-2 PE=4 SV=1; Intermediate filament protein ifb-2 OS=Caenorhabditis elegans GN=ifb-2 PE=1 SV=1	ifb-2		cell-cell junction, cytoplasm	intestine
15	77.48	77.48	53.53	sp|Q9XXK1|ATPA_CAEEL	ATP synthase subunit alpha, mitochondrial OS=Caenorhabditis elegans GN=H28O16.1 PE=1 SV=1	H28O16.1	Mitochondrion inner membrane.		pharynx
16	74.19	74.19	40.39	tr|Q18529|Q18529_CAEEL	Protein C39D10.7 OS=Caenorhabditis elegans GN=C39D10.7 PE=1 SV=3	C39D10.7			germ line
17	72.18	72.18	23.69	tr|H9G351|H9G351_CAEEL	Protein UNC-52, isoform k OS=Caenorhabditis elegans GN=unc-52 PE=4 SV=1	unc-52			pharynx
18	71.88	71.88	51.85	sp|Q18688|HSP90_CAEEL	Heat shock protein 90 OS=Caenorhabditis elegans GN=daf-21 PE=1 SV=1	daf-21	Cytoplasm, perinuclear region.	I band, M band, cytoplasm	muscle cell
19	71.83	75.69	54.33	sp|Q19289|IFB1_CAEEL	Intermediate filament protein ifb-1 OS=Caenorhabditis elegans GN=ifb-1 PE=1 SV=1	ifb-1	Cytoplasm (By similarity).	cell surface	marginal cell
20	70.3	70.3	59.19	sp|Q21443|LMN1_CAEEL	Lamin-1 OS=Caenorhabditis elegans GN=lmn-1 PE=1 SV=2	lmn-1	Nucleus inner membrane; Lipid-anchor;	chromatin, nuclear envelope, nuclear lamina, nuclear periphery, nucleoplasm, spindle microtubule, spindle pole	Cell
21	67.72	67.72	42.06	sp|P10567|MYSP_CAEEL	Paramyosin OS=Caenorhabditis elegans GN=unc-15 PE=1 SV=1	unc-15	Cytoplasm, myofibril. Note=Thick filaments		anal depressor muscle
22	65.95	65.99	62.32	tr|L8E833|L8E833_CAEEL	Protein W05H9.1, isoform b OS=Caenorhabditis elegans GN=CELE_W05H9.1 PE=4 SV=1	CELE_W05H9.1
23	64.69	64.69	48.53	tr|Q9GYT0|Q9GYT0_CAEEL	Protein T08B2.7, isoform a OS=Caenorhabditis elegans GN=CELE_T08B2.7 PE=2 SV=1	CELE_T08B2.7
24	62.72	62.72	36.35	tr|P90735|P90735_CAEEL	Protein EAT-6 OS=Caenorhabditis elegans GN=eat-6 PE=2 SV=1	eat-6		neuromuscular junction, postsynaptic density	pharynx
25	60.93	60.93	25.82	sp|P34574|CLH_CAEEL	Probable clathrin heavy chain 1 OS=Caenorhabditis elegans GN=chc-1 PE=3 SV=1	chc-1	Cytoplasmic vesicle membrane; Peripheral	cytoplasmic part, plasma membrane, synaptic vesicle	pharyngeal cell
26	60.93	60.93	91.17	sp|Q21752|VDAC_CAEEL	Probable voltage-dependent anion-selective channel OS=Caenorhabditis elegans GN=R05G6.7 PE=3 SV=2	R05G6.7	Mitochondrion outer membrane (By similarity).		pharynx
27	59.92	59.92	55.57	tr|Q20616|Q20616_CAEEL	Protein F49E12.1 OS=Caenorhabditis elegans GN=CELE_F49E12.1 PE=4 SV=1	CELE_F49E12.1
28	59.42	59.42	61.34	sp|P53013|EF1A_CAEEL	Elongation factor 1-alpha OS=Caenorhabditis elegans GN=eft-3 PE=2 SV=1	eft-3	Cytoplasm.		pharynx
29	58.4	58.4	51.56	sp|P09446|HSP7A_CAEEL	Heat shock 70 kDa protein A OS=Caenorhabditis elegans GN=hsp-1 PE=1 SV=2	hsp-1			pharynx
30	58.25	58.25	50.64	tr|G8JY94|G8JY94_CAEEL; sp|Q21067|IFC2_CAEEL	Protein IFC-2, isoform d OS=Caenorhabditis elegans GN=ifc-2 PE=2 SV=1; Intermediate filament protein ifc-2 OS=Caenorhabditis elegans GN=ifc-2 PE=1 SV=3	ifc-2		cytoplasm	pharynx
31	55.71	55.71	31.66	sp|O17732|PYC1_CAEEL	Pyruvate carboxylase 1 OS=Caenorhabditis elegans GN=pyc-1 PE=1 SV=1	pyc-1	Cytoplasm (By similarity).
32	54.72	54.72	25.4	tr|O45599|O45599_CAEEL	Protein CBD-1 OS=Caenorhabditis elegans GN=cbd-1 PE=4 SV=2	cbd-1
33	54.65	54.65	65.56	sp|P52275|TBB2_CAEEL	Tubulin beta-2 chain OS=Caenorhabditis elegans GN=tbb-2 PE=3 SV=1	tbb-2	Cytoplasm, cytoskeleton.	centrosome, spindle microtubule	neuron
34	54.2	54.2	53.35	sp|P46561|ATPB_CAEEL	ATP synthase subunit beta, mitochondrial OS=Caenorhabditis elegans GN=atp-2 PE=1 SV=2	atp-2	Cell projection, cilium. Mitochondrion.	cilium, mitochondrion, neuronal cell body	pharynx
35	52.87	52.87	34.98	sp|P29691|EF2_CAEEL	Elongation factor 2 OS=Caenorhabditis elegans GN=eef-2 PE=1 SV=4	eef-2	Cytoplasm.		Cell
36	51.85	51.85	19.11	tr|P91495|P91495_CAEEL	Protein NPP-12 OS=Caenorhabditis elegans GN=npp-12 PE=4 SV=1	npp-12		nuclear envelope
37	50.95	52.87	52.51	sp|P90900|IFA4_CAEEL	Intermediate filament protein ifa-4 OS=Caenorhabditis elegans GN=ifa-4 PE=1 SV=2	ifa-4	Cytoplasm (By similarity).		pharyngeal-intestinal valve
38	50.63	50.63	15.34	tr|Q20684|Q20684_CAEEL	Protein LEC-2, isoform a OS=Caenorhabditis elegans GN=lec-2 PE=2 SV=2	lec-2
39	50.47	50.47	69	tr|O45865|O45865_CAEEL	Protein ANT-1.1, isoform a OS=Caenorhabditis elegans GN=ant-1.1 PE=2 SV=1	ant-1.1		cytoplasm, mitochondrion	neuron
40	49.87	49.87	55.46	sp|P50140|CH60_CAEEL	Chaperonin homolog Hsp-60, mitochondrial OS=Caenorhabditis elegans GN=hsp-60 PE=1 SV=2	hsp-60	Mitochondrion matrix.
41	48.8	48.8	65.53	tr|G5EEA8|G5EEA8_CAEEL	Annexin OS=Caenorhabditis elegans GN=nex-1 PE=2 SV=1	nex-1		nucleus	pharynx
42	48.61	48.61	13.2	tr|B3CJ34|B3CJ34_CAEEL	Protein GCN-1 OS=Caenorhabditis elegans GN=gcn-1 PE=4 SV=2	gcn-1
43	47.9	47.9	32.2	tr|Q9UAN9|Q9UAN9_CAEEL; tr|H2KYE0|H2KYE0_CAEEL	Protein NRA-4, isoform a OS=Caenorhabditis elegans GN=nra-4 PE=4 SV=2; Protein NRA-4, isoform b OS=Caenorhabditis elegans GN=nra-4 PE=4 SV=1	nra-4		endoplasmic reticulum	pharynx
44	47.32	47.32	79.25	sp|Q20363|SIP1_CAEEL	Stress-induced protein 1 OS=Caenorhabditis elegans GN=sip-1 PE=1 SV=1	sip-1			gonad
45	47.13	47.13	10.24	tr|C1P641|C1P641_CAEEL; sp|Q21313|EPI1_CAEEL; tr|C1P640|C1P640_CAEEL; tr|G5EEV6|G5EEV6_CAEEL	Protein EPI-1, isoform d OS=Caenorhabditis elegans GN=epi-1 PE=2 SV=1; Laminin-like protein epi-1 OS=Caenorhabditis elegans GN=epi-1 PE=1 SV=1; Protein EPI-1, isoform c OS=Caenorhabditis elegans GN=epi-1 PE=2 SV=1; Laminin alpha OS=Caenorhabditis elegans GN=epi-1 PE=2 SV=1	epi-1		basement membrane, cytoplasm, nucleus	Cell
46	46.87	46.87	44.17	tr|Q9N4Y8|Q9N4Y8_CAEEL	Protein NUO-5, isoform a OS=Caenorhabditis elegans GN=nuo-5 PE=2 SV=1	nuo-5
47	46.29	46.29	9.89	tr|Q8T3D2|Q8T3D2_CAEEL	Protein T08G11.1, isoform b OS=Caenorhabditis elegans GN=CELE_T08G11.1 PE=2 SV=1	CELE_T08G11.1
48	46.22	46.22	29.76	tr|Q19328|Q19328_CAEEL	Protein TSN-1 OS=Caenorhabditis elegans GN=tsn-1 PE=4 SV=1	tsn-1			neuron
49	46	46	47.52	sp|Q9XW92|VATA_CAEEL	V-type proton ATPase catalytic subunit A OS=Caenorhabditis elegans GN=vha-13 PE=1 SV=3	vha-13			head
50	45.68	45.68	32.77	tr|Q9XU13|Q9XU13_CAEEL	Protein SCA-1, isoform b OS=Caenorhabditis elegans GN=sca-1 PE=2 SV=1	sca-1		endoplasmic reticulum, nuclear outer membrane-endoplasmic reticulum membrane network	anal depressor muscle
51	45.32	45.32	9.459	tr|Q5PY59|Q5PY59_CAEEL	Kettin OS=Caenorhabditis elegans GN=F54E2.3 PE=2 SV=1	F54E2.3		cytoskeleton, striated muscle thin filament
52	44.83	44.83	46.28	sp|P98080|UCR1_CAEEL	Cytochrome b-c1 complex subunit 1, mitochondrial OS=Caenorhabditis elegans GN=ucr-1 PE=3 SV=2	ucr-1	Mitochondrion matrix (Potential).
53	44.47	44.47	35.49	tr|Q22505|Q22505_CAEEL	Protein IMMT-1 OS=Caenorhabditis elegans GN=immt-1 PE=4 SV=2	immt-1
54	43.85	43.85	50.56	tr|Q23621|Q23621_CAEEL	Glutamate dehydrogenase OS=Caenorhabditis elegans GN=gdh-1 PE=3 SV=1	gdh-1			pharynx
55	43.3	43.3	73.53	sp|P19626|MLR2_CAEEL	Myosin regulatory light chain 2 OS=Caenorhabditis elegans GN=mlc-2 PE=1 SV=1	mlc-2			pharynx
56	41.94	41.94	52.23	sp|P34690|TBA2_CAEEL	Tubulin alpha-2 chain OS=Caenorhabditis elegans GN=tba-2 PE=2 SV=1	tba-2	Cytoplasm, cytoskeleton.	centrosome	neuron
57	41.82	50.06	36.16	sp|P27420|HSP7C_CAEEL	Heat shock 70 kDa protein C OS=Caenorhabditis elegans GN=hsp-3 PE=1 SV=2	hsp-3	Endoplasmic reticulum lumen.		pm5
58	41.75	41.75	75.96	tr|Q23258|Q23258_CAEEL	Protein ZC373.2 OS=Caenorhabditis elegans GN=CELE_ZC373.2 PE=4 SV=2	CELE_ZC373.2
59	41.13	41.13	23.71	sp|Q18143|CHITL_CAEEL	Chitinase-like protein C25A8.4 OS=Caenorhabditis elegans GN=C25A8.4 PE=1 SV=3	C25A8.4	Secreted (Potential).		vulA
60	40.68	48.4	44.17	sp|P90901|IFA1_CAEEL	Intermediate filament protein ifa-1 OS=Caenorhabditis elegans GN=ifa-1 PE=1 SV=2	ifa-1	Cytoplasm.	intermediate filament	marginal cell
61	40	40	11.12	tr|G5EG85|G5EG85_CAEEL	Beta-G spectrin OS=Caenorhabditis elegans GN=unc-70 PE=2 SV=1	unc-70			mu_int_R
62	39.44	250.42	67.81	sp|P18947|VIT4_CAEEL	Vitellogenin-4 OS=Caenorhabditis elegans GN=vit-4 PE=1 SV=3	vit-4	Secreted.
63	39.26	39.26	41.81	tr|Q9GZH4|Q9GZH4_CAEEL	Protein RIBO-1 OS=Caenorhabditis elegans GN=ribo-1 PE=4 SV=2	ribo-1
64	39.24	39.24	50.72	sp|Q17967|PDI1_CAEEL	Protein disulfide-isomerase 1 OS=Caenorhabditis elegans GN=pdi-1 PE=3 SV=1	pdi-1	Endoplasmic reticulum lumen (By similarity).		hypodermis
65	38.96	38.96	60.1	tr|O44145|O44145_CAEEL	Protein PERM-2 OS=Caenorhabditis elegans GN=perm-2 PE=4 SV=2	perm-2
66	38.85	38.85	48.41	tr|G5EFI4|G5EFI4_CAEEL	Galectin LEC-5 OS=Caenorhabditis elegans GN=lec-5 PE=2 SV=1	lec-5
67	38.8	38.8	58.26	sp|O02056|RL4_CAEEL	60S ribosomal protein L4 OS=Caenorhabditis elegans GN=rpl-4 PE=1 SV=3	rpl-4
68	38.46	38.46	41.43	sp|Q03577|SYDC_CAEEL	Aspartate--tRNA ligase, cytoplasmic OS=Caenorhabditis elegans GN=drs-1 PE=3 SV=1	drs-1	Cytoplasm (By similarity).
69	38.03	38.03	50.57	sp|P27604|SAHH_CAEEL	Adenosylhomocysteinase OS=Caenorhabditis elegans GN=ahcy-1 PE=1 SV=1	ahcy-1			pharynx
70	37.57	37.57	20.74	tr|Q17832|Q17832_CAEEL	Protein C08H9.2, isoform a OS=Caenorhabditis elegans GN=C08H9.2 PE=2 SV=2	C08H9.2
71	37.55	37.55	13.35	tr|O44565|O44565_CAEEL	Protein LAM-1 OS=Caenorhabditis elegans GN=lam-1 PE=4 SV=3	lam-1		cytoplasm, nucleus	pharynx
72	37.47	38.25	37.75	sp|P11141|HSP7F_CAEEL	Heat shock 70 kDa protein F, mitochondrial OS=Caenorhabditis elegans GN=hsp-6 PE=1 SV=2	hsp-6	Mitochondrion.	mitochondrion	muscle cell
73	37.18	37.18	81.77	tr|Q9XWT3|Q9XWT3_CAEEL	Protein Y62H9A.6 OS=Caenorhabditis elegans GN=CELE_Y62H9A.6 PE=4 SV=1	CELE_Y62H9A.6
74	36.72	36.72	45.64	sp|P50880|RL3_CAEEL	60S ribosomal protein L3 OS=Caenorhabditis elegans GN=rpl-3 PE=2 SV=1	rpl-3	Cytoplasm.
75	36.67	36.67	32.14	sp|P54811|TERA1_CAEEL	Transitional endoplasmic reticulum ATPase homolog 1 OS=Caenorhabditis elegans GN=cdc-48.1 PE=1 SV=1	cdc-48.1		cytoplasm, nucleoplasm, nucleus	Cell
76	36.12	36.12	15	sp|Q18823|LAM2_CAEEL	Laminin-like protein lam-2 OS=Caenorhabditis elegans GN=lam-2 PE=1 SV=3	lam-2
77	36.08	36.08	30.17	sp|Q21902|MCM5_CAEEL	DNA replication licensing factor mcm-5 OS=Caenorhabditis elegans GN=mcm-5 PE=3 SV=1	mcm-5	Nucleus (Potential).
78	35.78	35.78	48.82	sp|P40614|MPCP_CAEEL	Phosphate carrier protein, mitochondrial OS=Caenorhabditis elegans GN=F01G4.6 PE=2 SV=1	F01G4.6	Mitochondrion inner membrane; Multi-pass		pharynx
79	35.75	35.75	73.65	sp|P34500|TTR2_CAEEL	Transthyretin-like protein 2 OS=Caenorhabditis elegans GN=ttr-2 PE=1 SV=1	ttr-2	Secreted (Potential).
80	35.59	35.59	48.64	tr|H2KYS1|H2KYS1_CAEEL	Protein HSP-43, isoform a OS=Caenorhabditis elegans GN=hsp-43 PE=3 SV=1	hsp-43		cell-cell junction	muscle cell
81	35.42	35.42	35.02	tr|Q18947|Q18947_CAEEL	Protein D1054.11 OS=Caenorhabditis elegans GN=CELE_D1054.11 PE=4 SV=1	CELE_D1054.11
82	35.02	35.02	40.4	tr|Q7JQD2|Q7JQD2_CAEEL; tr|G5ECM6|G5ECM6_CAEEL	Elongation factor Tu homologue (Fragment) OS=Caenorhabditis elegans PE=2 SV=1; Elongation factor Tu homologue OS=Caenorhabditis elegans GN=tufm-1 PE=2 SV=1	tufm-1
83	34.42	34.42	40.25	tr|O45012|O45012_CAEEL	Protein NOL-5 OS=Caenorhabditis elegans GN=nol-5 PE=4 SV=1	nol-5
84	33.94	33.94	76.47	tr|B6EU49|B6EU49_CAEEL; sp|P53014|MLE_CAEEL	Alkali myosin light chain long isoform OS=Caenorhabditis elegans GN=mlc-3 PE=2 SV=1; Myosin, essential light chain OS=Caenorhabditis elegans GN=mlc-3 PE=1 SV=1	mlc-3			pharynx
85	33.67	33.67	24.32	sp|Q20970|SYMC_CAEEL	Methionine--tRNA ligase, cytoplasmic OS=Caenorhabditis elegans GN=mrs-1 PE=2 SV=1	mrs-1	Cytoplasm (By similarity).		body wall musculature
86	33.55	39.98	52.69	sp|P36573|LEC1_CAEEL	32 kDa beta-galactoside-binding lectin OS=Caenorhabditis elegans GN=lec-1 PE=1 SV=1	lec-1
87	33.28	33.28	33.28	sp|Q19537|RFA1_CAEEL	Probable replication factor A 73 kDa subunit OS=Caenorhabditis elegans GN=rpa-1 PE=1 SV=1	rpa-1	Nucleus (By similarity).		pharynx
88	33.08	33.08	16.69	sp|Q09996|SYLC_CAEEL	Leucine--tRNA ligase OS=Caenorhabditis elegans GN=lrs-1 PE=3 SV=2	lrs-1
89	32.72	32.72	25.99	tr|Q20121|Q20121_CAEEL	Protein ACS-4 OS=Caenorhabditis elegans GN=acs-4 PE=4 SV=2	acs-4			pharyngeal muscle cell
90	32.72	32.72	42.81	tr|Q95XJ0|Q95XJ0_CAEEL	Protein Y69A2AR.18, isoform a OS=Caenorhabditis elegans GN=CELE_Y69A2AR.18 PE=2 SV=1	CELE_Y69A2AR.18
91	32.67	32.67	63.31	sp|P41932|14331_CAEEL	14-3-3-like protein 1 OS=Caenorhabditis elegans GN=par-5 PE=1 SV=2	par-5	Cytoplasm. Nucleus.	cytoplasm, neuron projection, nucleus	gonad
92	32.53	32.53	26.78	tr|Q9GRZ9|Q9GRZ9_CAEEL	Protein TCC-1 OS=Caenorhabditis elegans GN=tcc-1 PE=4 SV=1	tcc-1
93	32.5	32.5	23.69	tr|Q95XQ8|Q95XQ8_CAEEL	Protein MCM-4 OS=Caenorhabditis elegans GN=mcm-4 PE=3 SV=1	mcm-4
94	32.5	32.5	51.18	tr|Q9XW17|Q9XW17_CAEEL	Protein CAR-1 OS=Caenorhabditis elegans GN=car-1 PE=4 SV=1	car-1		P granule, cytoplasm, cytoplasmic part, endoplasmic reticulum, spindle	gonad
95	32.38	32.38	64.43	tr|Q067X2|Q067X2_CAEEL	Protein F13G11.3 OS=Caenorhabditis elegans GN=CELE_F13G11.3 PE=4 SV=1	CELE_F13G11.3
96	32.22	32.22	51.96	sp|Q93714|IDH3A_CAEEL	Probable isocitrate dehydrogenase [NAD] subunit alpha, mitochondrial OS=Caenorhabditis elegans GN=idha-1 PE=1 SV=3	idha-1	Mitochondrion (By similarity).		pharynx
97	31.86	31.86	57.53	sp|Q9N3X2|RS4_CAEEL	40S ribosomal protein S4 OS=Caenorhabditis elegans GN=rps-4 PE=1 SV=1	rps-4			pharynx
98	31.7	31.7	29.38	sp|P37806|UNC87_CAEEL	Protein unc-87 OS=Caenorhabditis elegans GN=unc-87 PE=1 SV=3	unc-87		I band, actin filament, striated muscle thin filament	anal depressor muscle
99	31.2	31.2	38.16	sp|P53588|SUCB1_CAEEL	Probable succinyl-CoA ligase [ADP-forming] subunit beta, mitochondrial OS=Caenorhabditis elegans GN=F47B10.1 PE=3 SV=1	F47B10.1	Mitochondrion (By similarity).
100	30.91	30.91	34.88	sp|Q95YF3|CGH1_CAEEL	ATP-dependent RNA helicase cgh-1 OS=Caenorhabditis elegans GN=cgh-1 PE=1 SV=1	cgh-1	Cytoplasm. Note=Cytoplasmic when associated	P granule	Z3
101	30.73	30.73	31.65	tr|Q19057|Q19057_CAEEL	Protein ACDH-12, isoform a OS=Caenorhabditis elegans GN=acdh-12 PE=2 SV=1	acdh-12
102	30.43	30.43	50.31	sp|Q19626|VATB_CAEEL	Probable V-type proton ATPase subunit B OS=Caenorhabditis elegans GN=vha-12 PE=1 SV=1	vha-12			muscle cell
103	30.37	30.37	24.9	sp|P34689|GLH1_CAEEL	ATP-dependent RNA helicase glh-1 OS=Caenorhabditis elegans GN=glh-1 PE=1 SV=3	glh-1		cytoplasm, perinuclear region of cytoplasm	gonad
104	30.1	30.1	39.71	sp|Q21276|YZVL_CAEEL	Uncharacterized NOP5 family protein K07C5.4 OS=Caenorhabditis elegans GN=K07C5.4 PE=3 SV=1	K07C5.4
105	30.03	30.03	21.9	sp|O01541|SYAC_CAEEL	Alanine--tRNA ligase, cytoplasmic OS=Caenorhabditis elegans GN=aars-2 PE=2 SV=1	aars-2	Cytoplasm (By similarity).		Cell
106	29.57	29.57	24.13	tr|Q6AW03|Q6AW03_CAEEL; tr|H2L0N9|H2L0N9_CAEEL	Protein Y37E3.17, isoform b OS=Caenorhabditis elegans GN=CELE_Y37E3.17 PE=3 SV=1; Protein Y37E3.17, isoform a OS=Caenorhabditis elegans GN=CELE_Y37E3.17 PE=3 SV=1	CELE_Y37E3.17
107	29.48	29.48	43.27	sp|Q93572|RLA0_CAEEL	60S acidic ribosomal protein P0 OS=Caenorhabditis elegans GN=rpa-0 PE=1 SV=3	rpa-0			neuron
108	29.01	29.01	5.801	sp|Q19020|DYHC_CAEEL	Dynein heavy chain, cytoplasmic OS=Caenorhabditis elegans GN=dhc-1 PE=3 SV=1	dhc-1	Cytoplasm, cytoskeleton.	cell cortex, cytoplasm, nuclear envelope, spindle, spindle pole	pharynx
109	28.46	28.46	41.27	sp|P91917|OLA1_CAEEL	Obg-like ATPase 1 OS=Caenorhabditis elegans GN=tag-210 PE=2 SV=1	tag-210	Cytoplasm (By similarity).		anal depressor muscle
110	28.34	28.34	9.765	tr|G4S034|G4S034_CAEEL; tr|Q21408|Q21408_CAEEL	Protein SPC-1, isoform a OS=Caenorhabditis elegans GN=spc-1 PE=2 SV=2; Protein SPC-1, isoform b OS=Caenorhabditis elegans GN=spc-1 PE=2 SV=2	spc-1		membrane	pharynx
111	28.14	28.14	39.34	sp|O01802|RL7_CAEEL	60S ribosomal protein L7 OS=Caenorhabditis elegans GN=rpl-7 PE=1 SV=1	rpl-7
112	28.12	28.12	11.77	sp|G5ED41|CAND1_CAEEL	Cullin-associated NEDD8-dissociated protein 1 OS=Caenorhabditis elegans GN=cand-1 PE=1 SV=1	cand-1	Nucleus.	nucleus	Cell
113	28.11	28.11	47.01	sp|P27639|IF4A_CAEEL	Eukaryotic initiation factor 4A OS=Caenorhabditis elegans GN=inf-1 PE=2 SV=1	inf-1			neuron
114	28.05	28.05	21.61	tr|D0PV95|D0PV95_CAEEL	Protein LAF-1, isoform b OS=Caenorhabditis elegans GN=laf-1 PE=2 SV=1	laf-1			germ line
115	28	28	58.7	sp|P46769|RSSA_CAEEL	40S ribosomal protein SA OS=Caenorhabditis elegans GN=rps-0 PE=1 SV=3	rps-0	Cytoplasm.		pharynx
116	27.94	27.94	15.26	tr|Q95XP6|Q95XP6_CAEEL	Protein MCA-3, isoform a OS=Caenorhabditis elegans GN=mca-3 PE=2 SV=1	mca-3		plasma membrane	nervous system
117	27.77	27.77	61.23	sp|Q21215|GBLP_CAEEL	Guanine nucleotide-binding protein subunit beta-2-like 1 OS=Caenorhabditis elegans GN=rack-1 PE=1 SV=3	rack-1		axon, cytoplasm, neuron projection, neuronal cell body	neuron
118	27.75	27.75	40.89	tr|O17687|O17687_CAEEL	Protein NASP-2 OS=Caenorhabditis elegans GN=nasp-2 PE=4 SV=1	nasp-2			nervous system
119	27.67	27.67	21.83	sp|Q09508|DHSA_CAEEL	Succinate dehydrogenase [ubiquinone] flavoprotein subunit, mitochondrial OS=Caenorhabditis elegans GN=sdha-1 PE=1 SV=3	sdha-1	Mitochondrion inner membrane; Peripheral		neuron
120	27.67	27.67	32.41	sp|Q18787|PRS7_CAEEL	26S protease regulatory subunit 7 OS=Caenorhabditis elegans GN=rpt-1 PE=1 SV=1	rpt-1	Cytoplasm (Potential). Nucleus (Potential).
121	27.58	31.72	25.13	tr|Q22235|Q22235_CAEEL	Protein ENPL-1, isoform a OS=Caenorhabditis elegans GN=enpl-1 PE=2 SV=1	enpl-1			pharynx
122	27.46	27.46	22.65	sp|O62431|SYQ_CAEEL	Probable glutamine--tRNA ligase OS=Caenorhabditis elegans GN=ers-1 PE=2 SV=1	ers-1
123	27.3	27.3	16.19	tr|Q23315|Q23315_CAEEL	Protein EARS-1 OS=Caenorhabditis elegans GN=ears-1 PE=3 SV=1	ears-1
124	27.23	27.23	12.44	sp|P91349|SPD5_CAEEL	Spindle-defective protein 5 OS=Caenorhabditis elegans GN=spd-5 PE=1 SV=2	spd-5	Cytoplasm, cytoskeleton, microtubule	centrosome
125	27.05	27.05	34.38	sp|P45971|OST48_CAEEL	Probable dolichyl-diphosphooligosaccharide--protein glycosyltransferase 48 kDa subunit OS=Caenorhabditis elegans GN=T09A5.11 PE=3 SV=1	T09A5.11	Endoplasmic reticulum membrane; Single-pass
126	26.9	26.9	11.82	tr|Q4PIU9|Q4PIU9_CAEEL; tr|Q53U87|Q53U87_CAEEL	Protein SAX-7, isoform b OS=Caenorhabditis elegans GN=sax-7 PE=2 SV=1; Protein SAX-7, isoform c OS=Caenorhabditis elegans GN=sax-7 PE=2 SV=1	sax-7		axon, cell-cell adherens junction, dendrite, neuronal cell body, plasma membrane, sarcomere	muscle cell
127	26.88	26.88	19.64	tr|Q9XXI9|Q9XXI9_CAEEL	Protein MCM-2, isoform a OS=Caenorhabditis elegans GN=mcm-2 PE=2 SV=1	mcm-2		centrosome, chromosome	pharyngeal neuron
128	26.87	26.87	25.61	sp|P34455|ACON_CAEEL	Probable aconitate hydratase, mitochondrial OS=Caenorhabditis elegans GN=aco-2 PE=1 SV=2	aco-2	Mitochondrion (By similarity).		Cell
129	26.84	193.4	53.03	sp|P55155|VIT1_CAEEL	Vitellogenin-1 OS=Caenorhabditis elegans GN=vit-1 PE=1 SV=2	vit-1	Secreted (Potential).
130	26.72	26.72	27.9	sp|Q19842|PCCA_CAEEL	Propionyl-CoA carboxylase alpha chain, mitochondrial OS=Caenorhabditis elegans GN=pcca-1 PE=1 SV=1	pcca-1	Mitochondrion matrix (By similarity).		neuron
131	26.6	26.6	60.41	sp|O02640|MDHM_CAEEL	Probable malate dehydrogenase, mitochondrial OS=Caenorhabditis elegans GN=mdh-2 PE=3 SV=1	mdh-2	Mitochondrion matrix (Potential).		pharynx
132	26.25	26.25	82.18	tr|Q9XWU9|Q9XWU9_CAEEL	Protein Y37D8A.19 OS=Caenorhabditis elegans GN=CELE_Y37D8A.19 PE=4 SV=1	CELE_Y37D8A.19
133	25.99	46.58	14.79	sp|P12845|MYO2_CAEEL	Myosin-2 OS=Caenorhabditis elegans GN=myo-2 PE=2 SV=2	myo-2	Cytoplasm, myofibril. Note=Thick filaments		pharynx
134	25.91	25.91	14.58	tr|Q2V4T0|Q2V4T0_CAEEL; tr|O76836|O76836_CAEEL	Protein T19D12.4, isoform b OS=Caenorhabditis elegans GN=CELE_T19D12.4 PE=2 SV=1; Protein T19D12.4, isoform a OS=Caenorhabditis elegans GN=CELE_T19D12.4 PE=2 SV=1	CELE_T19D12.4
135	25.69	25.69	55.32	tr|Q18943|Q18943_CAEEL	Protein D1054.10 OS=Caenorhabditis elegans GN=CELE_D1054.10 PE=4 SV=1	CELE_D1054.10
136	25.66	25.66	20.82	tr|O16297|O16297_CAEEL	Protein MCM-7 OS=Caenorhabditis elegans GN=mcm-7 PE=3 SV=1	mcm-7			pharynx
137	25.63	25.63	12.4	tr|Q27481|Q27481_CAEEL; tr|C1P636|C1P636_CAEEL	Protein UBA-1, isoform a OS=Caenorhabditis elegans GN=uba-1 PE=2 SV=1; Protein UBA-1, isoform c OS=Caenorhabditis elegans GN=uba-1 PE=2 SV=1	uba-1			neuron
138	25.56	25.56	7.271	tr|P91871|P91871_CAEEL	Protein FASN-1 OS=Caenorhabditis elegans GN=fasn-1 PE=4 SV=2	fasn-1			hyp7 syncytium
139	25.48	25.48	18.89	tr|Q9U302|Q9U302_CAEEL	Protein PAB-1, isoform a OS=Caenorhabditis elegans GN=pab-1 PE=2 SV=1	pab-1
140	25.46	25.46	53.82	sp|Q9BKU4|PHB1_CAEEL	Mitochondrial prohibitin complex protein 1 OS=Caenorhabditis elegans GN=phb-1 PE=1 SV=1	phb-1	Mitochondrion inner membrane.	mitochondrion	neuron
141	25.17	25.17	9.393	sp|Q09475|YP93_CAEEL	Uncharacterized helicase C28H8.3 OS=Caenorhabditis elegans GN=C28H8.3 PE=3 SV=2	C28H8.3	Nucleus (Potential).
142	25.11	25.11	11.55	sp|P17140|CO4A2_CAEEL	Collagen alpha-2(IV) chain OS=Caenorhabditis elegans GN=let-2 PE=1 SV=2	let-2	Secreted, extracellular space, extracellular		PVT
143	25	25	36.98	sp|Q966C6|RL7A_CAEEL	60S ribosomal protein L7a OS=Caenorhabditis elegans GN=rpl-7A PE=1 SV=3	rpl-7A			pharynx
144	24.94	24.94	46.76	sp|P49405|RL5_CAEEL	60S ribosomal protein L5 OS=Caenorhabditis elegans GN=rpl-5 PE=3 SV=1	rpl-5	Cytoplasm (By similarity).		int9R
145	24.92	24.92	25.04	tr|O45430|O45430_CAEEL	Protein MCCC-1 OS=Caenorhabditis elegans GN=mccc-1 PE=4 SV=2	mccc-1			pharynx
146	24.76	24.76	18.84	sp|P90795|GPDM_CAEEL	Probable glycerol-3-phosphate dehydrogenase, mitochondrial OS=Caenorhabditis elegans GN=T25G3.4 PE=3 SV=2	T25G3.4	Mitochondrion (By similarity).
147	24.7	24.7	49.1	sp|Q93615|ETFA_CAEEL	Probable electron transfer flavoprotein subunit alpha, mitochondrial OS=Caenorhabditis elegans GN=F27D4.1 PE=3 SV=2	F27D4.1	Mitochondrion matrix (By similarity).		intestine
148	24.58	24.58	54.57	tr|O45552|O45552_CAEEL	Protein F53A2.7 OS=Caenorhabditis elegans GN=CELE_F53A2.7 PE=3 SV=2	CELE_F53A2.7
149	24.53	24.53	41.25	sp|Q22347|ACADM_CAEEL	Probable medium-chain specific acyl-CoA dehydrogenase 10, mitochondrial OS=Caenorhabditis elegans GN=acdh-10 PE=2 SV=1	acdh-10	Mitochondrion matrix (By similarity).		hypodermis
150	24.34	26.15	31.38	sp|Q19782|IFD2_CAEEL	Intermediate filament protein ifd-2 OS=Caenorhabditis elegans GN=ifd-2 PE=3 SV=1	ifd-2	Cytoplasm (Probable).		intestine
151	24.33	24.33	22.45	sp|Q9BPN8|Y92H3_CAEEL	Uncharacterized protein Y92H12BR.3 OS=Caenorhabditis elegans GN=Y92H12BR.3 PE=1 SV=2	Y92H12BR.3	Membrane; Single-pass membrane protein
152	24.32	24.32	34.68	tr|Q21742|Q21742_CAEEL	Protein R05F9.6 OS=Caenorhabditis elegans GN=CELE_R05F9.6 PE=3 SV=1	CELE_R05F9.6
153	24.3	24.3	31.34	sp|P52717|YUW5_CAEEL	Uncharacterized serine carboxypeptidase F41C3.5 OS=Caenorhabditis elegans GN=F41C3.5 PE=1 SV=1	F41C3.5			pharynx
154	24.25	24.25	34.38	tr|Q27473|Q27473_CAEEL	Annexin OS=Caenorhabditis elegans GN=nex-3 PE=3 SV=1	nex-3
155	24.24	24.24	16.78	tr|Q9N5U1|Q9N5U1_CAEEL	Phosphorylase OS=Caenorhabditis elegans GN=CELE_T22F3.3 PE=2 SV=1	CELE_T22F3.3
156	24.17	24.18	11.8	tr|O76447|O76447_CAEEL	Protein HCP-1 OS=Caenorhabditis elegans GN=hcp-1 PE=4 SV=1	hcp-1		condensed chromosome kinetochore	AB
157	24.15	24.24	41.44	tr|Q21966|Q21966_CAEEL	Protein ASP-4 OS=Caenorhabditis elegans GN=asp-4 PE=3 SV=1	asp-4
158	23.88	23.88	23.28	tr|Q9N368|Q9N368_CAEEL	Protein Y55F3AM.3, isoform a OS=Caenorhabditis elegans GN=CELE_Y55F3AM.3 PE=2 SV=2	CELE_Y55F3AM.3
159	23.62	23.62	39.93	sp|Q09545|DHSB_CAEEL	Succinate dehydrogenase [ubiquinone] iron-sulfur subunit, mitochondrial OS=Caenorhabditis elegans GN=sdhb-1 PE=2 SV=1	sdhb-1	Mitochondrion inner membrane; Peripheral		pharynx
160	23.51	23.51	16.58	tr|H9G2W1|H9G2W1_CAEEL; sp|Q17405|YQ02_CAEEL	Protein AC3.5, isoform b OS=Caenorhabditis elegans GN=AC3.5 PE=4 SV=1; Aminopeptidase-like protein AC3.5 OS=Caenorhabditis elegans GN=AC3.5 PE=1 SV=2	AC3.5
161	23.47	23.47	24.92	tr|O17759|O17759_CAEEL	Protein TKT-1 OS=Caenorhabditis elegans GN=tkt-1 PE=4 SV=1	tkt-1			pharynx
162	23.46	23.46	76.58	sp|P91913|RLA1_CAEEL	60S acidic ribosomal protein P1 OS=Caenorhabditis elegans GN=rla-1 PE=3 SV=2	rla-1		cytoplasm, nucleus
163	23.45	23.45	45.91	sp|P48154|RS3A_CAEEL	40S ribosomal protein S3a OS=Caenorhabditis elegans GN=rps-1 PE=3 SV=2	rps-1	Cytoplasm (By similarity).
164	23.23	23.23	20.22	sp|P41988|TCPA_CAEEL	T-complex protein 1 subunit alpha OS=Caenorhabditis elegans GN=cct-1 PE=3 SV=2	cct-1	Cytoplasm.		muscle cell
165	23.13	23.13	42.81	sp|Q93235|AT1B1_CAEEL	Sodium/potassium-transporting ATPase subunit beta-1 OS=Caenorhabditis elegans GN=nkb-1 PE=1 SV=1	nkb-1	Membrane; Single-pass type II membrane
166	23.04	23.04	29.87	sp|P46550|TCPZ_CAEEL	T-complex protein 1 subunit zeta OS=Caenorhabditis elegans GN=cct-6 PE=1 SV=1	cct-6	Cytoplasm (By similarity).
167	22.99	23.83	18.76	sp|O02365|IFA2_CAEEL	Intermediate filament protein ifa-2 OS=Caenorhabditis elegans GN=ifa-2 PE=1 SV=1	ifa-2	Cell junction, hemidesmosome.		ventral cord neuron
168	22.96	22.96	12.34	sp|P17139|CO4A1_CAEEL	Collagen alpha-1(IV) chain OS=Caenorhabditis elegans GN=emb-9 PE=1 SV=5	emb-9	Secreted, extracellular space, extracellular	basement membrane	pharynx
169	22.92	55.43	15.22	sp|P02567|MYO1_CAEEL	Myosin-1 OS=Caenorhabditis elegans GN=let-75 PE=2 SV=3	let-75	Cytoplasm, myofibril. Note=Thick filaments		pharynx
170	22.84	22.84	38.87	sp|P48152|RS3_CAEEL	40S ribosomal protein S3 OS=Caenorhabditis elegans GN=rps-3 PE=3 SV=1	rps-3
171	22.82	22.82	26.73	tr|Q19680|Q19680_CAEEL	Protein F21D5.1 OS=Caenorhabditis elegans GN=CELE_F21D5.1 PE=3 SV=1	CELE_F21D5.1
172	22.71	22.71	8.082	tr|Q94246|Q94246_CAEEL	Protein GFI-1 OS=Caenorhabditis elegans GN=gfi-1 PE=4 SV=1	gfi-1			RIH
173	22.67	22.67	28.28	sp|Q9N358|TCPQ_CAEEL	T-complex protein 1 subunit theta OS=Caenorhabditis elegans GN=cct-8 PE=1 SV=3	cct-8	Cytoplasm (By similarity).
174	22.51	22.51	46.05	tr|Q7JNG1|Q7JNG1_CAEEL; tr|P91283|P91283_CAEEL	Protein ATP-3, isoform b OS=Caenorhabditis elegans GN=atp-3 PE=2 SV=1; Protein ATP-3, isoform a OS=Caenorhabditis elegans GN=atp-3 PE=2 SV=1	atp-3			pharynx
175	22.4	47.46	39.88	sp|P20163|HSP7D_CAEEL	Heat shock 70 kDa protein D OS=Caenorhabditis elegans GN=hsp-4 PE=1 SV=2	hsp-4	Endoplasmic reticulum lumen.		gon_herm_dtc_P
176	22.31	22.31	41.67	sp|Q10454|KARG1_CAEEL	Probable arginine kinase F46H5.3 OS=Caenorhabditis elegans GN=F46H5.3 PE=1 SV=2	F46H5.3
177	22.23	22.23	39.73	sp|Q20647|R23A2_CAEEL	60S ribosomal protein L23a 2 OS=Caenorhabditis elegans GN=rpl-25.2 PE=3 SV=1	rpl-25.2
178	22.21	22.21	11.31	sp|Q21926|SYIC_CAEEL	Isoleucine--tRNA ligase, cytoplasmic OS=Caenorhabditis elegans GN=irs-1 PE=3 SV=1	irs-1	Cytoplasm.		pharynx
179	22.1	22.1	48.45	sp|Q23312|RS7_CAEEL	40S ribosomal protein S7 OS=Caenorhabditis elegans GN=rps-7 PE=3 SV=1	rps-7
180	22.06	22.06	45.45	sp|P04970|G3P1_CAEEL	Glyceraldehyde-3-phosphate dehydrogenase 1 OS=Caenorhabditis elegans GN=gpd-1 PE=1 SV=1	gpd-1	Cytoplasm.		germ line
181	22	22	36.84	tr|Q93168|Q93168_CAEEL	Protein C01G10.8 OS=Caenorhabditis elegans GN=C01G10.8 PE=4 SV=1	C01G10.8
182	21.99	21.99	32.25	tr|Q9N3H3|Q9N3H3_CAEEL	Protein Y53G8AL.2 OS=Caenorhabditis elegans GN=CELE_Y53G8AL.2 PE=4 SV=2	CELE_Y53G8AL.2
183	21.89	21.92	78.03	sp|Q9XW16|PROF1_CAEEL	Profilin-1 OS=Caenorhabditis elegans GN=pfn-1 PE=2 SV=1	pfn-1	Cytoplasm, cytoskeleton. Note=Also localised	cytoplasm	neuron
184	21.74	21.75	12.33	sp|Q18115|PSMD1_CAEEL	26S proteasome non-ATPase regulatory subunit 1 OS=Caenorhabditis elegans GN=rpn-2 PE=3 SV=4	rpn-2		cell cortex, cytoplasm, nucleoplasm, nucleus, spindle	intestine
185	21.68	21.68	18.67	tr|G5EEK9|G5EEK9_CAEEL	Protein VHA-5 OS=Caenorhabditis elegans GN=vha-5 PE=2 SV=1	vha-5		apical part of cell, apical plasma membrane, vacuolar proton-transporting V-type ATPase complex	pharynx
186	21.64	74.75	65.33	tr|O45815|O45815_CAEEL	Protein ACT-5 OS=Caenorhabditis elegans GN=act-5 PE=3 SV=1	act-5			rect_VR
187	21.59	21.59	40.07	sp|P51403|RS2_CAEEL	40S ribosomal protein S2 OS=Caenorhabditis elegans GN=rps-2 PE=3 SV=1	rps-2
188	21.55	21.55	63.46	sp|P48156|RS8_CAEEL	40S ribosomal protein S8 OS=Caenorhabditis elegans GN=rps-8 PE=3 SV=1	rps-8
189	21.3	21.3	45.48	tr|O02642|O02642_CAEEL	Protein SUCL-2 OS=Caenorhabditis elegans GN=sucl-2 PE=3 SV=1	sucl-2
190	21.22	21.22	59.56	tr|O18224|O18224_CAEEL	Protein Y57G11B.5 OS=Caenorhabditis elegans GN=CELE_Y57G11B.5 PE=4 SV=1	CELE_Y57G11B.5
191	21.21	21.21	41.8	sp|Q20228|RS9_CAEEL	40S ribosomal protein S9 OS=Caenorhabditis elegans GN=rps-9 PE=3 SV=1	rps-9
192	21.2	21.2	50.31	tr|H2FLJ1|H2FLJ1_CAEEL	Protein STL-1, isoform a OS=Caenorhabditis elegans GN=stl-1 PE=4 SV=1	stl-1
193	21.11	21.11	24.71	sp|Q20748|ATAD3_CAEEL	ATPase family AAA domain-containing protein 3 OS=Caenorhabditis elegans GN=atad-3 PE=3 SV=2	atad-3	Mitochondrion inner membrane; Single-pass	mitochondrion
194	21.08	21.08	32.95	sp|Q22053|FBRL_CAEEL	rRNA 2'-O-methyltransferase fibrillarin OS=Caenorhabditis elegans GN=fib-1 PE=3 SV=1	fib-1	Nucleus, nucleolus (By similarity).
195	21.02	24.41	43.2	tr|Q22781|Q22781_CAEEL	Protein ACDH-7 OS=Caenorhabditis elegans GN=acdh-7 PE=3 SV=2	acdh-7			pharynx
196	20.96	23.09	24.06	tr|Q9XUW5|Q9XUW5_CAEEL	Protein F58E10.3, isoform a OS=Caenorhabditis elegans GN=CELE_F58E10.3 PE=3 SV=1	CELE_F58E10.3
197	20.89	20.89	16.86	sp|Q9U1Q4|SYV_CAEEL	Valine--tRNA ligase OS=Caenorhabditis elegans GN=vrs-2 PE=1 SV=1	vrs-2
198	20.8	20.8	14.72	tr|Q9XVF1|Q9XVF1_CAEEL	Protein C04F12.1 OS=Caenorhabditis elegans GN=C04F12.1 PE=4 SV=1	C04F12.1
199	20.76	20.76	24.78	sp|P34255|YKA3_CAEEL	Uncharacterized protein B0303.3 OS=Caenorhabditis elegans GN=B0303.3 PE=3 SV=1	B0303.3			hypodermis
200	20.72	22.88	47.35	tr|Q18625|Q18625_CAEEL	Protein LEC-4 OS=Caenorhabditis elegans GN=lec-4 PE=2 SV=1	lec-4
201	20.69	20.69	22.54	sp|Q09543|2AAA_CAEEL	Probable serine/threonine-protein phosphatase PP2A regulatory subunit OS=Caenorhabditis elegans GN=paa-1 PE=3 SV=2	paa-1		P granule, centrosome, mitotic spindle, nuclear envelope	neuron
202	20.67	20.67	31.16	tr|O45734|O45734_CAEEL	Protein CPL-1, isoform a OS=Caenorhabditis elegans GN=cpl-1 PE=3 SV=1	cpl-1		annuli extracellular matrix, collagen and cuticulin-based cuticle extracellular matrix, endolysosome	pharynx
203	20.64	20.64	17.25	tr|G5ECC3|G5ECC3_CAEEL	Protein RME-1, isoform b OS=Caenorhabditis elegans GN=rme-1 PE=2 SV=1	rme-1		cell cortex, cytoplasm, endomembrane system	pharynx
204	20.58	20.58	40.82	tr|J7SA65|J7SA65_CAEEL; tr|J7S164|J7S164_CAEEL	Histone H2A OS=Caenorhabditis elegans GN=his-57 PE=3 SV=1; Histone H2A OS=Caenorhabditis elegans GN=his-57 PE=3 SV=1	his-57	Nucleus (By similarity).
205	20.5	21.41	32.27	sp|O17071|PRS10_CAEEL	Probable 26S protease regulatory subunit 10B OS=Caenorhabditis elegans GN=rpt-4 PE=1 SV=2	rpt-4	Cytoplasm (By similarity). Nucleus (By similarity).		pharynx
206	20.47	20.47	22.34	tr|G5ED07|G5ED07_CAEEL	CeERp57 OS=Caenorhabditis elegans GN=pdi-3 PE=2 SV=1	pdi-3		annular furrow extracellular matrix	hypodermis
207	20.38	20.38	15.08	sp|P34552|ALX1_CAEEL	Apoptosis-linked gene 2-interacting protein X 1 OS=Caenorhabditis elegans GN=alx-1 PE=1 SV=3	alx-1		apical plasma membrane, cytoplasm, cytoplasmic vesicle	Cell
208	20.36	20.36	80	tr|O45227|O45227_CAEEL	Protein B0513.4, isoform a OS=Caenorhabditis elegans GN=B0513.4 PE=2 SV=1	B0513.4
209	20.3	20.3	21.76	tr|Q20780|Q20780_CAEEL	Protein ALH-1, isoform a OS=Caenorhabditis elegans GN=alh-1 PE=2 SV=3	alh-1			neuron
210	20.25	20.25	26.47	sp|Q11190|ETFD_CAEEL	Electron transfer flavoprotein-ubiquinone oxidoreductase, mitochondrial OS=Caenorhabditis elegans GN=let-721 PE=1 SV=2	let-721	Mitochondrion inner membrane (By similarity).	mitochondrion	pharynx
211	20.23	20.23	29.93	sp|P50093|PHB2_CAEEL	Mitochondrial prohibitin complex protein 2 OS=Caenorhabditis elegans GN=phb-2 PE=1 SV=2	phb-2	Mitochondrion inner membrane; Single-pass	mitochondrion	neuron
212	20.07	20.07	37.68	tr|Q22370|Q22370_CAEEL	Protein UCR-2.2 OS=Caenorhabditis elegans GN=ucr-2.2 PE=3 SV=2	ucr-2.2			neuron
213	20.03	20.03	32.85	sp|P91427|PGK_CAEEL	Probable phosphoglycerate kinase OS=Caenorhabditis elegans GN=pgk-1 PE=1 SV=1	pgk-1	Cytoplasm.
214	19.97	19.97	15.59	tr|G5ED33|G5ED33_CAEEL	Epidermal growth factor receptor pathway substrate 8 splice variant A OS=Caenorhabditis elegans GN=eps-8 PE=1 SV=1	eps-8		brush border, extracellular matrix	muscle cell
215	19.86	19.86	20.75	tr|Q18276|Q18276_CAEEL	Protein SPP-10, isoform b OS=Caenorhabditis elegans GN=spp-10 PE=2 SV=3	spp-10			anal depressor muscle
216	19.74	19.74	20.49	tr|O02286|O02286_CAEEL	Protein PCK-2, isoform a OS=Caenorhabditis elegans GN=pck-2 PE=2 SV=1	pck-2			muscle cell
217	19.68	19.68	39.26	sp|Q9GYF1|TNNI2_CAEEL	Troponin I 2 OS=Caenorhabditis elegans GN=unc-27 PE=2 SV=2	unc-27		I band, actin filament	anal depressor muscle
218	19.64	19.64	16.6	tr|Q304E5|Q304E5_CAEEL	Protein PGL-1, isoform b OS=Caenorhabditis elegans GN=pgl-1 PE=2 SV=1	pgl-1		P granule	germ line
219	19.55	19.55	34.3	tr|Q09967|Q09967_CAEEL	Protein EGG-1 OS=Caenorhabditis elegans GN=egg-1 PE=4 SV=2	egg-1		plasma membrane	germ line
220	19.54	19.54	15.01	sp|Q19825|SYRC_CAEEL	Probable arginine--tRNA ligase, cytoplasmic OS=Caenorhabditis elegans GN=rrt-1 PE=2 SV=2	rrt-1	Cytoplasm (Potential).
221	19.5	19.5	29.92	tr|Q9N5B3|Q9N5B3_CAEEL	Protein W08E12.7 OS=Caenorhabditis elegans GN=CELE_W08E12.7 PE=4 SV=1	CELE_W08E12.7
222	19.48	19.48	51.77	tr|Q9XXR4|Q9XXR4_CAEEL	Protein TTR-24, isoform a OS=Caenorhabditis elegans GN=ttr-24 PE=4 SV=1	ttr-24
223	19.46	19.46	23.57	tr|Q9N4J8|Q9N4J8_CAEEL	Protein CCT-3 OS=Caenorhabditis elegans GN=cct-3 PE=3 SV=3	cct-3
224	19.44	19.44	30.39	tr|Q65ZB1|Q65ZB1_CAEEL; tr|Q23095|Q23095_CAEEL; tr|A8WHP8|A8WHP8_CAEEL	Protein MDT-28, isoform b OS=Caenorhabditis elegans GN=mdt-28 PE=2 SV=1; Protein MDT-28, isoform a OS=Caenorhabditis elegans GN=mdt-28 PE=2 SV=2; Protein MDT-28, isoform c OS=Caenorhabditis elegans GN=mdt-28 PE=2 SV=1	mdt-28			germ line
225	19.41	19.41	22.09	sp|P50432|GLYC_CAEEL	Serine hydroxymethyltransferase OS=Caenorhabditis elegans GN=mel-32 PE=1 SV=2	mel-32			hypodermis
226	19.38	19.38	22.99	tr|Q9TZS5|Q9TZS5_CAEEL	Protein CCT-7, isoform a OS=Caenorhabditis elegans GN=cct-7 PE=2 SV=2	cct-7			pharynx
227	19.36	19.36	43.93	sp|Q09533|RL10_CAEEL	60S ribosomal protein L10 OS=Caenorhabditis elegans GN=rpl-10 PE=3 SV=1	rpl-10			pharynx
228	19.19	19.19	36.73	tr|Q95X44|Q95X44_CAEEL	Protein VHA-8 OS=Caenorhabditis elegans GN=vha-8 PE=3 SV=1	vha-8		cytoplasm, plasma membrane	hypodermis
229	19.18	19.18	10.15	tr|Q9N4H7|Q9N4H7_CAEEL	Protein Y71F9AL.17 OS=Caenorhabditis elegans GN=CELE_Y71F9AL.17 PE=4 SV=2	CELE_Y71F9AL.17
230	19.15	19.15	16.2	tr|Q9NLD1|Q9NLD1_CAEEL	Protein HRP-2, isoform a OS=Caenorhabditis elegans GN=hrp-2 PE=2 SV=2	hrp-2		nucleus	Cell
231	18.98	18.98	30.87	tr|Q22437|Q22437_CAEEL	Protein T12G3.4 OS=Caenorhabditis elegans GN=CELE_T12G3.4 PE=4 SV=1	CELE_T12G3.4
232	18.88	18.88	20.49	sp|Q17770|PDI2_CAEEL	Protein disulfide-isomerase 2 OS=Caenorhabditis elegans GN=pdi-2 PE=1 SV=1	pdi-2	Endoplasmic reticulum lumen.	endoplasmic reticulum	Cell
233	18.86	18.86	12.08	sp|P34339|EIF3A_CAEEL	Eukaryotic translation initiation factor 3 subunit A OS=Caenorhabditis elegans GN=egl-45 PE=3 SV=1	egl-45	Cytoplasm (By similarity).		neuron
234	18.86	18.86	25.94	tr|Q9XWT4|Q9XWT4_CAEEL	Protein Y62H9A.4 OS=Caenorhabditis elegans GN=CELE_Y62H9A.4 PE=4 SV=1	CELE_Y62H9A.4
235	18.85	18.85	30.43	tr|Q8I111|Q8I111_CAEEL; sp|P52899|ODPA_CAEEL	Protein PDHA-1, isoform b OS=Caenorhabditis elegans GN=pdha-1 PE=2 SV=1; Probable pyruvate dehydrogenase E1 component subunit alpha, mitochondrial OS=Caenorhabditis elegans GN=T05H10.6 PE=2 SV=1	pdha-1
236	18.82	18.82	11.17	tr|H2KZD5|H2KZD5_CAEEL	Protein CSR-1, isoform a OS=Caenorhabditis elegans GN=csr-1 PE=4 SV=1	csr-1		P granule, chromosome, cytoplasm, nucleus	Cell
237	18.71	18.71	51.32	sp|P48150|RS14_CAEEL	40S ribosomal protein S14 OS=Caenorhabditis elegans GN=rps-14 PE=3 SV=1	rps-14			pharynx
238	18.67	18.67	9.566	tr|O45569|O45569_CAEEL	Protein NEP-17, isoform a OS=Caenorhabditis elegans GN=nep-17 PE=2 SV=1	nep-17			intestine
239	18.59	18.59	30.16	tr|Q19126|Q19126_CAEEL	Protein ASB-2 OS=Caenorhabditis elegans GN=asb-2 PE=4 SV=1	asb-2			Cell
240	18.5	18.5	26.44	tr|Q8WQF1|Q8WQF1_CAEEL; tr|Q20676|Q20676_CAEEL	Protein PCCB-1, isoform b OS=Caenorhabditis elegans GN=pccb-1 PE=2 SV=1; Protein PCCB-1, isoform a OS=Caenorhabditis elegans GN=pccb-1 PE=2 SV=1	pccb-1			intestine
241	18.43	18.43	36.59	sp|Q9NEN6|RS6_CAEEL	40S ribosomal protein S6 OS=Caenorhabditis elegans GN=rps-6 PE=1 SV=1	rps-6
242	18.42	18.42	15.02	tr|G5ECS9|G5ECS9_CAEEL	Protein CPT-2, isoform a OS=Caenorhabditis elegans GN=cpt-2 PE=2 SV=2	cpt-2			intestine
243	18.4	18.4	16.57	tr|Q8WQC9|Q8WQC9_CAEEL; tr|G5EDY8|G5EDY8_CAEEL	Protein DRP-1, isoform b OS=Caenorhabditis elegans GN=drp-1 PE=2 SV=1; Dynamin-related protein OS=Caenorhabditis elegans GN=drp-1 PE=2 SV=1	drp-1			preanal ganglion
244	18.35	18.35	21.16	sp|P34652|CALX_CAEEL	Calnexin OS=Caenorhabditis elegans GN=cnx-1 PE=1 SV=1	cnx-1	Endoplasmic reticulum membrane; Single-pass	endoplasmic reticulum	neuron
245	18.32	18.32	7.562	sp|G5EEM5|ZYG9_CAEEL	Zygote defective protein 9 OS=Caenorhabditis elegans GN=zyg-9 PE=1 SV=1	zyg-9	Cytoplasm, cytoskeleton, spindle pole.	centrosome, cytoplasm, spindle pole
246	18.29	20.39	16.13	tr|Q9XVR7|Q9XVR7_CAEEL	Protein MCM-3 OS=Caenorhabditis elegans GN=mcm-3 PE=3 SV=1	mcm-3
247	18.27	20.43	10.31	tr|Q965K2|Q965K2_CAEEL	Protein F53H1.1 OS=Caenorhabditis elegans GN=CELE_F53H1.1 PE=3 SV=1	CELE_F53H1.1
248	18.24	18.24	63.54	sp|Q93573|TCTP_CAEEL	Translationally-controlled tumor protein homolog OS=Caenorhabditis elegans GN=tct-1 PE=1 SV=1	tct-1	Cytoplasm (By similarity).
249	18.11	18.11	15.08	tr|P91502|P91502_CAEEL	Ubiquitin carboxyl-terminal hydrolase OS=Caenorhabditis elegans GN=usp-5 PE=3 SV=2	usp-5
250	18.09	18.09	32.01	sp|Q18026|KYNU_CAEEL	Kynureninase OS=Caenorhabditis elegans GN=flu-2 PE=2 SV=1	flu-2	Cytoplasm (By similarity).
251	17.95	17.95	36.33	tr|Q65XX4|Q65XX4_CAEEL	Protein Y47G6A.15 OS=Caenorhabditis elegans GN=CELE_Y47G6A.15 PE=4 SV=1	CELE_Y47G6A.15
252	17.94	17.94	48.69	tr|P91306|P91306_CAEEL	Protein CEY-2 OS=Caenorhabditis elegans GN=cey-2 PE=4 SV=1	cey-2			pharynx
253	17.86	17.86	22.32	sp|Q21253|GELS1_CAEEL	Gelsolin-like protein 1 OS=Caenorhabditis elegans GN=gsnl-1 PE=1 SV=1	gsnl-1	Cytoplasm, cytoskeleton (By similarity).	synapse	mu_int_R
254	17.85	17.85	21.53	tr|O17836|O17836_CAEEL	Pyruvate kinase OS=Caenorhabditis elegans GN=pyk-1 PE=2 SV=1	pyk-1			reproductive system
255	17.84	17.84	54.48	tr|Q95PZ1|Q95PZ1_CAEEL	Protein Y67H2A.5 OS=Caenorhabditis elegans GN=CELE_Y67H2A.5 PE=4 SV=1	CELE_Y67H2A.5
256	17.69	17.69	8.641	sp|Q9N5R9|SPT16_CAEEL	FACT complex subunit spt-16 OS=Caenorhabditis elegans GN=spt-16 PE=3 SV=1	spt-16	Nucleus (By similarity). Chromosome (By similarity).
257	17.64	17.64	22.42	sp|Q9XWV2|PLBL1_CAEEL	Putative phospholipase B-like 1 OS=Caenorhabditis elegans GN=Y37D8A.2 PE=1 SV=1	Y37D8A.2	Secreted (Potential).
258	17.56	17.56	14.18	sp|Q09501|IFP1_CAEEL	Intermediate filament protein ifp-1 OS=Caenorhabditis elegans GN=ifp-1 PE=3 SV=1	ifp-1	Cytoplasm (Probable).		intestine
259	17.53	17.54	14.25	tr|L8E976|L8E976_CAEEL; sp|Q21153|CMC1_CAEEL	Protein K02F3.2, isoform b OS=Caenorhabditis elegans GN=CELE_K02F3.2 PE=3 SV=1; Probable calcium-binding mitochondrial carrier K02F3.2 OS=Caenorhabditis elegans GN=K02F3.2 PE=3 SV=2	CELE_K02F3.2	Mitochondrion inner membrane; Multi-pass
260	17.5	17.5	18.96	tr|Q9XWZ2|Q9XWZ2_CAEEL; tr|Q3T978|Q3T978_CAEEL	Protein ACDH-11, isoform a OS=Caenorhabditis elegans GN=acdh-11 PE=2 SV=1; Protein ACDH-11, isoform b OS=Caenorhabditis elegans GN=acdh-11 PE=2 SV=1	acdh-11			hypodermis
261	17.49	17.49	18.38	tr|G4SL51|G4SL51_CAEEL	Protein PQN-52, isoform c OS=Caenorhabditis elegans GN=pqn-52 PE=2 SV=1	pqn-52
262	17.48	19.6	20.42	sp|P47207|TCPB_CAEEL	T-complex protein 1 subunit beta OS=Caenorhabditis elegans GN=cct-2 PE=1 SV=2	cct-2	Cytoplasm.		neuron
263	17.47	17.47	59.88	sp|Q09510|MLRH_CAEEL	Probable myosin regulatory light chain OS=Caenorhabditis elegans GN=mlc-4 PE=3 SV=1	mlc-4
264	17.43	17.43	38.71	sp|P47991|RL6_CAEEL	60S ribosomal protein L6 OS=Caenorhabditis elegans GN=rpl-6 PE=1 SV=1	rpl-6
265	17.4	17.4	55.69	tr|Q9TXI4|Q9TXI4_CAEEL	Protein F23C8.5 OS=Caenorhabditis elegans GN=CELE_F23C8.5 PE=4 SV=2	CELE_F23C8.5
266	17.38	17.38	29.9	sp|O17953|DLDH_CAEEL	Dihydrolipoyl dehydrogenase, mitochondrial OS=Caenorhabditis elegans GN=dld-1 PE=2 SV=2	dld-1	Mitochondrion matrix (By similarity).
267	17.36	17.36	4.68	tr|G5EBH3|G5EBH3_CAEEL	Protein SMA-1, isoform d OS=Caenorhabditis elegans GN=sma-1 PE=2 SV=1	sma-1		apical plasma membrane, cytoplasm	pharynx
268	17.36	17.36	25	sp|Q9XXU9|VATC_CAEEL	V-type proton ATPase subunit C OS=Caenorhabditis elegans GN=vha-11 PE=2 SV=1	vha-11	Cytoplasm. Note=In embryonic cells, detected	cytoplasm, intracellular organelle, nucleus	hypodermis
269	17.35	17.35	33.08	sp|Q9XVF7|RL8_CAEEL	60S ribosomal protein L8 OS=Caenorhabditis elegans GN=rpl-8 PE=3 SV=1	rpl-8	Cytoplasm.
270	17.23	17.23	19.33	tr|O44549|O44549_CAEEL	Protein ACDH-3 OS=Caenorhabditis elegans GN=acdh-3 PE=3 SV=1	acdh-3			pharynx
271	17.21	17.21	26.23	tr|Q95XR0|Q95XR0_CAEEL	Protein Y39G10AR.8 OS=Caenorhabditis elegans GN=CELE_Y39G10AR.8 PE=4 SV=1	CELE_Y39G10AR.8
272	17.16	24.91	26.09	tr|O44954|O44954_CAEEL	Protein SDHA-2 OS=Caenorhabditis elegans GN=sdha-2 PE=4 SV=1	sdha-2
273	17.1	17.1	25.41	sp|Q18212|DX39B_CAEEL	Spliceosome RNA helicase DDX39B homolog OS=Caenorhabditis elegans GN=hel-1 PE=2 SV=1	hel-1	Nucleus (Probable).		pharynx
274	17.04	17.04	26.82	sp|Q11067|PDIA6_CAEEL	Probable protein disulfide-isomerase A6 OS=Caenorhabditis elegans GN=tag-320 PE=3 SV=1	tag-320	Endoplasmic reticulum lumen (By similarity).		hypodermis
275	16.99	16.99	33.42	sp|P27798|CALR_CAEEL	Calreticulin OS=Caenorhabditis elegans GN=crt-1 PE=1 SV=1	crt-1	Endoplasmic reticulum lumen.	cytoplasm	neuron
276	16.98	16.98	44.68	sp|O45946|RL18_CAEEL	60S ribosomal protein L18 OS=Caenorhabditis elegans GN=rpl-18 PE=3 SV=1	rpl-18	Cytoplasm (By similarity).
277	16.97	16.97	50.92	sp|Q09544|ATPD_CAEEL	ATP synthase subunit delta, mitochondrial OS=Caenorhabditis elegans GN=F58F12.1 PE=1 SV=1	F58F12.1	Mitochondrion. Mitochondrion inner membrane.
278	16.93	16.93	33.88	tr|O62390|O62390_CAEEL	Protein W01F3.2 OS=Caenorhabditis elegans GN=CELE_W01F3.2 PE=4 SV=1	CELE_W01F3.2
279	16.91	16.91	8.806	tr|H2KZS2|H2KZS2_CAEEL	Protein T23E7.2, isoform a OS=Caenorhabditis elegans GN=CELE_T23E7.2 PE=4 SV=2	CELE_T23E7.2
280	16.89	16.89	11.89	tr|Q2XN02|Q2XN02_CAEEL; tr|F5GUA3|F5GUA3_CAEEL	Coatomer subunit gamma OS=Caenorhabditis elegans GN=CELE_T14G10.5 PE=2 SV=1; Coatomer subunit gamma OS=Caenorhabditis elegans GN=CELE_T14G10.5 PE=2 SV=1	CELE_T14G10.5	Cytoplasm. Golgi apparatus membrane;
281	16.88	18.12	35.83	sp|Q27535|KARG2_CAEEL	Probable arginine kinase ZC434.8 OS=Caenorhabditis elegans GN=ZC434.8 PE=3 SV=1	ZC434.8
282	16.85	17.72	39.86	sp|P46502|PRS6B_CAEEL	Probable 26S protease regulatory subunit 6B OS=Caenorhabditis elegans GN=rpt-3 PE=3 SV=1	rpt-3	Cytoplasm (Potential). Nucleus (Potential).		pharynx
283	16.83	16.83	6.887	tr|Q17344|Q17344_CAEEL	UNC-44 (Fragment) OS=Caenorhabditis elegans GN=unc-44 PE=2 SV=1	unc-44			anal depressor muscle
284	16.79	16.79	11.16	tr|P90897|P90897_CAEEL	Protein F58G11.2, isoform a OS=Caenorhabditis elegans GN=CELE_F58G11.2 PE=2 SV=4	CELE_F58G11.2
285	16.79	16.79	18.52	sp|Q27371|TNNT_CAEEL	Troponin T OS=Caenorhabditis elegans GN=mup-2 PE=2 SV=1	mup-2
286	16.78	16.78	13.09	sp|P34647|MCM6_CAEEL	DNA replication licensing factor mcm-6 OS=Caenorhabditis elegans GN=mcm-6 PE=1 SV=1	mcm-6	Nucleus (Potential).
287	16.76	16.76	11.53	tr|Q9TYL9|Q9TYL9_CAEEL	Coatomer subunit beta OS=Caenorhabditis elegans GN=copb-1 PE=3 SV=1	copb-1	Cytoplasm. Golgi apparatus membrane;		pharynx
288	16.69	16.69	18.45	tr|H2KYV3|H2KYV3_CAEEL	Protein C18B2.5, isoform b OS=Caenorhabditis elegans GN=C18B2.5 PE=4 SV=1	C18B2.5
289	16.68	16.68	54.14	tr|Q23604|Q23604_CAEEL	Protein ZK813.3 OS=Caenorhabditis elegans GN=CELE_ZK813.3 PE=4 SV=3	CELE_ZK813.3
290	16.58	16.58	33.85	tr|Q93831|Q93831_CAEEL	Protein F59C6.5 OS=Caenorhabditis elegans GN=CELE_F59C6.5 PE=4 SV=1	CELE_F59C6.5
291	16.54	16.54	37.5	tr|Q9XW20|Q9XW20_CAEEL	Protein Y18D10A.11 OS=Caenorhabditis elegans GN=CELE_Y18D10A.11 PE=4 SV=1	CELE_Y18D10A.11
292	16.51	16.51	11.03	tr|Q8WTL6|Q8WTL6_CAEEL	Protein HPO-29 OS=Caenorhabditis elegans GN=hpo-29 PE=4 SV=2	hpo-29			anal depressor muscle
293	16.48	16.48	12.7	tr|G5EFG4|G5EFG4_CAEEL	Protein ABCF-2 OS=Caenorhabditis elegans GN=abcf-2 PE=3 SV=1	abcf-2			pharynx
294	16.35	16.35	44.17	tr|O16202|O16202_CAEEL	Protein LYS-7 OS=Caenorhabditis elegans GN=lys-7 PE=4 SV=1	lys-7			intestine
295	16.22	16.22	13.7	tr|Q9U1V9|Q9U1V9_CAEEL	Protein DNJ-29, isoform b OS=Caenorhabditis elegans GN=dnj-29 PE=2 SV=1	dnj-29
296	16.18	16.18	20.23	sp|P34385|MCCB_CAEEL	Probable methylcrotonoyl-CoA carboxylase beta chain, mitochondrial OS=Caenorhabditis elegans GN=F02A9.4 PE=2 SV=1	F02A9.4	Mitochondrion matrix (By similarity).		metacorpus
297	16.12	16.12	16.37	sp|P90850|YCF2E_CAEEL	Uncharacterized peptidase C1-like protein F26E4.3 OS=Caenorhabditis elegans GN=F26E4.3 PE=1 SV=3	F26E4.3	Secreted (Potential).
298	16.04	19.65	43.99	sp|P17329|G3P2_CAEEL	Glyceraldehyde-3-phosphate dehydrogenase 2 OS=Caenorhabditis elegans GN=gpd-2 PE=3 SV=2	gpd-2	Cytoplasm.		muscle cell
299	16.02	16.02	49.74	tr|Q17763|Q17763_CAEEL	Protein ATP-5 OS=Caenorhabditis elegans GN=atp-5 PE=4 SV=2	atp-5
300	16.01	16.01	33.33	sp|Q9NEW6|RSP3_CAEEL	Probable splicing factor, arginine/serine-rich 3 OS=Caenorhabditis elegans GN=rsp-3 PE=1 SV=2	rsp-3	Nucleus (By similarity).		pharynx
301	16	16	63.16	sp|P52015|CYP7_CAEEL	Peptidyl-prolyl cis-trans isomerase 7 OS=Caenorhabditis elegans GN=cyn-7 PE=1 SV=2	cyn-7
302	16	16	61.54	sp|Q9U3R0|U375B_CAEEL	UPF0375 protein C08F11.12 OS=Caenorhabditis elegans GN=C08F11.12 PE=3 SV=1	C08F11.12	Secreted (Potential).
303	15.97	15.97	21.37	sp|P34575|CISY_CAEEL	Probable citrate synthase, mitochondrial OS=Caenorhabditis elegans GN=cts-1 PE=1 SV=1	cts-1	Mitochondrion matrix (By similarity).		pharynx
304	15.9	15.9	34.83	tr|Q22508|Q22508_CAEEL	Protein TAG-18 OS=Caenorhabditis elegans GN=tag-18 PE=4 SV=1	tag-18			anal depressor muscle
305	15.86	20.51	20.35	tr|G5EBV6|G5EBV6_CAEEL	PGL-3 OS=Caenorhabditis elegans GN=pgl-3 PE=1 SV=1	pgl-3		P granule	germ line
306	15.75	18.69	27.16	tr|Q9XTT9|Q9XTT9_CAEEL	Protein RPT-6 OS=Caenorhabditis elegans GN=rpt-6 PE=4 SV=1	rpt-6
307	15.7	15.81	19.45	tr|Q21351|Q21351_CAEEL	Protein K08F4.2 OS=Caenorhabditis elegans GN=CELE_K08F4.2 PE=4 SV=2	CELE_K08F4.2
308	15.67	15.67	22.66	tr|B3WFT8|B3WFT8_CAEEL	Protein C14F11.4, isoform a OS=Caenorhabditis elegans GN=C14F11.4 PE=1 SV=1	C14F11.4
309	15.65	15.65	71.94	tr|Q17473|Q17473_CAEEL	Protein TTR-18 OS=Caenorhabditis elegans GN=ttr-18 PE=4 SV=1	ttr-18
310	15.64	15.64	43.33	sp|P49041|RS5_CAEEL	40S ribosomal protein S5 OS=Caenorhabditis elegans GN=rps-5 PE=3 SV=1	rps-5
311	15.64	15.64	57.69	sp|P52819|RL22_CAEEL	60S ribosomal protein L22 OS=Caenorhabditis elegans GN=rpl-22 PE=1 SV=3	rpl-22
312	15.56	15.56	10.61	tr|Q9N3T5|Q9N3T5_CAEEL	Protein SPG-7 OS=Caenorhabditis elegans GN=spg-7 PE=3 SV=2	spg-7			germ line
313	15.55	15.55	35.96	tr|P91020|P91020_CAEEL	Protein C07D8.6 OS=Caenorhabditis elegans GN=C07D8.6 PE=1 SV=1	C07D8.6			germ line
314	15.53	15.53	29.51	tr|Q18599|Q18599_CAEEL	Protein C44B7.10 OS=Caenorhabditis elegans GN=C44B7.10 PE=4 SV=3	C44B7.10			Cell
315	15.53	15.53	29.7	tr|Q9XWS6|Q9XWS6_CAEEL	Protein Y62H9A.5 OS=Caenorhabditis elegans GN=CELE_Y62H9A.5 PE=4 SV=2	CELE_Y62H9A.5
316	15.49	15.49	41.55	sp|P91128|RL13_CAEEL	60S ribosomal protein L13 OS=Caenorhabditis elegans GN=rpl-13 PE=3 SV=1	rpl-13
317	15.46	15.46	11.59	sp|P52709|SYTC_CAEEL	Threonine--tRNA ligase, cytoplasmic OS=Caenorhabditis elegans GN=trs-1 PE=2 SV=1	trs-1	Cytoplasm (Potential).		pharynx
318	15.45	15.45	38.64	tr|O17891|O17891_CAEEL	Protein F55B11.2 OS=Caenorhabditis elegans GN=CELE_F55B11.2 PE=4 SV=2	CELE_F55B11.2
319	15.45	15.45	52.78	sp|Q22054|RS16_CAEEL	40S ribosomal protein S16 OS=Caenorhabditis elegans GN=rps-16 PE=1 SV=3	rps-16
320	15.39	16.16	28.39	sp|Q18594|YC4B5_CAEEL	Uncharacterized protein C44B7.5 OS=Caenorhabditis elegans GN=C44B7.5 PE=1 SV=1	C44B7.5	Secreted (Potential).
321	15.37	16.25	23.7	sp|O16368|PRS4_CAEEL	Probable 26S protease regulatory subunit 4 OS=Caenorhabditis elegans GN=rpt-2 PE=3 SV=1	rpt-2	Cytoplasm (By similarity). Nucleus (By similarity).		pharynx
322	15.37	15.37	56.12	tr|Q27GT6|Q27GT6_CAEEL	Protein C08A9.10 OS=Caenorhabditis elegans GN=C08A9.10 PE=4 SV=1	C08A9.10
323	15.35	15.35	58.33	tr|Q9XXR5|Q9XXR5_CAEEL	Protein TTR-26 OS=Caenorhabditis elegans GN=ttr-26 PE=4 SV=1	ttr-26
324	15.26	15.26	7.783	tr|G5EDF9|G5EDF9_CAEEL	ABC transporter PGP-2 OS=Caenorhabditis elegans GN=pgp-2 PE=2 SV=1	pgp-2		organelle membrane	pharynx
325	15.24	15.24	28.74	sp|P53016|RFC4_CAEEL	Replication factor C subunit 4 OS=Caenorhabditis elegans GN=rfc-4 PE=1 SV=1	rfc-4	Nucleus (Probable).
326	15.23	15.23	18.12	tr|Q21233|Q21233_CAEEL	Protein NUO-4, isoform a OS=Caenorhabditis elegans GN=nuo-4 PE=2 SV=1	nuo-4
327	15.23	15.23	53.4	sp|P62784|H4_CAEEL	Histone H4 OS=Caenorhabditis elegans GN=his-1 PE=1 SV=2	his-1	Nucleus. Chromosome.
328	15.17	15.17	31.6	tr|G5EDD1|G5EDD1_CAEEL	Protein UCR-2.1, isoform b OS=Caenorhabditis elegans GN=ucr-2.1 PE=2 SV=1	ucr-2.1
329	15	15	21.41	sp|Q19905|UGDH_CAEEL	UDP-glucose 6-dehydrogenase OS=Caenorhabditis elegans GN=sqv-4 PE=1 SV=1	sqv-4		cytoplasm	pharynx
330	14.98	14.98	16.43	sp|Q22099|SYK_CAEEL	Lysine--tRNA ligase OS=Caenorhabditis elegans GN=krs-1 PE=2 SV=1	krs-1	Cytoplasm (Potential).		pharynx
331	14.95	14.95	9.99	tr|Q9GZH5|Q9GZH5_CAEEL	Protein RPN-1 OS=Caenorhabditis elegans GN=rpn-1 PE=4 SV=1	rpn-1
332	14.89	14.89	3.95	sp|P34369|PRP8_CAEEL	Pre-mRNA-splicing factor 8 homolog OS=Caenorhabditis elegans GN=prp-8 PE=1 SV=1	prp-8	Nucleus (By similarity).		pharynx
333	14.83	14.83	55.86	sp|P34696|HSP11_CAEEL	Heat shock protein Hsp-16.1/Hsp-16.11 OS=Caenorhabditis elegans GN=hsp-16.1 PE=2 SV=1	hsp-16.1		Golgi medial cisterna	pharynx
334	14.78	14.78	63.48	tr|Q9XWS4|Q9XWS4_CAEEL	Protein RPL-30, isoform a OS=Caenorhabditis elegans GN=rpl-30 PE=3 SV=2	rpl-30
335	14.75	14.75	47.1	tr|Q20206|Q20206_CAEEL	Protein RPS-11 OS=Caenorhabditis elegans GN=rps-11 PE=3 SV=1	rps-11
336	14.61	14.61	38.66	tr|Q9NA74|Q9NA74_CAEEL	Protein Y57A10A.26 OS=Caenorhabditis elegans GN=CELE_Y57A10A.26 PE=4 SV=1	CELE_Y57A10A.26
337	14.57	14.57	21.36	sp|P54412|EF1G_CAEEL	Probable elongation factor 1-gamma OS=Caenorhabditis elegans GN=F17C11.9 PE=2 SV=1	F17C11.9
338	14.57	14.57	44.72	sp|Q27894|H2B2_CAEEL; sp|P04255|H2B1_CAEEL	Histone H2B 2 OS=Caenorhabditis elegans GN=his-4 PE=1 SV=3; Histone H2B 1 OS=Caenorhabditis elegans GN=his-11 PE=1 SV=4	his-4	Nucleus. Chromosome.		nervous system
339	14.43	14.43	11.64	tr|Q95QN2|Q95QN2_CAEEL	Protein DDX-23 OS=Caenorhabditis elegans GN=ddx-23 PE=3 SV=1	ddx-23		nucleus
340	14.39	14.4	16.37	sp|O44400|F37C4_CAEEL	Protein F37C4.5 OS=Caenorhabditis elegans GN=F37C4.5 PE=1 SV=3	F37C4.5
341	14.36	14.36	34.21	tr|H2KYJ5|H2KYJ5_CAEEL	Protein MTCH-1, isoform a OS=Caenorhabditis elegans GN=mtch-1 PE=3 SV=1	mtch-1			pharynx
342	14.32	14.32	44.26	tr|Q9BL03|Q9BL03_CAEEL	Protein Y54F10AM.5 OS=Caenorhabditis elegans GN=CELE_Y54F10AM.5 PE=4 SV=2	CELE_Y54F10AM.5
343	14.29	14.29	11.48	tr|Q09590|Q09590_CAEEL	NADPH--cytochrome P450 reductase OS=Caenorhabditis elegans GN=emb-8 PE=3 SV=1	emb-8	Endoplasmic reticulum membrane (By similarity).
344	14.29	14.29	53.33	tr|Q8IG31|Q8IG31_CAEEL; tr|H2KZL7|H2KZL7_CAEEL	Protein PRDX-2, isoform a OS=Caenorhabditis elegans GN=prdx-2 PE=4 SV=1; Protein PRDX-2, isoform b OS=Caenorhabditis elegans GN=prdx-2 PE=4 SV=1	prdx-2		cytoplasm	neuron
345	14.27	14.27	22.65	sp|P17343|GBB1_CAEEL	Guanine nucleotide-binding protein subunit beta-1 OS=Caenorhabditis elegans GN=gpb-1 PE=2 SV=2	gpb-1		aster, heterotrimeric G-protein complex, membrane	neuron
346	14.26	14.26	19.31	sp|P52713|MMSA_CAEEL	Probable methylmalonate-semialdehyde dehydrogenase [acylating], mitochondrial OS=Caenorhabditis elegans GN=alh-8 PE=1 SV=1	alh-8	Mitochondrion (By similarity).
347	14.25	14.25	48.78	tr|Q9UAQ6|Q9UAQ6_CAEEL; tr|I7FW32|I7FW32_CAEEL	Protein RAB-1 OS=Caenorhabditis elegans GN=rab-1 PE=2 SV=1; Rab-1 (Fragment) OS=Caenorhabditis elegans GN=rab-1 PE=2 SV=1	rab-1			neuron
348	14.24	14.24	11.4	tr|Q23463|Q23463_CAEEL	Protein EFTU-2 OS=Caenorhabditis elegans GN=eftu-2 PE=2 SV=1	eftu-2
349	14.21	14.21	42.78	sp|O44480|RL18A_CAEEL	60S ribosomal protein L18a OS=Caenorhabditis elegans GN=rpl-20 PE=3 SV=2	rpl-20
350	14.2	14.2	19.63	sp|Q20938|PS11A_CAEEL	Probable 26S proteasome regulatory subunit rpn-6.1 OS=Caenorhabditis elegans GN=rpn-6.1 PE=2 SV=2	rpn-6.1			pharynx
351	14.19	14.19	46.26	tr|Q9XWT5|Q9XWT5_CAEEL	Protein Y62H9A.3 OS=Caenorhabditis elegans GN=CELE_Y62H9A.3 PE=4 SV=1	CELE_Y62H9A.3
352	14.14	14.14	17.65	tr|Q23382|Q23382_CAEEL	Protein CCDC-47 OS=Caenorhabditis elegans GN=ccdc-47 PE=1 SV=1	ccdc-47			pharynx
353	14.07	14.07	33.56	tr|O62415|O62415_CAEEL	Protein LYS-1 OS=Caenorhabditis elegans GN=lys-1 PE=4 SV=1	lys-1		cytoplasmic vesicle	IL2 neuron
354	14.02	14.02	59.42	tr|O62289|O62289_CAEEL	Protein TTR-51 OS=Caenorhabditis elegans GN=ttr-51 PE=4 SV=2	ttr-51			spermatheca
355	13.99	13.99	43.51	tr|O18240|O18240_CAEEL	Protein RPS-18 OS=Caenorhabditis elegans GN=rps-18 PE=3 SV=1	rps-18
356	13.89	13.89	20.84	tr|Q9TZ33|Q9TZ33_CAEEL	Protein UCR-2.3 OS=Caenorhabditis elegans GN=ucr-2.3 PE=3 SV=1	ucr-2.3			neuron
357	13.88	13.88	14.89	tr|G5EBK3|G5EBK3_CAEEL	ERM-1B OS=Caenorhabditis elegans GN=erm-1 PE=2 SV=1	erm-1		cell cortex, filamentous actin, membrane-enclosed lumen	epithelial cell
358	13.87	13.87	20.69	tr|Q9N538|Q9N538_CAEEL	Protein DHS-9 OS=Caenorhabditis elegans GN=dhs-9 PE=4 SV=1	dhs-9			nervous system
359	13.81	14.19	18.46	tr|Q8MXJ7|Q8MXJ7_CAEEL; tr|Q86S57|Q86S57_CAEEL; tr|O16518|O16518_CAEEL	Aldehyde dehydrogenase OS=Caenorhabditis elegans GN=alh-4 PE=2 SV=1; Aldehyde dehydrogenase OS=Caenorhabditis elegans GN=alh-4 PE=2 SV=1; Aldehyde dehydrogenase OS=Caenorhabditis elegans GN=alh-4 PE=2 SV=2	alh-4
360	13.81	13.81	46.43	sp|P48158|RL23_CAEEL	60S ribosomal protein L23 OS=Caenorhabditis elegans GN=rpl-23 PE=3 SV=1	rpl-23			pharynx
361	13.72	13.72	11.04	sp|P34540|KINH_CAEEL	Kinesin heavy chain OS=Caenorhabditis elegans GN=unc-116 PE=2 SV=2	unc-116	Cytoplasm, cytoskeleton (Probable).	cytoplasm, nuclear envelope	muscle cell
362	13.71	13.71	8.719	tr|K8F7Z0|K8F7Z0_CAEEL; tr|G5EDS2|G5EDS2_CAEEL	Protein POD-1, isoform b OS=Caenorhabditis elegans GN=pod-1 PE=4 SV=1; POD-1 OS=Caenorhabditis elegans GN=pod-1 PE=2 SV=1	pod-1		cytoplasmic part
363	13.69	13.69	15.09	tr|Q27512|Q27512_CAEEL	Annexin OS=Caenorhabditis elegans GN=nex-2 PE=2 SV=2	nex-2			pharynx
364	13.69	13.69	17.77	tr|O18033|O18033_CAEEL	Protein NRA-2, isoform a OS=Caenorhabditis elegans GN=nra-2 PE=2 SV=1	nra-2			motor neuron
365	13.69	13.69	40.43	tr|O01780|O01780_CAEEL	Protein W03F11.1 OS=Caenorhabditis elegans GN=CELE_W03F11.1 PE=4 SV=1	CELE_W03F11.1
366	13.64	13.64	13.14	tr|Q9U229|Q9U229_CAEEL	Protein WAH-1, isoform a OS=Caenorhabditis elegans GN=wah-1 PE=2 SV=2	wah-1		mitochondrion
367	13.64	13.64	25.73	tr|Q9BKU3|Q9BKU3_CAEEL	Protein Y37E3.10 OS=Caenorhabditis elegans GN=CELE_Y37E3.10 PE=4 SV=2	CELE_Y37E3.10
368	13.61	249.15	67.19	sp|Q9N4J2|VIT3_CAEEL	Vitellogenin-3 OS=Caenorhabditis elegans GN=vit-3 PE=1 SV=1	vit-3	Secreted.
369	13.52	13.52	4.5	tr|D0VWL8|D0VWL8_CAEEL	Protein FLN-2, isoform d OS=Caenorhabditis elegans GN=fln-2 PE=2 SV=1	fln-2		plasma membrane	pharynx
370	13.47	13.47	25.3	tr|G5EEH6|G5EEH6_CAEEL	Isovaleryl-CoA dehydrogenase OS=Caenorhabditis elegans GN=ivd-1 PE=2 SV=1	ivd-1			pharynx
371	13.47	13.47	36.5	sp|Q9U2H9|EF1B2_CAEEL	Probable elongation factor 1-beta/1-delta 2 OS=Caenorhabditis elegans GN=eef-1B.2 PE=1 SV=4	eef-1B.2
372	13.32	13.32	25.19	sp|P47208|TCPD_CAEEL	T-complex protein 1 subunit delta OS=Caenorhabditis elegans GN=cct-4 PE=2 SV=1	cct-4	Cytoplasm.		pharynx
373	13.28	13.28	58.91	tr|O16517|O16517_CAEEL	Protein ATP-4 OS=Caenorhabditis elegans GN=atp-4 PE=4 SV=1	atp-4
374	13.27	13.28	21.37	tr|Q9XVS2|Q9XVS2_CAEEL	Protein C25A1.4 OS=Caenorhabditis elegans GN=C25A1.4 PE=1 SV=1	C25A1.4
375	13.21	17.35	24.87	tr|Q9NA98|Q9NA98_CAEEL	Protein ARP-1 OS=Caenorhabditis elegans GN=arp-1 PE=3 SV=2	arp-1
376	13.18	13.18	13.63	tr|Q9N302|Q9N302_CAEEL	Protein ACS-13 OS=Caenorhabditis elegans GN=acs-13 PE=4 SV=1	acs-13			pharynx
377	13.16	13.16	41.38	tr|Q9BKU5|Q9BKU5_CAEEL	Protein Y37E3.8, isoform a OS=Caenorhabditis elegans GN=CELE_Y37E3.8 PE=3 SV=1	CELE_Y37E3.8
378	13.08	13.08	13.7	sp|Q17361|UBP14_CAEEL	Ubiquitin carboxyl-terminal hydrolase 14 OS=Caenorhabditis elegans GN=usp-14 PE=2 SV=2	usp-14
379	12.97	12.97	9.109	tr|Q22317|Q22317_CAEEL	Protein T07F10.1, isoform a OS=Caenorhabditis elegans GN=CELE_T07F10.1 PE=2 SV=2	CELE_T07F10.1
380	12.91	12.91	54.3	tr|Q966I7|Q966I7_CAEEL	Protein K08D12.3, isoform a OS=Caenorhabditis elegans GN=CELE_K08D12.3 PE=2 SV=1	CELE_K08D12.3
381	12.89	12.89	15.78	tr|O45418|O45418_CAEEL	Protein FKB-6 OS=Caenorhabditis elegans GN=fkb-6 PE=1 SV=1	fkb-6			neuron
382	12.89	12.89	20.33	tr|H2L2A4|H2L2A4_CAEEL; tr|H2L2A3|H2L2A3_CAEEL; tr|H2L2A2|H2L2A2_CAEEL; tr|H2L2A1|H2L2A1_CAEEL	Protein F40F8.5, isoform f OS=Caenorhabditis elegans GN=CELE_F40F8.5 PE=4 SV=1; Protein F40F8.5, isoform g OS=Caenorhabditis elegans GN=CELE_F40F8.5 PE=4 SV=1; Protein F40F8.5, isoform a OS=Caenorhabditis elegans GN=CELE_F40F8.5 PE=4 SV=1; Protein F40F8.5, isoform e OS=Caenorhabditis elegans GN=CELE_F40F8.5 PE=4 SV=1	CELE_F40F8.5
383	12.88	12.88	23.47	sp|O17861|YVRI_CAEEL	GILT-like protein F37H8.5 OS=Caenorhabditis elegans GN=F37H8.5 PE=1 SV=1	F37H8.5	Secreted (Potential).		neuron
384	12.87	12.87	43.39	sp|Q95Y90|RL9_CAEEL	60S ribosomal protein L9 OS=Caenorhabditis elegans GN=rpl-9 PE=3 SV=1	rpl-9			pharynx
385	12.79	12.79	5.115	sp|P92199|ROCK_CAEEL	Rho-associated protein kinase let-502 OS=Caenorhabditis elegans GN=let-502 PE=1 SV=1	let-502	Cytoplasm. Cytoplasm, cytoskeleton. Cleavage	cell-cell adherens junction, cytoplasm, nucleus	pharynx
386	12.78	12.78	40.27	tr|Q94230|Q94230_CAEEL	Protein PLP-1 OS=Caenorhabditis elegans GN=plp-1 PE=4 SV=1	plp-1		cytoplasm, nuclear envelope, nucleus	C
387	12.77	12.77	23.46	sp|Q18040|OAT_CAEEL	Probable ornithine aminotransferase, mitochondrial OS=Caenorhabditis elegans GN=C16A3.10 PE=2 SV=3	C16A3.10	Mitochondrion matrix (By similarity).		pharynx
388	12.73	12.73	68.22	sp|O01504|RLA2_CAEEL	60S acidic ribosomal protein P2 OS=Caenorhabditis elegans GN=rpa-2 PE=3 SV=2	rpa-2			pharyngeal neuron
389	12.72	12.72	14.43	tr|G5EDE8|G5EDE8_CAEEL	ERGIC-53-like protein OS=Caenorhabditis elegans GN=ile-1 PE=2 SV=1	ile-1
390	12.71	12.71	17.21	tr|O76371|O76371_CAEEL	Protein RPT-5 OS=Caenorhabditis elegans GN=rpt-5 PE=1 SV=1	rpt-5			pharynx
391	12.7	14.5	27.91	tr|Q20053|Q20053_CAEEL	Protein ASB-1 OS=Caenorhabditis elegans GN=asb-1 PE=4 SV=1	asb-1		mitochondrion	germ line
392	12.67	12.67	10.16	sp|Q18066|DIM_CAEEL	Disorganized muscle protein 1 OS=Caenorhabditis elegans GN=dim-1 PE=1 SV=3	dim-1	Cytoplasm. Note=Localized at the basal	M band, basal plasma membrane, cell-cell junction, striated muscle dense body	body wall musculature
393	12.62	12.62	61.11	tr|H2KYJ2|H2KYJ2_CAEEL	Protein TTR-59, isoform b OS=Caenorhabditis elegans GN=ttr-59 PE=4 SV=1	ttr-59
394	12.57	14.35	40.38	tr|P91398|P91398_CAEEL	Protein CEY-3 OS=Caenorhabditis elegans GN=cey-3 PE=4 SV=1	cey-3			pharyngeal neuron
395	12.56	12.57	24.34	tr|H2KYR1|H2KYR1_CAEEL	Protein VIG-1, isoform a OS=Caenorhabditis elegans GN=vig-1 PE=4 SV=1	vig-1			neuron
396	12.49	12.49	15.98	sp|Q19749|ODP2_CAEEL	Dihydrolipoyllysine-residue acetyltransferase component of pyruvate dehydrogenase complex, mitochondrial OS=Caenorhabditis elegans GN=F23B12.5 PE=1 SV=1	F23B12.5	Mitochondrion matrix (By similarity).		pharynx
397	12.48	12.48	20.62	tr|Q18547|Q18547_CAEEL	Protein RFC-3 OS=Caenorhabditis elegans GN=rfc-3 PE=1 SV=1	rfc-3
398	12.47	12.47	10.43	tr|Q22137|Q22137_CAEEL	Protein T04A8.7, isoform a OS=Caenorhabditis elegans GN=CELE_T04A8.7 PE=2 SV=1	CELE_T04A8.7
399	12.43	12.43	14.44	tr|Q9U9I9|Q9U9I9_CAEEL	Dynamin OS=Caenorhabditis elegans GN=dyn-1 PE=1 SV=1	dyn-1		apical part of cell, cell cortex, cleavage furrow, cytoplasmic vesicle, dendrite, midbody, nonmotile primary cilium, presynaptic active zone, spindle microtubule, synapse	neuron
400	12.39	12.39	16.06	tr|Q9BMU4|Q9BMU4_CAEEL	Protein Y54G2A.2, isoform a OS=Caenorhabditis elegans GN=4D561 PE=2 SV=1	4D561
401	12.39	12.39	58.9	tr|Q9N384|Q9N384_CAEEL	Protein LEC-6 OS=Caenorhabditis elegans GN=lec-6 PE=1 SV=1	lec-6		cytoplasm	pharynx
402	12.34	12.34	4.208	tr|G5EFD1|G5EFD1_CAEEL	Protein VAB-10, isoform i OS=Caenorhabditis elegans GN=vab-10 PE=2 SV=1	vab-10		intermediate filament	pharynx
403	12.29	12.29	12.28	tr|O76449|O76449_CAEEL	Protein ZK1055.7 OS=Caenorhabditis elegans GN=CELE_ZK1055.7 PE=1 SV=1	CELE_ZK1055.7
404	12.28	28.51	52.73	sp|Q27249|TPM3_CAEEL	Tropomyosin isoforms c/e OS=Caenorhabditis elegans GN=lev-11 PE=1 SV=1	lev-11	Cytoplasm.	cytoplasm, striated muscle thin filament	marginal cell
405	12.25	12.25	7.188	tr|P90731|P90731_CAEEL	Protein ACLY-2 OS=Caenorhabditis elegans GN=acly-2 PE=4 SV=1	acly-2
406	12.25	12.25	19.83	sp|Q18493|UAP1_CAEEL	Probable UDP-N-acetylglucosamine pyrophosphorylase OS=Caenorhabditis elegans GN=C36A4.4 PE=3 SV=2	C36A4.4	Cytoplasm (By similarity).
407	12.24	12.24	17.39	sp|Q21217|GABT_CAEEL	Probable 4-aminobutyrate aminotransferase, mitochondrial OS=Caenorhabditis elegans GN=gta-1 PE=1 SV=1	gta-1	Mitochondrion matrix (By similarity).		nervous system
408	12.2	12.2	6.131	tr|Q95YA9|Q95YA9_CAEEL	Adenylyl cyclase-associated protein OS=Caenorhabditis elegans GN=cas-1 PE=3 SV=1	cas-1		M band, sarcomere	neuron
409	12.16	12.16	13.01	sp|Q02335|YOL8_CAEEL	TPR repeat-containing protein ZK370.8 OS=Caenorhabditis elegans GN=ZK370.8 PE=4 SV=3	ZK370.8			muscle cell
410	12.16	12.16	23.24	tr|Q9GZE9|Q9GZE9_CAEEL	Protein F22F7.1, isoform a OS=Caenorhabditis elegans GN=CELE_F22F7.1 PE=2 SV=1	CELE_F22F7.1
411	12.16	12.16	18.97	tr|O61874|O61874_CAEEL	Protein DOD-19 OS=Caenorhabditis elegans GN=dod-19 PE=4 SV=2	dod-19
412	12.09	12.09	6.595	tr|Q9U4E4|Q9U4E4_CAEEL; tr|O44191|O44191_CAEEL	Yolk receptor RME-2 OS=Caenorhabditis elegans PE=2 SV=1; Protein RME-2 OS=Caenorhabditis elegans GN=rme-2 PE=2 SV=3	rme-2
413	12.07	12.07	28.67	tr|Q9GPA1|Q9GPA1_CAEEL	Protein F48E3.4 OS=Caenorhabditis elegans GN=CELE_F48E3.4 PE=3 SV=3	CELE_F48E3.4
414	12.06	12.06	22.73	sp|O02639|RL19_CAEEL	60S ribosomal protein L19 OS=Caenorhabditis elegans GN=rpl-19 PE=3 SV=1	rpl-19			neuron
415	12.05	12.05	32.92	sp|P34334|RL21_CAEEL	60S ribosomal protein L21 OS=Caenorhabditis elegans GN=rpl-21 PE=1 SV=3	rpl-21
416	12.03	12.03	5.268	sp|Q9U2G0|U520_CAEEL	Putative U5 small nuclear ribonucleoprotein 200 kDa helicase OS=Caenorhabditis elegans GN=Y46G5A.4 PE=3 SV=1	Y46G5A.4	Nucleus (By similarity).		pharynx
417	12.03	12.03	16.07	sp|Q04908|PSMD3_CAEEL	26S proteasome non-ATPase regulatory subunit 3 OS=Caenorhabditis elegans GN=rpn-3 PE=1 SV=1	rpn-3			ventral cord neuron
418	12.03	12.03	62.16	sp|O62053|U375A_CAEEL	UPF0375 protein C08F11.11 OS=Caenorhabditis elegans GN=C08F11.11 PE=1 SV=1	C08F11.11	Secreted (Potential).
419	12.02	12.02	19.72	tr|Q21481|Q21481_CAEEL	Protein DHS-28 OS=Caenorhabditis elegans GN=dhs-28 PE=3 SV=1	dhs-28			hypodermis
420	12.01	12.01	37.75	sp|Q9XVP0|RS15_CAEEL	40S ribosomal protein S15 OS=Caenorhabditis elegans GN=rps-15 PE=1 SV=3	rps-15
421	12	12	61.01	tr|Q9U238|Q9U238_CAEEL	Protein TRAP-4 OS=Caenorhabditis elegans GN=trap-4 PE=1 SV=1	trap-4
422	11.96	11.96	5.575	tr|Q6A2D2|Q6A2D2_CAEEL	Protein HPO-34, isoform c OS=Caenorhabditis elegans GN=hpo-34 PE=2 SV=1	hpo-34
423	11.89	11.89	34.27	tr|G5EE48|G5EE48_CAEEL	Protein TTR-50 OS=Caenorhabditis elegans GN=ttr-50 PE=4 SV=1	ttr-50
424	11.88	11.88	27.04	sp|Q94300|RL11_CAEEL	60S ribosomal protein L11 OS=Caenorhabditis elegans GN=rpl-11.1 PE=3 SV=1	rpl-11.1			germ line
425	11.83	11.83	34.09	sp|P55955|TTR16_CAEEL	Transthyretin-like protein 16 OS=Caenorhabditis elegans GN=ttr-16 PE=1 SV=2	ttr-16	Secreted.
426	11.8	13.21	28.76	sp|Q21824|TDX1_CAEEL	Probable peroxiredoxin prdx-3 OS=Caenorhabditis elegans GN=prdx-3 PE=1 SV=1	prdx-3	Cytoplasm (By similarity).
427	11.8	11.8	32	tr|Q9U329|Q9U329_CAEEL	Protein W09C5.8 OS=Caenorhabditis elegans GN=CELE_W09C5.8 PE=4 SV=1	CELE_W09C5.8
428	11.78	11.78	10.51	tr|Q6A582|Q6A582_CAEEL; tr|Q21605|Q21605_CAEEL; tr|K8FE02|K8FE02_CAEEL; tr|K8ERX1|K8ERX1_CAEEL	Protein ZBP-1, isoform b OS=Caenorhabditis elegans GN=zbp-1 PE=2 SV=1; Protein ZBP-1, isoform a OS=Caenorhabditis elegans GN=zbp-1 PE=2 SV=2; Protein ZBP-1, isoform c OS=Caenorhabditis elegans GN=zbp-1 PE=4 SV=1; Protein ZBP-1, isoform d OS=Caenorhabditis elegans GN=zbp-1 PE=4 SV=1	zbp-1			neuron
429	11.78	11.78	16.42	tr|Q8I4C5|Q8I4C5_CAEEL	Protein FAAH-4, isoform b OS=Caenorhabditis elegans GN=faah-4 PE=2 SV=1	faah-4
430	11.76	11.76	52.86	sp|P49196|RS12_CAEEL	40S ribosomal protein S12 OS=Caenorhabditis elegans GN=rps-12 PE=1 SV=2	rps-12
431	11.75	11.75	22.7	tr|G5EDM4|G5EDM4_CAEEL	Protein NRFL-1, isoform a OS=Caenorhabditis elegans GN=nrfl-1 PE=2 SV=1	nrfl-1		membrane, microvillus	pharynx
432	11.73	11.73	23.97	tr|O45148|O45148_CAEEL	Protein DLST-1 OS=Caenorhabditis elegans GN=dlst-1 PE=3 SV=2	dlst-1
433	11.72	11.72	17.84	tr|Q9UA61|Q9UA61_CAEEL; tr|H2KZL1|H2KZL1_CAEEL	Protein W04B5.3, isoform a OS=Caenorhabditis elegans GN=CELE_W04B5.3 PE=4 SV=2; Protein W04B5.3, isoform c OS=Caenorhabditis elegans GN=CELE_W04B5.3 PE=4 SV=1	CELE_W04B5.3
434	11.67	11.67	14.21	tr|Q9BIB7|Q9BIB7_CAEEL	Protein HRPF-1, isoform a OS=Caenorhabditis elegans GN=hrpf-1 PE=4 SV=1	hrpf-1		nuclear speck	Cell
435	11.65	11.65	29.56	sp|O01868|RL24_CAEEL	60S ribosomal protein L24 OS=Caenorhabditis elegans GN=rpl-24.1 PE=3 SV=1	rpl-24.1			pharynx
436	11.63	11.63	47.24	tr|Q18036|Q18036_CAEEL	Protein C16A3.5 OS=Caenorhabditis elegans GN=C16A3.5 PE=4 SV=1	C16A3.5
437	11.61	11.61	18.73	sp|Q93353|IDH3B_CAEEL	Probable isocitrate dehydrogenase [NAD] subunit beta, mitochondrial OS=Caenorhabditis elegans GN=idhb-1 PE=3 SV=1	idhb-1	Mitochondrion (By similarity).		pharynx
438	11.6	11.61	14.47	sp|Q22494|VATH2_CAEEL	Probable V-type proton ATPase subunit H 2 OS=Caenorhabditis elegans GN=vha-15 PE=3 SV=1	vha-15			neuron
439	11.57	11.57	27.78	sp|Q9N4I4|RL10A_CAEEL	60S ribosomal protein L10a OS=Caenorhabditis elegans GN=rpl-10a PE=2 SV=1	rpl-10a
440	11.54	11.54	21.13	tr|G5EBI0|G5EBI0_CAEEL	4D656 OS=Caenorhabditis elegans GN=4D656 PE=2 SV=1	4D656
441	11.52	11.52	11.88	tr|Q22620|Q22620_CAEEL	Protein PARS-1, isoform a OS=Caenorhabditis elegans GN=pars-1 PE=2 SV=1	pars-1
442	11.52	11.52	27.72	sp|Q19264|DEOC_CAEEL	Putative deoxyribose-phosphate aldolase OS=Caenorhabditis elegans GN=F09E5.3 PE=3 SV=1	F09E5.3			hypodermis
443	11.52	11.52	54.04	tr|G1K0V8|G1K0V8_CAEEL; sp|P34563|IF5A1_CAEEL	Protein IFF-1, isoform b OS=Caenorhabditis elegans GN=iff-1 PE=2 SV=1; Eukaryotic translation initiation factor 5A-1 OS=Caenorhabditis elegans GN=iff-1 PE=1 SV=1	iff-1			gonad
444	11.51	11.51	44.56	tr|G5EDV3|G5EDV3_CAEEL	Protein CEY-4 OS=Caenorhabditis elegans GN=cey-4 PE=4 SV=1	cey-4
445	11.5	11.5	29.3	sp|O17915|RAN_CAEEL	GTP-binding nuclear protein ran-1 OS=Caenorhabditis elegans GN=ran-1 PE=1 SV=1	ran-1	Nucleus. Chromosome, centromere,
446	11.47	11.47	9.859	tr|Q19699|Q19699_CAEEL	Protein F22B3.4 OS=Caenorhabditis elegans GN=CELE_F22B3.4 PE=4 SV=1	CELE_F22B3.4
447	11.45	11.45	5.888	sp|Q10663|GCP_CAEEL	Bifunctional glyoxylate cycle protein OS=Caenorhabditis elegans GN=gei-7 PE=1 SV=2	gei-7
448	11.43	11.43	33.69	sp|Q9BL19|RL17_CAEEL	60S ribosomal protein L17 OS=Caenorhabditis elegans GN=rpl-17 PE=3 SV=1	rpl-17			neuron
449	11.42	11.42	18.27	sp|P91276|IMA2_CAEEL	Importin subunit alpha-2 OS=Caenorhabditis elegans GN=ima-2 PE=1 SV=1	ima-2	Cytoplasm.	cytoplasm, nuclear envelope, nucleus	Z3
450	11.39	11.39	16.61	sp|P47209|TCPE_CAEEL	T-complex protein 1 subunit epsilon OS=Caenorhabditis elegans GN=cct-5 PE=1 SV=1	cct-5	Cytoplasm.
451	11.24	11.24	15.18	sp|Q23571|ODB2_CAEEL	Lipoamide acyltransferase component of branched-chain alpha-keto acid dehydrogenase complex, mitochondrial OS=Caenorhabditis elegans GN=ZK669.4 PE=3 SV=1	ZK669.4	Mitochondrion matrix (By similarity).
452	11.22	11.22	22.42	sp|Q23120|RSP2_CAEEL	Probable splicing factor, arginine/serine-rich 2 OS=Caenorhabditis elegans GN=rsp-2 PE=3 SV=1	rsp-2	Nucleus.	nucleus	Cell
453	11.19	11.19	9.056	tr|Q9XVM0|Q9XVM0_CAEEL; tr|Q9XVL7|Q9XVL7_CAEEL	Protein LETM-1, isoform a OS=Caenorhabditis elegans GN=letm-1 PE=2 SV=1; Protein LETM-1, isoform b OS=Caenorhabditis elegans GN=letm-1 PE=2 SV=1	letm-1		mitochondrion	Cell
454	11.19	11.19	9.137	sp|Q19713|SYFB_CAEEL	Phenylalanine--tRNA ligase beta subunit OS=Caenorhabditis elegans GN=frs-2 PE=1 SV=2	frs-2	Cytoplasm (By similarity).
455	11.11	11.11	12.81	sp|P46562|AL7A1_CAEEL	Putative aldehyde dehydrogenase family 7 member A1 homolog OS=Caenorhabditis elegans GN=alh-9 PE=3 SV=2	alh-9			seam cell
456	11.08	11.08	7.805	tr|Q86G90|Q86G90_CAEEL; tr|Q21021|Q21021_CAEEL	Protein NPP-9, isoform b OS=Caenorhabditis elegans GN=npp-9 PE=1 SV=1; Protein NPP-9, isoform a OS=Caenorhabditis elegans GN=npp-9 PE=2 SV=2	npp-9		nuclear envelope
457	11.07	11.07	13.82	sp|Q09450|SCOT_CAEEL	Probable succinyl-CoA:3-ketoacid coenzyme A transferase, mitochondrial OS=Caenorhabditis elegans GN=C05C10.3 PE=3 SV=1	C05C10.3	Mitochondrion (By similarity).		pharynx
458	11.06	11.06	19.64	sp|P34517|GPDH2_CAEEL	Probable glycerol-3-phosphate dehydrogenase 2 OS=Caenorhabditis elegans GN=gpdh-2 PE=2 SV=2	gpdh-2	Cytoplasm (By similarity).		ventral cord neuron
459	11.03	11.03	41.84	tr|O17345|O17345_CAEEL	Protein TTR-6 OS=Caenorhabditis elegans GN=ttr-6 PE=4 SV=1	ttr-6
460	11	11	23.3	tr|Q9XTZ2|Q9XTZ2_CAEEL	Protein RSP-8, isoform a OS=Caenorhabditis elegans GN=rsp-8 PE=2 SV=1	rsp-8			neuron
461	10.99	11	27.13	sp|Q19766|TOM20_CAEEL	Mitochondrial import receptor subunit TOM20 homolog OS=Caenorhabditis elegans GN=tomm-20 PE=1 SV=1	tomm-20	Mitochondrion outer membrane; Single-pass
462	10.97	10.97	4.615	sp|O76840|PPN1_CAEEL	Papilin OS=Caenorhabditis elegans GN=mig-6 PE=1 SV=1	mig-6	Secreted, extracellular space, extracellular		muscle cell
463	10.96	10.96	25.08	tr|O62198|O62198_CAEEL	Protein F32A11.1 OS=Caenorhabditis elegans GN=CELE_F32A11.1 PE=4 SV=1	CELE_F32A11.1
464	10.94	10.94	12.93	sp|Q9N4Z0|L2HDH_CAEEL	L-2-hydroxyglutarate dehydrogenase, mitochondrial OS=Caenorhabditis elegans GN=Y45G12B.3 PE=3 SV=2	Y45G12B.3	Mitochondrion (By similarity).
465	10.82	10.82	8.216	tr|Q9U2F2|Q9U2F2_CAEEL	Protein CPT-1 OS=Caenorhabditis elegans GN=cpt-1 PE=3 SV=3	cpt-1			pharynx
466	10.76	10.76	16.92	sp|Q94261|EIF3M_CAEEL	COP9/Signalosome and eIF3 complex-shared subunit 1 OS=Caenorhabditis elegans GN=cif-1 PE=1 SV=1	cif-1	Cytoplasm (By similarity).
467	10.72	10.72	22.92	sp|P34559|ECHM_CAEEL	Probable enoyl-CoA hydratase, mitochondrial OS=Caenorhabditis elegans GN=ech-6 PE=1 SV=1	ech-6	Mitochondrion matrix (By similarity).
468	10.62	10.62	14.13	sp|Q19722|SYNC_CAEEL	Asparagine--tRNA ligase, cytoplasmic OS=Caenorhabditis elegans GN=nrs-1 PE=3 SV=1	nrs-1	Cytoplasm (Probable).
469	10.6	10.6	22.46	tr|O44512|O44512_CAEEL	Cytochrome b-c1 complex subunit Rieske, mitochondrial OS=Caenorhabditis elegans GN=isp-1 PE=3 SV=1	isp-1	Mitochondrion (By similarity).		neuron
470	10.59	10.59	16.67	sp|P51875|GNAO_CAEEL	Guanine nucleotide-binding protein G(o) subunit alpha OS=Caenorhabditis elegans GN=goa-1 PE=1 SV=3	goa-1			neuron
471	10.56	10.56	5.314	tr|Q95ZY7|Q95ZY7_CAEEL	Protein AJM-1, isoform c OS=Caenorhabditis elegans GN=ajm-1 PE=2 SV=1	ajm-1		apical junction complex, apical plasma membrane, cell cortex	epithelial cell
472	10.5	10.5	35.33	sp|Q18359|NDUA5_CAEEL	Probable NADH dehydrogenase [ubiquinone] 1 alpha subcomplex subunit 5 OS=Caenorhabditis elegans GN=C33A12.1 PE=3 SV=1	C33A12.1	Mitochondrion inner membrane; Peripheral		pharynx
473	10.48	10.48	16.36	tr|H2KMK6|H2KMK6_CAEEL	Protein Y38E10A.22, isoform a OS=Caenorhabditis elegans GN=CELE_Y38E10A.22 PE=4 SV=2	CELE_Y38E10A.22
474	10.48	10.48	40.88	tr|Q18032|Q18032_CAEEL	Protein C15H9.9 OS=Caenorhabditis elegans GN=C15H9.9 PE=4 SV=1	C15H9.9			marginal cell
475	10.43	10.43	16.38	tr|Q95YD5|Q95YD5_CAEEL	Protein VHA-16 OS=Caenorhabditis elegans GN=vha-16 PE=4 SV=1	vha-16			pharynx
476	10.41	10.41	13.59	tr|Q9XU15|Q9XU15_CAEEL	Protein H25P06.1 OS=Caenorhabditis elegans GN=CELE_H25P06.1 PE=3 SV=1	CELE_H25P06.1
477	10.41	10.41	15.44	sp|P46576|SAM50_CAEEL	SAM50-like protein gop-3 OS=Caenorhabditis elegans GN=gop-3 PE=2 SV=2	gop-3	Mitochondrion outer membrane; Multi-pass
478	10.37	10.37	21.99	tr|Q4A1S8|Q4A1S8_CAEEL; sp|O45924|ODBA_CAEEL	Protein Y39E4A.3, isoform b OS=Caenorhabditis elegans GN=CELE_Y39E4A.3 PE=2 SV=1; 2-oxoisovalerate dehydrogenase subunit alpha, mitochondrial OS=Caenorhabditis elegans GN=Y39E4A.3 PE=1 SV=2	CELE_Y39E4A.3
479	10.37	10.37	57.26	tr|Q8WQA8|Q8WQA8_CAEEL	Protein RPS-20 OS=Caenorhabditis elegans GN=rps-20 PE=3 SV=1	rps-20
480	10.37	10.37	21.69	tr|Q18921|Q18921_CAEEL	Protein SNAP-1 OS=Caenorhabditis elegans GN=snap-1 PE=4 SV=3	snap-1			uterine muscle
481	10.35	10.35	11.35	sp|Q27274|RO60_CAEEL	60 kDa SS-A/Ro ribonucleoprotein homolog OS=Caenorhabditis elegans GN=rop-1 PE=2 SV=1	rop-1	Cytoplasm (By similarity).		neuron
482	10.34	10.34	12.31	sp|Q03604|RIR1_CAEEL	Ribonucleoside-diphosphate reductase large subunit OS=Caenorhabditis elegans GN=rnr-1 PE=3 SV=1	rnr-1			neuron
483	10.33	10.33	25	sp|Q07750|ADF1_CAEEL	Actin-depolymerizing factor 1, isoforms a/b OS=Caenorhabditis elegans GN=unc-60 PE=1 SV=2	unc-60		cytoplasm, filamentous actin	muscle cell
484	10.32	10.32	13.55	tr|Q23050|Q23050_CAEEL	Protein T25F10.6, isoform a OS=Caenorhabditis elegans GN=CELE_T25F10.6 PE=4 SV=1	CELE_T25F10.6
485	10.32	10.32	27.78	tr|Q95Y97|Q95Y97_CAEEL	Protein RPA-2 OS=Caenorhabditis elegans GN=rpa-2 PE=1 SV=1	rpa-2			pharyngeal neuron
486	10.26	10.26	6.417	tr|G5EEF0|G5EEF0_CAEEL; tr|H2FLK8|H2FLK8_CAEEL; tr|H2FLL1|H2FLL1_CAEEL	Protein LEA-1, isoform f OS=Caenorhabditis elegans GN=lea-1 PE=2 SV=1; Protein LEA-1, isoform l OS=Caenorhabditis elegans GN=lea-1 PE=4 SV=1; Protein LEA-1, isoform k OS=Caenorhabditis elegans GN=lea-1 PE=4 SV=1	lea-1			Cell
487	10.26	10.26	11.5	sp|P91240|SRP72_CAEEL	Signal recognition particle subunit SRP72 OS=Caenorhabditis elegans GN=F08D12.1 PE=3 SV=2	F08D12.1	Cytoplasm.
488	10.2	10.2	29.39	tr|O44782|O44782_CAEEL	Major sperm protein OS=Caenorhabditis elegans GN=vpr-1 PE=1 SV=1	vpr-1			muscle cell
489	10.18	10.18	26.4	sp|Q21230|IF2B_CAEEL	Eukaryotic translation initiation factor 2 subunit 2 OS=Caenorhabditis elegans GN=K04G2.1 PE=3 SV=4	K04G2.1
490	10.14	10.14	25.57	tr|O76830|O76830_CAEEL; tr|G5EEI4|G5EEI4_CAEEL	Aspartic protease OS=Caenorhabditis elegans PE=2 SV=1; Aspartic protease 1 OS=Caenorhabditis elegans GN=asp-1 PE=2 SV=1	asp-1
491	10.12	16.3	55.32	tr|Q9XXQ6|Q9XXQ6_CAEEL	Protein TTR-25, isoform a OS=Caenorhabditis elegans GN=ttr-25 PE=2 SV=1	ttr-25
492	10.12	10.12	38.32	tr|P90860|P90860_CAEEL	Protein F36A2.7 OS=Caenorhabditis elegans GN=CELE_F36A2.7 PE=4 SV=1	CELE_F36A2.7
493	10.11	10.11	34.55	sp|P61866|RL12_CAEEL	60S ribosomal protein L12 OS=Caenorhabditis elegans GN=rpl-12 PE=3 SV=1	rpl-12			neuron
494	10.08	10.08	8.358	sp|O61199|ODO1_CAEEL	2-oxoglutarate dehydrogenase, mitochondrial OS=Caenorhabditis elegans GN=T22B11.5 PE=1 SV=2	T22B11.5	Mitochondrion matrix (By similarity).	neuron projection	neuron
495	10.05	10.05	66.67	sp|O45319|TIM13_CAEEL	Mitochondrial import inner membrane translocase subunit tim-13 OS=Caenorhabditis elegans GN=tin-13 PE=3 SV=1	tin-13	Mitochondrion inner membrane; Peripheral
496	10.04	10.04	8.6	sp|Q20168|COPB2_CAEEL	Probable coatomer subunit beta' OS=Caenorhabditis elegans GN=F38E11.5 PE=3 SV=3	F38E11.5	Cytoplasm (By similarity). Golgi apparatus
497	10.02	10.02	4.904	sp|Q09591|MIX1_CAEEL	Mitotic chromosome and X-chromosome-associated protein mix-1 OS=Caenorhabditis elegans GN=mix-1 PE=1 SV=2	mix-1	Nucleus. Chromosome. Note=Specifically	chromosome, condensed chromosome	AB
498	10.01	10.01	13.9	sp|Q20585|PSMD6_CAEEL	26S proteasome non-ATPase regulatory subunit 6 OS=Caenorhabditis elegans GN=rpn-7 PE=3 SV=1	rpn-7			pharynx
499	10.01	10.01	65.17	sp|Q03565|BAF1_CAEEL	Barrier-to-autointegration factor 1 OS=Caenorhabditis elegans GN=baf-1 PE=1 SV=3	baf-1	Nucleus.	condensed chromosome, condensed chromosome, centromeric region, cytoplasm, nuclear envelope, nuclear periphery, nucleoplasm	gonad
500	10	10	44.63	tr|Q9BL34|Q9BL34_CAEEL	Protein Y71H2AM.5 OS=Caenorhabditis elegans GN=CELE_Y71H2AM.5 PE=4 SV=1	CELE_Y71H2AM.5
501	10	10	46.77	sp|O45944|U375F_CAEEL	UPF0375 protein Y45F10C.4 OS=Caenorhabditis elegans GN=Y45F10C.4 PE=1 SV=1	Y45F10C.4	Secreted (Potential).
502	10	10	21.56	tr|H2KZE4|H2KZE4_CAEEL	Protein C53B7.3, isoform b OS=Caenorhabditis elegans GN=C53B7.3 PE=4 SV=1	C53B7.3
503	9.99	9.99	45.64	tr|O01869|O01869_CAEEL	Protein RPS-10 OS=Caenorhabditis elegans GN=rps-10 PE=1 SV=1	rps-10
504	9.96	9.96	32.17	tr|Q09975|Q09975_CAEEL	Protein LYS-8 OS=Caenorhabditis elegans GN=lys-8 PE=1 SV=2	lys-8		cytoplasm, nucleus	g2R
505	9.95	9.95	34.38	sp|Q22038|RHO1_CAEEL	Ras-like GTP-binding protein rhoA OS=Caenorhabditis elegans GN=rho-1 PE=2 SV=1	rho-1	Membrane. Cytoplasm. Cytoplasm,	cell cortex, cytoskeleton, membrane	Cell
506	9.92	9.92	30.65	sp|Q95008|PSA5_CAEEL	Proteasome subunit alpha type-5 OS=Caenorhabditis elegans GN=pas-5 PE=1 SV=1	pas-5	Cytoplasm (By similarity). Nucleus (By similarity).		spermatheca
507	9.91	9.91	8.69	sp|Q9XWI6|EIF3B_CAEEL	Eukaryotic translation initiation factor 3 subunit B OS=Caenorhabditis elegans GN=eif-3.B PE=2 SV=2	eif-3.B	Cytoplasm (By similarity).		pharynx
508	9.88	9.88	35.76	sp|P51404|RS13_CAEEL	40S ribosomal protein S13 OS=Caenorhabditis elegans GN=rps-13 PE=3 SV=2	rps-13
509	9.87	9.87	30.43	sp|Q9XTI0|3HIDH_CAEEL	Probable 3-hydroxyisobutyrate dehydrogenase, mitochondrial OS=Caenorhabditis elegans GN=B0250.5 PE=3 SV=1	B0250.5	Mitochondrion (By similarity).
510	9.81	11.96	24.22	sp|P53596|SUCA_CAEEL	Probable succinyl-CoA ligase [ADP/GDP-forming] subunit alpha, mitochondrial OS=Caenorhabditis elegans GN=C05G5.4 PE=3 SV=1	C05G5.4	Mitochondrion (By similarity).
511	9.8	9.8	20.59	tr|Q95QV8|Q95QV8_CAEEL	Protein TIAR-1, isoform a OS=Caenorhabditis elegans GN=tiar-1 PE=2 SV=1	tiar-1		cytoplasm, cytoplasmic stress granule	pharynx
512	9.73	9.73	28.99	sp|P41847|DRE2_CAEEL	Anamorsin homolog OS=Caenorhabditis elegans GN=T20B12.7 PE=3 SV=1	T20B12.7	Cytoplasm (By similarity). Mitochondrion
513	9.71	9.71	16.2	sp|P53489|ARP2_CAEEL	Actin-related protein 2 OS=Caenorhabditis elegans GN=arx-2 PE=3 SV=1	arx-2	Cytoplasm, cytoskeleton (By similarity).
514	9.66	9.66	9.366	sp|Q09512|TTL12_CAEEL	Tubulin--tyrosine ligase-like protein 12 OS=Caenorhabditis elegans GN=ttll-12 PE=4 SV=1	ttll-12			intestine
515	9.66	9.66	19.19	tr|O01806|O01806_CAEEL	Protein C44E4.4 OS=Caenorhabditis elegans GN=C44E4.4 PE=4 SV=1	C44E4.4			pharynx
516	9.62	9.62	11.47	tr|Q17624|Q17624_CAEEL	Protein ARRD-25 OS=Caenorhabditis elegans GN=arrd-25 PE=4 SV=1	arrd-25
517	9.59	9.59	20.82	sp|P42168|KC1A_CAEEL	Casein kinase I isoform alpha OS=Caenorhabditis elegans GN=kin-19 PE=3 SV=1	kin-19		cytoplasm, nucleus	pharynx
518	9.59	9.59	41.78	sp|O18650|RS19_CAEEL	40S ribosomal protein S19 OS=Caenorhabditis elegans GN=rps-19 PE=2 SV=1	rps-19
519	9.56	9.56	12.9	tr|Q21740|Q21740_CAEEL	Protein EDC-3 OS=Caenorhabditis elegans GN=edc-3 PE=1 SV=1	edc-3
520	9.42	9.42	22.54	tr|G5EDY2|G5EDY2_CAEEL	Protein WARS-1 OS=Caenorhabditis elegans GN=wars-1 PE=2 SV=1	wars-1
521	9.41	9.41	20.55	tr|Q22020|Q22020_CAEEL	Protein R53.5 OS=Caenorhabditis elegans GN=CELE_R53.5 PE=4 SV=1	CELE_R53.5
522	9.39	9.39	22.77	sp|Q27389|RL13A_CAEEL	60S ribosomal protein L13a OS=Caenorhabditis elegans GN=rpl-16 PE=2 SV=1	rpl-16
523	9.38	14.67	13.88	tr|Q9N3F4|Q9N3F4_CAEEL; tr|Q95XY1|Q95XY1_CAEEL; tr|Q65XX1|Q65XX1_CAEEL	Protein VBH-1, isoform a OS=Caenorhabditis elegans GN=vbh-1 PE=2 SV=1; Protein VBH-1, isoform b OS=Caenorhabditis elegans GN=vbh-1 PE=2 SV=1; Protein VBH-1, isoform c OS=Caenorhabditis elegans GN=vbh-1 PE=2 SV=1	vbh-1		nuclear envelope, nuclear envelope lumen	pharynx
524	9.38	9.38	19.06	sp|O16259|STIP1_CAEEL	Stress-induced-phosphoprotein 1 OS=Caenorhabditis elegans GN=sti-1 PE=1 SV=1	sti-1	Cytoplasm. Note=Detected in cytoplasm in	cytoplasm	pharynx
525	9.35	20.35	47.18	sp|Q20655|14332_CAEEL	14-3-3-like protein 2 OS=Caenorhabditis elegans GN=ftt-2 PE=1 SV=1	ftt-2	Cytoplasm. Nucleus.	cytoplasm, cytosol, nucleus	neuron
526	9.33	9.33	2.334	tr|O62178|O62178_CAEEL; tr|G5ED36|G5ED36_CAEEL	Protein RME-8, isoform b OS=Caenorhabditis elegans GN=rme-8 PE=2 SV=3; Endocytosis protein RME-8 OS=Caenorhabditis elegans GN=rme-8 PE=2 SV=1	rme-8		apical part of cell, cell surface, endosome membrane	muscle cell
527	9.31	9.31	26.97	sp|Q19200|STO1_CAEEL	Stomatin-1 OS=Caenorhabditis elegans GN=sto-1 PE=2 SV=2	sto-1	Membrane; Single-pass membrane protein		pharynx
528	9.25	9.25	6.094	tr|H2KZA3|H2KZA3_CAEEL	Protein PQN-22, isoform a OS=Caenorhabditis elegans GN=pqn-22 PE=4 SV=2	pqn-22
529	9.25	9.25	5.151	tr|Q19371|Q19371_CAEEL	Protein SEC-24.1 OS=Caenorhabditis elegans GN=sec-24.1 PE=4 SV=1	sec-24.1			intestine
530	9.25	9.25	18.16	tr|Q9TXK1|Q9TXK1_CAEEL	Protein F54E2.1 OS=Caenorhabditis elegans GN=CELE_F54E2.1 PE=4 SV=2	CELE_F54E2.1
531	9.23	9.23	5.049	tr|Q7JP80|Q7JP80_CAEEL; tr|H2KZX4|H2KZX4_CAEEL	Protein T13C2.6, isoform b OS=Caenorhabditis elegans GN=CELE_T13C2.6 PE=4 SV=1; Protein T13C2.6, isoform a OS=Caenorhabditis elegans GN=CELE_T13C2.6 PE=4 SV=1	CELE_T13C2.6
532	9.21	9.21	14.67	sp|O16520|ERF1_CAEEL	Eukaryotic peptide chain release factor subunit 1 OS=Caenorhabditis elegans GN=erf-1 PE=3 SV=2	erf-1	Cytoplasm (By similarity).
533	9.21	9.21	13.24	sp|P34183|SYH_CAEEL	Histidine--tRNA ligase OS=Caenorhabditis elegans GN=hrs-1 PE=2 SV=3	hrs-1
534	9.18	9.18	40.48	sp|P91303|VATG_CAEEL	Probable V-type proton ATPase subunit G OS=Caenorhabditis elegans GN=vha-10 PE=3 SV=1	vha-10
535	9.12	9.12	15.33	tr|Q304D5|Q304D5_CAEEL	Protein C30H7.2, isoform b OS=Caenorhabditis elegans GN=C30H7.2 PE=2 SV=1	C30H7.2			pharynx
536	9.1	9.1	17.51	tr|Q22800|Q22800_CAEEL	Protein NDUF-2.2 OS=Caenorhabditis elegans GN=nduf-2.2 PE=3 SV=1	nduf-2.2
537	9.09	9.09	26.47	sp|Q9U281|H332_CAEEL	Histone H3.3 type 2 OS=Caenorhabditis elegans GN=his-72 PE=1 SV=3	his-72	Nucleus. Chromosome. Note=Depleted from the	nucleus	MI neuron
538	9.03	9.03	22.59	sp|Q18090|TOM40_CAEEL	Mitochondrial import receptor subunit TOM40 homolog OS=Caenorhabditis elegans GN=C18E9.6 PE=3 SV=1	C18E9.6	Mitochondrion outer membrane; Multi-pass	mitochondrion	pharynx
539	9.02	9.29	21.66	tr|I2HAG1|I2HAG1_CAEEL; sp|Q09581|LEC3_CAEEL	Protein LEC-3, isoform f OS=Caenorhabditis elegans GN=lec-3 PE=4 SV=1; 32 kDa beta-galactoside-binding lectin lec-3 OS=Caenorhabditis elegans GN=lec-3 PE=2 SV=3	lec-3
540	9.02	9.02	31.72	tr|Q965Z4|Q965Z4_CAEEL	Protein ZK105.1 OS=Caenorhabditis elegans GN=CELE_ZK105.1 PE=4 SV=1	CELE_ZK105.1
541	8.92	8.92	27.63	tr|Q95XT5|Q95XT5_CAEEL	Protein TRAP-1 OS=Caenorhabditis elegans GN=trap-1 PE=4 SV=1	trap-1
542	8.91	8.91	10.58	tr|G5EFZ1|G5EFZ1_CAEEL	Cofactor-independent phosphoglycerate mutase OS=Caenorhabditis elegans GN=CELE_F57B10.3 PE=2 SV=1	CELE_F57B10.3
543	8.89	8.89	9.814	tr|A8WI97|A8WI97_CAEEL	Protein Y69H2.3, isoform e OS=Caenorhabditis elegans GN=CELE_Y69H2.3 PE=2 SV=1	CELE_Y69H2.3
544	8.86	8.86	68.67	sp|Q9N408|TIM8_CAEEL	Mitochondrial import inner membrane translocase subunit tim-8 OS=Caenorhabditis elegans GN=tim-8 PE=3 SV=1	tim-8	Mitochondrion inner membrane; Peripheral
545	8.83	8.83	10.64	tr|G5EFD7|G5EFD7_CAEEL	Protein F46C5.9 OS=Caenorhabditis elegans GN=CELE_F46C5.9 PE=4 SV=1	CELE_F46C5.9
546	8.83	8.83	47.66	tr|Q19063|Q19063_CAEEL	Protein E04F6.8 OS=Caenorhabditis elegans GN=CELE_E04F6.8 PE=4 SV=1	CELE_E04F6.8
547	8.79	8.79	6.178	tr|A9UJN7|A9UJN7_CAEEL	Protein F25D7.4 OS=Caenorhabditis elegans GN=CELE_F25D7.4 PE=2 SV=1	CELE_F25D7.4
548	8.77	10.9	12.03	tr|Q9BL61|Q9BL61_CAEEL; tr|O44781|O44781_CAEEL	Protein Y65B4A.6 OS=Caenorhabditis elegans GN=CELE_Y65B4A.6 PE=3 SV=2; Protein F33D11.10 OS=Caenorhabditis elegans GN=CELE_F33D11.10 PE=3 SV=1	CELE_Y65B4A.6
549	8.77	8.77	25	sp|Q09511|RSP4_CAEEL	Probable splicing factor, arginine/serine-rich 4 OS=Caenorhabditis elegans GN=rsp-4 PE=3 SV=1	rsp-4	Nucleus.	nucleus	Cell
550	8.76	8.76	12.17	tr|Q9XTT3|Q9XTT3_CAEEL	Protein SCAV-3 OS=Caenorhabditis elegans GN=scav-3 PE=4 SV=3	scav-3			pharynx
551	8.71	8.71	10.11	sp|O17919|DKC1_CAEEL	Putative H/ACA ribonucleoprotein complex subunit 4 OS=Caenorhabditis elegans GN=K01G5.5 PE=3 SV=1	K01G5.5	Nucleus, nucleolus (By similarity).
552	8.71	8.71	26.62	tr|O17694|O17694_CAEEL	Protein RIL-1 OS=Caenorhabditis elegans GN=ril-1 PE=4 SV=1	ril-1
553	8.7	8.7	27.52	tr|Q19102|Q19102_CAEEL	Protein ARD-1 OS=Caenorhabditis elegans GN=ard-1 PE=3 SV=1	ard-1			hypodermis
554	8.66	8.66	7.395	tr|Q19554|Q19554_CAEEL	Protein ABCF-1 OS=Caenorhabditis elegans GN=abcf-1 PE=3 SV=1	abcf-1			pharynx
555	8.65	11.96	24.61	sp|Q9XUY5|AT1B3_CAEEL	Probable sodium/potassium-transporting ATPase subunit beta-3 OS=Caenorhabditis elegans GN=nkb-3 PE=3 SV=1	nkb-3	Membrane; Single-pass type II membrane
556	8.64	8.65	6.551	sp|Q27874|PAT3_CAEEL	Integrin beta pat-3 OS=Caenorhabditis elegans GN=pat-3 PE=1 SV=1	pat-3	Membrane; Single-pass type I membrane	M band, cell surface, integral to plasma membrane, striated muscle dense body	anal depressor muscle
557	8.62	8.62	11.03	tr|Q9TYY0|Q9TYY0_CAEEL	Protein M57.2 OS=Caenorhabditis elegans GN=CELE_M57.2 PE=4 SV=1	CELE_M57.2
558	8.61	8.61	21.88	tr|G5EFB5|G5EFB5_CAEEL	CPN-1 OS=Caenorhabditis elegans GN=cpn-1 PE=4 SV=1	cpn-1
559	8.57	8.57	12.6	sp|Q9XTB5|LEM2_CAEEL	LEM protein 2 OS=Caenorhabditis elegans GN=lem-2 PE=1 SV=1	lem-2	Nucleus inner membrane; Multi-pass membrane	nuclear membrane, nuclear pore
560	8.56	8.56	6.187	tr|H8ESF3|H8ESF3_CAEEL; tr|G5EF87|G5EF87_CAEEL	Protein SWSN-1, isoform c OS=Caenorhabditis elegans GN=swsn-1 PE=4 SV=1; Protein SWSN-1, isoform a OS=Caenorhabditis elegans GN=swsn-1 PE=1 SV=1	swsn-1		chromosome, nucleus	Cell
561	8.55	8.55	17.31	tr|Q22253|Q22253_CAEEL	Protein RPN-9 OS=Caenorhabditis elegans GN=rpn-9 PE=1 SV=1	rpn-9			intestine
562	8.46	10.67	5.45	sp|O76743|GLH4_CAEEL	ATP-dependent RNA helicase glh-4 OS=Caenorhabditis elegans GN=glh-4 PE=2 SV=2	glh-4		P granule
563	8.46	8.46	21.08	sp|P91374|RL15_CAEEL	60S ribosomal protein L15 OS=Caenorhabditis elegans GN=rpl-15 PE=3 SV=1	rpl-15
564	8.44	8.46	29.33	sp|O01615|AN322_CAEEL	Acidic leucine-rich nuclear phosphoprotein 32-related protein 2 OS=Caenorhabditis elegans GN=T19H12.2 PE=3 SV=1	T19H12.2			germ line
565	8.43	8.43	5.55	sp|P41877|ISW1_CAEEL	Chromatin-remodeling complex ATPase chain isw-1 OS=Caenorhabditis elegans GN=isw-1 PE=1 SV=2	isw-1	Nucleus (Probable).	chromatin	MI neuron
566	8.43	8.43	4.876	tr|Q18965|Q18965_CAEEL	Protein EAT-3 OS=Caenorhabditis elegans GN=eat-3 PE=3 SV=3	eat-3
567	8.43	8.43	38.52	tr|Q9XVE9|Q9XVE9_CAEEL	Protein RPL-14 OS=Caenorhabditis elegans GN=rpl-14 PE=4 SV=1	rpl-14
568	8.41	8.41	31.05	tr|Q17849|Q17849_CAEEL	Protein HSP-25, isoform a OS=Caenorhabditis elegans GN=hsp-25 PE=2 SV=1	hsp-25		M band, striated muscle dense body	pharynx
569	8.41	8.41	34.92	tr|O45346|O45346_CAEEL	Protein OSM-11 OS=Caenorhabditis elegans GN=osm-11 PE=4 SV=1	osm-11			spermatheca
570	8.39	8.39	20.94	tr|G5EDZ7|G5EDZ7_CAEEL	Cadmium-inducible lysosomal protein CDR-4 OS=Caenorhabditis elegans GN=cdr-4 PE=2 SV=1	cdr-4		cytoplasm, lysosome	pharynx
571	8.38	8.38	15.02	tr|Q93540|Q93540_CAEEL	Protein F20D1.9 OS=Caenorhabditis elegans GN=CELE_F20D1.9 PE=3 SV=2	CELE_F20D1.9
572	8.38	8.38	34.51	tr|O01542|O01542_CAEEL	Protein CPN-3 OS=Caenorhabditis elegans GN=cpn-3 PE=4 SV=1	cpn-3			anal depressor muscle
573	8.37	8.37	24.19	sp|P49180|RL35A_CAEEL	60S ribosomal protein L35a OS=Caenorhabditis elegans GN=rpl-33 PE=1 SV=3	rpl-33
574	8.36	8.36	3.568	sp|Q19459|GSLG1_CAEEL	Golgi apparatus protein 1 homolog OS=Caenorhabditis elegans GN=F14E5.2 PE=1 SV=1	F14E5.2	Membrane; Single-pass type I membrane
575	8.36	8.36	11.01	tr|G5EC31|G5EC31_CAEEL	Protein ALH-6, isoform a OS=Caenorhabditis elegans GN=alh-6 PE=2 SV=1	alh-6			hypodermis
576	8.36	8.36	48.25	sp|Q19877|RS23_CAEEL	40S ribosomal protein S23 OS=Caenorhabditis elegans GN=rps-23 PE=3 SV=1	rps-23			pharynx
577	8.34	8.34	30.99	sp|Q19869|RL26_CAEEL	60S ribosomal protein L26 OS=Caenorhabditis elegans GN=rpl-26 PE=3 SV=1	rpl-26
578	8.32	8.32	4.121	tr|Q9N5V3|Q9N5V3_CAEEL	Protein IMB-3 OS=Caenorhabditis elegans GN=imb-3 PE=4 SV=2	imb-3
579	8.28	8.28	8.108	tr|Q71JP9|Q71JP9_CAEEL; tr|G4SRS5|G4SRS5_CAEEL	ABC7 protein OS=Caenorhabditis elegans GN=Y74C10AM.1 PE=2 SV=1; Protein ABTM-1 OS=Caenorhabditis elegans GN=abtm-1 PE=2 SV=1	Y74C10AM.1
580	8.26	8.26	72.94	tr|G5EC68|G5EC68_CAEEL	ABF-2 OS=Caenorhabditis elegans GN=abf-2 PE=4 SV=1	abf-2			marginal cell
581	8.23	8.23	14.24	tr|H2KYP1|H2KYP1_CAEEL	Protein LNTL-1, isoform a OS=Caenorhabditis elegans GN=lntl-1 PE=1 SV=1	lntl-1
582	8.22	8.22	6.426	tr|Q86NJ8|Q86NJ8_CAEEL; tr|H2KYV9|H2KYV9_CAEEL	Protein PPW-1, isoform c OS=Caenorhabditis elegans GN=ppw-1 PE=4 SV=1; Protein PPW-1, isoform a OS=Caenorhabditis elegans GN=ppw-1 PE=4 SV=1	ppw-1
583	8.21	8.21	15.21	tr|O16521|O16521_CAEEL	Protein HPO-19 OS=Caenorhabditis elegans GN=hpo-19 PE=4 SV=1	hpo-19
584	8.21	8.21	23.6	sp|Q20224|FABP2_CAEEL	Fatty acid-binding protein homolog 2 OS=Caenorhabditis elegans GN=lbp-2 PE=1 SV=1	lbp-2	Secreted. Note=From muscle into the
585	8.2	8.2	29.91	sp|O45499|RS26_CAEEL	40S ribosomal protein S26 OS=Caenorhabditis elegans GN=rps-26 PE=3 SV=1	rps-26
586	8.2	8.2	44.23	sp|P49181|RL36_CAEEL	60S ribosomal protein L36 OS=Caenorhabditis elegans GN=rpl-36 PE=1 SV=3	rpl-36
587	8.18	8.18	13.6	tr|P91277|P91277_CAEEL	Protein F26B1.2, isoform a OS=Caenorhabditis elegans GN=CELE_F26B1.2 PE=1 SV=1	CELE_F26B1.2
588	8.18	8.18	15.66	sp|P34556|CDK1_CAEEL	Cyclin-dependent kinase 1 OS=Caenorhabditis elegans GN=cdk-1 PE=1 SV=1	cdk-1	Nucleus (By similarity). Cytoplasm,		germ cell
589	8.17	8.17	8.522	tr|Q8MQ42|Q8MQ42_CAEEL; tr|H2L048|H2L048_CAEEL	Protein F46H5.7, isoform b OS=Caenorhabditis elegans GN=CELE_F46H5.7 PE=4 SV=1; Protein F46H5.7, isoform a OS=Caenorhabditis elegans GN=CELE_F46H5.7 PE=4 SV=1	CELE_F46H5.7
590	8.17	8.17	9.313	tr|G5EBT5|G5EBT5_CAEEL	Protein MOG-3 OS=Caenorhabditis elegans GN=mog-3 PE=1 SV=1	mog-3			germ line
591	8.15	8.15	24.18	sp|P34383|FAR2_CAEEL	Fatty-acid and retinol-binding protein 2 OS=Caenorhabditis elegans GN=far-2 PE=1 SV=1	far-2	Secreted (By similarity).		body wall musculature
592	8.12	8.12	24.85	tr|Q21551|Q21551_CAEEL	Protein CHCH-3 OS=Caenorhabditis elegans GN=chch-3 PE=4 SV=1	chch-3
593	8.12	8.12	32.89	tr|Q21763|Q21763_CAEEL	Protein R05H5.3 OS=Caenorhabditis elegans GN=CELE_R05H5.3 PE=4 SV=1	CELE_R05H5.3
594	8.1	8.75	21.43	sp|Q27527|ENO_CAEEL	Enolase OS=Caenorhabditis elegans GN=enol-1 PE=1 SV=3	enol-1	Cytoplasm (By similarity).		pharynx
595	8.1	8.1	31.16	sp|Q94360|NDUS7_CAEEL	Probable NADH dehydrogenase [ubiquinone] iron-sulfur protein 7, mitochondrial OS=Caenorhabditis elegans GN=nduf-7 PE=3 SV=1	nduf-7	Mitochondrion (By similarity).		pharynx
596	8.09	8.09	36.69	tr|Q95Y92|Q95Y92_CAEEL	Protein TTR-32 OS=Caenorhabditis elegans GN=ttr-32 PE=4 SV=1	ttr-32
597	8.08	8.08	21.37	tr|H2KZ07|H2KZ07_CAEEL; tr|H2KZ06|H2KZ06_CAEEL	Protein CLEC-266, isoform b OS=Caenorhabditis elegans GN=clec-266 PE=4 SV=1; Protein CLEC-266, isoform a OS=Caenorhabditis elegans GN=clec-266 PE=4 SV=1	clec-266
598	8.07	8.07	33.58	tr|Q22716|Q22716_CAEEL	Protein RPL-32, isoform a OS=Caenorhabditis elegans GN=rpl-32 PE=2 SV=1	rpl-32			neuron
599	8.05	8.05	6.697	sp|G5EG14|CATIN_CAEEL	Cactin OS=Caenorhabditis elegans GN=cacn-1 PE=1 SV=1	cacn-1	Nucleus. Cytoplasm.	cytoplasm, nucleus	pharynx
600	8.05	8.05	19.67	sp|Q20719|NDUV2_CAEEL	Probable NADH dehydrogenase [ubiquinone] flavoprotein 2, mitochondrial OS=Caenorhabditis elegans GN=F53F4.10 PE=1 SV=1	F53F4.10	Mitochondrion inner membrane (By similarity).
601	8.03	8.03	4.367	sp|Q09541|YQS6_CAEEL	Putative subtilase-type proteinase F21H12.6 OS=Caenorhabditis elegans GN=F21H12.6 PE=3 SV=1	F21H12.6			intestine
602	8.01	8.01	11.19	tr|Q3Y403|Q3Y403_CAEEL; tr|H2KZ98|H2KZ98_CAEEL	Protein C41G11.1, isoform a OS=Caenorhabditis elegans GN=C41G11.1 PE=4 SV=1; Protein C41G11.1, isoform b OS=Caenorhabditis elegans GN=C41G11.1 PE=4 SV=1	C41G11.1
603	8.01	8.01	26.32	tr|Q9BPN5|Q9BPN5_CAEEL	Protein OIG-6 OS=Caenorhabditis elegans GN=oig-6 PE=4 SV=2	oig-6
604	8	8	10.64	tr|O44995|O44995_CAEEL	Protein K12C11.1 OS=Caenorhabditis elegans GN=CELE_K12C11.1 PE=3 SV=2	CELE_K12C11.1
605	8	8	12.83	tr|Q19973|Q19973_CAEEL	Protein CEC-5 OS=Caenorhabditis elegans GN=cec-5 PE=4 SV=1	cec-5
606	8	8	19.09	tr|Q9U1X9|Q9U1X9_CAEEL	Protein RLA-2 OS=Caenorhabditis elegans GN=rla-2 PE=3 SV=1	rla-2		cytoplasm	pharynx
607	8	8	19.83	sp|Q11117|LMP1_CAEEL	LAMP family protein lmp-1 OS=Caenorhabditis elegans GN=lmp-1 PE=2 SV=1	lmp-1	Membrane; Single-pass type I membrane	apical part of cell, basolateral plasma membrane, lysosomal membrane, lysosome, membrane-bounded organelle, organelle membrane, plasma membrane	coelomocyte
608	7.96	9.47	21.77	tr|O76630|O76630_CAEEL	Protein EMC-2 OS=Caenorhabditis elegans GN=emc-2 PE=1 SV=1	emc-2			intestine
609	7.96	7.96	4.217	tr|Q19853|Q19853_CAEEL	Protein F28B4.3 OS=Caenorhabditis elegans GN=CELE_F28B4.3 PE=1 SV=1	CELE_F28B4.3
610	7.94	7.94	12.45	tr|Q9XUS5|Q9XUS5_CAEEL	Protein K08E3.5, isoform b OS=Caenorhabditis elegans GN=CELE_K08E3.5 PE=2 SV=1	CELE_K08E3.5
611	7.9	7.9	4.228	sp|Q9XTT4|ANI1_CAEEL	Anillin-like protein 1 OS=Caenorhabditis elegans GN=ani-1 PE=2 SV=2	ani-1	Cytoplasm, cell cortex. Cytoplasm,		germ line
612	7.88	7.88	14.79	tr|P91027|P91027_CAEEL	Protein C10G11.7 OS=Caenorhabditis elegans GN=C10G11.7 PE=4 SV=1	C10G11.7			neuron
613	7.86	7.86	2.007	tr|Q20937|Q20937_CAEEL	Protein LET-711 OS=Caenorhabditis elegans GN=let-711 PE=4 SV=3	let-711			gonad
614	7.86	7.86	21.04	tr|G5EGL2|G5EGL2_CAEEL	Protein T28D6.6, isoform a OS=Caenorhabditis elegans GN=CELE_T28D6.6 PE=2 SV=1	CELE_T28D6.6
615	7.85	7.85	5.685	sp|Q23424|FZO1_CAEEL	Transmembrane GTPase fzo-1 OS=Caenorhabditis elegans GN=fzo-1 PE=3 SV=1	fzo-1	Mitochondrion outer membrane; Multi-pass		pharynx
616	7.82	7.82	23.79	tr|O61793|O61793_CAEEL	Protein R12E2.13 OS=Caenorhabditis elegans GN=CELE_R12E2.13 PE=1 SV=1	CELE_R12E2.13
617	7.81	7.81	5.405	tr|Q22257|Q22257_CAEEL	Protein HCP-2 OS=Caenorhabditis elegans GN=hcp-2 PE=4 SV=1	hcp-2
618	7.78	7.78	31.58	sp|P36609|NCS2_CAEEL	Neuronal calcium sensor 2 OS=Caenorhabditis elegans GN=ncs-2 PE=2 SV=2	ncs-2
619	7.74	7.74	6.99	sp|Q23500|ACOC_CAEEL	Probable cytoplasmic aconitate hydratase OS=Caenorhabditis elegans GN=aco-1 PE=1 SV=1	aco-1	Cytoplasm.	cytosol	hypodermis
620	7.74	7.74	32.73	tr|A3QMC5|A3QMC5_CAEEL	Protein RPL-34 OS=Caenorhabditis elegans GN=rpl-34 PE=4 SV=1	rpl-34			neuron
621	7.73	7.73	9.816	sp|Q10011|YSV5_CAEEL	Uncharacterized protein T19C3.5 OS=Caenorhabditis elegans GN=T19C3.5 PE=1 SV=2	T19C3.5
622	7.71	9.87	13.64	tr|Q20049|Q20049_CAEEL	Protein IDHG-1 OS=Caenorhabditis elegans GN=idhg-1 PE=3 SV=2	idhg-1
623	7.66	7.66	9.821	tr|Q9BIB8|Q9BIB8_CAEEL	Protein IMB-1 OS=Caenorhabditis elegans GN=imb-1 PE=4 SV=3	imb-1
624	7.65	7.65	20.27	tr|Q9XX28|Q9XX28_CAEEL	Protein DHS-11 OS=Caenorhabditis elegans GN=dhs-11 PE=3 SV=1	dhs-11
625	7.62	7.62	11.11	tr|G5EGP8|G5EGP8_CAEEL	Cathepsin Z-like enzyme OS=Caenorhabditis elegans GN=cpz-1 PE=3 SV=1	cpz-1			pharynx
626	7.55	7.55	15.25	tr|Q9N362|Q9N362_CAEEL	Protein Y55F3AM.13 OS=Caenorhabditis elegans GN=CELE_Y55F3AM.13 PE=4 SV=1	CELE_Y55F3AM.13
627	7.55	7.55	19.22	tr|C1P622|C1P622_CAEEL; sp|Q09517|LE767_CAEEL	Protein LET-767, isoform b OS=Caenorhabditis elegans GN=let-767 PE=2 SV=1; Very-long-chain 3-oxooacyl-coA reductase let-767 OS=Caenorhabditis elegans GN=let-767 PE=1 SV=2	let-767		apical cortex	pharynx
628	7.53	7.53	15.91	sp|O44451|ODPB_CAEEL	Pyruvate dehydrogenase E1 component subunit beta, mitochondrial OS=Caenorhabditis elegans GN=C04C3.3 PE=1 SV=2	C04C3.3	Mitochondrion matrix (By similarity).		pharynx
629	7.53	7.53	32.92	tr|G5EF37|G5EF37_CAEEL	Protein PAT-10 OS=Caenorhabditis elegans GN=pat-10 PE=4 SV=1	pat-10			rectal muscle
630	7.51	7.51	10.14	sp|Q9NAN1|SAE2_CAEEL	SUMO-activating enzyme subunit uba-2 OS=Caenorhabditis elegans GN=uba-2 PE=3 SV=3	uba-2
631	7.51	7.51	10.79	tr|O01602|O01602_CAEEL	Protein NUO-2, isoform a OS=Caenorhabditis elegans GN=nuo-2 PE=2 SV=2	nuo-2			spermatheca
632	7.5	12.29	15.42	tr|Q7Z072|Q7Z072_CAEEL	Protein TNT-2, isoform a OS=Caenorhabditis elegans GN=tnt-2 PE=2 SV=1	tnt-2			mu_int_R
633	7.49	7.49	36.72	sp|P49632|RL40_CAEEL	Ubiquitin-60S ribosomal protein L40 OS=Caenorhabditis elegans GN=ubq-2 PE=3 SV=2	ubq-2	Ubiquitin: Cytoplasm (By similarity).		pharynx
634	7.48	7.48	7.878	sp|Q20822|SRP68_CAEEL	Probable signal recognition particle subunit SRP68 OS=Caenorhabditis elegans GN=F55C5.8 PE=3 SV=2	F55C5.8	Cytoplasm (By similarity).		pharynx
635	7.47	7.47	5.923	tr|Q7JKP6|Q7JKP6_CAEEL	Protein HSR-9 OS=Caenorhabditis elegans GN=hsr-9 PE=4 SV=1	hsr-9
636	7.43	7.43	25.47	tr|C7FZU5|C7FZU5_CAEEL	Protein C41G7.9, isoform b OS=Caenorhabditis elegans GN=C41G7.9 PE=2 SV=1	C41G7.9
637	7.42	7.42	4.73	tr|Q9U2C1|Q9U2C1_CAEEL; tr|B2FDA8|B2FDA8_CAEEL	Protein SMC-3, isoform a OS=Caenorhabditis elegans GN=smc-3 PE=2 SV=3; Protein SMC-3, isoform b OS=Caenorhabditis elegans GN=smc-3 PE=2 SV=1	smc-3
638	7.41	7.41	20.36	tr|P91390|P91390_CAEEL	Protein OSTD-1 OS=Caenorhabditis elegans GN=ostd-1 PE=4 SV=1	ostd-1			pharynx
639	7.4	7.4	15.03	tr|P90992|P90992_CAEEL	Protein MISC-1 OS=Caenorhabditis elegans GN=misc-1 PE=3 SV=2	misc-1		mitochondrion	neuron
640	7.38	7.38	26.54	tr|O01803|O01803_CAEEL; tr|I7EVK5|I7EVK5_CAEEL	Protein RAB-11.1 OS=Caenorhabditis elegans GN=rab-11.1 PE=2 SV=1; Rab-11.1 (Fragment) OS=Caenorhabditis elegans GN=rab-11.1 PE=2 SV=1	rab-11.1		cell cortex, cytoplasm, endocytic vesicle, endoplasmic reticulum, midbody	gonad
641	7.36	7.36	12.39	tr|O17607|O17607_CAEEL	Protein RUVB-1 OS=Caenorhabditis elegans GN=ruvb-1 PE=1 SV=2	ruvb-1			pharyngeal cell
642	7.36	7.36	30.77	tr|O17218|O17218_CAEEL	Protein RPS-22, isoform a OS=Caenorhabditis elegans GN=rps-22 PE=2 SV=1	rps-22			pharynx
643	7.36	7.36	35.21	tr|Q9XTU9|Q9XTU9_CAEEL	Glutaredoxin OS=Caenorhabditis elegans GN=glrx-5 PE=3 SV=1	glrx-5
644	7.34	7.34	10	sp|O61856|ILVBL_CAEEL	Acetolactate synthase-like protein OS=Caenorhabditis elegans GN=T26C12.1 PE=3 SV=2	T26C12.1	Membrane; Single-pass membrane protein.		hypodermis
645	7.34	7.34	14.71	sp|P34669|OST3_CAEEL	Probable dolichyl-diphosphooligosaccharide--protein glycosyltransferase subunit 3 OS=Caenorhabditis elegans GN=ZK686.3 PE=3 SV=2	ZK686.3	Endoplasmic reticulum membrane; Multi-pass
646	7.31	7.31	14.68	tr|O02155|O02155_CAEEL	Protein T09B4.5, isoform a OS=Caenorhabditis elegans GN=CELE_T09B4.5 PE=2 SV=1	CELE_T09B4.5
647	7.3	7.3	10.18	tr|Q23044|Q23044_CAEEL	Protein T22B7.7 OS=Caenorhabditis elegans GN=CELE_T22B7.7 PE=4 SV=1	CELE_T22B7.7
648	7.28	7.28	10.22	tr|Q18937|Q18937_CAEEL; tr|C6KRJ2|C6KRJ2_CAEEL; tr|C1P629|C1P629_CAEEL	Protein CFIM-2, isoform a OS=Caenorhabditis elegans GN=cfim-2 PE=2 SV=3; Protein CFIM-2, isoform c OS=Caenorhabditis elegans GN=cfim-2 PE=2 SV=1; Protein CFIM-2, isoform b OS=Caenorhabditis elegans GN=cfim-2 PE=2 SV=1	cfim-2			pharynx
649	7.28	7.28	21.8	tr|Q9U1Z4|Q9U1Z4_CAEEL	Protein Y60A3A.9 OS=Caenorhabditis elegans GN=CELE_Y60A3A.9 PE=3 SV=1	CELE_Y60A3A.9	Membrane; Single-pass type I membrane
650	7.27	7.27	8.157	sp|Q18905|CGP1_CAEEL	GTP-binding protein cgp-1 OS=Caenorhabditis elegans GN=cgp-1 PE=2 SV=2	cgp-1
651	7.27	7.27	6.443	sp|Q05036|YLA4_CAEEL	Uncharacterized protein C30C11.4 OS=Caenorhabditis elegans GN=C30C11.4 PE=1 SV=1	C30C11.4
652	7.26	9.88	47.97	sp|P34499|TTR3_CAEEL	Transthyretin-like protein 3 OS=Caenorhabditis elegans GN=ttr-3 PE=3 SV=1	ttr-3	Secreted (Potential).
653	7.25	9.42	11.63	tr|Q9BL83|Q9BL83_CAEEL	Protein VPS-4 OS=Caenorhabditis elegans GN=vps-4 PE=4 SV=4	vps-4
654	7.25	7.25	15.06	tr|Q17557|Q17557_CAEEL	Protein SCO-1 OS=Caenorhabditis elegans GN=sco-1 PE=4 SV=1	sco-1
655	7.24	7.24	3.329	tr|P91350|P91350_CAEEL	Protein NPP-6, isoform a OS=Caenorhabditis elegans GN=npp-6 PE=2 SV=1	npp-6
656	7.2	7.2	29.89	sp|P55954|COX5A_CAEEL	Cytochrome c oxidase subunit 5A, mitochondrial OS=Caenorhabditis elegans GN=cco-2 PE=1 SV=2	cco-2	Mitochondrion inner membrane.
657	7.19	7.2	21.38	tr|Q22100|Q22100_CAEEL	Protein KAT-1 OS=Caenorhabditis elegans GN=kat-1 PE=3 SV=2	kat-1		mitochondrion, peroxisome	pharynx
658	7.19	7.19	54.62	sp|Q22288|TTR15_CAEEL	Transthyretin-like protein 15 OS=Caenorhabditis elegans GN=ttr-15 PE=3 SV=1	ttr-15	Secreted (Potential).
659	7.18	7.51	13.47	tr|O44175|O44175_CAEEL	Protein RFC-2 OS=Caenorhabditis elegans GN=rfc-2 PE=4 SV=1	rfc-2			nervous system
660	7.18	7.18	15.9	sp|Q22037|ROA1_CAEEL	Heterogeneous nuclear ribonucleoprotein A1 OS=Caenorhabditis elegans GN=hrp-1 PE=1 SV=1	hrp-1	Nucleus. Chromosome, telomere. Note=Binds to	chromosome, telomeric region, nucleus	Cell
661	7.17	7.18	5.103	tr|Q9U9K7|Q9U9K7_CAEEL; tr|G5EF89|G5EF89_CAEEL	CLE-1A protein OS=Caenorhabditis elegans PE=2 SV=1; Protein CLE-1, isoform a OS=Caenorhabditis elegans GN=cle-1 PE=2 SV=1	cle-1
662	7.17	7.17	26.71	sp|P34546|VATL2_CAEEL	V-type proton ATPase 16 kDa proteolipid subunit 2/3 OS=Caenorhabditis elegans GN=vha-2 PE=2 SV=2	vha-2	Vacuole membrane; Multi-pass membrane		rectum
663	7.16	7.16	37.76	sp|P02513|HSP17_CAEEL	Heat shock protein Hsp-16.48/Hsp-16.49 OS=Caenorhabditis elegans GN=hsp-16.48 PE=2 SV=1	hsp-16.48			pharynx
664	7.15	7.15	14.24	tr|Q9N3I1|Q9N3I1_CAEEL	Protein Y51H7C.13 OS=Caenorhabditis elegans GN=CELE_Y51H7C.13 PE=4 SV=2	CELE_Y51H7C.13
665	7.14	7.14	5.082	tr|Q9U207|Q9U207_CAEEL; tr|A5PEX6|A5PEX6_CAEEL; tr|G2HK02|G2HK02_CAEEL; tr|K8ESL3|K8ESL3_CAEEL	Protein PQN-87, isoform a OS=Caenorhabditis elegans GN=pqn-87 PE=2 SV=3; Protein PQN-87, isoform b OS=Caenorhabditis elegans GN=pqn-87 PE=2 SV=1; Protein PQN-87, isoform d OS=Caenorhabditis elegans GN=pqn-87 PE=2 SV=1; Protein PQN-87, isoform e OS=Caenorhabditis elegans GN=pqn-87 PE=4 SV=1	pqn-87
666	7.14	7.14	3.512	tr|Q9GRZ2|Q9GRZ2_CAEEL	Protein PRP-6 OS=Caenorhabditis elegans GN=prp-6 PE=4 SV=3	prp-6
667	7.11	7.11	9.74	sp|O45228|PROD_CAEEL	Proline dehydrogenase 1, mitochondrial OS=Caenorhabditis elegans GN=B0513.5 PE=3 SV=2	B0513.5	Mitochondrion matrix (By similarity).
668	7.11	7.11	10.82	sp|Q8MXQ7|CDKAL_CAEEL	Threonylcarbamoyladenosine tRNA methylthiotransferase OS=Caenorhabditis elegans GN=Y92H12BL.1 PE=3 SV=2	Y92H12BL.1	Membrane; Single-pass membrane protein
669	7.08	7.08	15.73	tr|Q21746|Q21746_CAEEL	Protein SGT-1 OS=Caenorhabditis elegans GN=sgt-1 PE=1 SV=1	sgt-1			pharynx
670	7.05	7.05	7.704	sp|P34331|PLK1_CAEEL	Serine/threonine-protein kinase plk-1 OS=Caenorhabditis elegans GN=plk-1 PE=1 SV=3	plk-1	Cytoplasm, cytoskeleton, microtubule	centrosome, chromosome, condensed chromosome, cytoplasm, kinetochore, midbody, nuclear envelope, nuclear periphery	germ line
671	7.04	7.05	9.479	tr|G5EE04|G5EE04_CAEEL	Protein HIP-1 OS=Caenorhabditis elegans GN=hip-1 PE=4 SV=1	hip-1			hypodermis
672	7.02	7.02	10.18	tr|Q9N303|Q9N303_CAEEL	Protein DEPS-1 OS=Caenorhabditis elegans GN=deps-1 PE=4 SV=1	deps-1		P granule	germ line
673	6.99	6.99	17.26	sp|O01974|EIF3H_CAEEL	Eukaryotic translation initiation factor 3 subunit H OS=Caenorhabditis elegans GN=eif-3.H PE=1 SV=2	eif-3.H	Cytoplasm (By similarity).		pharynx
674	6.99	6.99	20.69	tr|Q9XUR6|Q9XUR6_CAEEL	Protein T05E12.3 OS=Caenorhabditis elegans GN=CELE_T05E12.3 PE=4 SV=1	CELE_T05E12.3
675	6.98	6.98	45.64	sp|O16305|CALM_CAEEL	Calmodulin OS=Caenorhabditis elegans GN=cmd-1 PE=1 SV=3	cmd-1		centrosome, spindle
676	6.95	6.95	13.33	tr|Q8MXD9|Q8MXD9_CAEEL	Protein E02D9.1, isoform b OS=Caenorhabditis elegans GN=CELE_E02D9.1 PE=2 SV=1	CELE_E02D9.1
677	6.94	6.94	14.79	tr|Q9N5S7|Q9N5S7_CAEEL	Protein F49H12.5 OS=Caenorhabditis elegans GN=CELE_F49H12.5 PE=4 SV=1	CELE_F49H12.5
678	6.93	6.93	27.8	tr|Q9TXI3|Q9TXI3_CAEEL	Protein F23C8.6 OS=Caenorhabditis elegans GN=CELE_F23C8.6 PE=4 SV=1	CELE_F23C8.6
679	6.93	6.93	23.51	tr|Q18577|Q18577_CAEEL	Protein C42D4.1 OS=Caenorhabditis elegans GN=C42D4.1 PE=4 SV=1	C42D4.1
680	6.92	6.92	16.36	tr|Q09603|Q09603_CAEEL	Protein ECH-4 OS=Caenorhabditis elegans GN=ech-4 PE=4 SV=1	ech-4
681	6.92	6.92	13.39	tr|Q93619|Q93619_CAEEL	Protein TAG-173 OS=Caenorhabditis elegans GN=tag-173 PE=4 SV=1	tag-173
682	6.89	6.89	28.22	sp|O62327|GPX2_CAEEL	Glutathione peroxidase 2 OS=Caenorhabditis elegans GN=gpx-2 PE=3 SV=1	gpx-2	Cytoplasm (Potential).
683	6.89	6.89	63.53	tr|O45713|O45713_CAEEL	Protein R09B3.3 OS=Caenorhabditis elegans GN=CELE_R09B3.3 PE=1 SV=1	CELE_R09B3.3
684	6.88	6.88	8.75	tr|Q21284|Q21284_CAEEL	Protein K07E3.4, isoform a OS=Caenorhabditis elegans GN=CELE_K07E3.4 PE=3 SV=2	CELE_K07E3.4
685	6.85	6.85	3.006	tr|H1ZUX6|H1ZUX6_CAEEL	Protein ITX-1, isoform b OS=Caenorhabditis elegans GN=itx-1 PE=4 SV=1	itx-1		basolateral plasma membrane, cell-cell junction	OLQsoVR
686	6.82	6.82	17.99	tr|Q7JPE4|Q7JPE4_CAEEL	Protein TAT-4, isoform c OS=Caenorhabditis elegans GN=tat-4 PE=2 SV=1	tat-4
687	6.81	6.81	18.57	tr|Q23597|Q23597_CAEEL	Protein ZK809.3 OS=Caenorhabditis elegans GN=CELE_ZK809.3 PE=4 SV=1	CELE_ZK809.3
688	6.8	6.8	14.67	sp|P34429|RFC5_CAEEL	Probable replication factor C subunit 5 OS=Caenorhabditis elegans GN=F44B9.8 PE=3 SV=3	F44B9.8	Nucleus (Probable).
689	6.79	6.79	5.44	tr|G4RYA5|G4RYA5_CAEEL	Protein F38A1.8 OS=Caenorhabditis elegans GN=CELE_F38A1.8 PE=4 SV=1	CELE_F38A1.8
690	6.77	6.77	16	tr|A5Z2W3|A5Z2W3_CAEEL	Protein R13H4.2, isoform a OS=Caenorhabditis elegans GN=CELE_R13H4.2 PE=4 SV=1	CELE_R13H4.2
691	6.77	6.77	17.79	sp|Q95005|PSA7_CAEEL	Proteasome subunit alpha type-7 OS=Caenorhabditis elegans GN=pas-4 PE=1 SV=1	pas-4	Cytoplasm (By similarity). Nucleus (By similarity).		pharynx
692	6.74	6.74	22.6	sp|O62246|COPE_CAEEL	Coatomer subunit epsilon OS=Caenorhabditis elegans GN=F45G2.4 PE=3 SV=1	F45G2.4	Cytoplasm (By similarity). Golgi apparatus
693	6.73	6.73	9.416	sp|Q9N5Y2|TECR_CAEEL	Probable very-long-chain enoyl-CoA reductase art-1 OS=Caenorhabditis elegans GN=art-1 PE=3 SV=1	art-1	Membrane; Multi-pass membrane protein
694	6.71	6.71	22.12	sp|Q09444|UBH4_CAEEL	Probable ubiquitin carboxyl-terminal hydrolase ubh-4 OS=Caenorhabditis elegans GN=ubh-4 PE=3 SV=2	ubh-4			muscle cell
695	6.71	6.71	53.21	sp|O02495|SYB1_CAEEL	Synaptobrevin-1 OS=Caenorhabditis elegans GN=snb-1 PE=1 SV=1	snb-1	Cytoplasmic vesicle, secretory vesicle,	cytoplasm, neuronal cell body, plasma membrane, synapse, synaptic vesicle	neuron
696	6.68	6.68	9.395	tr|Q17880|Q17880_CAEEL	Protein NUO-1 OS=Caenorhabditis elegans GN=nuo-1 PE=4 SV=1	nuo-1
697	6.67	9.27	9.739	sp|Q86DC6|IFD1_CAEEL	Intermediate filament protein ifd-1 OS=Caenorhabditis elegans GN=ifd-1 PE=3 SV=2	ifd-1	Cytoplasm (Probable).		intestine
698	6.67	6.67	8.24	sp|Q9GZH3|IMDH_CAEEL	Inosine-5'-monophosphate dehydrogenase OS=Caenorhabditis elegans GN=T22D1.3 PE=2 SV=2	T22D1.3	Cytoplasm (By similarity).		neuron
699	6.65	6.65	2.832	tr|Q8ITY8|Q8ITY8_CAEEL; tr|H2KZA5|H2KZA5_CAEEL	Protein R148.3, isoform b OS=Caenorhabditis elegans GN=CELE_R148.3 PE=4 SV=1; Protein R148.3, isoform a OS=Caenorhabditis elegans GN=CELE_R148.3 PE=4 SV=1	CELE_R148.3
700	6.65	6.65	5.556	tr|Q9TYY8|Q9TYY8_CAEEL	Ubiquitin carboxyl-terminal hydrolase OS=Caenorhabditis elegans GN=CELE_H34C03.2 PE=3 SV=1	CELE_H34C03.2
701	6.63	6.63	28.57	sp|Q21930|RL28_CAEEL	60S ribosomal protein L28 OS=Caenorhabditis elegans GN=rpl-28 PE=1 SV=3	rpl-28			pharynx
702	6.62	6.62	10.23	tr|Q6EZG4|Q6EZG4_CAEEL; tr|H2KZJ5|H2KZJ5_CAEEL	Protein GLRX-3, isoform b OS=Caenorhabditis elegans GN=glrx-3 PE=4 SV=1; Protein GLRX-3, isoform a OS=Caenorhabditis elegans GN=glrx-3 PE=4 SV=1	glrx-3
703	6.61	6.61	11.94	tr|Q95ZS5|Q95ZS5_CAEEL	Protein F56A8.3, isoform a OS=Caenorhabditis elegans GN=CELE_F56A8.3 PE=2 SV=1	CELE_F56A8.3
704	6.61	6.61	8.219	sp|Q17802|CPG1_CAEEL	Chondroitin proteoglycan 1 OS=Caenorhabditis elegans GN=cpg-1 PE=1 SV=1	cpg-1			germ line
705	6.6	6.61	27.97	tr|Q22341|Q22341_CAEEL	Protein TTR-30 OS=Caenorhabditis elegans GN=ttr-30 PE=4 SV=3	ttr-30
706	6.6	6.6	13.08	tr|Q9TYW1|Q9TYW1_CAEEL	Protein VHA-19 OS=Caenorhabditis elegans GN=vha-19 PE=4 SV=1	vha-19			pharynx
707	6.59	6.59	36.11	sp|P34525|SPCS3_CAEEL	Probable signal peptidase complex subunit 3 OS=Caenorhabditis elegans GN=K12H4.4 PE=1 SV=1	K12H4.4	Microsome membrane; Single-pass type II
708	6.58	6.58	40.29	tr|G5EDZ9|G5EDZ9_CAEEL	Cystatin OS=Caenorhabditis elegans GN=cpi-1 PE=2 SV=1	cpi-1
709	6.57	6.57	4.858	sp|O45218|ADAS_CAEEL	Alkyldihydroxyacetonephosphate synthase OS=Caenorhabditis elegans GN=ads-1 PE=2 SV=1	ads-1	Peroxisome.		intestine
710	6.57	6.57	31.18	tr|Q9TYS3|Q9TYS3_CAEEL	Ferritin OS=Caenorhabditis elegans GN=ftn-2 PE=1 SV=1	ftn-2			pharynx
711	6.57	6.57	15.84	sp|P31161|SODM1_CAEEL	Superoxide dismutase [Mn] 1, mitochondrial OS=Caenorhabditis elegans GN=sod-2 PE=1 SV=1	sod-2	Mitochondrion matrix.	mitochondrion	head
712	6.56	6.57	36.36	tr|Q9GYI1|Q9GYI1_CAEEL	Protein F29B9.11 OS=Caenorhabditis elegans GN=CELE_F29B9.11 PE=4 SV=1	CELE_F29B9.11
713	6.56	6.56	20.63	tr|Q20790|Q20790_CAEEL	Protein F54F7.3 OS=Caenorhabditis elegans GN=CELE_F54F7.3 PE=4 SV=1	CELE_F54F7.3
714	6.55	6.55	15.97	sp|Q9N4A7|SEC13_CAEEL	Protein SEC13 homolog OS=Caenorhabditis elegans GN=npp-20 PE=3 SV=1	npp-20	Cytoplasmic vesicle, COPII-coated vesicle
715	6.54	6.54	24.35	sp|Q23445|SAR1_CAEEL	GTP-binding protein SAR1 OS=Caenorhabditis elegans GN=ZK180.4 PE=3 SV=1	ZK180.4	Endoplasmic reticulum (By similarity). Golgi
716	6.51	6.51	2.178	sp|Q20762|YAO6_CAEEL	Uncharacterized protein F54D1.6 OS=Caenorhabditis elegans GN=F54D1.6 PE=1 SV=4	F54D1.6	Membrane; Single-pass membrane protein
717	6.5	6.5	15.9	tr|Q17512|Q17512_CAEEL	Protein B0491.5 OS=Caenorhabditis elegans GN=B0491.5 PE=4 SV=1	B0491.5
718	6.49	6.49	3.5	tr|Q95Y15|Q95Y15_CAEEL	Protein NPP-8, isoform b OS=Caenorhabditis elegans GN=npp-8 PE=2 SV=4	npp-8		P granule, nuclear envelope
719	6.47	6.47	4.191	sp|Q10578|RPB2_CAEEL	DNA-directed RNA polymerase II subunit RPB2 OS=Caenorhabditis elegans GN=rpb-2 PE=2 SV=2	rpb-2	Nucleus (By similarity).		head
720	6.47	6.47	24.26	sp|P91914|RL27_CAEEL	60S ribosomal protein L27 OS=Caenorhabditis elegans GN=rpl-27 PE=2 SV=1	rpl-27
721	6.45	8.63	18.57	sp|Q27511|H2AV_CAEEL	Histone H2A.V OS=Caenorhabditis elegans GN=htz-1 PE=3 SV=3	htz-1	Nucleus (By similarity). Chromosome (By similarity).	chromatin, chromosome	Cell
722	6.45	6.45	3.898	sp|O02328|EIF3C_CAEEL	Eukaryotic translation initiation factor 3 subunit C OS=Caenorhabditis elegans GN=eif-3.C PE=3 SV=2	eif-3.C	Cytoplasm (By similarity).
723	6.45	6.45	5.149	sp|O44952|LONM_CAEEL	Lon protease homolog, mitochondrial OS=Caenorhabditis elegans GN=C34B2.6 PE=3 SV=1	C34B2.6	Mitochondrion matrix (By similarity).		pharynx
724	6.44	6.44	5.718	tr|Q9BKT9|Q9BKT9_CAEEL	Protein NPP-13, isoform a OS=Caenorhabditis elegans GN=npp-13 PE=2 SV=1	npp-13
725	6.43	6.45	7.551	tr|Q8WTJ4|Q8WTJ4_CAEEL	Protein UBXN-6 OS=Caenorhabditis elegans GN=ubxn-6 PE=4 SV=2	ubxn-6			pharynx
726	6.43	6.44	3.328	tr|Q20330|Q20330_CAEEL	Protein TTM-4 OS=Caenorhabditis elegans GN=ttm-4 PE=4 SV=2	ttm-4			intestine
727	6.43	6.43	13.69	tr|Q9UAV5|Q9UAV5_CAEEL	Malate dehydrogenase OS=Caenorhabditis elegans GN=mdh-1 PE=2 SV=1	mdh-1			pharynx
728	6.42	6.42	6.777	sp|Q21059|NAS34_CAEEL	Zinc metalloproteinase nas-34 OS=Caenorhabditis elegans GN=hch-1 PE=1 SV=1	hch-1	Secreted (Potential).		hypodermis
729	6.41	6.41	9.129	tr|Q20306|Q20306_CAEEL	Protein ABCF-3 OS=Caenorhabditis elegans GN=abcf-3 PE=3 SV=1	abcf-3
730	6.39	6.39	45.38	sp|O01692|RS17_CAEEL	40S ribosomal protein S17 OS=Caenorhabditis elegans GN=rps-17 PE=3 SV=2	rps-17			pharynx
731	6.35	6.35	9.054	sp|O61235|CATA2_CAEEL	Catalase-2 OS=Caenorhabditis elegans GN=ctl-1 PE=2 SV=3	ctl-1	Cytoplasm.	cytosol
732	6.33	6.33	4.298	tr|Q9NL51|Q9NL51_CAEEL	Kinesin like protein OS=Caenorhabditis elegans GN=klp-17 PE=2 SV=1	klp-17		nucleus
733	6.3	6.3	2.967	tr|Q9TYW0|Q9TYW0_CAEEL	Clustered mitochondria protein homolog OS=Caenorhabditis elegans GN=clu-1 PE=2 SV=1	clu-1	Cytoplasm (By similarity).
734	6.3	6.3	41.67	tr|Q965Q1|Q965Q1_CAEEL	Protein Y22D7AL.10 OS=Caenorhabditis elegans GN=CELE_Y22D7AL.10 PE=3 SV=1	CELE_Y22D7AL.10
735	6.25	6.25	14.71	sp|Q09293|MEL47_CAEEL	Maternal effect lethal protein 47 OS=Caenorhabditis elegans GN=mel-47 PE=2 SV=2	mel-47			germ line
736	6.24	6.24	23.08	tr|G5ECM9|G5ECM9_CAEEL	Cystatin C OS=Caenorhabditis elegans GN=cpi-2 PE=2 SV=1	cpi-2			pharyngeal muscle cell
737	6.24	6.24	15.08	sp|O16294|GMPR_CAEEL	Probable GMP reductase OS=Caenorhabditis elegans GN=F32D1.5 PE=3 SV=1	F32D1.5
738	6.23	6.23	3.961	tr|O44503|O44503_CAEEL	Protein R02D3.1 OS=Caenorhabditis elegans GN=CELE_R02D3.1 PE=4 SV=1	CELE_R02D3.1
739	6.22	6.22	20	sp|Q9XWW1|SPCS2_CAEEL	Probable signal peptidase complex subunit 2 OS=Caenorhabditis elegans GN=Y37D8A.10 PE=1 SV=1	Y37D8A.10	Membrane; Multi-pass membrane protein
740	6.21	6.23	17.14	sp|Q09607|GST36_CAEEL	Probable glutathione S-transferase gst-36 OS=Caenorhabditis elegans GN=gst-36 PE=3 SV=2	gst-36
741	6.21	6.21	8.525	tr|Q9U2K8|Q9U2K8_CAEEL	Protein ABCE-1 OS=Caenorhabditis elegans GN=abce-1 PE=3 SV=1	abce-1			muscle cell
742	6.2	6.22	2.57	sp|G5EBZ4|LE418_CAEEL	Protein let-418 OS=Caenorhabditis elegans GN=let-418 PE=1 SV=1	let-418	Nucleus.	nucleus	neuron
743	6.2	6.2	18.15	sp|P34686|CAPZB_CAEEL	F-actin-capping protein subunit beta OS=Caenorhabditis elegans GN=cap-2 PE=2 SV=1	cap-2	Cytoplasm, cytoskeleton (By similarity).		pharynx
744	6.17	6.17	23.31	sp|P37165|RS27A_CAEEL	Ubiquitin-like protein 1-40S ribosomal protein S27a OS=Caenorhabditis elegans GN=ubl-1 PE=1 SV=2	ubl-1
745	6.17	6.17	19.13	tr|Q9N3D0|Q9N3D0_CAEEL	Protein Y54E10BR.5 OS=Caenorhabditis elegans GN=CELE_Y54E10BR.5 PE=4 SV=1	CELE_Y54E10BR.5
746	6.16	6.16	3.376	tr|Q4TT88|Q4TT88_CAEEL	Protein PAM-1, isoform b OS=Caenorhabditis elegans GN=pam-1 PE=2 SV=1	pam-1		cytoplasm, neuron projection, neuronal cell body	amphid process
747	6.16	6.16	4.581	tr|N1NTJ2|N1NTJ2_CAEEL; tr|N1NTI7|N1NTI7_CAEEL; tr|N1NTD8|N1NTD8_CAEEL; tr|N1NSD8|N1NSD8_CAEEL; tr|G3MU83|G3MU83_CAEEL; tr|G3MU82|G3MU82_CAEEL; tr|G3MU79|G3MU79_CAEEL; sp|Q7JKC3|UBP7_CAEEL	Protein MATH-33, isoform l OS=Caenorhabditis elegans GN=math-33 PE=4 SV=1; Protein MATH-33, isoform m OS=Caenorhabditis elegans GN=math-33 PE=4 SV=1; Protein MATH-33, isoform k OS=Caenorhabditis elegans GN=math-33 PE=4 SV=1; Protein MATH-33, isoform n OS=Caenorhabditis elegans GN=math-33 PE=4 SV=1; Ubiquitin carboxyl-terminal hydrolase OS=Caenorhabditis elegans GN=math-33 PE=2 SV=1; Ubiquitin car…	math-33		cytoplasm, nucleus	Cell
748	6.16	6.16	9.633	tr|Q9N4N4|Q9N4N4_CAEEL	Protein SWSN-6 OS=Caenorhabditis elegans GN=swsn-6 PE=3 SV=2	swsn-6
749	6.15	6.15	8.675	tr|Q17474|Q17474_CAEEL	Protein B0334.3, isoform a OS=Caenorhabditis elegans GN=B0334.3 PE=2 SV=2	B0334.3
750	6.15	6.15	5.232	tr|Q8ITV7|Q8ITV7_CAEEL	Protein Y44E3A.6, isoform a OS=Caenorhabditis elegans GN=CELE_Y44E3A.6 PE=2 SV=1	CELE_Y44E3A.6
751	6.15	6.15	7.576	tr|G5EBF4|G5EBF4_CAEEL	Protein T28H10.3 OS=Caenorhabditis elegans GN=CELE_T28H10.3 PE=2 SV=1	CELE_T28H10.3
752	6.15	6.15	33.64	tr|Q21732|Q21732_CAEEL	Protein R04F11.2 OS=Caenorhabditis elegans GN=CELE_R04F11.2 PE=4 SV=1	CELE_R04F11.2
753	6.13	6.13	4.964	tr|G5ECY0|G5ECY0_CAEEL	MAGUK protein DLG-1 OS=Caenorhabditis elegans GN=dlg-1 PE=1 SV=1	dlg-1		adherens junction, apical junction complex, cell-cell junction	epithelial cell
754	6.13	6.13	50.77	sp|Q95Y04|RS28_CAEEL	40S ribosomal protein S28 OS=Caenorhabditis elegans GN=rps-28 PE=3 SV=1	rps-28
755	6.11	6.11	7.416	tr|Q09979|Q09979_CAEEL	Protein DHS-6 OS=Caenorhabditis elegans GN=dhs-6 PE=4 SV=3	dhs-6
756	6.1	6.1	20	sp|Q09610|LEC8_CAEEL	Probable galaptin lec-8 OS=Caenorhabditis elegans GN=lec-8 PE=2 SV=2	lec-8			virR
757	6.09	6.09	21.49	tr|Q9N3D9|Q9N3D9_CAEEL	Protein NDUF-5 OS=Caenorhabditis elegans GN=nduf-5 PE=4 SV=1	nduf-5
758	6.08	6.08	11.22	tr|A3QMC6|A3QMC6_CAEEL	Protein ERL-1 OS=Caenorhabditis elegans GN=erl-1 PE=4 SV=1	erl-1		cytoplasm	gonad
759	6.07	6.1	3.226	tr|Q19727|Q19727_CAEEL	Protein PRPF-4, isoform a OS=Caenorhabditis elegans GN=prpf-4 PE=2 SV=1	prpf-4
760	6.06	6.06	27.63	sp|Q965W1|FABP9_CAEEL	Fatty acid-binding protein homolog 9 OS=Caenorhabditis elegans GN=lbp-9 PE=2 SV=1	lbp-9
761	6.05	41.9	52.34	tr|Q17409|Q17409_CAEEL; tr|O18688|O18688_CAEEL; tr|H2L2E8|H2L2E8_CAEEL	Alpha-1 tubulin OS=Caenorhabditis elegans GN=tba-1 PE=2 SV=1; Protein TBA-1, isoform a OS=Caenorhabditis elegans GN=tba-1 PE=2 SV=1; Protein TBA-1, isoform b OS=Caenorhabditis elegans GN=tba-1 PE=3 SV=1	tba-1		chromosome, neuron projection, neuronal cell body, nuclear envelope, spindle pole	muscle cell
762	6.05	6.05	9.071	tr|Q23068|Q23068_CAEEL	Protein W01A11.1 OS=Caenorhabditis elegans GN=CELE_W01A11.1 PE=4 SV=1	CELE_W01A11.1
763	6.03	6.03	8.732	tr|Q19202|Q19202_CAEEL	Protein APY-1 OS=Caenorhabditis elegans GN=apy-1 PE=1 SV=2	apy-1			pharynx
764	6.02	6.02	16.76	sp|Q18409|RSP6_CAEEL	Probable splicing factor, arginine/serine-rich 6 OS=Caenorhabditis elegans GN=rsp-6 PE=3 SV=1	rsp-6	Nucleus.	nucleus	Cell
765	6	6	13.2	sp|Q23449|PSMD8_CAEEL	26S proteasome non-ATPase regulatory subunit 8 OS=Caenorhabditis elegans GN=rpn-12 PE=1 SV=1	rpn-12
766	6	6	15.98	tr|Q93778|Q93778_CAEEL	Protein F53H4.2 OS=Caenorhabditis elegans GN=CELE_F53H4.2 PE=4 SV=2	CELE_F53H4.2
767	6	6	20	tr|Q86NH9|Q86NH9_CAEEL	Protein TTR-41 OS=Caenorhabditis elegans GN=ttr-41 PE=4 SV=1	ttr-41
768	6	6	23.33	sp|P34697|SODC_CAEEL	Superoxide dismutase [Cu-Zn] OS=Caenorhabditis elegans GN=sod-1 PE=1 SV=2	sod-1	Cytoplasm (By similarity).		Cell
769	6	6	29.49	tr|Q9XU97|Q9XU97_CAEEL	Protein F44E5.1 OS=Caenorhabditis elegans GN=CELE_F44E5.1 PE=4 SV=1	CELE_F44E5.1
770	6	6	58.16	tr|Q94162|Q94162_CAEEL	Protein C10G8.4 OS=Caenorhabditis elegans GN=C10G8.4 PE=4 SV=1	C10G8.4
771	5.99	5.99	22.07	tr|Q9TYT8|Q9TYT8_CAEEL	Protein W05F2.3 OS=Caenorhabditis elegans GN=CELE_W05F2.3 PE=4 SV=1	CELE_W05F2.3
772	5.98	6.15	5.054	tr|Q9G6S4|Q9G6S4_CAEEL; tr|G5EBX0|G5EBX0_CAEEL	Kinesin like protein KLP-18 (Fragment) OS=Caenorhabditis elegans PE=2 SV=2; Kinesin-like protein-18 OS=Caenorhabditis elegans GN=klp-18 PE=2 SV=1
773	5.97	5.97	6.884	tr|Q9GYS8|Q9GYS8_CAEEL	Protein FARS-1, isoform a OS=Caenorhabditis elegans GN=fars-1 PE=2 SV=1	fars-1
774	5.97	5.97	26.83	sp|P90789|NDUB7_CAEEL	NADH dehydrogenase [ubiquinone] 1 beta subcomplex subunit 7 OS=Caenorhabditis elegans GN=D2030.4 PE=3 SV=1	D2030.4	Mitochondrion (By similarity). Mitochondrion
775	5.96	5.96	3.867	sp|P30628|VPP1_CAEEL	Probable V-type proton ATPase 116 kDa subunit a OS=Caenorhabditis elegans GN=unc-32 PE=2 SV=3	unc-32	Membrane; Multi-pass membrane protein		e2
776	5.96	5.96	21.6	sp|Q09583|PSA3_CAEEL	Proteasome subunit alpha type-3 OS=Caenorhabditis elegans GN=pas-7 PE=1 SV=3	pas-7	Cytoplasm (By similarity). Nucleus (By similarity).
777	5.95	5.95	26.24	sp|O02115|PCNA_CAEEL	Proliferating cell nuclear antigen OS=Caenorhabditis elegans GN=pcn-1 PE=1 SV=3	pcn-1	Nucleus.
778	5.94	5.94	15.11	tr|Q19211|Q19211_CAEEL	Protein F08G12.2 OS=Caenorhabditis elegans GN=CELE_F08G12.2 PE=4 SV=2	CELE_F08G12.2
779	5.94	5.94	12.69	tr|G5ECG0|G5ECG0_CAEEL	2P40 OS=Caenorhabditis elegans GN=tac-1 PE=1 SV=1	tac-1		aster, centrosome, cytoplasm, kinetochore, spindle, spindle midzone, spindle pole
780	5.92	8.11	42.86	tr|Q2EEM8|Q2EEM8_CAEEL	Protein TTR-45 OS=Caenorhabditis elegans GN=ttr-45 PE=4 SV=1	ttr-45
781	5.87	5.87	3.97	tr|Q17974|Q17974_CAEEL	Protein C14C10.4 OS=Caenorhabditis elegans GN=C14C10.4 PE=4 SV=1	C14C10.4
782	5.87	5.87	10.08	tr|Q7JMB8|Q7JMB8_CAEEL; tr|Q21900|Q21900_CAEEL; tr|D5MCR4|D5MCR4_CAEEL	Protein SUP-26, isoform a OS=Caenorhabditis elegans GN=sup-26 PE=2 SV=1; Protein SUP-26, isoform b OS=Caenorhabditis elegans GN=sup-26 PE=2 SV=2; Protein SUP-26, isoform r OS=Caenorhabditis elegans GN=sup-26 PE=2 SV=1	sup-26		cytoplasm	Cell
783	5.85	5.85	6.593	tr|Q9U3F8|Q9U3F8_CAEEL; tr|Q20239|Q20239_CAEEL	Protein AAGR-3, isoform b OS=Caenorhabditis elegans GN=aagr-3 PE=2 SV=1; Protein AAGR-3, isoform a OS=Caenorhabditis elegans GN=aagr-3 PE=2 SV=1	aagr-3			pharynx
784	5.83	5.83	15.28	tr|Q9TXU7|Q9TXU7_CAEEL	Protein EIF-1.A OS=Caenorhabditis elegans GN=eif-1.a PE=3 SV=1	eif-1.a
785	5.82	5.83	13.47	tr|P91997|P91997_CAEEL	Protein F53F1.2 OS=Caenorhabditis elegans GN=CELE_F53F1.2 PE=4 SV=1	CELE_F53F1.2
786	5.82	5.82	25.95	tr|Q1XFY9|Q1XFY9_CAEEL	Protein RPS-24 OS=Caenorhabditis elegans GN=rps-24 PE=4 SV=1	rps-24
787	5.81	5.81	19.85	sp|P90921|ATPL1_CAEEL	Probable ATP synthase subunit g 1, mitochondrial OS=Caenorhabditis elegans GN=asg-1 PE=3 SV=1	asg-1	Mitochondrion membrane (By similarity).
788	5.8	5.8	38.46	sp|P52821|RS25_CAEEL	40S ribosomal protein S25 OS=Caenorhabditis elegans GN=rps-25 PE=3 SV=1	rps-25
789	5.79	5.79	26.27	tr|Q18074|Q18074_CAEEL	Protein C18B2.3 OS=Caenorhabditis elegans GN=C18B2.3 PE=4 SV=2	C18B2.3			anal depressor muscle
790	5.78	5.78	12.07	tr|Q22192|Q22192_CAEEL	Protein TTR-14 OS=Caenorhabditis elegans GN=ttr-14 PE=4 SV=1	ttr-14
791	5.76	5.76	24.11	sp|P34685|CAPZA_CAEEL	F-actin-capping protein subunit alpha OS=Caenorhabditis elegans GN=cap-1 PE=2 SV=1	cap-1			pharynx
792	5.75	12.09	49.71	sp|P52011|CYP3_CAEEL	Peptidyl-prolyl cis-trans isomerase 3 OS=Caenorhabditis elegans GN=cyn-3 PE=1 SV=1	cyn-3			excretory system
793	5.75	5.75	6.159	tr|Q9U1S2|Q9U1S2_CAEEL; tr|Q9N5W1|Q9N5W1_CAEEL; tr|I2HAF6|I2HAF6_CAEEL	Protein BRP-1, isoform a OS=Caenorhabditis elegans GN=brp-1 PE=2 SV=1; Putative uncharacterized protein C51G7.4 OS=Caenorhabditis elegans GN=C51G7.4 PE=2 SV=2; Protein BRP-1, isoform e OS=Caenorhabditis elegans GN=brp-1 PE=4 SV=1	brp-1
794	5.74	5.74	9.034	tr|H2KYY6|H2KYY6_CAEEL	Protein PAT-12, isoform e OS=Caenorhabditis elegans GN=pat-12 PE=4 SV=1	pat-12			hypodermis
795	5.72	5.72	22.83	tr|H2L0Q6|H2L0Q6_CAEEL	Protein RAL-1, isoform b OS=Caenorhabditis elegans GN=ral-1 PE=4 SV=1	ral-1			neuron
796	5.71	6.13	2.518	sp|Q20060|SMC4_CAEEL	Structural maintenance of chromosomes protein 4 OS=Caenorhabditis elegans GN=smc-4 PE=1 SV=1	smc-4	Nucleus. Cytoplasm. Chromosome.	chromosome, centromeric region, condensed chromosome	linker cell
797	5.7	5.7	21.24	sp|P34560|RMD1_CAEEL	Regulator of microtubule dynamics protein 1 OS=Caenorhabditis elegans GN=rmd-1 PE=1 SV=2	rmd-1	Cytoplasm, cytoskeleton, spindle pole.	microtubule, spindle pole	germ line
798	5.68	5.68	8.399	sp|Q09601|NUP53_CAEEL	Nucleoporin NUP53 OS=Caenorhabditis elegans GN=npp-19 PE=3 SV=2	npp-19	Nucleus, nuclear pore complex (By similarity).	nuclear envelope	neuron
799	5.66	5.66	16.52	tr|Q1ZXT4|Q1ZXT4_CAEEL; tr|Q1ZXT3|Q1ZXT3_CAEEL; tr|C6KRN1|C6KRN1_CAEEL	Protein SAO-1, isoform a OS=Caenorhabditis elegans GN=sao-1 PE=2 SV=1; Protein SAO-1, isoform b OS=Caenorhabditis elegans GN=sao-1 PE=2 SV=1; Protein SAO-1, isoform c OS=Caenorhabditis elegans GN=sao-1 PE=2 SV=1	sao-1		cleavage furrow, cytoplasm
800	5.66	5.66	28.37	tr|O01816|O01816_CAEEL	Protein CYTB-5.2 OS=Caenorhabditis elegans GN=cytb-5.2 PE=3 SV=1	cytb-5.2
801	5.65	5.65	5.556	tr|Q21295|Q21295_CAEEL	Protein NPP-1, isoform a OS=Caenorhabditis elegans GN=npp-1 PE=2 SV=3	npp-1		nuclear envelope	Cell
802	5.65	5.65	9.174	sp|Q965S8|EIF3I_CAEEL	Eukaryotic translation initiation factor 3 subunit I OS=Caenorhabditis elegans GN=eif-3.I PE=3 SV=2	eif-3.I	Cytoplasm (By similarity).
803	5.65	5.65	12.75	sp|P34346|KAD2_CAEEL	Adenylate kinase OS=Caenorhabditis elegans GN=let-754 PE=3 SV=2	let-754	Cytoplasm, cytosol (By similarity).		pharyngeal neuron
804	5.63	5.63	2.95	tr|G5ECZ0|G5ECZ0_CAEEL	Myosin IA OS=Caenorhabditis elegans GN=hum-5 PE=2 SV=1	hum-5			pharynx
805	5.63	5.63	10.91	tr|O17373|O17373_CAEEL	Protein PHO-14 OS=Caenorhabditis elegans GN=pho-14 PE=4 SV=1	pho-14			anal depressor muscle
806	5.62	5.62	8.676	tr|A7LPF3|A7LPF3_CAEEL	Protein F43D9.3, isoform b OS=Caenorhabditis elegans GN=CELE_F43D9.3 PE=2 SV=4	CELE_F43D9.3
807	5.62	5.62	14.89	sp|Q22169|SSRB_CAEEL	Translocon-associated protein subunit beta OS=Caenorhabditis elegans GN=trap-2 PE=1 SV=1	trap-2	Endoplasmic reticulum membrane; Single-pass		pharynx
808	5.61	5.61	4.231	sp|O76360|EGL4_CAEEL	cGMP-dependent protein kinase egl-4 OS=Caenorhabditis elegans GN=egl-4 PE=1 SV=2	egl-4		cytoplasm, nucleus	marginal cell
809	5.61	5.61	5.307	tr|Q8MXT7|Q8MXT7_CAEEL; tr|H2L0E1|H2L0E1_CAEEL; tr|H2L0E0|H2L0E0_CAEEL	Protein Y77E11A.7, isoform b OS=Caenorhabditis elegans GN=CELE_Y77E11A.7 PE=4 SV=2; Protein Y77E11A.7, isoform c OS=Caenorhabditis elegans GN=CELE_Y77E11A.7 PE=1 SV=1; Protein Y77E11A.7, isoform a OS=Caenorhabditis elegans GN=CELE_Y77E11A.7 PE=4 SV=1	CELE_Y77E11A.7
810	5.61	5.61	12.71	tr|Q95YB2|Q95YB2_CAEEL	Protein ACDH-9 OS=Caenorhabditis elegans GN=acdh-9 PE=3 SV=1	acdh-9
811	5.61	5.61	11.09	sp|Q19969|IMA3_CAEEL	Importin subunit alpha-3 OS=Caenorhabditis elegans GN=ima-3 PE=1 SV=2	ima-3	Cytoplasm. Nucleus.	cytoplasm, nucleus	gonad
812	5.6	5.61	14.41	sp|Q09629|KADY_CAEEL	Probable adenylate kinase isoenzyme ZK673.2 OS=Caenorhabditis elegans GN=ZK673.2 PE=3 SV=1	ZK673.2	Cytoplasm (By similarity).
813	5.6	5.6	4.804	sp|Q09216|YP67_CAEEL	Uncharacterized protein B0495.7 OS=Caenorhabditis elegans GN=B0495.7 PE=1 SV=2	B0495.7	Membrane; Multi-pass membrane protein	cytoplasm	Cell
814	5.59	5.59	12.69	sp|P34384|YLPD_CAEEL	Uncharacterized protein F02A9.4b OS=Caenorhabditis elegans GN=F02A9.4 PE=2 SV=3	F02A9.4			metacorpus
815	5.58	5.58	4.79	sp|O01683|SSP1B_CAEEL	FACT complex subunit ssrp1-B OS=Caenorhabditis elegans GN=hmg-3 PE=3 SV=1	hmg-3	Nucleus (By similarity). Chromosome (By similarity).
816	5.53	5.53	5.243	tr|O02238|O02238_CAEEL; tr|H2L2J6|H2L2J6_CAEEL; tr|H2L2J5|H2L2J5_CAEEL	Protein PQN-27, isoform a OS=Caenorhabditis elegans GN=pqn-27 PE=4 SV=2; Protein PQN-27, isoform c OS=Caenorhabditis elegans GN=pqn-27 PE=4 SV=1; Protein PQN-27, isoform b OS=Caenorhabditis elegans GN=pqn-27 PE=4 SV=1	pqn-27
817	5.5	5.54	10.39	tr|O45279|O45279_CAEEL	Protein C30H6.7, isoform a OS=Caenorhabditis elegans GN=C30H6.7 PE=3 SV=1	C30H6.7
818	5.49	5.49	4.261	tr|O45181|O45181_CAEEL	Protein K07H8.10 OS=Caenorhabditis elegans GN=CELE_K07H8.10 PE=4 SV=1	CELE_K07H8.10
819	5.49	5.49	6.704	sp|Q95QW0|EIF3L_CAEEL	Eukaryotic translation initiation factor 3 subunit L OS=Caenorhabditis elegans GN=eif-3.L PE=3 SV=1	eif-3.L	Cytoplasm (By similarity).		neuron
820	5.48	6.36	21.2	tr|Q9XUB7|Q9XUB7_CAEEL	Protein FAR-6 OS=Caenorhabditis elegans GN=far-6 PE=4 SV=1	far-6			anal depressor muscle
821	5.47	5.47	5.283	tr|Q9TZL8|Q9TZL8_CAEEL	6-phosphofructokinase OS=Caenorhabditis elegans GN=pfk-1 PE=2 SV=2	pfk-1			neuron
822	5.44	5.44	14.58	tr|Q21559|Q21559_CAEEL	Protein ALY-3, isoform a OS=Caenorhabditis elegans GN=aly-3 PE=4 SV=1	aly-3
823	5.43	5.44	7.735	tr|O61792|O61792_CAEEL	Protein RPN-8 OS=Caenorhabditis elegans GN=rpn-8 PE=1 SV=1	rpn-8			pharynx
824	5.42	5.42	8.209	tr|Q22968|Q22968_CAEEL	Aminomethyltransferase OS=Caenorhabditis elegans GN=gcst-1 PE=3 SV=1	gcst-1			pharynx
825	5.42	5.42	9.655	tr|G5EE96|G5EE96_CAEEL	Oxoglutarate/malate carrier protein OS=Caenorhabditis elegans GN=CELE_K11G12.5 PE=2 SV=1	CELE_K11G12.5
826	5.42	5.42	10.7	tr|Q9TYQ5|Q9TYQ5_CAEEL	Protein LIN-33 OS=Caenorhabditis elegans GN=lin-33 PE=4 SV=1	lin-33
827	5.4	5.4	11.16	sp|P34594|YOD2_CAEEL	Uncharacterized protein ZC262.2 OS=Caenorhabditis elegans GN=ZC262.2 PE=4 SV=1	ZC262.2
828	5.4	5.4	30.23	tr|Q23098|Q23098_CAEEL	Protein NUO-6 OS=Caenorhabditis elegans GN=nuo-6 PE=4 SV=2	nuo-6		mitochondrion	gonad
829	5.4	5.4	36.11	tr|Q9U2Q8|Q9U2Q8_CAEEL; tr|Q27462|Q27462_CAEEL	Peptidyl-prolyl cis-trans isomerase OS=Caenorhabditis elegans GN=fkb-2 PE=2 SV=1; Peptidyl-prolyl cis-trans isomerase OS=Caenorhabditis elegans GN=FKBP-2 PE=2 SV=1	fkb-2
830	5.39	5.39	14.29	tr|Q8MQC6|Q8MQC6_CAEEL; sp|P43510|CPR6_CAEEL	Protein CPR-6, isoform b OS=Caenorhabditis elegans GN=cpr-6 PE=2 SV=1; Cathepsin B-like cysteine proteinase 6 OS=Caenorhabditis elegans GN=cpr-6 PE=1 SV=1	cpr-6
831	5.36	5.36	5.249	sp|P34600|YO61_CAEEL	WW domain-containing protein ZK1098.1 OS=Caenorhabditis elegans GN=ZK1098.1 PE=1 SV=2	ZK1098.1
832	5.36	5.36	11.97	sp|P28548|CSK2B_CAEEL	Casein kinase II subunit beta OS=Caenorhabditis elegans GN=kin-10 PE=1 SV=2	kin-10	Cell projection, axon. Cell projection,	axon, cilium, dendrite, neuronal cell body, nucleus
833	5.35	5.35	3.488	tr|H2L0C0|H2L0C0_CAEEL	Protein EMC-1, isoform a OS=Caenorhabditis elegans GN=emc-1 PE=4 SV=1	emc-1
834	5.35	5.35	9.013	tr|Q9TZC4|Q9TZC4_CAEEL; tr|Q9NG00|Q9NG00_CAEEL	Protein PAT-4 OS=Caenorhabditis elegans GN=pat-4 PE=1 SV=1; Putative integrin-linked kinase OS=Caenorhabditis elegans GN=ilk PE=2 SV=1	pat-4		M band, adherens junction, striated muscle dense body	neuron
835	5.34	5.34	6.923	sp|Q27514|C13A5_CAEEL	Putative cytochrome P450 CYP13A5 OS=Caenorhabditis elegans GN=cyp-13A5 PE=3 SV=1	cyp-13A5
836	5.34	5.34	5.852	sp|Q9BL07|PLBL3_CAEEL	Putative phospholipase B-like 3 OS=Caenorhabditis elegans GN=Y54F10AM.8 PE=1 SV=1	Y54F10AM.8	Secreted (Potential).
837	5.27	5.27	7.38	tr|Q9TYV5|Q9TYV5_CAEEL	Protein NOL-1 OS=Caenorhabditis elegans GN=nol-1 PE=4 SV=2	nol-1			Cell
838	5.26	5.26	6.992	tr|Q09657|Q09657_CAEEL	Protein ZK1320.9 OS=Caenorhabditis elegans GN=CELE_ZK1320.9 PE=4 SV=1	CELE_ZK1320.9
839	5.25	5.25	7.672	tr|Q8MQB5|Q8MQB5_CAEEL	Protein RMD-2, isoform b OS=Caenorhabditis elegans GN=rmd-2 PE=2 SV=2	rmd-2
840	5.24	7.09	12.82	sp|Q23121|RSP1_CAEEL	Probable splicing factor, arginine/serine-rich 1 OS=Caenorhabditis elegans GN=rsp-1 PE=3 SV=1	rsp-1	Nucleus.	nucleus	neuron
841	5.24	5.24	3.64	tr|Q8MNT0|Q8MNT0_CAEEL	Protein LIM-8, isoform c OS=Caenorhabditis elegans GN=lim-8 PE=2 SV=1	lim-8		I band, M band	pharynx
842	5.22	5.22	2.093	tr|Q18990|Q18990_CAEEL	Protein PYR-1 OS=Caenorhabditis elegans GN=pyr-1 PE=3 SV=2	pyr-1			intestine
843	5.22	5.22	14.98	tr|Q22392|Q22392_CAEEL	Protein DHS-19 OS=Caenorhabditis elegans GN=dhs-19 PE=3 SV=1	dhs-19			pharynx
844	5.21	5.21	19.31	tr|Q9NAP0|Q9NAP0_CAEEL	Protein CLEC-190 OS=Caenorhabditis elegans GN=clec-190 PE=4 SV=1	clec-190
845	5.21	5.21	13.14	tr|Q9BIA1|Q9BIA1_CAEEL	Protein C40H1.7 OS=Caenorhabditis elegans GN=C40H1.7 PE=4 SV=2	C40H1.7
846	5.19	5.19	12.18	tr|Q18244|Q18244_CAEEL	Protein C27B7.5 OS=Caenorhabditis elegans GN=C27B7.5 PE=4 SV=1	C27B7.5
847	5.19	5.19	24.69	tr|Q95XS2|Q95XS2_CAEEL	Protein Y38F2AR.9 OS=Caenorhabditis elegans GN=CELE_Y38F2AR.9 PE=4 SV=1	CELE_Y38F2AR.9
848	5.19	5.19	38.18	tr|Q20637|Q20637_CAEEL	Protein F52A8.1 OS=Caenorhabditis elegans GN=CELE_F52A8.1 PE=4 SV=1	CELE_F52A8.1
849	5.17	5.17	6.548	sp|Q9U2D9|GYS_CAEEL	Probable glycogen [starch] synthase OS=Caenorhabditis elegans GN=gsy-1 PE=3 SV=1	gsy-1
850	5.16	5.16	12.31	sp|P55326|YZG1_CAEEL	Uncharacterized protein F13E6.1 OS=Caenorhabditis elegans GN=F13E6.1 PE=3 SV=2	F13E6.1			pharynx
851	5.14	5.14	7.823	tr|Q9NA39|Q9NA39_CAEEL	Protein CCG-1 OS=Caenorhabditis elegans GN=ccg-1 PE=4 SV=1	ccg-1
852	5.14	5.14	23.7	sp|O01812|FABP6_CAEEL	Fatty acid-binding protein homolog 6 OS=Caenorhabditis elegans GN=lbp-6 PE=1 SV=1	lbp-6
853	5.12	5.31	5.364	tr|Q18841|Q18841_CAEEL	Protein RFC-1, isoform a OS=Caenorhabditis elegans GN=rfc-1 PE=4 SV=2	rfc-1
854	5.1	5.1	3.987	sp|P16356|RPB1_CAEEL	DNA-directed RNA polymerase II subunit RPB1 OS=Caenorhabditis elegans GN=ama-1 PE=1 SV=3	ama-1	Nucleus (By similarity).		ALNL
855	5.1	5.1	2.995	sp|Q9GS00|CSN1_CAEEL	COP9 signalosome complex subunit 1 OS=Caenorhabditis elegans GN=csn-1 PE=1 SV=1	csn-1	Cytoplasm. Nucleus.
856	5.1	5.1	52.17	tr|Q9XWG2|Q9XWG2_CAEEL	Protein Y63D3A.7 OS=Caenorhabditis elegans GN=CELE_Y63D3A.7 PE=4 SV=2	CELE_Y63D3A.7
857	5.1	5.1	23.24	tr|Q9XVI9|Q9XVI9_CAEEL	Protein MLC-5 OS=Caenorhabditis elegans GN=mlc-5 PE=4 SV=1	mlc-5			pharynx
858	5.08	5.08	16.59	tr|Q9U3M0|Q9U3M0_CAEEL	Protein C46C2.5 OS=Caenorhabditis elegans GN=C46C2.5 PE=4 SV=2	C46C2.5
859	5.07	5.07	3.166	tr|G5EGT7|G5EGT7_CAEEL	Eukaryotic translation initiation factor eIF5B OS=Caenorhabditis elegans GN=iffb-1 PE=2 SV=1	iffb-1
860	5.07	5.07	16.26	tr|Q17432|Q17432_CAEEL	Protein B0035.3 OS=Caenorhabditis elegans GN=B0035.3 PE=4 SV=1	B0035.3
861	5.06	5.06	6.667	tr|G5EDJ7|G5EDJ7_CAEEL	Protein ZC376.3 OS=Caenorhabditis elegans GN=CELE_ZC376.3 PE=4 SV=1	CELE_ZC376.3
862	5.06	5.06	8.458	tr|O45502|O45502_CAEEL	Protein DNJ-12 OS=Caenorhabditis elegans GN=dnj-12 PE=1 SV=1	dnj-12			pharynx
863	5.03	5.13	8.407	sp|O01159|RSP7_CAEEL	Probable splicing factor, arginine/serine-rich 7 OS=Caenorhabditis elegans GN=rsp-7 PE=3 SV=3	rsp-7	Nucleus (By similarity).
864	5.02	5.02	8.527	tr|Q17572|Q17572_CAEEL	Protein C01G6.3 OS=Caenorhabditis elegans GN=C01G6.3 PE=4 SV=2	C01G6.3
865	5.01	5.01	10.48	sp|P90978|U2AF2_CAEEL	Splicing factor U2AF 65 kDa subunit OS=Caenorhabditis elegans GN=uaf-1 PE=2 SV=2	uaf-1	Nucleus.
866	5.01	5.01	5.988	sp|O17214|FUMH_CAEEL	Probable fumarate hydratase, mitochondrial OS=Caenorhabditis elegans GN=fum-1 PE=1 SV=1	fum-1	Mitochondrion (By similarity).
867	5.01	5.01	20.49	sp|Q9U332|RL31_CAEEL	60S ribosomal protein L31 OS=Caenorhabditis elegans GN=rpl-31 PE=3 SV=1	rpl-31			pharynx
868	5	5	31.06	tr|P90849|P90849_CAEEL	Protein CCO-1 OS=Caenorhabditis elegans GN=cco-1 PE=4 SV=1	cco-1
869	4.98	4.98	11.75	sp|P46563|ALF2_CAEEL	Fructose-bisphosphate aldolase 2 OS=Caenorhabditis elegans GN=aldo-2 PE=2 SV=1	aldo-2			C
870	4.97	4.97	7.341	tr|O01685|O01685_CAEEL	Protein C32F10.8, isoform a OS=Caenorhabditis elegans GN=C32F10.8 PE=2 SV=2	C32F10.8			pharynx
871	4.95	4.95	2.643	tr|Q965I6|Q965I6_CAEEL; tr|O76618|O76618_CAEEL	Protein CARS-1, isoform b OS=Caenorhabditis elegans GN=cars-1 PE=2 SV=1; Protein CARS-1, isoform a OS=Caenorhabditis elegans GN=cars-1 PE=2 SV=1	cars-1
872	4.94	7.17	5.825	sp|Q94392|NSF_CAEEL	Vesicle-fusing ATPase OS=Caenorhabditis elegans GN=nsf-1 PE=1 SV=2	nsf-1	Cytoplasm.		neuron
873	4.94	4.94	34.48	tr|O02082|O02082_CAEEL	Protein C48E7.1 OS=Caenorhabditis elegans GN=C48E7.1 PE=4 SV=1	C48E7.1
874	4.93	4.93	40.96	sp|Q9TXP0|RS27_CAEEL	40S ribosomal protein S27 OS=Caenorhabditis elegans GN=rps-27 PE=1 SV=3	rps-27			pharynx
876	4.89	4.89	6.479	sp|Q17339|GLD1_CAEEL	Female germline-specific tumor suppressor gld-1 OS=Caenorhabditis elegans GN=gld-1 PE=1 SV=1	gld-1		cytoplasm	C
877	4.87	4.87	5.797	tr|Q17994|Q17994_CAEEL	Aspartate aminotransferase OS=Caenorhabditis elegans GN=got-2.2 PE=2 SV=1	got-2.2
878	4.86	4.86	21.34	tr|Q23378|Q23378_CAEEL	Protein TTR-48 OS=Caenorhabditis elegans GN=ttr-48 PE=4 SV=1	ttr-48
879	4.84	41.19	51.35	tr|Q18817|Q18817_CAEEL	Protein BEN-1 OS=Caenorhabditis elegans GN=ben-1 PE=3 SV=3	ben-1	Cytoplasm, cytoskeleton (By similarity).
880	4.84	33.56	28.77	sp|P54812|TERA2_CAEEL	Transitional endoplasmic reticulum ATPase homolog 2 OS=Caenorhabditis elegans GN=cdc-48.2 PE=1 SV=2	cdc-48.2			intestine
881	4.84	4.84	10.2	tr|O01572|O01572_CAEEL	Protein F48C1.6 OS=Caenorhabditis elegans GN=CELE_F48C1.6 PE=4 SV=1	CELE_F48C1.6
882	4.8	4.8	8.628	sp|Q22647|TIM50_CAEEL	Mitochondrial import inner membrane translocase subunit TIM50 OS=Caenorhabditis elegans GN=scpl-4 PE=3 SV=1	scpl-4	Mitochondrion inner membrane; Single-pass
883	4.8	4.8	16.26	tr|G5EC91|G5EC91_CAEEL	Protein DPY-11 OS=Caenorhabditis elegans GN=dpy-11 PE=2 SV=1	dpy-11		membrane	pharynx
884	4.8	4.8	12.69	tr|Q20774|Q20774_CAEEL	Protein DNJ-13 OS=Caenorhabditis elegans GN=dnj-13 PE=4 SV=1	dnj-13
885	4.79	4.79	8.072	tr|Q6AHR3|Q6AHR3_CAEEL	Ribose-phosphate pyrophosphokinase OS=Caenorhabditis elegans GN=CELE_R151.2 PE=2 SV=2	CELE_R151.2
886	4.78	4.78	3.567	sp|P46975|STT3_CAEEL	Dolichyl-diphosphooligosaccharide--protein glycosyltransferase subunit STT3 OS=Caenorhabditis elegans GN=T12A2.2 PE=1 SV=1	T12A2.2	Endoplasmic reticulum membrane; Multi-pass
887	4.77	4.77	18.31	sp|Q09422|PGAM5_CAEEL	Serine/threonine-protein phosphatase Pgam5, mitochondrial OS=Caenorhabditis elegans GN=pgam-5 PE=3 SV=2	pgam-5	Mitochondrion outer membrane; Single-pass		neuron
888	4.77	4.77	31.11	tr|O45525|O45525_CAEEL	Protein F45H10.2 OS=Caenorhabditis elegans GN=CELE_F45H10.2 PE=4 SV=1	CELE_F45H10.2
889	4.76	4.76	10.08	tr|O16225|O16225_CAEEL	Protein PHAT-3 OS=Caenorhabditis elegans GN=phat-3 PE=4 SV=1	phat-3			g2R
890	4.75	4.75	3.888	tr|O45087|O45087_CAEEL	Protein DYCI-1 OS=Caenorhabditis elegans GN=dyci-1 PE=1 SV=1	dyci-1
891	4.71	4.71	19.51	tr|Q9N4D8|Q9N4D8_CAEEL	Protein NLP-40 OS=Caenorhabditis elegans GN=nlp-40 PE=4 SV=1	nlp-40			coelomocyte
892	4.69	4.69	6.452	sp|Q94218|UFSP_CAEEL	Probable Ufm1-specific protease OS=Caenorhabditis elegans GN=F38A5.1 PE=3 SV=1	F38A5.1			amphid neuron
893	4.69	4.69	14.8	tr|Q9N2Y1|Q9N2Y1_CAEEL	Protein PBO-1 OS=Caenorhabditis elegans GN=pbo-1 PE=4 SV=2	pbo-1			neuron
894	4.68	4.69	18.75	sp|P10771|H11_CAEEL	Histone H1.1 OS=Caenorhabditis elegans GN=his-24 PE=1 SV=4	his-24	Nucleus. Chromosome.	chromosome, telomeric region, cytoplasm, nucleus	pharynx
895	4.66	4.66	3.056	tr|O02252|O02252_CAEEL	Protein PCP-3 OS=Caenorhabditis elegans GN=pcp-3 PE=4 SV=2	pcp-3
896	4.63	4.63	4.867	tr|G4SPY0|G4SPY0_CAEEL	Protein Y71G10AL.1, isoform b OS=Caenorhabditis elegans GN=CELE_Y71G10AL.1 PE=2 SV=2	CELE_Y71G10AL.1
897	4.61	4.61	6.011	tr|Q7YWX7|Q7YWX7_CAEEL	Protein MIG-14 OS=Caenorhabditis elegans GN=mig-14 PE=4 SV=1	mig-14		cell periphery, intracellular part, vesicle
898	4.6	4.6	2.428	tr|G5EGP4|G5EGP4_CAEEL	Protein VHA-6 OS=Caenorhabditis elegans GN=vha-6 PE=2 SV=1	vha-6		apical part of cell, vacuolar proton-transporting V-type ATPase complex	hypodermis
899	4.59	4.6	13.46	sp|Q19743|H13_CAEEL	Histone H1.3 OS=Caenorhabditis elegans GN=hil-3 PE=2 SV=3	hil-3	Nucleus (By similarity). Chromosome (By similarity).		Cell
900	4.58	4.58	10.91	tr|Q6EZG8|Q6EZG8_CAEEL; tr|H2L0Q1|H2L0Q1_CAEEL	Protein ZK6.11, isoform b OS=Caenorhabditis elegans GN=CELE_ZK6.11 PE=4 SV=1; Protein ZK6.11, isoform a OS=Caenorhabditis elegans GN=CELE_ZK6.11 PE=4 SV=1	CELE_ZK6.11
901	4.56	8.67	8.333	tr|Q2L6Y6|Q2L6Y6_CAEEL	Protein R151.7, isoform a OS=Caenorhabditis elegans GN=CELE_R151.7 PE=2 SV=1	CELE_R151.7
902	4.55	4.55	27.54	tr|Q95Y93|Q95Y93_CAEEL	Protein TTR-8 OS=Caenorhabditis elegans GN=ttr-8 PE=4 SV=1	ttr-8			hypodermis
903	4.54	6.7	38.85	sp|Q03575|TTR5_CAEEL	Transthyretin-like protein 5 OS=Caenorhabditis elegans GN=ttr-5 PE=3 SV=1	ttr-5	Secreted (Potential).
904	4.53	4.53	2.484	tr|C7FZU4|C7FZU4_CAEEL	Protein NID-1, isoform c OS=Caenorhabditis elegans GN=nid-1 PE=2 SV=1	nid-1		basement membrane, membrane, neuron projection	pharynx
905	4.53	4.53	10.25	sp|P34433|YL53_CAEEL	Uncharacterized protein F44E2.3 OS=Caenorhabditis elegans GN=F44E2.3 PE=4 SV=1	F44E2.3
906	4.52	4.52	3.628	tr|G5EFD6|G5EFD6_CAEEL	Protein FRM-1, isoform b OS=Caenorhabditis elegans GN=frm-1 PE=2 SV=1	frm-1		plasma membrane	pharynx
907	4.5	4.5	4.643	tr|Q93240|Q93240_CAEEL	Protein C17G1.2 OS=Caenorhabditis elegans GN=C17G1.2 PE=4 SV=1	C17G1.2
908	4.5	4.5	23	tr|A5Z2U9|A5Z2U9_CAEEL	Protein F30A10.14 OS=Caenorhabditis elegans GN=CELE_F30A10.14 PE=4 SV=1	CELE_F30A10.14
909	4.49	4.49	54.84	tr|G5ECT6|G5ECT6_CAEEL	Heterotrimeric G protein gamma subunit 2 OS=Caenorhabditis elegans GN=gpc-2 PE=4 SV=1	gpc-2			muscle cell
910	4.48	4.48	11.22	sp|P34519|TXTP_CAEEL	Putative tricarboxylate transport protein, mitochondrial OS=Caenorhabditis elegans GN=K11H3.3 PE=3 SV=1	K11H3.3	Mitochondrion inner membrane; Multi-pass
911	4.47	4.47	4.595	tr|O02096|O02096_CAEEL	Adenylyl cyclase-associated protein OS=Caenorhabditis elegans GN=cas-2 PE=3 SV=2	cas-2
912	4.47	4.47	6.78	sp|Q9U3C8|DCN1_CAEEL	Defective in cullin neddylation protein 1 OS=Caenorhabditis elegans GN=dcn-1 PE=1 SV=2	dcn-1	Nucleus.	cytoplasm, nucleus
913	4.46	4.46	2.943	sp|P54816|TBP7_CAEEL	Tat-binding homolog 7 OS=Caenorhabditis elegans GN=lex-1 PE=1 SV=3	lex-1
914	4.46	4.46	16.49	tr|Q18853|Q18853_CAEEL	Protein CYC-1 OS=Caenorhabditis elegans GN=cyc-1 PE=4 SV=1	cyc-1			Cell
915	4.46	4.46	18.32	sp|Q03206|RAC1_CAEEL	Ras-related protein ced-10 OS=Caenorhabditis elegans GN=ced-10 PE=1 SV=2	ced-10	Cell surface. Cell membrane; Lipid-anchor	axon, cytoplasmic vesicle, early endosome, internal side of plasma membrane, plasma membrane, recycling endosome	pharynx
916	4.46	4.46	13.07	tr|Q69Z12|Q69Z12_CAEEL	Protein K08E3.10 OS=Caenorhabditis elegans GN=CELE_K08E3.10 PE=4 SV=1	CELE_K08E3.10
917	4.43	4.43	5.655	tr|G5EC98|G5EC98_CAEEL	Protein CTPS-1 OS=Caenorhabditis elegans GN=ctps-1 PE=4 SV=1	ctps-1			intestine
918	4.43	4.43	3.532	tr|Q9U2Z1|Q9U2Z1_CAEEL	Protein SEC-23 OS=Caenorhabditis elegans GN=sec-23 PE=4 SV=2	sec-23		apical part of cell, endoplasmic reticulum	hypodermis
919	4.43	4.43	11.24	tr|Q22170|Q22170_CAEEL	Protein ILE-2 OS=Caenorhabditis elegans GN=ile-2 PE=4 SV=2	ile-2
920	4.42	4.42	8.214	sp|P30651|YOW5_CAEEL	Uncharacterized protein ZK643.5 OS=Caenorhabditis elegans GN=ZK643.5 PE=4 SV=2	ZK643.5			lateral ganglion
921	4.42	4.42	9.615	sp|O44156|PSA1_CAEEL	Proteasome subunit alpha type-1 OS=Caenorhabditis elegans GN=pas-6 PE=1 SV=1	pas-6	Cytoplasm (By similarity). Nucleus (By similarity).
922	4.41	4.41	24.29	tr|G5EC10|G5EC10_CAEEL	Galectin LEC-9 OS=Caenorhabditis elegans GN=lec-9 PE=2 SV=1	lec-9
923	4.4	5.81	13.03	tr|O45011|O45011_CAEEL	Protein W10C8.5 OS=Caenorhabditis elegans GN=CELE_W10C8.5 PE=3 SV=1	CELE_W10C8.5
924	4.4	4.4	6.667	tr|Q95Q55|Q95Q55_CAEEL; tr|H2KZA2|H2KZA2_CAEEL	Protein F38A5.2, isoform b OS=Caenorhabditis elegans GN=CELE_F38A5.2 PE=4 SV=2; Protein F38A5.2, isoform a OS=Caenorhabditis elegans GN=CELE_F38A5.2 PE=4 SV=1	CELE_F38A5.2
925	4.38	4.38	15.45	sp|Q9XVS3|CLC87_CAEEL	C-type lectin domain-containing protein 87 OS=Caenorhabditis elegans GN=clec-87 PE=1 SV=1	clec-87
926	4.38	4.38	4.62	tr|O02225|O02225_CAEEL	Protein GLN-6 OS=Caenorhabditis elegans GN=gln-6 PE=3 SV=1	gln-6			germ line
927	4.38	4.38	22.49	sp|Q21898|VATL1_CAEEL	V-type proton ATPase 16 kDa proteolipid subunit 1 OS=Caenorhabditis elegans GN=vha-1 PE=2 SV=1	vha-1	Vacuole membrane; Multi-pass membrane		intestine
928	4.37	4.37	3.205	sp|Q17389|CUL1_CAEEL	Cullin-1 OS=Caenorhabditis elegans GN=cul-1 PE=1 SV=1	cul-1	Cytoplasm (Potential).		muscle cell
929	4.37	4.37	17.11	tr|O02109|O02109_CAEEL	Protein W08F4.3 OS=Caenorhabditis elegans GN=CELE_W08F4.3 PE=4 SV=1	CELE_W08F4.3
930	4.36	4.36	5.639	tr|O45622|O45622_CAEEL	Protein ERFA-3, isoform a OS=Caenorhabditis elegans GN=erfa-3 PE=2 SV=2	erfa-3			pharynx
931	4.32	4.32	5.357	tr|Q9GZH2|Q9GZH2_CAEEL	Protein RUVB-2 OS=Caenorhabditis elegans GN=ruvb-2 PE=1 SV=1	ruvb-2
932	4.32	4.32	5.49	sp|P34528|YM67_CAEEL	Putative serine protease K12H4.7 OS=Caenorhabditis elegans GN=K12H4.7 PE=3 SV=2	K12H4.7			intestine
933	4.31	4.31	4.077	sp|P90916|LIN53_CAEEL	Probable histone-binding protein lin-53 OS=Caenorhabditis elegans GN=lin-53 PE=1 SV=2	lin-53	Nucleus.	nucleus	Cell
934	4.3	4.34	3.962	tr|O01789|O01789_CAEEL	Protein HIM-1, isoform a OS=Caenorhabditis elegans GN=him-1 PE=2 SV=4	him-1		nucleus	linker cell
935	4.29	4.29	7.738	tr|Q9N592|Q9N592_CAEEL	Protein PRP-31 OS=Caenorhabditis elegans GN=prp-31 PE=4 SV=1	prp-31
936	4.28	4.31	6.719	tr|O45722|O45722_CAEEL	Protein R74.8, isoform a OS=Caenorhabditis elegans GN=CELE_R74.8 PE=2 SV=2	CELE_R74.8
937	4.28	4.28	17.68	tr|O17726|O17726_CAEEL	Protein D1086.1 OS=Caenorhabditis elegans GN=CELE_D1086.1 PE=4 SV=1	CELE_D1086.1
938	4.28	4.28	2.817	tr|Q95QM5|Q95QM5_CAEEL; tr|Q19240|Q19240_CAEEL; tr|O77133|O77133_CAEEL	Protein UNC-115, isoform b OS=Caenorhabditis elegans GN=unc-115 PE=1 SV=1; Protein UNC-115, isoform a OS=Caenorhabditis elegans GN=unc-115 PE=2 SV=2; Putative actin-binding protein UNC-115 OS=Caenorhabditis elegans GN=unc-115 PE=2 SV=1	unc-115		axon, axon terminus, cell cortex, neuron projection, neuronal cell body	neuron
939	4.27	4.29	10.03	tr|Q21155|Q21155_CAEEL	Protein RNP-5 OS=Caenorhabditis elegans GN=rnp-5 PE=4 SV=3	rnp-5
940	4.27	4.27	12.54	tr|Q9XWH0|Q9XWH0_CAEEL	Protein BUB-3 OS=Caenorhabditis elegans GN=bub-3 PE=1 SV=1	bub-3
941	4.27	4.27	4.529	sp|Q9Y194|SGPL_CAEEL	Sphingosine-1-phosphate lyase OS=Caenorhabditis elegans GN=spl-1 PE=1 SV=1	spl-1	Endoplasmic reticulum membrane; Single-pass		head
942	4.27	4.27	3.935	tr|G5EDV6|G5EDV6_CAEEL; tr|G5ECX8|G5ECX8_CAEEL	Protein K10C8.3, isoform c OS=Caenorhabditis elegans GN=CELE_K10C8.3 PE=2 SV=1; Protein K10C8.3, isoform a OS=Caenorhabditis elegans GN=CELE_K10C8.3 PE=2 SV=1	CELE_K10C8.3
943	4.27	4.27	8.589	tr|G5EDL3|G5EDL3_CAEEL	Aurora/Ipl1-related protein kinase 1 OS=Caenorhabditis elegans GN=air-1 PE=1 SV=1	air-1		astral microtubule, centrosome, cytoplasm, microtubule	gon_herm_dtc_P
944	4.27	4.27	26.14	sp|P49197|RS21_CAEEL	40S ribosomal protein S21 OS=Caenorhabditis elegans GN=rps-21 PE=1 SV=1	rps-21			neuron
945	4.26	4.27	7.475	tr|Q9N574|Q9N574_CAEEL	Protein CYP-31A3 OS=Caenorhabditis elegans GN=cyp-31a3 PE=3 SV=2	cyp-31a3
946	4.26	4.26	15.17	tr|O44444|O44444_CAEEL	Protein C02B10.4 OS=Caenorhabditis elegans GN=C02B10.4 PE=4 SV=1	C02B10.4
947	4.26	4.26	20.26	tr|Q93576|Q93576_CAEEL	Protein NDK-1 OS=Caenorhabditis elegans GN=ndk-1 PE=1 SV=1	ndk-1			neuron
948	4.25	4.25	3.692	sp|P34601|YO62_CAEEL	Uncharacterized protein ZK1098.2 OS=Caenorhabditis elegans GN=ZK1098.2 PE=4 SV=3	ZK1098.2
949	4.25	4.25	4.401	sp|P34355|ACOX_CAEEL	Probable peroxisomal acyl-coenzyme A oxidase OS=Caenorhabditis elegans GN=C48B4.1 PE=3 SV=1	C48B4.1	Peroxisome (By similarity).
950	4.23	4.24	14.29	sp|Q8MXS1|RAB18_CAEEL	Ras-related protein Rab-18 OS=Caenorhabditis elegans GN=rab-18 PE=3 SV=1	rab-18
951	4.23	4.23	9.424	tr|H2KZN5|H2KZN5_CAEEL	Protein F08F1.4, isoform a OS=Caenorhabditis elegans GN=CELE_F08F1.4 PE=4 SV=1	CELE_F08F1.4
952	4.22	4.23	2.67	tr|Q9N3S4|Q9N3S4_CAEEL	Protein RNP-6, isoform b OS=Caenorhabditis elegans GN=rnp-6 PE=2 SV=1	rnp-6
953	4.22	4.22	9.756	sp|O17586|PSA6_CAEEL	Proteasome subunit alpha type-6 OS=Caenorhabditis elegans GN=pas-1 PE=1 SV=1	pas-1	Cytoplasm (By similarity). Nucleus (By similarity).
954	4.2	4.2	10.55	sp|Q19326|ASF1_CAEEL	Probable histone chaperone asf-1 OS=Caenorhabditis elegans GN=asf-1 PE=3 SV=2	asf-1	Nucleus (By similarity).		Cell
955	4.2	4.2	17.9	tr|Q7YZG3|Q7YZG3_CAEEL	Protein Y4C6B.7 OS=Caenorhabditis elegans GN=CELE_Y4C6B.7 PE=4 SV=2	CELE_Y4C6B.7
956	4.19	4.19	4.466	sp|Q09236|COPD_CAEEL	Probable coatomer subunit delta OS=Caenorhabditis elegans GN=C13B9.3 PE=3 SV=1	C13B9.3	Cytoplasm (By similarity). Golgi apparatus		pharynx
957	4.16	4.16	2.249	tr|Q9U1Q7|Q9U1Q7_CAEEL	Protein EMB-4, isoform a OS=Caenorhabditis elegans GN=emb-4 PE=2 SV=4	emb-4		nucleus
958	4.16	4.16	5.192	tr|Q18655|Q18655_CAEEL	Protein C46C2.2 OS=Caenorhabditis elegans GN=C46C2.2 PE=4 SV=2	C46C2.2
959	4.14	4.14	3.049	tr|Q17539|Q17539_CAEEL	Protein C01B10.8 OS=Caenorhabditis elegans GN=C01B10.8 PE=1 SV=1	C01B10.8			intestine
960	4.14	4.14	7.477	tr|Q18224|Q18224_CAEEL	Protein NTL-9 OS=Caenorhabditis elegans GN=ntl-9 PE=4 SV=2	ntl-9			gonad
961	4.13	7.85	6.781	sp|P53585|ACLY_CAEEL	Probable ATP-citrate synthase OS=Caenorhabditis elegans GN=D1005.1 PE=2 SV=1	D1005.1	Cytoplasm (By similarity).
962	4.13	4.13	1.996	tr|Q19048|Q19048_CAEEL	Protein MRP-3 OS=Caenorhabditis elegans GN=mrp-3 PE=3 SV=2	mrp-3
964	4.12	4.12	32.11	tr|O17287|O17287_CAEEL	Protein TOMM-22 OS=Caenorhabditis elegans GN=tomm-22 PE=4 SV=1	tomm-22
965	4.11	4.11	3.784	sp|Q95XU6|ZC3HE_CAEEL	Zinc finger CCCH domain-containing protein 14 OS=Caenorhabditis elegans GN=sut-2 PE=3 SV=2	sut-2	Nucleus. Cytoplasm. Note=Mainly nuclear.	nucleus	hypodermis
966	4.11	4.11	33.33	tr|O16298|O16298_CAEEL	Protein HPO-18 OS=Caenorhabditis elegans GN=hpo-18 PE=4 SV=1	hpo-18
967	4.11	4.11	20.71	tr|Q18805|Q18805_CAEEL	Protein C53B7.2 OS=Caenorhabditis elegans GN=C53B7.2 PE=4 SV=2	C53B7.2
969	4.1	4.1	9.205	tr|Q9TYJ7|Q9TYJ7_CAEEL	Protein DPM-1 OS=Caenorhabditis elegans GN=dpm-1 PE=4 SV=2	dpm-1
970	4.09	8.15	5.095	tr|O76833|O76833_CAEEL	Calcium ATPase OS=Caenorhabditis elegans GN=mca-2 PE=2 SV=1	mca-2			hypodermis
971	4.09	4.09	5.414	sp|Q9XVS7|NXF1_CAEEL	Nuclear RNA export factor 1 OS=Caenorhabditis elegans GN=nxf-1 PE=1 SV=1	nxf-1	Nucleus. Note=Shuttle protein	nuclear pore, nucleolus
972	4.09	4.09	6.715	tr|Q20203|Q20203_CAEEL	Calsequestrin OS=Caenorhabditis elegans GN=csq-1 PE=3 SV=1	csq-1		cytoplasm, sarcoplasmic reticulum	terminal bulb
973	4.07	4.07	7.71	tr|Q95R03|Q95R03_CAEEL; tr|O01882|O01882_CAEEL	Protein ACL-14, isoform b OS=Caenorhabditis elegans GN=acl-14 PE=2 SV=1; Protein ACL-14, isoform a OS=Caenorhabditis elegans GN=acl-14 PE=2 SV=3	acl-14			pharynx
974	4.07	4.07	7.432	tr|Q18075|Q18075_CAEEL	Protein C18B2.4 OS=Caenorhabditis elegans GN=C18B2.4 PE=4 SV=1	C18B2.4
975	4.06	4.06	6.106	tr|Q966E7|Q966E7_CAEEL	Protein Y104H12D.3 OS=Caenorhabditis elegans GN=CELE_Y104H12D.3 PE=3 SV=2	CELE_Y104H12D.3
976	4.06	4.06	3.87	sp|P49595|PP2C1_CAEEL	Probable protein phosphatase 2C F42G9.1 OS=Caenorhabditis elegans GN=F42G9.1 PE=2 SV=2	F42G9.1			gonad
977	4.06	4.06	13.74	tr|Q9TXQ6|Q9TXQ6_CAEEL	Protein T04G9.7 OS=Caenorhabditis elegans GN=CELE_T04G9.7 PE=4 SV=2	CELE_T04G9.7
978	4.04	4.04	15.79	sp|Q10657|TPIS_CAEEL	Triosephosphate isomerase OS=Caenorhabditis elegans GN=tpi-1 PE=1 SV=2	tpi-1
979	4.04	4.04	7.395	tr|Q65ZI3|Q65ZI3_CAEEL	Protein DHS-30 OS=Caenorhabditis elegans GN=dhs-30 PE=3 SV=1	dhs-30
980	4.04	4.04	14.72	tr|O17893|O17893_CAEEL	Protein F55B11.3 OS=Caenorhabditis elegans GN=CELE_F55B11.3 PE=4 SV=3	CELE_F55B11.3
981	4.03	4.03	5.109	tr|Q21484|Q21484_CAEEL	Protein HAT-1 OS=Caenorhabditis elegans GN=hat-1 PE=4 SV=2	hat-1			coelomocyte
982	4.03	4.03	10.24	tr|Q9N357|Q9N357_CAEEL	Protein Y55F3AR.2 OS=Caenorhabditis elegans GN=CELE_Y55F3AR.2 PE=4 SV=2	CELE_Y55F3AR.2
983	4.03	4.03	8.436	tr|Q9U1W1|Q9U1W1_CAEEL	Protein TFG-1 OS=Caenorhabditis elegans GN=tfg-1 PE=4 SV=1	tfg-1		cytoplasm, endoplasmic reticulum exit site, mitochondrion	muscle cell
984	4.02	6.81	6.792	tr|O61209|O61209_CAEEL	Protein COL-70 OS=Caenorhabditis elegans GN=col-70 PE=4 SV=1	col-70
985	4.02	4.02	8.495	tr|Q21032|Q21032_CAEEL; tr|H9G2T4|H9G2T4_CAEEL	Isocitrate dehydrogenase [NADP] OS=Caenorhabditis elegans GN=idh-1 PE=3 SV=1; Isocitrate dehydrogenase [NADP] OS=Caenorhabditis elegans GN=idh-1 PE=3 SV=1	idh-1			pharynx
986	4.02	4.02	7.692	sp|Q27257|DIF1_CAEEL	Protein dif-1 OS=Caenorhabditis elegans GN=dif-1 PE=2 SV=1	dif-1	Mitochondrion inner membrane; Multi-pass		hypodermis
987	4.02	4.02	12.02	tr|P91857|P91857_CAEEL; tr|I7FXD3|I7FXD3_CAEEL	Protein RAB-5 OS=Caenorhabditis elegans GN=rab-5 PE=1 SV=1; Rab-5 (Fragment) OS=Caenorhabditis elegans GN=rab-5 PE=2 SV=1	rab-5		dendrite, early endosome, nonmotile primary cilium, presynaptic active zone, synapse
988	4.02	4.02	9.95	tr|Q21154|Q21154_CAEEL	Protein MOMA-1 OS=Caenorhabditis elegans GN=moma-1 PE=4 SV=1	moma-1
989	4.01	15.39	23.33	sp|P91910|TBA3_CAEEL	Tubulin alpha-3 chain OS=Caenorhabditis elegans GN=mec-12 PE=1 SV=1	mec-12			neuron
990	4.01	6.1	20.31	sp|P52009|CYP1_CAEEL	Peptidyl-prolyl cis-trans isomerase 1 OS=Caenorhabditis elegans GN=cyn-1 PE=2 SV=1	cyn-1
991	4.01	4.01	5.742	tr|Q9U3Q0|Q9U3Q0_CAEEL	Protein MRPS-22 OS=Caenorhabditis elegans GN=mrps-22 PE=4 SV=1	mrps-22
992	4.01	4.01	8.719	sp|Q09599|SLBP_CAEEL	Histone RNA hairpin-binding protein OS=Caenorhabditis elegans GN=cdl-1 PE=2 SV=1	cdl-1		nucleus	Cell
993	4.01	4.01	4.836	tr|Q8I4I4|Q8I4I4_CAEEL; tr|Q20621|Q20621_CAEEL; tr|A6ZJ46|A6ZJ46_CAEEL	Protein F49E2.2, isoform b OS=Caenorhabditis elegans GN=CELE_F49E2.2 PE=2 SV=1; Protein F49E2.2, isoform a OS=Caenorhabditis elegans GN=CELE_F49E2.2 PE=2 SV=3; Protein F49E2.2, isoform c OS=Caenorhabditis elegans GN=CELE_F49E2.2 PE=2 SV=1	CELE_F49E2.2
994	4.01	4.01	9.302	sp|O45903|MECR1_CAEEL	Probable trans-2-enoyl-CoA reductase 1, mitochondrial OS=Caenorhabditis elegans GN=W09H1.5 PE=3 SV=1	W09H1.5	Mitochondrion (By similarity).		pharynx
995	4.01	4.01	8.414	sp|P41938|HCDH2_CAEEL	Probable 3-hydroxyacyl-CoA dehydrogenase B0272.3 OS=Caenorhabditis elegans GN=B0272.3 PE=1 SV=1	B0272.3	Mitochondrion matrix (By similarity).		neuron
996	4.01	4.01	10.68	tr|Q21336|Q21336_CAEEL	Protein K08E4.6 OS=Caenorhabditis elegans GN=CELE_K08E4.6 PE=3 SV=1	CELE_K08E4.6	Membrane; Single-pass type I membrane
997	4.01	4.01	12.03	tr|Q19007|Q19007_CAEEL	Protein NAP-1 OS=Caenorhabditis elegans GN=nap-1 PE=3 SV=1	nap-1
998	4.01	4.01	24.72	sp|Q22799|DYL1_CAEEL	Dynein light chain 1, cytoplasmic OS=Caenorhabditis elegans GN=dlc-1 PE=1 SV=1	dlc-1	Cytoplasm, cytoskeleton (By similarity).		neuron
999	4	43.3	73.53	sp|P19625|MLR1_CAEEL	Myosin regulatory light chain 1 OS=Caenorhabditis elegans GN=mlc-1 PE=4 SV=1	mlc-1			pharynx
1000	4	4	4.734	sp|Q11073|YT45_CAEEL	Uncharacterized protein B0416.5 OS=Caenorhabditis elegans GN=B0416.5 PE=2 SV=1	B0416.5	Membrane; Multi-pass membrane protein		neuron
1001	4	4	15.97	tr|G5ECQ4|G5ECQ4_CAEEL	Novel protein OS=Caenorhabditis elegans GN=sth-1 PE=4 SV=1	sth-1		cytoplasm, nucleus	spermatheca
1002	4	4	6.413	tr|Q19393|Q19393_CAEEL	Protein F13D12.5 OS=Caenorhabditis elegans GN=CELE_F13D12.5 PE=4 SV=1	CELE_F13D12.5
1003	4	4	4.045	tr|G5EDP0|G5EDP0_CAEEL	Protein Y32F6A.5, isoform a OS=Caenorhabditis elegans GN=CELE_Y32F6A.5 PE=4 SV=1	CELE_Y32F6A.5
1004	4	4	12.5	tr|Q20615|Q20615_CAEEL	Protein DOD-23 OS=Caenorhabditis elegans GN=dod-23 PE=4 SV=1	dod-23
1005	4	4	8.955	tr|O01426|O01426_CAEEL	Protein B0207.6 OS=Caenorhabditis elegans GN=B0207.6 PE=4 SV=2	B0207.6
1006	4	4	12.12	tr|D1MN85|D1MN85_CAEEL; sp|O45551|IF4E1_CAEEL	Protein IFE-1, isoform a OS=Caenorhabditis elegans GN=ife-1 PE=2 SV=1; Eukaryotic translation initiation factor 4E-1 OS=Caenorhabditis elegans GN=ife-1 PE=1 SV=2	ife-1			gonad
1007	4	4	8.207	tr|G3MU14|G3MU14_CAEEL; sp|Q27497|GLC7A_CAEEL	Serine/threonine-protein phosphatase OS=Caenorhabditis elegans GN=gsp-1 PE=2 SV=1; Serine/threonine-protein phosphatase PP1-alpha OS=Caenorhabditis elegans GN=gsp-1 PE=2 SV=2	gsp-1		neuron projection	pharynx
1008	4	4	48.15	tr|Q9XXR2|Q9XXR2_CAEEL	Protein Y51A2D.14 OS=Caenorhabditis elegans GN=CELE_Y51A2D.14 PE=4 SV=1	CELE_Y51A2D.14
1009	4	4	5.74	tr|Q95Y17|Q95Y17_CAEEL	Protein HPO-6 OS=Caenorhabditis elegans GN=hpo-6 PE=4 SV=1	hpo-6
1010	4	4	26.8	tr|Q8I4C1|Q8I4C1_CAEEL	Protein Y60A3A.21, isoform a OS=Caenorhabditis elegans GN=CELE_Y60A3A.21 PE=4 SV=1	CELE_Y60A3A.21
1011	4	4	16.13	tr|Q7K7C1|Q7K7C1_CAEEL	Protein Y106G6D.8 OS=Caenorhabditis elegans GN=CELE_Y106G6D.8 PE=4 SV=1	CELE_Y106G6D.8
1012	4	4	13.08	tr|Q71UE4|Q71UE4_CAEEL	Protein INS-19 OS=Caenorhabditis elegans GN=ins-19 PE=4 SV=1	ins-19
1013	4	4	17.73	tr|O61522|O61522_CAEEL	Protein F17E9.4 OS=Caenorhabditis elegans GN=CELE_F17E9.4 PE=4 SV=2	CELE_F17E9.4
1014	4	4	23.3	tr|Q9XWU2|Q9XWU2_CAEEL	Protein SUP-1 OS=Caenorhabditis elegans GN=sup-1 PE=4 SV=1	sup-1	Cell membrane; Single-pass type I membrane	neuron projection, neuronal cell body, plasma membrane, synapse	SAB
1015	3.98	3.98	4.124	tr|H2L0A6|H2L0A6_CAEEL; tr|H2L0A5|H2L0A5_CAEEL; tr|H2L0A4|H2L0A4_CAEEL	Protein H14E04.2, isoform c OS=Caenorhabditis elegans GN=CELE_H14E04.2 PE=4 SV=1; Protein H14E04.2, isoform b OS=Caenorhabditis elegans GN=CELE_H14E04.2 PE=4 SV=1; Protein H14E04.2, isoform a OS=Caenorhabditis elegans GN=CELE_H14E04.2 PE=4 SV=1	CELE_H14E04.2
1017	3.97	3.97	6.761	tr|G5EGU1|G5EGU1_CAEEL	EGL-30 OS=Caenorhabditis elegans GN=egl-30 PE=2 SV=1	egl-30		axon, cytoplasm, extrinsic to internal side of plasma membrane, neuron projection, neuronal cell body	neuron
1018	3.96	3.96	3.766	tr|D9PTP5|D9PTP5_CAEEL	Protein SNX-6, isoform a OS=Caenorhabditis elegans GN=snx-6 PE=1 SV=1	snx-6
1019	3.93	4.83	16.61	tr|G5EET3|G5EET3_CAEEL	Cadmium-inducible lysosomal protein CDR-6 OS=Caenorhabditis elegans GN=cdr-6 PE=2 SV=1	cdr-6			pharynx
1020	3.93	3.93	10.21	tr|Q17886|Q17886_CAEEL	Protein NASP-1 OS=Caenorhabditis elegans GN=nasp-1 PE=4 SV=1	nasp-1		neuronal cell body, nucleus	pharynx
1021	3.92	3.92	4.536	tr|Q9XUT9|Q9XUT9_CAEEL; tr|Q5WRM0|Q5WRM0_CAEEL	Protein K06G5.1, isoform a OS=Caenorhabditis elegans GN=CELE_K06G5.1 PE=2 SV=1; Protein K06G5.1, isoform b OS=Caenorhabditis elegans GN=CELE_K06G5.1 PE=2 SV=1	CELE_K06G5.1
1022	3.92	3.92	7.817	tr|Q17872|Q17872_CAEEL	Protein NPP-23, isoform a OS=Caenorhabditis elegans GN=npp-23 PE=2 SV=2	npp-23
1023	3.9	3.9	3.754	tr|P90788|P90788_CAEEL	Protein D2030.2, isoform a OS=Caenorhabditis elegans GN=CELE_D2030.2 PE=2 SV=1	CELE_D2030.2
1024	3.88	3.88	4.965	tr|P91243|P91243_CAEEL	Protein DNJ-9 OS=Caenorhabditis elegans GN=dnj-9 PE=4 SV=2	dnj-9			pharynx
1025	3.86	3.86	3.091	tr|O16376|O16376_CAEEL; tr|A9D4S6|A9D4S6_CAEEL	Protein M03F8.3, isoform a OS=Caenorhabditis elegans GN=CELE_M03F8.3 PE=2 SV=2; Protein M03F8.3, isoform b OS=Caenorhabditis elegans GN=CELE_M03F8.3 PE=2 SV=1	CELE_M03F8.3
1026	3.85	3.85	5.818	tr|Q9NAH6|Q9NAH6_CAEEL	Protein RSKS-1 OS=Caenorhabditis elegans GN=rsks-1 PE=4 SV=2	rsks-1			pharynx
1027	3.84	3.84	3.86	tr|Q7JLB1|Q7JLB1_CAEEL	Protein RET-1, isoform d OS=Caenorhabditis elegans GN=ret-1 PE=2 SV=1	ret-1		endoplasmic reticulum	gonad
1028	3.83	4.54	16.03	sp|Q18803|ATPL2_CAEEL	Probable ATP synthase subunit g 2, mitochondrial OS=Caenorhabditis elegans GN=asg-2 PE=3 SV=1	asg-2	Mitochondrion membrane (By similarity).
1029	3.83	3.83	2.785	tr|A1X3T7|A1X3T7_CAEEL	Vacuolar protein sorting factor OS=Caenorhabditis elegans GN=F59G1.3 PE=2 SV=1	F59G1.3		Golgi apparatus, cytoplasmic vesicle
1030	3.83	3.83	9.346	tr|O01577|O01577_CAEEL; tr|I7FN62|I7FN62_CAEEL	Protein UNC-108 OS=Caenorhabditis elegans GN=unc-108 PE=2 SV=1; Rab-2 (Fragment) OS=Caenorhabditis elegans GN=unc-108 PE=2 SV=1	unc-108		Golgi apparatus, axon, cytoplasm, endosome, lysosome, neuronal cell body	neuron
1031	3.82	3.82	3.717	tr|Q9XWK3|Q9XWK3_CAEEL	Protein NPP-4 OS=Caenorhabditis elegans GN=npp-4 PE=4 SV=1	npp-4			intestine
1032	3.81	3.81	12.36	tr|Q20476|Q20476_CAEEL	Protein F46G10.1, isoform a OS=Caenorhabditis elegans GN=CELE_F46G10.1 PE=1 SV=3	CELE_F46G10.1
1033	3.81	3.81	12.99	tr|Q5FC40|Q5FC40_CAEEL; tr|B1Q273|B1Q273_CAEEL	Protein D1086.10, isoform a OS=Caenorhabditis elegans GN=CELE_D1086.10 PE=2 SV=1; Protein D1086.10, isoform c OS=Caenorhabditis elegans GN=CELE_D1086.10 PE=2 SV=1	CELE_D1086.10
1034	3.81	3.81	20.95	sp|Q9N4K0|MOS1_CAEEL	Mitochondrial inner membrane organizing system protein F54A3.5 OS=Caenorhabditis elegans GN=F54A3.5 PE=3 SV=2	F54A3.5	Mitochondrion inner membrane; Single-pass
1035	3.78	3.78	4.016	tr|O44985|O44985_CAEEL	Protein TEG-4 OS=Caenorhabditis elegans GN=teg-4 PE=4 SV=1	teg-4
1036	3.76	3.76	2.205	sp|G5EEH9|NUP98_CAEEL	Nuclear pore complex protein Nup98-Nup96 OS=Caenorhabditis elegans GN=npp-10 PE=2 SV=1	npp-10	Nuclear pore complex protein Nup98:	P granule, cytoplasm, nuclear envelope
1037	3.76	3.76	9.265	tr|Q7JMA9|Q7JMA9_CAEEL; sp|Q18240|SPR2_CAEEL	Protein SPR-2, isoform b OS=Caenorhabditis elegans GN=spr-2 PE=2 SV=1; Suppressor of presenilin-2 OS=Caenorhabditis elegans GN=spr-2 PE=2 SV=2	spr-2		nucleus	Cell
1039	3.74	3.74	4.569	tr|Q93641|Q93641_CAEEL	Protein SAC-1 OS=Caenorhabditis elegans GN=sac-1 PE=4 SV=1	sac-1
1041	3.73	3.73	10.86	sp|P34325|YKV4_CAEEL	Uncharacterized protein C08C3.4 OS=Caenorhabditis elegans GN=C08C3.4 PE=4 SV=2	C08C3.4
1043	3.72	3.72	4.591	sp|O45666|NHR49_CAEEL	Nuclear hormone receptor family member nhr-49 OS=Caenorhabditis elegans GN=nhr-49 PE=1 SV=2	nhr-49			BDUR
1044	3.72	3.72	9.877	sp|Q19948|YPP4_CAEEL	Uncharacterized protein F32A5.4 OS=Caenorhabditis elegans GN=F32A5.4 PE=1 SV=1	F32A5.4	Secreted (Potential).
1045	3.71	3.71	6.417	tr|G5EBW5|G5EBW5_CAEEL	Protein K07G5.6 OS=Caenorhabditis elegans GN=CELE_K07G5.6 PE=4 SV=1	CELE_K07G5.6
1046	3.7	5.83	15.69	tr|I7EVJ8|I7EVJ8_CAEEL; sp|P34213|RAB6A_CAEEL	Rab-6.1 (Fragment) OS=Caenorhabditis elegans GN=rab-6.1 PE=2 SV=1; Ras-related protein Rab-6.1 OS=Caenorhabditis elegans GN=rab-6.1 PE=2 SV=1	rab-6.1		Golgi apparatus, cortical granule, cytoplasm	Cell
1048	3.7	3.7	9.005	tr|G5EEN7|G5EEN7_CAEEL	Protein Y39A1A.3 OS=Caenorhabditis elegans GN=CELE_Y39A1A.3 PE=1 SV=1	CELE_Y39A1A.3
1049	3.7	3.7	19.07	sp|Q21018|CRI3_CAEEL	Conserved regulator of innate immunity protein 3 OS=Caenorhabditis elegans GN=cri-3 PE=1 SV=2	cri-3	Mitochondrion matrix (Potential).
1050	3.68	3.68	8.664	sp|P83351|SNA29_CAEEL	Soluble NSF attachment protein 29 OS=Caenorhabditis elegans GN=snap-29 PE=3 SV=1	snap-29	Cell junction, synapse, synaptosome (By similarity).	apical plasma membrane, basolateral plasma membrane, cytosol, plasma membrane, recycling endosome	gland cell
1051	3.67	3.67	0.5267	tr|Q9GUP2|Q9GUP2_CAEEL	Protein EEL-1 OS=Caenorhabditis elegans GN=eel-1 PE=4 SV=2	eel-1			pharynx
1052	3.65	3.65	3.971	tr|O02325|O02325_CAEEL	Protein PRMT-3, isoform a OS=Caenorhabditis elegans GN=prmt-3 PE=2 SV=2	prmt-3
1054	3.64	3.64	9.028	tr|Q95QI1|Q95QI1_CAEEL	Protein F30F8.9, isoform a OS=Caenorhabditis elegans GN=CELE_F30F8.9 PE=2 SV=1	CELE_F30F8.9
1055	3.64	3.64	9.119	tr|G5EGK8|G5EGK8_CAEEL	Serine/threonine-protein phosphatase OS=Caenorhabditis elegans GN=let-92 PE=2 SV=1	let-92			neuron
1056	3.64	3.64	27.78	sp|Q9XTU6|RUXE_CAEEL	Probable small nuclear ribonucleoprotein E OS=Caenorhabditis elegans GN=snr-6 PE=3 SV=1	snr-6	Nucleus (By similarity).		gonad
1059	3.61	3.61	1.996	sp|Q8I4M5|GLS1_CAEEL	Germline survival defective-1 OS=Caenorhabditis elegans GN=gls-1 PE=1 SV=2	gls-1	Cytoplasm. Cytoplasmic granule.	P granule, cytoplasm	germ line
1061	3.61	3.61	7.767	tr|G5EDP2|G5EDP2_CAEEL	3-keto-acyl-CoA thiolase OS=Caenorhabditis elegans GN=daf-22 PE=2 SV=1	daf-22		peroxisome	hypodermis
1063	3.6	39.49	38.34	tr|B3WFV3|B3WFV3_CAEEL	Protein UNC-15, isoform b OS=Caenorhabditis elegans GN=unc-15 PE=2 SV=1	unc-15			anal depressor muscle
1066	3.59	3.6	5.111	sp|P46548|NMT_CAEEL	Probable glycylpeptide N-tetradecanoyltransferase OS=Caenorhabditis elegans GN=nmt-1 PE=2 SV=1	nmt-1	Cytoplasm (Potential).		neuron
1067	3.58	3.6	3.787	sp|Q21625|DPOA2_CAEEL	DNA polymerase alpha subunit B OS=Caenorhabditis elegans GN=div-1 PE=3 SV=3	div-1	Nucleus.		pharynx
1070	3.56	10.97	9.551	tr|Q95QM8|Q95QM8_CAEEL; tr|Q19130|Q19130_CAEEL	Protein F07A11.2, isoform b OS=Caenorhabditis elegans GN=CELE_F07A11.2 PE=2 SV=1; Protein F07A11.2, isoform a OS=Caenorhabditis elegans GN=CELE_F07A11.2 PE=2 SV=1	CELE_F07A11.2
1075	3.53	3.53	16.58	sp|Q21939|RM49_CAEEL	Probable 39S ribosomal protein L49, mitochondrial OS=Caenorhabditis elegans GN=mrpl-49 PE=3 SV=2	mrpl-49	Mitochondrion (By similarity).
1077	3.5	3.5	5.353	tr|P92005|P92005_CAEEL	Protein CPZ-2 OS=Caenorhabditis elegans GN=cpz-2 PE=3 SV=1	cpz-2
1082	3.46	3.46	6.133	sp|O16785|PARV_CAEEL	Paralyzed arrest at two-fold protein 6 OS=Caenorhabditis elegans GN=pat-6 PE=1 SV=1	pat-6	Cytoplasm, cytoskeleton. Note=Colocalizes	cytoplasmic part
1084	3.45	3.45	7.818	tr|O76616|O76616_CAEEL	Protein Y23H5A.3 OS=Caenorhabditis elegans GN=CELE_Y23H5A.3 PE=4 SV=1	CELE_Y23H5A.3
1085	3.43	54.47	65.7	tr|O17921|O17921_CAEEL	Protein TBB-1 OS=Caenorhabditis elegans GN=tbb-1 PE=3 SV=1	tbb-1	Cytoplasm, cytoskeleton (By similarity).
1086	3.43	3.43	3.021	tr|Q23652|Q23652_CAEEL	Protein ZK863.4 OS=Caenorhabditis elegans GN=CELE_ZK863.4 PE=4 SV=2	CELE_ZK863.4
1090	3.37	3.37	5.301	sp|Q18964|WDFY2_CAEEL	WD repeat and FYVE domain-containing protein 2 OS=Caenorhabditis elegans GN=wdfy-2 PE=1 SV=1	wdfy-2		neuron projection
1091	3.34	3.34	4.928	tr|O02362|O02362_CAEEL	Protein F35E12.10 OS=Caenorhabditis elegans GN=CELE_F35E12.10 PE=4 SV=2	CELE_F35E12.10
1095	3.32	3.32	18.75	sp|Q21568|NH2L1_CAEEL	NHP2-like protein 1 homolog OS=Caenorhabditis elegans GN=M28.5 PE=3 SV=1	M28.5	Nucleus, nucleolus (By similarity).
1097	3.31	3.31	6.283	sp|O17622|KCY1_CAEEL	UMP-CMP kinase 1 OS=Caenorhabditis elegans GN=C29F7.3 PE=1 SV=1	C29F7.3	Cytoplasm (By similarity). Nucleus (By similarity).		pharynx
1100	3.29	3.29	15.79	sp|P34748|RT23_CAEEL	Probable 28S ribosomal protein S23, mitochondrial OS=Caenorhabditis elegans GN=mrps-23 PE=3 SV=1	mrps-23	Mitochondrion (By similarity).		nervous system
1107	3.25	3.25	5.869	tr|G5ED34|G5ED34_CAEEL; tr|G5ECK7|G5ECK7_CAEEL	Protein DLI-1, isoform a OS=Caenorhabditis elegans GN=dli-1 PE=2 SV=1; Protein DLI-1, isoform b OS=Caenorhabditis elegans GN=dli-1 PE=2 SV=1	dli-1			neuron
1108	3.24	3.24	17.76	sp|P49029|MGN_CAEEL	Protein mago nashi homolog OS=Caenorhabditis elegans GN=mag-1 PE=1 SV=2	mag-1	Nucleus (By similarity).		pharynx
1117	3.19	3.19	5.102	tr|Q19573|Q19573_CAEEL	Protein PES-8 OS=Caenorhabditis elegans GN=pes-8 PE=4 SV=2	pes-8			spermatheca
1124	3.13	3.13	5.568	tr|C5VUK2|C5VUK2_CAEEL; sp|Q95PZ0|CSN6_CAEEL	Protein CSN-6, isoform b OS=Caenorhabditis elegans GN=csn-6 PE=2 SV=1; COP9 signalosome complex subunit 6 OS=Caenorhabditis elegans GN=csn-6 PE=1 SV=1	csn-6

## Sheet: Fe peptide level
Table 2B: All proteins with their detailed peptide information identified in 'Iron' Insolubelome C. elegans Experiments, biological replicates B1, B2 and B3
N	Unused	Total	%Cov(95)	SwissProt Accessions	Protein Names	Contrib	Conf	Sequence	Modifications	Cleavages	dMass	Prec MW	Prec m/z	Theor MW	Theor m/z	Theor z
Protein Hit	Score	Score	Sequence
1	351.62	351.62	73.96	sp|P18948|VIT6_CAEEL	Vitellogenin-6 OS=Caenorhabditis elegans GN=vit-6 PE=1 SV=5	2	99	AENQENTIPK		cleaved D-A@N-term	0.00262355	1142.56	572.287	1142.56	572.286	2
1	351.62	351.62	73.96	sp|P18948|VIT6_CAEEL	Vitellogenin-6 OS=Caenorhabditis elegans GN=vit-6 PE=1 SV=5	2	99	AFLPIDADSIPEVVR		cleaved Y-A@N-term	0.00228152	1640.88	821.447	1640.88	821.446	2
1	351.62	351.62	73.96	sp|P18948|VIT6_CAEEL	Vitellogenin-6 OS=Caenorhabditis elegans GN=vit-6 PE=1 SV=5	2	99	AFTLSLLR			-0.00111651	919.548	460.781	919.549	460.782	2
1	351.62	351.62	73.96	sp|P18948|VIT6_CAEEL	Vitellogenin-6 OS=Caenorhabditis elegans GN=vit-6 PE=1 SV=5	2	99	AGLPVPSTPQGISR		cleaved S-A@N-term	0.000490373	1378.76	690.386	1378.76	690.386	2
1	351.62	351.62	73.96	sp|P18948|VIT6_CAEEL	Vitellogenin-6 OS=Caenorhabditis elegans GN=vit-6 PE=1 SV=5	2	99	AIVNGVCGQTPR	Carbamidomethyl(C)@7	cleaved G-A@N-term	-0.000941883	1270.64	636.329	1270.65	636.33	2
1	351.62	351.62	73.96	sp|P18948|VIT6_CAEEL	Vitellogenin-6 OS=Caenorhabditis elegans GN=vit-6 PE=1 SV=5	2	99	AIYNTPSEEK			0.00112534	1150.55	576.283	1150.55	576.283	2
1	351.62	351.62	73.96	sp|P18948|VIT6_CAEEL	Vitellogenin-6 OS=Caenorhabditis elegans GN=vit-6 PE=1 SV=5	2	99	AIYNTPSEEKR	Carbamyl@N-term	missed K-R@10	-0.00299432	1349.65	675.835	1349.66	675.836	2
1	351.62	351.62	73.96	sp|P18948|VIT6_CAEEL	Vitellogenin-6 OS=Caenorhabditis elegans GN=vit-6 PE=1 SV=5	2	99	ANNESPCEQTFSSR	Carbamidomethyl(C)@7	cleaved Y-A@N-term	-0.00423794	1625.67	813.842	1625.67	813.844	2
1	351.62	351.62	73.96	sp|P18948|VIT6_CAEEL	Vitellogenin-6 OS=Caenorhabditis elegans GN=vit-6 PE=1 SV=5	2	99	ASGSFQPTEFLSNLLEK			9.3501e-05	1866.94	934.476	1866.94	934.475	2
1	351.62	351.62	73.96	sp|P18948|VIT6_CAEEL	Vitellogenin-6 OS=Caenorhabditis elegans GN=vit-6 PE=1 SV=5	2	99	ASTHVLSLR		cleaved V-A@N-term	-0.00228653	982.554	492.284	982.556	492.285	2
1	351.62	351.62	73.96	sp|P18948|VIT6_CAEEL	Vitellogenin-6 OS=Caenorhabditis elegans GN=vit-6 PE=1 SV=5	2	99	ATINVEPR	Carbamyl@N-term		0.000388911	941.493	471.754	941.493	471.754	2
1	351.62	351.62	73.96	sp|P18948|VIT6_CAEEL	Vitellogenin-6 OS=Caenorhabditis elegans GN=vit-6 PE=1 SV=5	2	99	ATIQYVYPQTPR			-0.00104163	1435.75	718.88	1435.75	718.88	2
1	351.62	351.62	73.96	sp|P18948|VIT6_CAEEL	Vitellogenin-6 OS=Caenorhabditis elegans GN=vit-6 PE=1 SV=5	2	99	AVINMLQVN		cleaved N-I@C-term	-0.00255942	1000.54	501.275	1000.54	501.276	2
1	351.62	351.62	73.96	sp|P18948|VIT6_CAEEL	Vitellogenin-6 OS=Caenorhabditis elegans GN=vit-6 PE=1 SV=5	2	99	AVINMLQVNILK			-0.00148177	1354.8	678.407	1354.8	678.408	2
1	351.62	351.62	73.96	sp|P18948|VIT6_CAEEL	Vitellogenin-6 OS=Caenorhabditis elegans GN=vit-6 PE=1 SV=5	2	99	AVINMLQVNILKK		missed K-K@12	-0.000370971	1482.9	742.455	1482.9	742.455	2
1	351.62	351.62	73.96	sp|P18948|VIT6_CAEEL	Vitellogenin-6 OS=Caenorhabditis elegans GN=vit-6 PE=1 SV=5	2	99	CDKFDY	Carbamidomethyl(C)@1	missed K-F@3	0.000633297	846.322	424.168	846.322	424.168	2
1	351.62	351.62	73.96	sp|P18948|VIT6_CAEEL	Vitellogenin-6 OS=Caenorhabditis elegans GN=vit-6 PE=1 SV=5	2	99	DAENQENTIPK		cleaved Y-D@N-term	-0.00205801	1257.58	629.798	1257.58	629.799	2
1	351.62	351.62	73.96	sp|P18948|VIT6_CAEEL	Vitellogenin-6 OS=Caenorhabditis elegans GN=vit-6 PE=1 SV=5	2	99	DCQQTLEQDK	Carbamidomethyl(C)@2		-0.000180879	1263.54	632.777	1263.54	632.777	2
1	351.62	351.62	73.96	sp|P18948|VIT6_CAEEL	Vitellogenin-6 OS=Caenorhabditis elegans GN=vit-6 PE=1 SV=5	2	99	DDEPTEQVAIVER		cleaved Q-D@N-term	-0.0196128	1499.69	750.853	1499.71	750.862	2
1	351.62	351.62	73.96	sp|P18948|VIT6_CAEEL	Vitellogenin-6 OS=Caenorhabditis elegans GN=vit-6 PE=1 SV=5	2	99	DEPTEQVAIVER		cleaved D-D@N-term	0.000574923	1384.68	693.349	1384.68	693.349	2
1	351.62	351.62	73.96	sp|P18948|VIT6_CAEEL	Vitellogenin-6 OS=Caenorhabditis elegans GN=vit-6 PE=1 SV=5	2	99	DMDYAFLPIDADSIPEVVR			-0.00143902	2165.03	1083.52	2165.04	1083.52	2
1	351.62	351.62	73.96	sp|P18948|VIT6_CAEEL	Vitellogenin-6 OS=Caenorhabditis elegans GN=vit-6 PE=1 SV=5	2	99	ECNEEQLEQIYR	Carbamidomethyl(C)@2		-0.00139459	1609.7	805.859	1609.7	805.859	2
1	351.62	351.62	73.96	sp|P18948|VIT6_CAEEL	Vitellogenin-6 OS=Caenorhabditis elegans GN=vit-6 PE=1 SV=5	2	99	EESRREQDDEPTEQVAIVER		cleaved Y-E@N-term; missed R-R@4; missed R-E@5	0.000572413	2414.13	604.54	2414.13	604.54	4
1	351.62	351.62	73.96	sp|P18948|VIT6_CAEEL	Vitellogenin-6 OS=Caenorhabditis elegans GN=vit-6 PE=1 SV=5	2	99	EHQELLSMPVEFDYEHGLVR			0.00888231	2427.16	607.798	2427.15	607.795	4
1	351.62	351.62	73.96	sp|P18948|VIT6_CAEEL	Vitellogenin-6 OS=Caenorhabditis elegans GN=vit-6 PE=1 SV=5	2	99	EKYEGAEKSDNQEPTFSFTNVER		missed K-Y@2; missed K-S@8	0.00612445	2704.23	677.065	2704.23	677.064	4
1	351.62	351.62	73.96	sp|P18948|VIT6_CAEEL	Vitellogenin-6 OS=Caenorhabditis elegans GN=vit-6 PE=1 SV=5	2	99	EMFEKEENFQR		missed K-E@5	0.00281727	1485.66	496.227	1485.66	496.226	3
1	351.62	351.62	73.96	sp|P18948|VIT6_CAEEL	Vitellogenin-6 OS=Caenorhabditis elegans GN=vit-6 PE=1 SV=5	2	99	EPLAQWPEHK			0.00193032	1233.62	412.213	1233.61	412.212	3
1	351.62	351.62	73.96	sp|P18948|VIT6_CAEEL	Vitellogenin-6 OS=Caenorhabditis elegans GN=vit-6 PE=1 SV=5	2	99	EQDDEPTEQVAIVER			-0.981737	1755.83	586.284	1756.81	586.611	3
1	351.62	351.62	73.96	sp|P18948|VIT6_CAEEL	Vitellogenin-6 OS=Caenorhabditis elegans GN=vit-6 PE=1 SV=5	2	99	EQQWAQTGEEK		cleaved A-E@N-term	0.000191378	1332.59	667.305	1332.59	667.305	2
1	351.62	351.62	73.96	sp|P18948|VIT6_CAEEL	Vitellogenin-6 OS=Caenorhabditis elegans GN=vit-6 PE=1 SV=5	2	99	ESPCEQTFSSR	Carbamidomethyl(C)@4	cleaved N-E@N-term	0.000884002	1326.55	664.283	1326.55	664.283	2
1	351.62	351.62	73.96	sp|P18948|VIT6_CAEEL	Vitellogenin-6 OS=Caenorhabditis elegans GN=vit-6 PE=1 SV=5	2	99	ETEFYDAENQENTIPK			0.00654273	1926.85	964.435	1926.85	964.431	2
1	351.62	351.62	73.96	sp|P18948|VIT6_CAEEL	Vitellogenin-6 OS=Caenorhabditis elegans GN=vit-6 PE=1 SV=5	2	99	FAENDQPWSENIK			-0.00256055	1576.71	789.364	1576.72	789.365	2
1	351.62	351.62	73.96	sp|P18948|VIT6_CAEEL	Vitellogenin-6 OS=Caenorhabditis elegans GN=vit-6 PE=1 SV=5	2	99	FAENDQPWSENIKR		missed K-R@13	-0.000268716	1732.82	578.613	1732.82	578.613	3
1	351.62	351.62	73.96	sp|P18948|VIT6_CAEEL	Vitellogenin-6 OS=Caenorhabditis elegans GN=vit-6 PE=1 SV=5	2	99	FAQIGFTQK		cleaved Y-F@N-term	0.000938073	1038.55	520.283	1038.55	520.282	2
1	351.62	351.62	73.96	sp|P18948|VIT6_CAEEL	Vitellogenin-6 OS=Caenorhabditis elegans GN=vit-6 PE=1 SV=5	2	99	FATSQQESNSMK			-0.00211646	1356.6	679.305	1356.6	679.306	2
1	351.62	351.62	73.96	sp|P18948|VIT6_CAEEL	Vitellogenin-6 OS=Caenorhabditis elegans GN=vit-6 PE=1 SV=5	2	99	FDSDDVTVQFDGVNAR			-0.000969724	1783.8	595.607	1783.8	595.608	3
1	351.62	351.62	73.96	sp|P18948|VIT6_CAEEL	Vitellogenin-6 OS=Caenorhabditis elegans GN=vit-6 PE=1 SV=5	2	99	FEIKPEVVK			0.00151896	1087.63	544.822	1087.63	544.821	2
1	351.62	351.62	73.96	sp|P18948|VIT6_CAEEL	Vitellogenin-6 OS=Caenorhabditis elegans GN=vit-6 PE=1 SV=5	2	99	FEWLQNEK			0.0250517	1092.55	547.282	1092.52	547.269	2
1	351.62	351.62	73.96	sp|P18948|VIT6_CAEEL	Vitellogenin-6 OS=Caenorhabditis elegans GN=vit-6 PE=1 SV=5	2	99	FLHQAVLNTPVDTEIR			-0.000670576	1851.98	618.335	1851.98	618.335	3
1	351.62	351.62	73.96	sp|P18948|VIT6_CAEEL	Vitellogenin-6 OS=Caenorhabditis elegans GN=vit-6 PE=1 SV=5	2	99	GAIVNGVCGQTPR	Carbamidomethyl(C)@8	cleaved Y-G@N-term	0.00232489	1327.67	664.842	1327.67	664.841	2
1	351.62	351.62	73.96	sp|P18948|VIT6_CAEEL	Vitellogenin-6 OS=Caenorhabditis elegans GN=vit-6 PE=1 SV=5	2	99	GLEQIVVR	Carbamyl@N-term		0.00105172	955.546	478.78	955.545	478.78	2
1	351.62	351.62	73.96	sp|P18948|VIT6_CAEEL	Vitellogenin-6 OS=Caenorhabditis elegans GN=vit-6 PE=1 SV=5	2	99	GLEQIVVRG		cleaved G-K@C-term; missed R-G@8	-0.000748571	969.56	485.787	969.561	485.788	2
1	351.62	351.62	73.96	sp|P18948|VIT6_CAEEL	Vitellogenin-6 OS=Caenorhabditis elegans GN=vit-6 PE=1 SV=5	2	99	GQVTFELEPK	Carbamyl@N-term		0.00021193	1189.6	595.806	1189.6	595.806	2
1	351.62	351.62	73.96	sp|P18948|VIT6_CAEEL	Vitellogenin-6 OS=Caenorhabditis elegans GN=vit-6 PE=1 SV=5	2	99	IAMIQSR	Carbamyl@N-term	cleaved R-P@C-term	-0.00158729	860.452	431.233	860.454	431.234	2
1	351.62	351.62	73.96	sp|P18948|VIT6_CAEEL	Vitellogenin-6 OS=Caenorhabditis elegans GN=vit-6 PE=1 SV=5	2	99	IAMIQSRPVTF		cleaved F-T@C-term	-0.000632422	1261.68	631.85	1261.69	631.85	2
1	351.62	351.62	73.96	sp|P18948|VIT6_CAEEL	Vitellogenin-6 OS=Caenorhabditis elegans GN=vit-6 PE=1 SV=5	2	99	IAMIQSRPVTFTR			-0.00342059	1518.83	507.284	1518.83	507.285	3
1	351.62	351.62	73.96	sp|P18948|VIT6_CAEEL	Vitellogenin-6 OS=Caenorhabditis elegans GN=vit-6 PE=1 SV=5	2	99	IEQGEAELEAAHTVAR		cleaved Q-I@N-term	-0.00344617	1722.85	575.291	1722.85	575.292	3
1	351.62	351.62	73.96	sp|P18948|VIT6_CAEEL	Vitellogenin-6 OS=Caenorhabditis elegans GN=vit-6 PE=1 SV=5	2	99	IHLSALYR			-0.00305444	971.552	486.783	971.555	486.785	2
1	351.62	351.62	73.96	sp|P18948|VIT6_CAEEL	Vitellogenin-6 OS=Caenorhabditis elegans GN=vit-6 PE=1 SV=5	2	99	IILNEQHETTIR			-0.000530893	1465.79	489.603	1465.79	489.604	3
1	351.62	351.62	73.96	sp|P18948|VIT6_CAEEL	Vitellogenin-6 OS=Caenorhabditis elegans GN=vit-6 PE=1 SV=5	2	99	INTFDQVAYR			-4.37465e-05	1225.61	613.812	1225.61	613.812	2
1	351.62	351.62	73.96	sp|P18948|VIT6_CAEEL	Vitellogenin-6 OS=Caenorhabditis elegans GN=vit-6 PE=1 SV=5	2	99	IVDKLVQQFESASTR		missed K-L@4	-0.00377196	1719.91	574.311	1719.92	574.312	3
1	351.62	351.62	73.96	sp|P18948|VIT6_CAEEL	Vitellogenin-6 OS=Caenorhabditis elegans GN=vit-6 PE=1 SV=5	2	99	KFEWLQNEK		missed K-F@1	-0.00348235	1220.62	611.315	1220.62	611.317	2
1	351.62	351.62	73.96	sp|P18948|VIT6_CAEEL	Vitellogenin-6 OS=Caenorhabditis elegans GN=vit-6 PE=1 SV=5	2	99	KLLSNVQEK		missed K-L@1	-0.00151098	1057.61	529.813	1057.61	529.814	2
1	351.62	351.62	73.96	sp|P18948|VIT6_CAEEL	Vitellogenin-6 OS=Caenorhabditis elegans GN=vit-6 PE=1 SV=5	2	99	KNIAPLKASVAIK		missed K-N@1; missed K-A@7	-0.001671	1351.85	451.625	1351.86	451.626	3
1	351.62	351.62	73.96	sp|P18948|VIT6_CAEEL	Vitellogenin-6 OS=Caenorhabditis elegans GN=vit-6 PE=1 SV=5	2	99	LCESDVSSSFPALR	Carbamidomethyl(C)@2		-0.000443304	1566.73	784.375	1566.73	784.375	2
1	351.62	351.62	73.96	sp|P18948|VIT6_CAEEL	Vitellogenin-6 OS=Caenorhabditis elegans GN=vit-6 PE=1 SV=5	2	99	LDQYQTVVEYEFEPK		cleaved K-P@C-term	0.00134519	1886.9	944.455	1886.89	944.454	2
1	351.62	351.62	73.96	sp|P18948|VIT6_CAEEL	Vitellogenin-6 OS=Caenorhabditis elegans GN=vit-6 PE=1 SV=5	2	99	LDQYQTVVEYEFEPKPAQYFAR	Deamidated(Q)@5		0.00337397	2721.3	908.107	2721.3	908.106	3
1	351.62	351.62	73.96	sp|P18948|VIT6_CAEEL	Vitellogenin-6 OS=Caenorhabditis elegans GN=vit-6 PE=1 SV=5	2	99	LEIGDIER			-0.000329705	943.497	472.756	943.497	472.756	2
1	351.62	351.62	73.96	sp|P18948|VIT6_CAEEL	Vitellogenin-6 OS=Caenorhabditis elegans GN=vit-6 PE=1 SV=5	2	99	LLSNVQEK			-0.000856276	929.517	465.766	929.518	465.766	2
1	351.62	351.62	73.96	sp|P18948|VIT6_CAEEL	Vitellogenin-6 OS=Caenorhabditis elegans GN=vit-6 PE=1 SV=5	2	99	LLSNVQEKG		cleaved G-L@C-term; missed K-G@8	0.00177247	986.542	494.278	986.54	494.277	2
1	351.62	351.62	73.96	sp|P18948|VIT6_CAEEL	Vitellogenin-6 OS=Caenorhabditis elegans GN=vit-6 PE=1 SV=5	2	99	LNEQHETTIR		cleaved I-L@N-term	-0.00327251	1239.62	620.816	1239.62	620.818	2
1	351.62	351.62	73.96	sp|P18948|VIT6_CAEEL	Vitellogenin-6 OS=Caenorhabditis elegans GN=vit-6 PE=1 SV=5	2	99	LPIDADSIPEVVR		cleaved F-L@N-term	-0.00377731	1422.77	712.391	1422.77	712.393	2
1	351.62	351.62	73.96	sp|P18948|VIT6_CAEEL	Vitellogenin-6 OS=Caenorhabditis elegans GN=vit-6 PE=1 SV=5	2	99	LPTAQIHYQPR			0.00175236	1322.71	662.363	1322.71	662.362	2
1	351.62	351.62	73.96	sp|P18948|VIT6_CAEEL	Vitellogenin-6 OS=Caenorhabditis elegans GN=vit-6 PE=1 SV=5	2	99	LQSQVTLQWTDGNTVR			-0.0141416	1844.92	923.469	1844.94	923.476	2
1	351.62	351.62	73.96	sp|P18948|VIT6_CAEEL	Vitellogenin-6 OS=Caenorhabditis elegans GN=vit-6 PE=1 SV=5	2	99	LVQQFESASTR			-0.00223062	1264.64	633.327	1264.64	633.328	2
1	351.62	351.62	73.96	sp|P18948|VIT6_CAEEL	Vitellogenin-6 OS=Caenorhabditis elegans GN=vit-6 PE=1 SV=5	2	99	LVQQFESASTRYEK		missed R-Y@11	-0.000724083	1684.84	562.621	1684.84	562.621	3
1	351.62	351.62	73.96	sp|P18948|VIT6_CAEEL	Vitellogenin-6 OS=Caenorhabditis elegans GN=vit-6 PE=1 SV=5	2	99	MEVEAVCNNDFHFCK	Carbamidomethyl(C)@7; Carbamidomethyl(C)@14		-0.00436826	1898.77	633.931	1898.78	633.932	3
1	351.62	351.62	73.96	sp|P18948|VIT6_CAEEL	Vitellogenin-6 OS=Caenorhabditis elegans GN=vit-6 PE=1 SV=5	2	99	MFSLMAK			0.00116613	826.409	414.212	826.408	414.211	2
1	351.62	351.62	73.96	sp|P18948|VIT6_CAEEL	Vitellogenin-6 OS=Caenorhabditis elegans GN=vit-6 PE=1 SV=5	2	99	MNWEDKVVIR	Oxidation(M)@1	missed K-V@6	0.00083511	1304.66	435.892	1304.65	435.892	3
1	351.62	351.62	73.96	sp|P18948|VIT6_CAEEL	Vitellogenin-6 OS=Caenorhabditis elegans GN=vit-6 PE=1 SV=5	2	99	MPTISSIR			-0.000922694	903.484	452.749	903.485	452.75	2
1	351.62	351.62	73.96	sp|P18948|VIT6_CAEEL	Vitellogenin-6 OS=Caenorhabditis elegans GN=vit-6 PE=1 SV=5	2	99	NIAPLKASVAIK		missed K-A@6	-4.03821e-05	1223.76	408.927	1223.76	408.927	3
1	351.62	351.62	73.96	sp|P18948|VIT6_CAEEL	Vitellogenin-6 OS=Caenorhabditis elegans GN=vit-6 PE=1 SV=5	2	99	NIQESSFR			0.00180365	979.474	490.744	979.472	490.743	2
1	351.62	351.62	73.96	sp|P18948|VIT6_CAEEL	Vitellogenin-6 OS=Caenorhabditis elegans GN=vit-6 PE=1 SV=5	2	99	NLRDQPQMEER		missed R-D@3	-0.0027804	1414.66	472.56	1414.66	472.561	3
1	351.62	351.62	73.96	sp|P18948|VIT6_CAEEL	Vitellogenin-6 OS=Caenorhabditis elegans GN=vit-6 PE=1 SV=5	2	99	NNESPCEQTFSSR	Carbamidomethyl(C)@6	cleaved A-N@N-term	-0.00272853	1554.63	778.324	1554.64	778.326	2
1	351.62	351.62	73.96	sp|P18948|VIT6_CAEEL	Vitellogenin-6 OS=Caenorhabditis elegans GN=vit-6 PE=1 SV=5	2	99	NQEEEKDQEMNYEESR		missed K-D@6	0.00480607	2056.83	686.618	2056.83	686.617	3
1	351.62	351.62	73.96	sp|P18948|VIT6_CAEEL	Vitellogenin-6 OS=Caenorhabditis elegans GN=vit-6 PE=1 SV=5	2	99	NQEEEKDQEMNYEESRREQDDEPTEQVAIVER	Phospho(S)@15	missed K-D@6; missed R-R@16; missed R-E@17	-0.00429701	4031.69	1008.93	4031.7	1008.93	4
1	351.62	351.62	73.96	sp|P18948|VIT6_CAEEL	Vitellogenin-6 OS=Caenorhabditis elegans GN=vit-6 PE=1 SV=5	2	99	NQFTPCYSVLAK	Carbamidomethyl(C)@6		-0.00675286	1426.68	476.569	1426.69	476.571	3
1	351.62	351.62	73.96	sp|P18948|VIT6_CAEEL	Vitellogenin-6 OS=Caenorhabditis elegans GN=vit-6 PE=1 SV=5	2	99	NQQCGLCGHYDN	Carbamidomethyl(C)@4; Carbamidomethyl(C)@7	cleaved N-E@C-term	0.00377214	1464.55	733.285	1464.55	733.283	2
1	351.62	351.62	73.96	sp|P18948|VIT6_CAEEL	Vitellogenin-6 OS=Caenorhabditis elegans GN=vit-6 PE=1 SV=5	2	99	NQQCGLCGHYDNEK	Carbamidomethyl(C)@4; Carbamidomethyl(C)@7		0.00594055	1721.69	574.905	1721.69	574.904	3
1	351.62	351.62	73.96	sp|P18948|VIT6_CAEEL	Vitellogenin-6 OS=Caenorhabditis elegans GN=vit-6 PE=1 SV=5	2	99	NQQCGLCGHYDNEKETEFYDAENQENTIPK	Carbamidomethyl(C)@4; Carbamidomethyl(C)@7	missed K-E@14	-0.000316187	3630.53	908.639	3630.53	908.639	4
1	351.62	351.62	73.96	sp|P18948|VIT6_CAEEL	Vitellogenin-6 OS=Caenorhabditis elegans GN=vit-6 PE=1 SV=5	2	99	NSRYEQKPVMEK		missed R-Y@3	0.00774904	1507.75	503.592	1507.75	503.589	3
1	351.62	351.62	73.96	sp|P18948|VIT6_CAEEL	Vitellogenin-6 OS=Caenorhabditis elegans GN=vit-6 PE=1 SV=5	2	99	NTLKFDSDDVTVQFDGVNAR		missed K-F@4	-0.0244946	2240.05	747.689	2240.07	747.698	3
1	351.62	351.62	73.96	sp|P18948|VIT6_CAEEL	Vitellogenin-6 OS=Caenorhabditis elegans GN=vit-6 PE=1 SV=5	2	99	QANCVVKSTK	Carbamidomethyl(C)@4; Formyl(K)@7	missed K-S@7	-0.00198334	1161.58	581.797	1161.58	581.798	2
1	351.62	351.62	73.96	sp|P18948|VIT6_CAEEL	Vitellogenin-6 OS=Caenorhabditis elegans GN=vit-6 PE=1 SV=5	2	99	QEPTFSFTNVER		cleaved N-Q@N-term	-0.00432203	1453.68	727.847	1453.68	727.849	2
1	351.62	351.62	73.96	sp|P18948|VIT6_CAEEL	Vitellogenin-6 OS=Caenorhabditis elegans GN=vit-6 PE=1 SV=5	2	99	QHEICFTQKPVLR	Gln->pyro-Glu@N-term; Carbamidomethyl(C)@5		0.000529163	1637.84	546.952	1637.83	546.952	3
1	351.62	351.62	73.96	sp|P18948|VIT6_CAEEL	Vitellogenin-6 OS=Caenorhabditis elegans GN=vit-6 PE=1 SV=5	2	99	QIEQAPEHET		cleaved T-L@C-term	-0.000767624	1180.54	591.275	1180.54	591.275	2
1	351.62	351.62	73.96	sp|P18948|VIT6_CAEEL	Vitellogenin-6 OS=Caenorhabditis elegans GN=vit-6 PE=1 SV=5	2	99	QIEQAPEHETLLEASR			0.00159744	1849.92	617.647	1849.92	617.646	3
1	351.62	351.62	73.96	sp|P18948|VIT6_CAEEL	Vitellogenin-6 OS=Caenorhabditis elegans GN=vit-6 PE=1 SV=5	2	99	QIEQGEAELEAAHT		cleaved T-V@C-term	0.00126732	1524.71	763.361	1524.71	763.36	2
1	351.62	351.62	73.96	sp|P18948|VIT6_CAEEL	Vitellogenin-6 OS=Caenorhabditis elegans GN=vit-6 PE=1 SV=5	2	99	QIEQGEAELEAAHTVAR			0.00114131	1850.91	617.978	1850.91	617.978	3
1	351.62	351.62	73.96	sp|P18948|VIT6_CAEEL	Vitellogenin-6 OS=Caenorhabditis elegans GN=vit-6 PE=1 SV=5	2	99	QLPQWTENKVEMIK		missed K-V@9	0.000725877	1742.9	581.975	1742.9	581.975	3
1	351.62	351.62	73.96	sp|P18948|VIT6_CAEEL	Vitellogenin-6 OS=Caenorhabditis elegans GN=vit-6 PE=1 SV=5	2	99	QLPQWTENKVEMIKK		missed K-V@9; missed K-K@14	0.00460534	1871	468.758	1871	468.757	4
1	351.62	351.62	73.96	sp|P18948|VIT6_CAEEL	Vitellogenin-6 OS=Caenorhabditis elegans GN=vit-6 PE=1 SV=5	2	99	QLSQSLDR	Gln->pyro-Glu@N-term		0.000423295	928.462	465.238	928.461	465.238	2
1	351.62	351.62	73.96	sp|P18948|VIT6_CAEEL	Vitellogenin-6 OS=Caenorhabditis elegans GN=vit-6 PE=1 SV=5	2	99	QLSQSLDREYPQIR		missed R-E@8	-0.006801	1731.88	578.302	1731.89	578.304	3
1	351.62	351.62	73.96	sp|P18948|VIT6_CAEEL	Vitellogenin-6 OS=Caenorhabditis elegans GN=vit-6 PE=1 SV=5	2	99	QSCWLTYGAIVNGVCGQTPR	Carbamidomethyl(C)@3; Carbamidomethyl(C)@15		-0.00270931	2266.06	756.361	2266.06	756.361	3
1	351.62	351.62	73.96	sp|P18948|VIT6_CAEEL	Vitellogenin-6 OS=Caenorhabditis elegans GN=vit-6 PE=1 SV=5	2	99	QSSEQDPHAFVYIR	Gln->pyro-Glu@N-term		-0.000531127	1658.77	830.391	1658.77	830.392	2
1	351.62	351.62	73.96	sp|P18948|VIT6_CAEEL	Vitellogenin-6 OS=Caenorhabditis elegans GN=vit-6 PE=1 SV=5	2	99	QYNIIWLNK	Gln->pyro-Glu@N-term		0.0109366	1173.63	587.822	1173.62	587.816	2
1	351.62	351.62	73.96	sp|P18948|VIT6_CAEEL	Vitellogenin-6 OS=Caenorhabditis elegans GN=vit-6 PE=1 SV=5	2	99	QYPEPIEMTYMLPAHK	Gln->pyro-Glu@N-term		-0.00240316	1929.9	965.956	1929.9	965.958	2
1	351.62	351.62	73.96	sp|P18948|VIT6_CAEEL	Vitellogenin-6 OS=Caenorhabditis elegans GN=vit-6 PE=1 SV=5	2	99	REPLAQWPEHK		missed R-E@1	-0.00348567	1389.71	464.245	1389.72	464.246	3
1	351.62	351.62	73.96	sp|P18948|VIT6_CAEEL	Vitellogenin-6 OS=Caenorhabditis elegans GN=vit-6 PE=1 SV=5	2	99	REQDDEPTEQVAIVER		missed R-E@1	0.00308168	1912.92	638.646	1912.91	638.645	3
1	351.62	351.62	73.96	sp|P18948|VIT6_CAEEL	Vitellogenin-6 OS=Caenorhabditis elegans GN=vit-6 PE=1 SV=5	2	99	RVPTPMGLPVQFTSK		missed R-V@1	0.00452414	1656.91	415.234	1656.9	415.233	4
1	351.62	351.62	73.96	sp|P18948|VIT6_CAEEL	Vitellogenin-6 OS=Caenorhabditis elegans GN=vit-6 PE=1 SV=5	2	99	SAGLPVPSTPQGISR		cleaved L-S@N-term	-0.00294475	1465.79	733.9	1465.79	733.902	2
1	351.62	351.62	73.96	sp|P18948|VIT6_CAEEL	Vitellogenin-6 OS=Caenorhabditis elegans GN=vit-6 PE=1 SV=5	2	99	SDNQEPTFSFTNVER			0.000456588	1769.79	885.9	1769.79	885.9	2
1	351.62	351.62	73.96	sp|P18948|VIT6_CAEEL	Vitellogenin-6 OS=Caenorhabditis elegans GN=vit-6 PE=1 SV=5	2	99	SGSFQPTEFLSNLLEK	Formyl@N-term	cleaved A-S@N-term	-0.000790893	1823.89	912.954	1823.89	912.954	2
1	351.62	351.62	73.96	sp|P18948|VIT6_CAEEL	Vitellogenin-6 OS=Caenorhabditis elegans GN=vit-6 PE=1 SV=5	2	99	SIYFNTLALAGTR			-0.00239824	1425.76	713.887	1425.76	713.888	2
1	351.62	351.62	73.96	sp|P18948|VIT6_CAEEL	Vitellogenin-6 OS=Caenorhabditis elegans GN=vit-6 PE=1 SV=5	2	99	SQHLFAPISEK			0.000157892	1255.66	628.835	1255.66	628.835	2
1	351.62	351.62	73.96	sp|P18948|VIT6_CAEEL	Vitellogenin-6 OS=Caenorhabditis elegans GN=vit-6 PE=1 SV=5	2	99	SYANNESPCEQTFSSR	Carbamidomethyl(C)@9		0.00105268	1875.77	938.893	1875.77	938.892	2
1	351.62	351.62	73.96	sp|P18948|VIT6_CAEEL	Vitellogenin-6 OS=Caenorhabditis elegans GN=vit-6 PE=1 SV=5	2	99	SYLYKDSK		missed K-D@5	0.00137404	1002.5	502.259	1002.5	502.258	2
1	351.62	351.62	73.96	sp|P18948|VIT6_CAEEL	Vitellogenin-6 OS=Caenorhabditis elegans GN=vit-6 PE=1 SV=5	2	99	TEEGLICR	Carbamidomethyl(C)@7		0.00417635	976.469	489.242	976.465	489.24	2
1	351.62	351.62	73.96	sp|P18948|VIT6_CAEEL	Vitellogenin-6 OS=Caenorhabditis elegans GN=vit-6 PE=1 SV=5	2	99	TLANAGLDL		cleaved L-S@C-term	-0.00347303	886.472	444.243	886.476	444.245	2
1	351.62	351.62	73.96	sp|P18948|VIT6_CAEEL	Vitellogenin-6 OS=Caenorhabditis elegans GN=vit-6 PE=1 SV=5	2	99	TLANAGLDLSVYPLEK			-0.00157422	1702.91	568.645	1702.91	568.645	3
1	351.62	351.62	73.96	sp|P18948|VIT6_CAEEL	Vitellogenin-6 OS=Caenorhabditis elegans GN=vit-6 PE=1 SV=5	2	99	TLEGECEVLYTVEEIK	Carbamidomethyl(C)@6		-0.00101439	1910.92	956.466	1910.92	956.466	2
1	351.62	351.62	73.96	sp|P18948|VIT6_CAEEL	Vitellogenin-6 OS=Caenorhabditis elegans GN=vit-6 PE=1 SV=5	2	99	TLEGECEVLYTVEEIKK	Carbamidomethyl(C)@6	missed K-K@16	0.00234111	2039.02	680.679	2039.01	680.678	3
1	351.62	351.62	73.96	sp|P18948|VIT6_CAEEL	Vitellogenin-6 OS=Caenorhabditis elegans GN=vit-6 PE=1 SV=5	2	99	TLEGECEVLYTVEEIKKEDEQR	Carbamidomethyl(C)@6	missed K-K@16; missed K-E@17	0.00961052	2696.29	675.081	2696.29	675.079	4
1	351.62	351.62	73.96	sp|P18948|VIT6_CAEEL	Vitellogenin-6 OS=Caenorhabditis elegans GN=vit-6 PE=1 SV=5	2	99	TLNTMELIYAGEK		cleaved F-T@N-term	-0.00662886	1481.74	741.876	1481.74	741.879	2
1	351.62	351.62	73.96	sp|P18948|VIT6_CAEEL	Vitellogenin-6 OS=Caenorhabditis elegans GN=vit-6 PE=1 SV=5	2	99	TLVDMRYPSLAIAEDIAR	Oxidation(M)@5	missed R-Y@6	0.00274465	2049.06	684.027	2049.06	684.026	3
1	351.62	351.62	73.96	sp|P18948|VIT6_CAEEL	Vitellogenin-6 OS=Caenorhabditis elegans GN=vit-6 PE=1 SV=5	2	99	TMELIYAGEK		cleaved N-T@N-term	0.00129892	1153.57	577.792	1153.57	577.792	2
1	351.62	351.62	73.96	sp|P18948|VIT6_CAEEL	Vitellogenin-6 OS=Caenorhabditis elegans GN=vit-6 PE=1 SV=5	2	99	TPVDTEIR		cleaved N-T@N-term	-0.000983141	929.481	465.748	929.482	465.748	2
1	351.62	351.62	73.96	sp|P18948|VIT6_CAEEL	Vitellogenin-6 OS=Caenorhabditis elegans GN=vit-6 PE=1 SV=5	2	99	TQAIESFR			-0.000948583	950.481	476.248	950.482	476.248	2
1	351.62	351.62	73.96	sp|P18948|VIT6_CAEEL	Vitellogenin-6 OS=Caenorhabditis elegans GN=vit-6 PE=1 SV=5	2	99	TQIRGEELK		missed R-G@4	-0.00167114	1072.59	537.3	1072.59	537.301	2
1	351.62	351.62	73.96	sp|P18948|VIT6_CAEEL	Vitellogenin-6 OS=Caenorhabditis elegans GN=vit-6 PE=1 SV=5	2	99	TQYPWTSR			-0.000225513	1037.49	519.754	1037.49	519.754	2
1	351.62	351.62	73.96	sp|P18948|VIT6_CAEEL	Vitellogenin-6 OS=Caenorhabditis elegans GN=vit-6 PE=1 SV=5	2	99	TRFATSQQESN		cleaved N-S@C-term; missed R-F@2	0.00100988	1267.58	634.797	1267.58	634.797	2
1	351.62	351.62	73.96	sp|P18948|VIT6_CAEEL	Vitellogenin-6 OS=Caenorhabditis elegans GN=vit-6 PE=1 SV=5	2	99	TRFATSQQESNSMK	Oxidation(M)@13	missed R-F@2	0.00555677	1629.75	544.256	1629.74	544.255	3
1	351.62	351.62	73.96	sp|P18948|VIT6_CAEEL	Vitellogenin-6 OS=Caenorhabditis elegans GN=vit-6 PE=1 SV=5	2	99	TSELVYNQESEWAEQQWAQTGEEK			-0.00142114	2869.27	957.429	2869.27	957.43	3
1	351.62	351.62	73.96	sp|P18948|VIT6_CAEEL	Vitellogenin-6 OS=Caenorhabditis elegans GN=vit-6 PE=1 SV=5	2	99	TSVYCLPSSNSWAR	Carbamidomethyl(C)@5	cleaved V-T@N-term	0.000919667	1626.75	814.381	1626.75	814.38	2
1	351.62	351.62	73.96	sp|P18948|VIT6_CAEEL	Vitellogenin-6 OS=Caenorhabditis elegans GN=vit-6 PE=1 SV=5	2	99	TVEELKEQK		missed K-E@6	-0.00185495	1102.59	552.3	1102.59	552.301	2
1	351.62	351.62	73.96	sp|P18948|VIT6_CAEEL	Vitellogenin-6 OS=Caenorhabditis elegans GN=vit-6 PE=1 SV=5	2	99	VASTHVLSLR			-0.000960592	1081.62	541.819	1081.62	541.819	2
1	351.62	351.62	73.96	sp|P18948|VIT6_CAEEL	Vitellogenin-6 OS=Caenorhabditis elegans GN=vit-6 PE=1 SV=5	2	99	VEELKEQK		cleaved T-V@N-term; missed K-E@5	-0.00212662	1001.54	501.776	1001.54	501.777	2
1	351.62	351.62	73.96	sp|P18948|VIT6_CAEEL	Vitellogenin-6 OS=Caenorhabditis elegans GN=vit-6 PE=1 SV=5	2	99	VFVQKNGVK	Deamidated(N)@6	missed K-N@5	-0.0175377	1018.56	510.289	1018.58	510.298	2
1	351.62	351.62	73.96	sp|P18948|VIT6_CAEEL	Vitellogenin-6 OS=Caenorhabditis elegans GN=vit-6 PE=1 SV=5	2	99	VICPIAEVGTK	Carbamidomethyl(C)@3		-0.000998329	1185.64	593.828	1185.64	593.829	2
1	351.62	351.62	73.96	sp|P18948|VIT6_CAEEL	Vitellogenin-6 OS=Caenorhabditis elegans GN=vit-6 PE=1 SV=5	2	99	VLMPVYLNR			-0.00164217	1103.61	552.814	1103.62	552.815	2
1	351.62	351.62	73.96	sp|P18948|VIT6_CAEEL	Vitellogenin-6 OS=Caenorhabditis elegans GN=vit-6 PE=1 SV=5	2	99	VLRECNEEQLEQIYR	Carbamidomethyl(C)@5	missed R-E@3	-0.00378559	1977.95	660.325	1977.96	660.327	3
1	351.62	351.62	73.96	sp|P18948|VIT6_CAEEL	Vitellogenin-6 OS=Caenorhabditis elegans GN=vit-6 PE=1 SV=5	2	99	VNGEEIEYQPESEIEK	Ammonia-loss(N)@2		0.00431422	1874.85	938.431	1874.84	938.428	2
1	351.62	351.62	73.96	sp|P18948|VIT6_CAEEL	Vitellogenin-6 OS=Caenorhabditis elegans GN=vit-6 PE=1 SV=5	2	99	VNGEEIEYQPESEIEKK	Ammonia-loss(N)@2	missed K-K@16	-0.00224996	2002.94	1002.48	2002.94	1002.48	2
1	351.62	351.62	73.96	sp|P18948|VIT6_CAEEL	Vitellogenin-6 OS=Caenorhabditis elegans GN=vit-6 PE=1 SV=5	2	99	VPTPMGLPVQFTSK			0.00152047	1500.8	751.409	1500.8	751.408	2
1	351.62	351.62	73.96	sp|P18948|VIT6_CAEEL	Vitellogenin-6 OS=Caenorhabditis elegans GN=vit-6 PE=1 SV=5	2	99	VQGTLNRPTS		cleaved S-V@C-term	0.00195208	1071.57	536.792	1071.57	536.791	2
1	351.62	351.62	73.96	sp|P18948|VIT6_CAEEL	Vitellogenin-6 OS=Caenorhabditis elegans GN=vit-6 PE=1 SV=5	2	99	VQGTLNRPTSVR			-0.00203673	1326.73	443.252	1326.74	443.253	3
1	351.62	351.62	73.96	sp|P18948|VIT6_CAEEL	Vitellogenin-6 OS=Caenorhabditis elegans GN=vit-6 PE=1 SV=5	2	99	VQSLLNNIPFSSQEIDR			0.00190008	1959.01	654.01	1959.01	654.009	3
1	351.62	351.62	73.96	sp|P18948|VIT6_CAEEL	Vitellogenin-6 OS=Caenorhabditis elegans GN=vit-6 PE=1 SV=5	2	99	VQSLLNNIPFSSQEIDRFESVYGK		missed R-F@17	0.00361238	2769.4	693.357	2769.4	693.357	4
1	351.62	351.62	73.96	sp|P18948|VIT6_CAEEL	Vitellogenin-6 OS=Caenorhabditis elegans GN=vit-6 PE=1 SV=5	2	99	VTIQQFVDK			-0.00166297	1076.58	539.3	1076.59	539.301	2
1	351.62	351.62	73.96	sp|P18948|VIT6_CAEEL	Vitellogenin-6 OS=Caenorhabditis elegans GN=vit-6 PE=1 SV=5	2	99	VTIQQFVDKVQSR		missed K-V@9	-0.000904366	1546.85	516.623	1546.85	516.623	3
1	351.62	351.62	73.96	sp|P18948|VIT6_CAEEL	Vitellogenin-6 OS=Caenorhabditis elegans GN=vit-6 PE=1 SV=5	2	99	VVYGENEIEMYK			-0.000698093	1472.69	737.35	1472.69	737.35	2
1	351.62	351.62	73.96	sp|P18948|VIT6_CAEEL	Vitellogenin-6 OS=Caenorhabditis elegans GN=vit-6 PE=1 SV=5	2	99	VVYGENEIEMYKTEEGLICR	Carbamidomethyl(C)@19	missed K-T@12	0.0108204	2431.15	811.391	2431.14	811.387	3
1	351.62	351.62	73.96	sp|P18948|VIT6_CAEEL	Vitellogenin-6 OS=Caenorhabditis elegans GN=vit-6 PE=1 SV=5	2	99	VYQHVAK			0.00142992	843.462	422.738	843.46	422.737	2
1	351.62	351.62	73.96	sp|P18948|VIT6_CAEEL	Vitellogenin-6 OS=Caenorhabditis elegans GN=vit-6 PE=1 SV=5	2	99	YANNESPCEQTFSSR	Carbamidomethyl(C)@8	cleaved S-Y@N-term	-0.00243278	1788.74	597.252	1788.74	597.253	3
1	351.62	351.62	73.96	sp|P18948|VIT6_CAEEL	Vitellogenin-6 OS=Caenorhabditis elegans GN=vit-6 PE=1 SV=5	2	99	YEGAEKSDNQEPTFSFTNVER		missed K-S@6	0.00358688	2447.09	816.704	2447.09	816.703	3
1	351.62	351.62	73.96	sp|P18948|VIT6_CAEEL	Vitellogenin-6 OS=Caenorhabditis elegans GN=vit-6 PE=1 SV=5	2	99	YEQKPVMEK			0.000435269	1150.57	576.292	1150.57	576.292	2
1	351.62	351.62	73.96	sp|P18948|VIT6_CAEEL	Vitellogenin-6 OS=Caenorhabditis elegans GN=vit-6 PE=1 SV=5	2	99	YLEAEPEY		cleaved Y-D@C-term	0.00117812	1012.44	507.227	1012.44	507.227	2
1	351.62	351.62	73.96	sp|P18948|VIT6_CAEEL	Vitellogenin-6 OS=Caenorhabditis elegans GN=vit-6 PE=1 SV=5	2	99	YLEAEPEYDEEEHR			0.00414863	1807.76	603.593	1807.75	603.592	3
1	351.62	351.62	73.96	sp|P18948|VIT6_CAEEL	Vitellogenin-6 OS=Caenorhabditis elegans GN=vit-6 PE=1 SV=5	2	99	YLEAEPEYDEEEHREQITK		missed R-E@14	0.000667538	2407.08	602.778	2407.08	602.778	4
1	351.62	351.62	73.96	sp|P18948|VIT6_CAEEL	Vitellogenin-6 OS=Caenorhabditis elegans GN=vit-6 PE=1 SV=5	2	99	YLFNGQLSAGLPVPSTPQGISR			0.00116404	2301.21	768.078	2301.21	768.078	3
1	351.62	351.62	73.96	sp|P18948|VIT6_CAEEL	Vitellogenin-6 OS=Caenorhabditis elegans GN=vit-6 PE=1 SV=5	2	99	YNTPSEEKR		cleaved I-Y@N-term; missed K-R@8	0.0015874	1122.53	562.273	1122.53	562.273	2
1	351.62	351.62	73.96	sp|P18948|VIT6_CAEEL	Vitellogenin-6 OS=Caenorhabditis elegans GN=vit-6 PE=1 SV=5	2	99	YPSLAIAEDIAR			-0.00151364	1317.69	659.853	1317.69	659.854	2
1	351.62	351.62	73.96	sp|P18948|VIT6_CAEEL	Vitellogenin-6 OS=Caenorhabditis elegans GN=vit-6 PE=1 SV=5	2	99	YWNMVQAYLR	Oxidation(M)@4		0.000302695	1358.64	680.33	1358.64	680.329	2
1	351.62	351.62	73.96	sp|P18948|VIT6_CAEEL	Vitellogenin-6 OS=Caenorhabditis elegans GN=vit-6 PE=1 SV=5	1.92082	99	QANCVVK	Gln->pyro-Glu@N-term; Carbamidomethyl(C)@4		0.00127096	800.386	401.2	800.385	401.2	2
1	351.62	351.62	73.96	sp|P18948|VIT6_CAEEL	Vitellogenin-6 OS=Caenorhabditis elegans GN=vit-6 PE=1 SV=5	1.85387	99	HQLVSAFTLN		cleaved N-T@C-term	0.0140926	1128.61	565.311	1128.59	565.304	2
1	351.62	351.62	73.96	sp|P18948|VIT6_CAEEL	Vitellogenin-6 OS=Caenorhabditis elegans GN=vit-6 PE=1 SV=5	1.82391	99	TQAIESFRR		missed R-R@8	-0.0012383	1106.58	554.298	1106.58	554.299	2
1	351.62	351.62	73.96	sp|P18948|VIT6_CAEEL	Vitellogenin-6 OS=Caenorhabditis elegans GN=vit-6 PE=1 SV=5	1.79588	99	QLPQWTENK			-0.000289854	1142.57	572.293	1142.57	572.293	2
1	351.62	351.62	73.96	sp|P18948|VIT6_CAEEL	Vitellogenin-6 OS=Caenorhabditis elegans GN=vit-6 PE=1 SV=5	1.69897	99	IAMIQSRP		cleaved P-V@C-term	0.000498878	914.501	458.258	914.501	458.258	2
1	351.62	351.62	73.96	sp|P18948|VIT6_CAEEL	Vitellogenin-6 OS=Caenorhabditis elegans GN=vit-6 PE=1 SV=5	1.61979	99	DYAFLPIDADSIPEVVR		cleaved M-D@N-term	0.00390085	1918.97	640.664	1918.97	640.663	3
1	351.62	351.62	73.96	sp|P18948|VIT6_CAEEL	Vitellogenin-6 OS=Caenorhabditis elegans GN=vit-6 PE=1 SV=5	1.35655	99	SIYFNTL		cleaved L-A@C-term	0.00120842	856.434	429.224	856.433	429.224	2
1	351.62	351.62	73.96	sp|P18948|VIT6_CAEEL	Vitellogenin-6 OS=Caenorhabditis elegans GN=vit-6 PE=1 SV=5	1.07572	99	NQQCGLCGHYDNEKE	Carbamidomethyl(C)@4; Carbamidomethyl(C)@7	cleaved E-T@C-term; missed K-E@14	0.0107723	1850.74	617.921	1850.73	617.918	3
1	351.62	351.62	73.96	sp|P18948|VIT6_CAEEL	Vitellogenin-6 OS=Caenorhabditis elegans GN=vit-6 PE=1 SV=5	1.05552	99	AVLNTPVDTEIR		cleaved Q-A@N-term	-0.00173495	1326.71	664.364	1326.71	664.364	2
1	351.62	351.62	73.96	sp|P18948|VIT6_CAEEL	Vitellogenin-6 OS=Caenorhabditis elegans GN=vit-6 PE=1 SV=5	0.995679	99	VELPFRLP		cleaved P-T@C-term; missed R-L@6	0.000636737	969.565	485.79	969.565	485.79	2
1	351.62	351.62	73.96	sp|P18948|VIT6_CAEEL	Vitellogenin-6 OS=Caenorhabditis elegans GN=vit-6 PE=1 SV=5	0.832683	99	TPMETTVLER		cleaved E-T@N-term	-0.00117224	1175.58	588.799	1175.59	588.8	2
1	351.62	351.62	73.96	sp|P18948|VIT6_CAEEL	Vitellogenin-6 OS=Caenorhabditis elegans GN=vit-6 PE=1 SV=5	0.730487	99	QQPQHIR	Gln->pyro-Glu@N-term; Deamidated(Q)@4		0.0191983	889.46	445.737	889.441	445.728	2
1	351.62	351.62	73.96	sp|P18948|VIT6_CAEEL	Vitellogenin-6 OS=Caenorhabditis elegans GN=vit-6 PE=1 SV=5	0.725842	99	IDADSIPEVVR		cleaved P-I@N-term	0.00315327	1212.64	607.326	1212.64	607.325	2
1	351.62	351.62	73.96	sp|P18948|VIT6_CAEEL	Vitellogenin-6 OS=Caenorhabditis elegans GN=vit-6 PE=1 SV=5	0.596879	99	NAGLDLSVYPLEK		cleaved A-N@N-term	0.00323782	1417.75	709.881	1417.75	709.88	2
1	351.62	351.62	73.96	sp|P18948|VIT6_CAEEL	Vitellogenin-6 OS=Caenorhabditis elegans GN=vit-6 PE=1 SV=5	0.407823	99	PAQYFAR	Carbamidomethyl@N-term	cleaved K-P@N-term	-0.000863471	908.45	455.232	908.45	455.233	2
1	351.62	351.62	73.96	sp|P18948|VIT6_CAEEL	Vitellogenin-6 OS=Caenorhabditis elegans GN=vit-6 PE=1 SV=5	0.293282	99	IAMIQSRPV		cleaved V-T@C-term	-0.000184869	1013.57	507.792	1013.57	507.792	2
1	351.62	351.62	73.96	sp|P18948|VIT6_CAEEL	Vitellogenin-6 OS=Caenorhabditis elegans GN=vit-6 PE=1 SV=5	0.193142	99	KNIAPLK	Formyl(K)@1	missed K-N@1	-0.00107849	810.495	406.255	810.496	406.255	2
1	351.62	351.62	73.96	sp|P18948|VIT6_CAEEL	Vitellogenin-6 OS=Caenorhabditis elegans GN=vit-6 PE=1 SV=5	0.109579	99	RECNEEQLEQIYR	Carbamidomethyl(C)@3	cleaved L-R@N-term; missed R-E@1	-1.02538	1764.78	589.267	1765.81	589.609	3
1	351.62	351.62	73.96	sp|P18948|VIT6_CAEEL	Vitellogenin-6 OS=Caenorhabditis elegans GN=vit-6 PE=1 SV=5	0	99	AENQENTIPK		cleaved D-A@N-term	0.00268763	1142.56	572.287	1142.56	572.286	2
1	351.62	351.62	73.96	sp|P18948|VIT6_CAEEL	Vitellogenin-6 OS=Caenorhabditis elegans GN=vit-6 PE=1 SV=5	0	99	AENQENTIPK		cleaved D-A@N-term	-0.00188116	1142.55	572.285	1142.56	572.286	2
1	351.62	351.62	73.96	sp|P18948|VIT6_CAEEL	Vitellogenin-6 OS=Caenorhabditis elegans GN=vit-6 PE=1 SV=5	0	99	AENQENTIPK		cleaved D-A@N-term	-0.00493288	1142.55	572.283	1142.56	572.286	2
1	351.62	351.62	73.96	sp|P18948|VIT6_CAEEL	Vitellogenin-6 OS=Caenorhabditis elegans GN=vit-6 PE=1 SV=5	0	99	AENQENTIPK		cleaved D-A@N-term	0.0013136	1142.56	572.286	1142.56	572.286	2
1	351.62	351.62	73.96	sp|P18948|VIT6_CAEEL	Vitellogenin-6 OS=Caenorhabditis elegans GN=vit-6 PE=1 SV=5	0	99	AFLPIDADSIPEVVR		cleaved Y-A@N-term	-0.0139199	1640.86	821.439	1640.88	821.446	2
1	351.62	351.62	73.96	sp|P18948|VIT6_CAEEL	Vitellogenin-6 OS=Caenorhabditis elegans GN=vit-6 PE=1 SV=5	0	99	AFLPIDADSIPEVVR		cleaved Y-A@N-term	-0.000410633	1640.88	821.446	1640.88	821.446	2
1	351.62	351.62	73.96	sp|P18948|VIT6_CAEEL	Vitellogenin-6 OS=Caenorhabditis elegans GN=vit-6 PE=1 SV=5	0	99	AFLPIDADSIPEVVR		cleaved Y-A@N-term	-0.00090646	1640.88	821.446	1640.88	821.446	2
1	351.62	351.62	73.96	sp|P18948|VIT6_CAEEL	Vitellogenin-6 OS=Caenorhabditis elegans GN=vit-6 PE=1 SV=5	0	99	AFLPIDADSIPEVVR		cleaved Y-A@N-term	-0.00090646	1640.88	821.446	1640.88	821.446	2
1	351.62	351.62	73.96	sp|P18948|VIT6_CAEEL	Vitellogenin-6 OS=Caenorhabditis elegans GN=vit-6 PE=1 SV=5	0	99	AFLPIDADSIPEVVR		cleaved Y-A@N-term	-0.0103432	1640.87	821.441	1640.88	821.446	2
1	351.62	351.62	73.96	sp|P18948|VIT6_CAEEL	Vitellogenin-6 OS=Caenorhabditis elegans GN=vit-6 PE=1 SV=5	0	99	AFLPIDADSIPEVVR		cleaved Y-A@N-term	-0.010704	1640.87	821.441	1640.88	821.446	2
1	351.62	351.62	73.96	sp|P18948|VIT6_CAEEL	Vitellogenin-6 OS=Caenorhabditis elegans GN=vit-6 PE=1 SV=5	0	99	AFTLSLLR			0.00034057	919.549	460.782	919.549	460.782	2
1	351.62	351.62	73.96	sp|P18948|VIT6_CAEEL	Vitellogenin-6 OS=Caenorhabditis elegans GN=vit-6 PE=1 SV=5	0	99	AFTLSLLR			-0.000287899	919.549	460.782	919.549	460.782	2
1	351.62	351.62	73.96	sp|P18948|VIT6_CAEEL	Vitellogenin-6 OS=Caenorhabditis elegans GN=vit-6 PE=1 SV=5	0	99	AFTLSLLR			0.00021873	919.549	460.782	919.549	460.782	2
1	351.62	351.62	73.96	sp|P18948|VIT6_CAEEL	Vitellogenin-6 OS=Caenorhabditis elegans GN=vit-6 PE=1 SV=5	0	99	AFTLSLLR			-0.00142921	919.548	460.781	919.549	460.782	2
1	351.62	351.62	73.96	sp|P18948|VIT6_CAEEL	Vitellogenin-6 OS=Caenorhabditis elegans GN=vit-6 PE=1 SV=5	0	99	AFTLSLLR			-0.00161231	919.547	460.781	919.549	460.782	2
1	351.62	351.62	73.96	sp|P18948|VIT6_CAEEL	Vitellogenin-6 OS=Caenorhabditis elegans GN=vit-6 PE=1 SV=5	0	99	AFTLSLLR			-0.00213026	919.547	460.781	919.549	460.782	2
1	351.62	351.62	73.96	sp|P18948|VIT6_CAEEL	Vitellogenin-6 OS=Caenorhabditis elegans GN=vit-6 PE=1 SV=5	0	99	AFTLSLLR			-0.00183946	919.547	460.781	919.549	460.782	2
1	351.62	351.62	73.96	sp|P18948|VIT6_CAEEL	Vitellogenin-6 OS=Caenorhabditis elegans GN=vit-6 PE=1 SV=5	0	99	AFTLSLLR			-0.00275409	919.546	460.781	919.549	460.782	2
1	351.62	351.62	73.96	sp|P18948|VIT6_CAEEL	Vitellogenin-6 OS=Caenorhabditis elegans GN=vit-6 PE=1 SV=5	0	99	AFTLSLLR			-0.00278451	919.546	460.78	919.549	460.782	2
1	351.62	351.62	73.96	sp|P18948|VIT6_CAEEL	Vitellogenin-6 OS=Caenorhabditis elegans GN=vit-6 PE=1 SV=5	0	99	AFTLSLLR			-0.00456785	919.544	460.779	919.549	460.782	2
1	351.62	351.62	73.96	sp|P18948|VIT6_CAEEL	Vitellogenin-6 OS=Caenorhabditis elegans GN=vit-6 PE=1 SV=5	0	99	AFTLSLLR			0.000177732	919.549	460.782	919.549	460.782	2
1	351.62	351.62	73.96	sp|P18948|VIT6_CAEEL	Vitellogenin-6 OS=Caenorhabditis elegans GN=vit-6 PE=1 SV=5	0	99	AFTLSLLR			-0.00029775	919.549	460.782	919.549	460.782	2
1	351.62	351.62	73.96	sp|P18948|VIT6_CAEEL	Vitellogenin-6 OS=Caenorhabditis elegans GN=vit-6 PE=1 SV=5	0	99	AFTLSLLR			0.00034057	919.549	460.782	919.549	460.782	2
1	351.62	351.62	73.96	sp|P18948|VIT6_CAEEL	Vitellogenin-6 OS=Caenorhabditis elegans GN=vit-6 PE=1 SV=5	0	99	AFTLSLLR			-3.27025e-05	919.549	460.782	919.549	460.782	2
1	351.62	351.62	73.96	sp|P18948|VIT6_CAEEL	Vitellogenin-6 OS=Caenorhabditis elegans GN=vit-6 PE=1 SV=5	0	99	AFTLSLLR			-0.000709005	919.548	460.781	919.549	460.782	2
1	351.62	351.62	73.96	sp|P18948|VIT6_CAEEL	Vitellogenin-6 OS=Caenorhabditis elegans GN=vit-6 PE=1 SV=5	0	99	AFTLSLLR			-0.00029775	919.549	460.782	919.549	460.782	2
1	351.62	351.62	73.96	sp|P18948|VIT6_CAEEL	Vitellogenin-6 OS=Caenorhabditis elegans GN=vit-6 PE=1 SV=5	0	99	AFTLSLLR			-3.27025e-05	919.549	460.782	919.549	460.782	2
1	351.62	351.62	73.96	sp|P18948|VIT6_CAEEL	Vitellogenin-6 OS=Caenorhabditis elegans GN=vit-6 PE=1 SV=5	0	99	AFTLSLLR			-0.000709005	919.548	460.781	919.549	460.782	2
1	351.62	351.62	73.96	sp|P18948|VIT6_CAEEL	Vitellogenin-6 OS=Caenorhabditis elegans GN=vit-6 PE=1 SV=5	0	99	AFTLSLLR			-0.00041263	919.549	460.782	919.549	460.782	2
1	351.62	351.62	73.96	sp|P18948|VIT6_CAEEL	Vitellogenin-6 OS=Caenorhabditis elegans GN=vit-6 PE=1 SV=5	0	99	AGLPVPSTPQGISR		cleaved S-A@N-term	-0.000630679	1378.76	690.385	1378.76	690.386	2
1	351.62	351.62	73.96	sp|P18948|VIT6_CAEEL	Vitellogenin-6 OS=Caenorhabditis elegans GN=vit-6 PE=1 SV=5	0	99	AGLPVPSTPQGISR		cleaved S-A@N-term	0.00371573	1378.76	690.388	1378.76	690.386	2
1	351.62	351.62	73.96	sp|P18948|VIT6_CAEEL	Vitellogenin-6 OS=Caenorhabditis elegans GN=vit-6 PE=1 SV=5	0	99	AGLPVPSTPQGISR		cleaved S-A@N-term	-0.000452967	1378.76	690.385	1378.76	690.386	2
1	351.62	351.62	73.96	sp|P18948|VIT6_CAEEL	Vitellogenin-6 OS=Caenorhabditis elegans GN=vit-6 PE=1 SV=5	0	99	AGLPVPSTPQGISR		cleaved S-A@N-term	-0.00103134	1378.76	690.385	1378.76	690.386	2
1	351.62	351.62	73.96	sp|P18948|VIT6_CAEEL	Vitellogenin-6 OS=Caenorhabditis elegans GN=vit-6 PE=1 SV=5	0	99	AGLPVPSTPQGISR		cleaved S-A@N-term	-0.00130744	1378.76	690.385	1378.76	690.386	2
1	351.62	351.62	73.96	sp|P18948|VIT6_CAEEL	Vitellogenin-6 OS=Caenorhabditis elegans GN=vit-6 PE=1 SV=5	0	99	AGLPVPSTPQGISR		cleaved S-A@N-term	-0.00178401	1378.76	690.385	1378.76	690.386	2
1	351.62	351.62	73.96	sp|P18948|VIT6_CAEEL	Vitellogenin-6 OS=Caenorhabditis elegans GN=vit-6 PE=1 SV=5	0	99	AIVNGVCGQTPR	Carbamidomethyl(C)@7	cleaved G-A@N-term	-0.00204598	1270.64	636.329	1270.65	636.33	2
1	351.62	351.62	73.96	sp|P18948|VIT6_CAEEL	Vitellogenin-6 OS=Caenorhabditis elegans GN=vit-6 PE=1 SV=5	0	99	AIVNGVCGQTPR	Carbamidomethyl(C)@7	cleaved G-A@N-term	-0.00186352	1270.64	636.329	1270.65	636.33	2
1	351.62	351.62	73.96	sp|P18948|VIT6_CAEEL	Vitellogenin-6 OS=Caenorhabditis elegans GN=vit-6 PE=1 SV=5	0	99	AIVNGVCGQTPR	Carbamidomethyl(C)@7	cleaved G-A@N-term	0.00610337	1270.65	636.333	1270.65	636.33	2
1	351.62	351.62	73.96	sp|P18948|VIT6_CAEEL	Vitellogenin-6 OS=Caenorhabditis elegans GN=vit-6 PE=1 SV=5	0	99	AIVNGVCGQTPR	Carbamidomethyl(C)@7	cleaved G-A@N-term	0.00356211	1270.65	636.332	1270.65	636.33	2
1	351.62	351.62	73.96	sp|P18948|VIT6_CAEEL	Vitellogenin-6 OS=Caenorhabditis elegans GN=vit-6 PE=1 SV=5	0	99	AIVNGVCGQTPR	Deamidated(N)@4; Carbamidomethyl(C)@7	cleaved G-A@N-term	0.0135637	1271.64	636.829	1271.63	636.822	2
1	351.62	351.62	73.96	sp|P18948|VIT6_CAEEL	Vitellogenin-6 OS=Caenorhabditis elegans GN=vit-6 PE=1 SV=5	0	99	AIYNTPSEEK			0.000779547	1150.55	576.283	1150.55	576.283	2
1	351.62	351.62	73.96	sp|P18948|VIT6_CAEEL	Vitellogenin-6 OS=Caenorhabditis elegans GN=vit-6 PE=1 SV=5	0	99	AIYNTPSEEK			0.00331733	1150.55	576.284	1150.55	576.283	2
1	351.62	351.62	73.96	sp|P18948|VIT6_CAEEL	Vitellogenin-6 OS=Caenorhabditis elegans GN=vit-6 PE=1 SV=5	0	99	AIYNTPSEEK			0.000720665	1150.55	576.283	1150.55	576.283	2
1	351.62	351.62	73.96	sp|P18948|VIT6_CAEEL	Vitellogenin-6 OS=Caenorhabditis elegans GN=vit-6 PE=1 SV=5	0	99	AIYNTPSEEK			-0.00105393	1150.55	576.282	1150.55	576.283	2
1	351.62	351.62	73.96	sp|P18948|VIT6_CAEEL	Vitellogenin-6 OS=Caenorhabditis elegans GN=vit-6 PE=1 SV=5	0	99	AIYNTPSEEKR	Carbamyl@N-term	missed K-R@10	0.000694218	1349.66	675.836	1349.66	675.836	2
1	351.62	351.62	73.96	sp|P18948|VIT6_CAEEL	Vitellogenin-6 OS=Caenorhabditis elegans GN=vit-6 PE=1 SV=5	0	99	AIYNTPSEEKR	Carbamidomethyl@N-term	missed K-R@10	0.0022238	1363.68	455.566	1363.67	455.565	3
1	351.62	351.62	73.96	sp|P18948|VIT6_CAEEL	Vitellogenin-6 OS=Caenorhabditis elegans GN=vit-6 PE=1 SV=5	0	99	AIYNTPSEEKR		missed K-R@10	0.00116083	1306.65	436.558	1306.65	436.558	3
1	351.62	351.62	73.96	sp|P18948|VIT6_CAEEL	Vitellogenin-6 OS=Caenorhabditis elegans GN=vit-6 PE=1 SV=5	0	99	AIYNTPSEEKR		missed K-R@10	0.00278648	1306.65	654.335	1306.65	654.333	2
1	351.62	351.62	73.96	sp|P18948|VIT6_CAEEL	Vitellogenin-6 OS=Caenorhabditis elegans GN=vit-6 PE=1 SV=5	0	99	AIYNTPSEEKR		missed K-R@10	0.00165238	1306.65	436.558	1306.65	436.558	3
1	351.62	351.62	73.96	sp|P18948|VIT6_CAEEL	Vitellogenin-6 OS=Caenorhabditis elegans GN=vit-6 PE=1 SV=5	0	99	AIYNTPSEEKR		missed K-R@10	0.00108168	1306.65	436.558	1306.65	436.558	3
1	351.62	351.62	73.96	sp|P18948|VIT6_CAEEL	Vitellogenin-6 OS=Caenorhabditis elegans GN=vit-6 PE=1 SV=5	0	99	AIYNTPSEEKR		missed K-R@10	-8.68298e-05	1306.65	654.333	1306.65	654.333	2
1	351.62	351.62	73.96	sp|P18948|VIT6_CAEEL	Vitellogenin-6 OS=Caenorhabditis elegans GN=vit-6 PE=1 SV=5	0	99	AIYNTPSEEKR		missed K-R@10	2.40901e-05	1306.65	654.333	1306.65	654.333	2
1	351.62	351.62	73.96	sp|P18948|VIT6_CAEEL	Vitellogenin-6 OS=Caenorhabditis elegans GN=vit-6 PE=1 SV=5	0	99	AIYNTPSEEKR		missed K-R@10	0.00224229	1306.65	436.559	1306.65	436.558	3
1	351.62	351.62	73.96	sp|P18948|VIT6_CAEEL	Vitellogenin-6 OS=Caenorhabditis elegans GN=vit-6 PE=1 SV=5	0	99	AIYNTPSEEKR		missed K-R@10	0.0004776	1306.65	436.558	1306.65	436.558	3
1	351.62	351.62	73.96	sp|P18948|VIT6_CAEEL	Vitellogenin-6 OS=Caenorhabditis elegans GN=vit-6 PE=1 SV=5	0	99	AIYNTPSEEKR		missed K-R@10	-0.00125413	1306.65	654.332	1306.65	654.333	2
1	351.62	351.62	73.96	sp|P18948|VIT6_CAEEL	Vitellogenin-6 OS=Caenorhabditis elegans GN=vit-6 PE=1 SV=5	0	99	AIYNTPSEEKR	Carbamidomethyl@N-term	missed K-R@10	0.0025882	1363.68	455.566	1363.67	455.565	3
1	351.62	351.62	73.96	sp|P18948|VIT6_CAEEL	Vitellogenin-6 OS=Caenorhabditis elegans GN=vit-6 PE=1 SV=5	0	99	AIYNTPSEEKR		missed K-R@10	0.00217843	1306.65	436.559	1306.65	436.558	3
1	351.62	351.62	73.96	sp|P18948|VIT6_CAEEL	Vitellogenin-6 OS=Caenorhabditis elegans GN=vit-6 PE=1 SV=5	0	99	AIYNTPSEEKR		missed K-R@10	0.00138031	1306.65	654.334	1306.65	654.333	2
1	351.62	351.62	73.96	sp|P18948|VIT6_CAEEL	Vitellogenin-6 OS=Caenorhabditis elegans GN=vit-6 PE=1 SV=5	0	99	AIYNTPSEEKR		missed K-R@10	1.4632e-06	1306.65	436.558	1306.65	436.558	3
1	351.62	351.62	73.96	sp|P18948|VIT6_CAEEL	Vitellogenin-6 OS=Caenorhabditis elegans GN=vit-6 PE=1 SV=5	0	99	AIYNTPSEEKR		missed K-R@10	-0.00055608	1306.65	436.558	1306.65	436.558	3
1	351.62	351.62	73.96	sp|P18948|VIT6_CAEEL	Vitellogenin-6 OS=Caenorhabditis elegans GN=vit-6 PE=1 SV=5	0	99	AIYNTPSEEKR		missed K-R@10	-0.00055608	1306.65	436.558	1306.65	436.558	3
1	351.62	351.62	73.96	sp|P18948|VIT6_CAEEL	Vitellogenin-6 OS=Caenorhabditis elegans GN=vit-6 PE=1 SV=5	0	99	AIYNTPSEEKR		missed K-R@10	8.47824e-05	1306.65	436.558	1306.65	436.558	3
1	351.62	351.62	73.96	sp|P18948|VIT6_CAEEL	Vitellogenin-6 OS=Caenorhabditis elegans GN=vit-6 PE=1 SV=5	0	99	AIYNTPSEEKR		missed K-R@10	-0.00069787	1306.65	436.558	1306.65	436.558	3
1	351.62	351.62	73.96	sp|P18948|VIT6_CAEEL	Vitellogenin-6 OS=Caenorhabditis elegans GN=vit-6 PE=1 SV=5	0	99	AIYNTPSEEKR	Carbamidomethyl@N-term	missed K-R@10	0.00246646	1363.68	455.566	1363.67	455.565	3
1	351.62	351.62	73.96	sp|P18948|VIT6_CAEEL	Vitellogenin-6 OS=Caenorhabditis elegans GN=vit-6 PE=1 SV=5	0	99	AIYNTPSEEKR		missed K-R@10	0.000276118	1306.65	436.558	1306.65	436.558	3
1	351.62	351.62	73.96	sp|P18948|VIT6_CAEEL	Vitellogenin-6 OS=Caenorhabditis elegans GN=vit-6 PE=1 SV=5	0	99	AIYNTPSEEKR		missed K-R@10	0.000276118	1306.65	436.558	1306.65	436.558	3
1	351.62	351.62	73.96	sp|P18948|VIT6_CAEEL	Vitellogenin-6 OS=Caenorhabditis elegans GN=vit-6 PE=1 SV=5	0	99	AIYNTPSEEKR		missed K-R@10	-0.00192651	1306.65	654.332	1306.65	654.333	2
1	351.62	351.62	73.96	sp|P18948|VIT6_CAEEL	Vitellogenin-6 OS=Caenorhabditis elegans GN=vit-6 PE=1 SV=5	0	99	AIYNTPSEEKR		missed K-R@10	-0.00203	1306.65	436.557	1306.65	436.558	3
1	351.62	351.62	73.96	sp|P18948|VIT6_CAEEL	Vitellogenin-6 OS=Caenorhabditis elegans GN=vit-6 PE=1 SV=5	0	99	AIYNTPSEEKR		missed K-R@10	-0.00230466	1306.65	436.557	1306.65	436.558	3
1	351.62	351.62	73.96	sp|P18948|VIT6_CAEEL	Vitellogenin-6 OS=Caenorhabditis elegans GN=vit-6 PE=1 SV=5	0	99	AIYNTPSEEKR		missed K-R@10	0.00185314	1306.65	654.334	1306.65	654.333	2
1	351.62	351.62	73.96	sp|P18948|VIT6_CAEEL	Vitellogenin-6 OS=Caenorhabditis elegans GN=vit-6 PE=1 SV=5	0	99	AIYNTPSEEKR		missed K-R@10	0.0014863	1306.65	436.558	1306.65	436.558	3
1	351.62	351.62	73.96	sp|P18948|VIT6_CAEEL	Vitellogenin-6 OS=Caenorhabditis elegans GN=vit-6 PE=1 SV=5	0	99	AIYNTPSEEKR		missed K-R@10	-0.00446057	1306.65	436.556	1306.65	436.558	3
1	351.62	351.62	73.96	sp|P18948|VIT6_CAEEL	Vitellogenin-6 OS=Caenorhabditis elegans GN=vit-6 PE=1 SV=5	0	99	AIYNTPSEEKR		missed K-R@10	0.000940971	1306.65	436.558	1306.65	436.558	3
1	351.62	351.62	73.96	sp|P18948|VIT6_CAEEL	Vitellogenin-6 OS=Caenorhabditis elegans GN=vit-6 PE=1 SV=5	0	99	AIYNTPSEEKR		missed K-R@10	0.00225958	1306.65	654.334	1306.65	654.333	2
1	351.62	351.62	73.96	sp|P18948|VIT6_CAEEL	Vitellogenin-6 OS=Caenorhabditis elegans GN=vit-6 PE=1 SV=5	0	99	AIYNTPSEEKR		missed K-R@10	-0.000455175	1306.65	654.333	1306.65	654.333	2
1	351.62	351.62	73.96	sp|P18948|VIT6_CAEEL	Vitellogenin-6 OS=Caenorhabditis elegans GN=vit-6 PE=1 SV=5	0	99	ANNESPCEQTFSSR	Carbamidomethyl(C)@7	cleaved Y-A@N-term	-0.00575555	1625.67	813.841	1625.67	813.844	2
1	351.62	351.62	73.96	sp|P18948|VIT6_CAEEL	Vitellogenin-6 OS=Caenorhabditis elegans GN=vit-6 PE=1 SV=5	0	99	ANNESPCEQTFSSR	Carbamidomethyl(C)@7	cleaved Y-A@N-term	-8.0516e-05	1625.67	813.844	1625.67	813.844	2
1	351.62	351.62	73.96	sp|P18948|VIT6_CAEEL	Vitellogenin-6 OS=Caenorhabditis elegans GN=vit-6 PE=1 SV=5	0	99	ASGSFQPTEFLSNLLEK	Formyl@N-term		-3.80529e-05	1894.93	948.473	1894.93	948.473	2
1	351.62	351.62	73.96	sp|P18948|VIT6_CAEEL	Vitellogenin-6 OS=Caenorhabditis elegans GN=vit-6 PE=1 SV=5	0	99	ASGSFQPTEFLSNLLEK			-0.0021524	1866.93	934.474	1866.94	934.475	2
1	351.62	351.62	73.96	sp|P18948|VIT6_CAEEL	Vitellogenin-6 OS=Caenorhabditis elegans GN=vit-6 PE=1 SV=5	0	99	ASGSFQPTEFLSNLLEK			0.000293564	1866.94	623.319	1866.94	623.319	3
1	351.62	351.62	73.96	sp|P18948|VIT6_CAEEL	Vitellogenin-6 OS=Caenorhabditis elegans GN=vit-6 PE=1 SV=5	0	99	ASGSFQPTEFLSNLLEK			0.000293564	1866.94	623.319	1866.94	623.319	3
1	351.62	351.62	73.96	sp|P18948|VIT6_CAEEL	Vitellogenin-6 OS=Caenorhabditis elegans GN=vit-6 PE=1 SV=5	0	99	ASGSFQPTEFLSNLLEK			0.000293564	1866.94	623.319	1866.94	623.319	3
1	351.62	351.62	73.96	sp|P18948|VIT6_CAEEL	Vitellogenin-6 OS=Caenorhabditis elegans GN=vit-6 PE=1 SV=5	0	99	ASGSFQPTEFLSNLLEK	Formyl@N-term		-0.00100212	1894.93	948.472	1894.93	948.473	2
1	351.62	351.62	73.96	sp|P18948|VIT6_CAEEL	Vitellogenin-6 OS=Caenorhabditis elegans GN=vit-6 PE=1 SV=5	0	99	ASGSFQPTEFLSNLLEK			-0.00356068	1866.93	623.318	1866.94	623.319	3
1	351.62	351.62	73.96	sp|P18948|VIT6_CAEEL	Vitellogenin-6 OS=Caenorhabditis elegans GN=vit-6 PE=1 SV=5	0	99	ASGSFQPTEFLSNLLEK			-0.00356068	1866.93	623.318	1866.94	623.319	3
1	351.62	351.62	73.96	sp|P18948|VIT6_CAEEL	Vitellogenin-6 OS=Caenorhabditis elegans GN=vit-6 PE=1 SV=5	0	99	ASGSFQPTEFLSNLLEK			-0.00356068	1866.93	623.318	1866.94	623.319	3
1	351.62	351.62	73.96	sp|P18948|VIT6_CAEEL	Vitellogenin-6 OS=Caenorhabditis elegans GN=vit-6 PE=1 SV=5	0	99	ASGSFQPTEFLSNLLEK			-0.00286887	1866.93	934.474	1866.94	934.475	2
1	351.62	351.62	73.96	sp|P18948|VIT6_CAEEL	Vitellogenin-6 OS=Caenorhabditis elegans GN=vit-6 PE=1 SV=5	0	99	ASGSFQPTEFLSNLLEK			-0.00286887	1866.93	934.474	1866.94	934.475	2
1	351.62	351.62	73.96	sp|P18948|VIT6_CAEEL	Vitellogenin-6 OS=Caenorhabditis elegans GN=vit-6 PE=1 SV=5	0	99	ASGSFQPTEFLSNLLEK			-0.00388876	1866.93	623.318	1866.94	623.319	3
1	351.62	351.62	73.96	sp|P18948|VIT6_CAEEL	Vitellogenin-6 OS=Caenorhabditis elegans GN=vit-6 PE=1 SV=5	0	99	ASGSFQPTEFLSNLLEK			-0.0012353	1866.94	934.475	1866.94	934.475	2
1	351.62	351.62	73.96	sp|P18948|VIT6_CAEEL	Vitellogenin-6 OS=Caenorhabditis elegans GN=vit-6 PE=1 SV=5	0	99	ASGSFQPTEFLSNLLEK			-0.000991163	1866.94	934.475	1866.94	934.475	2
1	351.62	351.62	73.96	sp|P18948|VIT6_CAEEL	Vitellogenin-6 OS=Caenorhabditis elegans GN=vit-6 PE=1 SV=5	0	99	ASGSFQPTEFLSNLLEK			-0.000423027	1866.94	934.475	1866.94	934.475	2
1	351.62	351.62	73.96	sp|P18948|VIT6_CAEEL	Vitellogenin-6 OS=Caenorhabditis elegans GN=vit-6 PE=1 SV=5	0	99	ASGSFQPTEFLSNLLEK			0.00154054	1866.94	934.476	1866.94	934.475	2
1	351.62	351.62	73.96	sp|P18948|VIT6_CAEEL	Vitellogenin-6 OS=Caenorhabditis elegans GN=vit-6 PE=1 SV=5	0	99	ASGSFQPTEFLSNLLEK	Carbamyl@N-term		-0.00509999	1909.94	955.976	1909.94	955.978	2
1	351.62	351.62	73.96	sp|P18948|VIT6_CAEEL	Vitellogenin-6 OS=Caenorhabditis elegans GN=vit-6 PE=1 SV=5	0	99	ASGSFQPTEFLSNLLEK			4.2528e-05	1866.94	934.476	1866.94	934.475	2
1	351.62	351.62	73.96	sp|P18948|VIT6_CAEEL	Vitellogenin-6 OS=Caenorhabditis elegans GN=vit-6 PE=1 SV=5	0	99	ASGSFQPTEFLSNLLEK			4.2528e-05	1866.94	934.476	1866.94	934.475	2
1	351.62	351.62	73.96	sp|P18948|VIT6_CAEEL	Vitellogenin-6 OS=Caenorhabditis elegans GN=vit-6 PE=1 SV=5	0	99	ASGSFQPTEFLSNLLEK			2.71075e-05	1866.94	934.476	1866.94	934.475	2
1	351.62	351.62	73.96	sp|P18948|VIT6_CAEEL	Vitellogenin-6 OS=Caenorhabditis elegans GN=vit-6 PE=1 SV=5	0	99	ASGSFQPTEFLSNLLEK			2.71075e-05	1866.94	934.476	1866.94	934.475	2
1	351.62	351.62	73.96	sp|P18948|VIT6_CAEEL	Vitellogenin-6 OS=Caenorhabditis elegans GN=vit-6 PE=1 SV=5	0	99	ASGSFQPTEFLSNLLEK			0.0003008	1866.94	934.476	1866.94	934.475	2
1	351.62	351.62	73.96	sp|P18948|VIT6_CAEEL	Vitellogenin-6 OS=Caenorhabditis elegans GN=vit-6 PE=1 SV=5	0	99	ASGSFQPTEFLSNLLEK			0.0003008	1866.94	934.476	1866.94	934.475	2
1	351.62	351.62	73.96	sp|P18948|VIT6_CAEEL	Vitellogenin-6 OS=Caenorhabditis elegans GN=vit-6 PE=1 SV=5	0	99	ASGSFQPTEFLSNLLEK			0.0003008	1866.94	934.476	1866.94	934.475	2
1	351.62	351.62	73.96	sp|P18948|VIT6_CAEEL	Vitellogenin-6 OS=Caenorhabditis elegans GN=vit-6 PE=1 SV=5	0	99	ASGSFQPTEFLSNLLEK			-0.00336653	1866.93	934.474	1866.94	934.475	2
1	351.62	351.62	73.96	sp|P18948|VIT6_CAEEL	Vitellogenin-6 OS=Caenorhabditis elegans GN=vit-6 PE=1 SV=5	0	99	ASGSFQPTEFLSNLLEK			-0.00336653	1866.93	934.474	1866.94	934.475	2
1	351.62	351.62	73.96	sp|P18948|VIT6_CAEEL	Vitellogenin-6 OS=Caenorhabditis elegans GN=vit-6 PE=1 SV=5	0	99	ASGSFQPTEFLSNLLEK			0.00182901	1866.94	623.32	1866.94	623.319	3
1	351.62	351.62	73.96	sp|P18948|VIT6_CAEEL	Vitellogenin-6 OS=Caenorhabditis elegans GN=vit-6 PE=1 SV=5	0	99	ASGSFQPTEFLSNLLEK			-0.000613381	1866.94	934.475	1866.94	934.475	2
1	351.62	351.62	73.96	sp|P18948|VIT6_CAEEL	Vitellogenin-6 OS=Caenorhabditis elegans GN=vit-6 PE=1 SV=5	0	99	ASGSFQPTEFLSNLLEK			-0.00110165	1866.94	934.475	1866.94	934.475	2
1	351.62	351.62	73.96	sp|P18948|VIT6_CAEEL	Vitellogenin-6 OS=Caenorhabditis elegans GN=vit-6 PE=1 SV=5	0	99	ASGSFQPTEFLSNLLEK			0.00101136	1866.94	623.32	1866.94	623.319	3
1	351.62	351.62	73.96	sp|P18948|VIT6_CAEEL	Vitellogenin-6 OS=Caenorhabditis elegans GN=vit-6 PE=1 SV=5	0	99	ASGSFQPTEFLSNLLEK			-0.00110165	1866.94	934.475	1866.94	934.475	2
1	351.62	351.62	73.96	sp|P18948|VIT6_CAEEL	Vitellogenin-6 OS=Caenorhabditis elegans GN=vit-6 PE=1 SV=5	0	99	ASGSFQPTEFLSNLLEK			-0.00371385	1866.93	934.474	1866.94	934.475	2
1	351.62	351.62	73.96	sp|P18948|VIT6_CAEEL	Vitellogenin-6 OS=Caenorhabditis elegans GN=vit-6 PE=1 SV=5	0	99	ASGSFQPTEFLSNLLEK			-0.00371385	1866.93	934.474	1866.94	934.475	2
1	351.62	351.62	73.96	sp|P18948|VIT6_CAEEL	Vitellogenin-6 OS=Caenorhabditis elegans GN=vit-6 PE=1 SV=5	0	99	ASGSFQPTEFLSNLLEK	Formyl@N-term		-0.000239403	1894.93	948.473	1894.93	948.473	2
1	351.62	351.62	73.96	sp|P18948|VIT6_CAEEL	Vitellogenin-6 OS=Caenorhabditis elegans GN=vit-6 PE=1 SV=5	0	99	ASGSFQPTEFLSNLLEK			0.000740742	1866.94	934.476	1866.94	934.475	2
1	351.62	351.62	73.96	sp|P18948|VIT6_CAEEL	Vitellogenin-6 OS=Caenorhabditis elegans GN=vit-6 PE=1 SV=5	0	99	ASGSFQPTEFLSNLLEK			0.00141211	1866.94	623.32	1866.94	623.319	3
1	351.62	351.62	73.96	sp|P18948|VIT6_CAEEL	Vitellogenin-6 OS=Caenorhabditis elegans GN=vit-6 PE=1 SV=5	0	99	ASGSFQPTEFLSNLLEK			0.000496605	1866.94	934.476	1866.94	934.475	2
1	351.62	351.62	73.96	sp|P18948|VIT6_CAEEL	Vitellogenin-6 OS=Caenorhabditis elegans GN=vit-6 PE=1 SV=5	0	99	ASGSFQPTEFLSNLLEK			0.000496605	1866.94	934.476	1866.94	934.475	2
1	351.62	351.62	73.96	sp|P18948|VIT6_CAEEL	Vitellogenin-6 OS=Caenorhabditis elegans GN=vit-6 PE=1 SV=5	0	99	ASGSFQPTEFLSNLLEK	Formyl@N-term		-0.00157088	1894.93	948.472	1894.93	948.473	2
1	351.62	351.62	73.96	sp|P18948|VIT6_CAEEL	Vitellogenin-6 OS=Caenorhabditis elegans GN=vit-6 PE=1 SV=5	0	99	ASGSFQPTEFLSNLLEK			0.000293564	1866.94	623.319	1866.94	623.319	3
1	351.62	351.62	73.96	sp|P18948|VIT6_CAEEL	Vitellogenin-6 OS=Caenorhabditis elegans GN=vit-6 PE=1 SV=5	0	99	ASGSFQPTEFLSNLLEK	Formyl@N-term		0.00355624	1894.93	948.475	1894.93	948.473	2
1	351.62	351.62	73.96	sp|P18948|VIT6_CAEEL	Vitellogenin-6 OS=Caenorhabditis elegans GN=vit-6 PE=1 SV=5	0	99	ASGSFQPTEFLSNLLEK	Carbamidomethyl@N-term		-0.00278171	1923.96	962.985	1923.96	962.986	2
1	351.62	351.62	73.96	sp|P18948|VIT6_CAEEL	Vitellogenin-6 OS=Caenorhabditis elegans GN=vit-6 PE=1 SV=5	0	99	ASGSFQPTEFLSNLLEK			-0.00356068	1866.93	623.318	1866.94	623.319	3
1	351.62	351.62	73.96	sp|P18948|VIT6_CAEEL	Vitellogenin-6 OS=Caenorhabditis elegans GN=vit-6 PE=1 SV=5	0	99	ASGSFQPTEFLSNLLEK			0.00118843	1866.94	934.476	1866.94	934.475	2
1	351.62	351.62	73.96	sp|P18948|VIT6_CAEEL	Vitellogenin-6 OS=Caenorhabditis elegans GN=vit-6 PE=1 SV=5	0	99	ASGSFQPTEFLSNLLEK			0.00149113	1866.94	623.32	1866.94	623.319	3
1	351.62	351.62	73.96	sp|P18948|VIT6_CAEEL	Vitellogenin-6 OS=Caenorhabditis elegans GN=vit-6 PE=1 SV=5	0	99	ASGSFQPTEFLSNLLEK			0.00118843	1866.94	934.476	1866.94	934.475	2
1	351.62	351.62	73.96	sp|P18948|VIT6_CAEEL	Vitellogenin-6 OS=Caenorhabditis elegans GN=vit-6 PE=1 SV=5	0	99	ASGSFQPTEFLSNLLEK	Carbamidomethyl@N-term		-0.018745	1923.94	962.977	1923.96	962.986	2
1	351.62	351.62	73.96	sp|P18948|VIT6_CAEEL	Vitellogenin-6 OS=Caenorhabditis elegans GN=vit-6 PE=1 SV=5	0	99	ASGSFQPTEFLSNLLEK			0.00221214	1866.94	623.32	1866.94	623.319	3
1	351.62	351.62	73.96	sp|P18948|VIT6_CAEEL	Vitellogenin-6 OS=Caenorhabditis elegans GN=vit-6 PE=1 SV=5	0	99	ASGSFQPTEFLSNLLEK			-0.00107894	1866.94	934.475	1866.94	934.475	2
1	351.62	351.62	73.96	sp|P18948|VIT6_CAEEL	Vitellogenin-6 OS=Caenorhabditis elegans GN=vit-6 PE=1 SV=5	0	99	ASGSFQPTEFLSNLLEK			-0.00107894	1866.94	934.475	1866.94	934.475	2
1	351.62	351.62	73.96	sp|P18948|VIT6_CAEEL	Vitellogenin-6 OS=Caenorhabditis elegans GN=vit-6 PE=1 SV=5	0	99	ASGSFQPTEFLSNLLEK			0.00251791	1866.94	623.32	1866.94	623.319	3
1	351.62	351.62	73.96	sp|P18948|VIT6_CAEEL	Vitellogenin-6 OS=Caenorhabditis elegans GN=vit-6 PE=1 SV=5	0	99	ASGSFQPTEFLSNLLEK			-0.00336653	1866.93	934.474	1866.94	934.475	2
1	351.62	351.62	73.96	sp|P18948|VIT6_CAEEL	Vitellogenin-6 OS=Caenorhabditis elegans GN=vit-6 PE=1 SV=5	0	99	ASGSFQPTEFLSNLLEK	Carbamidomethyl@N-term		-0.000379855	1923.96	962.986	1923.96	962.986	2
1	351.62	351.62	73.96	sp|P18948|VIT6_CAEEL	Vitellogenin-6 OS=Caenorhabditis elegans GN=vit-6 PE=1 SV=5	0	99	ASGSFQPTEFLSNLLEK	Carbamyl@N-term		-0.00589974	1909.94	955.975	1909.94	955.978	2
1	351.62	351.62	73.96	sp|P18948|VIT6_CAEEL	Vitellogenin-6 OS=Caenorhabditis elegans GN=vit-6 PE=1 SV=5	0	99	ASGSFQPTEFLSNLLEK	Carbamyl@N-term		-0.00400107	1909.94	955.976	1909.94	955.978	2
1	351.62	351.62	73.96	sp|P18948|VIT6_CAEEL	Vitellogenin-6 OS=Caenorhabditis elegans GN=vit-6 PE=1 SV=5	0	99	ASGSFQPTEFLSNLLEK	Deamidated(N)@13		0.0228247	1867.94	623.655	1867.92	623.647	3
1	351.62	351.62	73.96	sp|P18948|VIT6_CAEEL	Vitellogenin-6 OS=Caenorhabditis elegans GN=vit-6 PE=1 SV=5	0	99	ASGSFQPTEFLSNLLEK			-0.000423027	1866.94	934.475	1866.94	934.475	2
1	351.62	351.62	73.96	sp|P18948|VIT6_CAEEL	Vitellogenin-6 OS=Caenorhabditis elegans GN=vit-6 PE=1 SV=5	0	99	ASGSFQPTEFLSNLLEK	Formyl@N-term		-0.0161991	1894.92	632.646	1894.93	632.651	3
1	351.62	351.62	73.96	sp|P18948|VIT6_CAEEL	Vitellogenin-6 OS=Caenorhabditis elegans GN=vit-6 PE=1 SV=5	0	99	ASGSFQPTEFLSNLLEK	Carbamidomethyl@N-term		-0.000379855	1923.96	962.986	1923.96	962.986	2
1	351.62	351.62	73.96	sp|P18948|VIT6_CAEEL	Vitellogenin-6 OS=Caenorhabditis elegans GN=vit-6 PE=1 SV=5	0	99	ASGSFQPTEFLSNLLEK	Formyl@N-term		-0.00382643	1894.93	948.471	1894.93	948.473	2
1	351.62	351.62	73.96	sp|P18948|VIT6_CAEEL	Vitellogenin-6 OS=Caenorhabditis elegans GN=vit-6 PE=1 SV=5	0	99	ASGSFQPTEFLSNLLEK	Carbamidomethyl@N-term		-0.000612166	1923.96	962.986	1923.96	962.986	2
1	351.62	351.62	73.96	sp|P18948|VIT6_CAEEL	Vitellogenin-6 OS=Caenorhabditis elegans GN=vit-6 PE=1 SV=5	0	99	ASGSFQPTEFLSNLLEK			4.2528e-05	1866.94	934.476	1866.94	934.475	2
1	351.62	351.62	73.96	sp|P18948|VIT6_CAEEL	Vitellogenin-6 OS=Caenorhabditis elegans GN=vit-6 PE=1 SV=5	0	99	ASGSFQPTEFLSNLLEK			-0.000712726	1866.94	934.475	1866.94	934.475	2
1	351.62	351.62	73.96	sp|P18948|VIT6_CAEEL	Vitellogenin-6 OS=Caenorhabditis elegans GN=vit-6 PE=1 SV=5	0	99	ASGSFQPTEFLSNLLEK	Carbamidomethyl@N-term		-0.00602679	1923.95	962.983	1923.96	962.986	2
1	351.62	351.62	73.96	sp|P18948|VIT6_CAEEL	Vitellogenin-6 OS=Caenorhabditis elegans GN=vit-6 PE=1 SV=5	0	99	ASGSFQPTEFLSNLLEK			0.00296016	1866.94	934.477	1866.94	934.475	2
1	351.62	351.62	73.96	sp|P18948|VIT6_CAEEL	Vitellogenin-6 OS=Caenorhabditis elegans GN=vit-6 PE=1 SV=5	0	99	ASGSFQPTEFLSNLLEK	Carbamidomethyl@N-term		-0.00311259	1923.95	962.985	1923.96	962.986	2
1	351.62	351.62	73.96	sp|P18948|VIT6_CAEEL	Vitellogenin-6 OS=Caenorhabditis elegans GN=vit-6 PE=1 SV=5	0	99	ASGSFQPTEFLSNLLEK	Formyl@N-term		0.00232427	1894.93	948.474	1894.93	948.473	2
1	351.62	351.62	73.96	sp|P18948|VIT6_CAEEL	Vitellogenin-6 OS=Caenorhabditis elegans GN=vit-6 PE=1 SV=5	0	99	ASGSFQPTEFLSNLLEK	Carbamidomethyl@N-term		-0.00311259	1923.95	962.985	1923.96	962.986	2
1	351.62	351.62	73.96	sp|P18948|VIT6_CAEEL	Vitellogenin-6 OS=Caenorhabditis elegans GN=vit-6 PE=1 SV=5	0	99	ASTHVLSLR		cleaved V-A@N-term	-0.00024049	982.556	492.285	982.556	492.285	2
1	351.62	351.62	73.96	sp|P18948|VIT6_CAEEL	Vitellogenin-6 OS=Caenorhabditis elegans GN=vit-6 PE=1 SV=5	0	99	ASTHVLSLR		cleaved V-A@N-term	-0.000231471	982.556	492.285	982.556	492.285	2
1	351.62	351.62	73.96	sp|P18948|VIT6_CAEEL	Vitellogenin-6 OS=Caenorhabditis elegans GN=vit-6 PE=1 SV=5	0	99	ATINVEPR	Carbamidomethyl@N-term		-0.000502753	955.508	478.761	955.509	478.762	2
1	351.62	351.62	73.96	sp|P18948|VIT6_CAEEL	Vitellogenin-6 OS=Caenorhabditis elegans GN=vit-6 PE=1 SV=5	0	99	ATINVEPR	Carbamyl@N-term		-0.00237744	941.491	471.753	941.493	471.754	2
1	351.62	351.62	73.96	sp|P18948|VIT6_CAEEL	Vitellogenin-6 OS=Caenorhabditis elegans GN=vit-6 PE=1 SV=5	0	99	ATINVEPR	Carbamidomethyl@N-term		0.000199433	955.509	478.762	955.509	478.762	2
1	351.62	351.62	73.96	sp|P18948|VIT6_CAEEL	Vitellogenin-6 OS=Caenorhabditis elegans GN=vit-6 PE=1 SV=5	0	99	ATINVEPR	Carbamidomethyl@N-term		0.0008401	955.51	478.762	955.509	478.762	2
1	351.62	351.62	73.96	sp|P18948|VIT6_CAEEL	Vitellogenin-6 OS=Caenorhabditis elegans GN=vit-6 PE=1 SV=5	0	99	ATINVEPR	Carbamidomethyl@N-term		-0.00119845	955.507	478.761	955.509	478.762	2
1	351.62	351.62	73.96	sp|P18948|VIT6_CAEEL	Vitellogenin-6 OS=Caenorhabditis elegans GN=vit-6 PE=1 SV=5	0	99	ATINVEPR			0.000587511	898.488	450.251	898.487	450.251	2
1	351.62	351.62	73.96	sp|P18948|VIT6_CAEEL	Vitellogenin-6 OS=Caenorhabditis elegans GN=vit-6 PE=1 SV=5	0	99	ATINVEPR			0.000587511	898.488	450.251	898.487	450.251	2
1	351.62	351.62	73.96	sp|P18948|VIT6_CAEEL	Vitellogenin-6 OS=Caenorhabditis elegans GN=vit-6 PE=1 SV=5	0	99	ATINVEPR			-0.00127097	898.486	450.25	898.487	450.251	2
1	351.62	351.62	73.96	sp|P18948|VIT6_CAEEL	Vitellogenin-6 OS=Caenorhabditis elegans GN=vit-6 PE=1 SV=5	0	99	ATINVEPR			0.00119786	898.488	450.252	898.487	450.251	2
1	351.62	351.62	73.96	sp|P18948|VIT6_CAEEL	Vitellogenin-6 OS=Caenorhabditis elegans GN=vit-6 PE=1 SV=5	0	99	ATINVEPR			-0.000495377	898.487	450.251	898.487	450.251	2
1	351.62	351.62	73.96	sp|P18948|VIT6_CAEEL	Vitellogenin-6 OS=Caenorhabditis elegans GN=vit-6 PE=1 SV=5	0	99	ATINVEPR			-0.00138118	898.486	450.25	898.487	450.251	2
1	351.62	351.62	73.96	sp|P18948|VIT6_CAEEL	Vitellogenin-6 OS=Caenorhabditis elegans GN=vit-6 PE=1 SV=5	0	99	ATINVEPR			-0.00147054	898.486	450.25	898.487	450.251	2
1	351.62	351.62	73.96	sp|P18948|VIT6_CAEEL	Vitellogenin-6 OS=Caenorhabditis elegans GN=vit-6 PE=1 SV=5	0	99	ATINVEPR			0.000587511	898.488	450.251	898.487	450.251	2
1	351.62	351.62	73.96	sp|P18948|VIT6_CAEEL	Vitellogenin-6 OS=Caenorhabditis elegans GN=vit-6 PE=1 SV=5	0	99	ATINVEPR			0.000770615	898.488	450.251	898.487	450.251	2
1	351.62	351.62	73.96	sp|P18948|VIT6_CAEEL	Vitellogenin-6 OS=Caenorhabditis elegans GN=vit-6 PE=1 SV=5	0	99	ATINVEPR			-0.000953245	898.486	450.25	898.487	450.251	2
1	351.62	351.62	73.96	sp|P18948|VIT6_CAEEL	Vitellogenin-6 OS=Caenorhabditis elegans GN=vit-6 PE=1 SV=5	0	99	ATINVEPR			-0.000164061	898.487	450.251	898.487	450.251	2
1	351.62	351.62	73.96	sp|P18948|VIT6_CAEEL	Vitellogenin-6 OS=Caenorhabditis elegans GN=vit-6 PE=1 SV=5	0	99	ATINVEPR			0.000770615	898.488	450.251	898.487	450.251	2
1	351.62	351.62	73.96	sp|P18948|VIT6_CAEEL	Vitellogenin-6 OS=Caenorhabditis elegans GN=vit-6 PE=1 SV=5	0	99	ATINVEPR			-0.00144223	898.486	450.25	898.487	450.251	2
1	351.62	351.62	73.96	sp|P18948|VIT6_CAEEL	Vitellogenin-6 OS=Caenorhabditis elegans GN=vit-6 PE=1 SV=5	0	99	ATINVEPR	Carbamyl@N-term		-4.91287e-05	941.493	471.754	941.493	471.754	2
1	351.62	351.62	73.96	sp|P18948|VIT6_CAEEL	Vitellogenin-6 OS=Caenorhabditis elegans GN=vit-6 PE=1 SV=5	0	99	ATINVEPR			-0.00124353	898.486	450.25	898.487	450.251	2
1	351.62	351.62	73.96	sp|P18948|VIT6_CAEEL	Vitellogenin-6 OS=Caenorhabditis elegans GN=vit-6 PE=1 SV=5	0	99	ATINVEPR	Carbamyl@N-term		-4.91287e-05	941.493	471.754	941.493	471.754	2
1	351.62	351.62	73.96	sp|P18948|VIT6_CAEEL	Vitellogenin-6 OS=Caenorhabditis elegans GN=vit-6 PE=1 SV=5	0	99	ATINVEPR			-0.00236131	898.485	450.25	898.487	450.251	2
1	351.62	351.62	73.96	sp|P18948|VIT6_CAEEL	Vitellogenin-6 OS=Caenorhabditis elegans GN=vit-6 PE=1 SV=5	0	99	ATINVEPR			-0.000164061	898.487	450.251	898.487	450.251	2
1	351.62	351.62	73.96	sp|P18948|VIT6_CAEEL	Vitellogenin-6 OS=Caenorhabditis elegans GN=vit-6 PE=1 SV=5	0	99	ATINVEPR			-0.00183746	898.485	450.25	898.487	450.251	2
1	351.62	351.62	73.96	sp|P18948|VIT6_CAEEL	Vitellogenin-6 OS=Caenorhabditis elegans GN=vit-6 PE=1 SV=5	0	99	ATINVEPR			-0.00279071	898.484	450.25	898.487	450.251	2
1	351.62	351.62	73.96	sp|P18948|VIT6_CAEEL	Vitellogenin-6 OS=Caenorhabditis elegans GN=vit-6 PE=1 SV=5	0	99	ATINVEPR			-0.000164061	898.487	450.251	898.487	450.251	2
1	351.62	351.62	73.96	sp|P18948|VIT6_CAEEL	Vitellogenin-6 OS=Caenorhabditis elegans GN=vit-6 PE=1 SV=5	0	99	ATINVEPR			-0.00183746	898.485	450.25	898.487	450.251	2
1	351.62	351.62	73.96	sp|P18948|VIT6_CAEEL	Vitellogenin-6 OS=Caenorhabditis elegans GN=vit-6 PE=1 SV=5	0	99	ATINVEPR			-0.00125772	898.486	450.25	898.487	450.251	2
1	351.62	351.62	73.96	sp|P18948|VIT6_CAEEL	Vitellogenin-6 OS=Caenorhabditis elegans GN=vit-6 PE=1 SV=5	0	99	ATINVEPR			-0.00183746	898.485	450.25	898.487	450.251	2
1	351.62	351.62	73.96	sp|P18948|VIT6_CAEEL	Vitellogenin-6 OS=Caenorhabditis elegans GN=vit-6 PE=1 SV=5	0	99	ATINVEPR			-2.81815e-05	898.487	450.251	898.487	450.251	2
1	351.62	351.62	73.96	sp|P18948|VIT6_CAEEL	Vitellogenin-6 OS=Caenorhabditis elegans GN=vit-6 PE=1 SV=5	0	99	ATINVEPR			0.00119786	898.488	450.252	898.487	450.251	2
1	351.62	351.62	73.96	sp|P18948|VIT6_CAEEL	Vitellogenin-6 OS=Caenorhabditis elegans GN=vit-6 PE=1 SV=5	0	99	ATINVEPR			-0.00278855	898.484	450.25	898.487	450.251	2
1	351.62	351.62	73.96	sp|P18948|VIT6_CAEEL	Vitellogenin-6 OS=Caenorhabditis elegans GN=vit-6 PE=1 SV=5	0	99	ATINVEPR			-0.00186947	898.485	450.25	898.487	450.251	2
1	351.62	351.62	73.96	sp|P18948|VIT6_CAEEL	Vitellogenin-6 OS=Caenorhabditis elegans GN=vit-6 PE=1 SV=5	0	99	ATINVEPR	Carbamidomethyl@N-term		-0.000738637	955.508	478.761	955.509	478.762	2
1	351.62	351.62	73.96	sp|P18948|VIT6_CAEEL	Vitellogenin-6 OS=Caenorhabditis elegans GN=vit-6 PE=1 SV=5	0	99	ATINVEPR			-0.000441835	898.487	450.251	898.487	450.251	2
1	351.62	351.62	73.96	sp|P18948|VIT6_CAEEL	Vitellogenin-6 OS=Caenorhabditis elegans GN=vit-6 PE=1 SV=5	0	99	ATINVEPR			-0.00217821	898.485	450.25	898.487	450.251	2
1	351.62	351.62	73.96	sp|P18948|VIT6_CAEEL	Vitellogenin-6 OS=Caenorhabditis elegans GN=vit-6 PE=1 SV=5	0	99	ATINVEPR			-0.00095806	898.486	450.25	898.487	450.251	2
1	351.62	351.62	73.96	sp|P18948|VIT6_CAEEL	Vitellogenin-6 OS=Caenorhabditis elegans GN=vit-6 PE=1 SV=5	0	99	ATINVEPR			0.000327776	898.488	450.251	898.487	450.251	2
1	351.62	351.62	73.96	sp|P18948|VIT6_CAEEL	Vitellogenin-6 OS=Caenorhabditis elegans GN=vit-6 PE=1 SV=5	0	99	ATINVEPR			-0.000982973	898.486	450.25	898.487	450.251	2
1	351.62	351.62	73.96	sp|P18948|VIT6_CAEEL	Vitellogenin-6 OS=Caenorhabditis elegans GN=vit-6 PE=1 SV=5	0	99	ATINVEPR			-0.00159332	898.486	450.25	898.487	450.251	2
1	351.62	351.62	73.96	sp|P18948|VIT6_CAEEL	Vitellogenin-6 OS=Caenorhabditis elegans GN=vit-6 PE=1 SV=5	0	99	ATINVEPR			0.000571914	898.488	450.251	898.487	450.251	2
1	351.62	351.62	73.96	sp|P18948|VIT6_CAEEL	Vitellogenin-6 OS=Caenorhabditis elegans GN=vit-6 PE=1 SV=5	0	99	ATINVEPR			-0.00212063	898.485	450.25	898.487	450.251	2
1	351.62	351.62	73.96	sp|P18948|VIT6_CAEEL	Vitellogenin-6 OS=Caenorhabditis elegans GN=vit-6 PE=1 SV=5	0	99	ATINVEPR			-0.00236131	898.485	450.25	898.487	450.251	2
1	351.62	351.62	73.96	sp|P18948|VIT6_CAEEL	Vitellogenin-6 OS=Caenorhabditis elegans GN=vit-6 PE=1 SV=5	0	99	ATINVEPR			-0.00144223	898.486	450.25	898.487	450.251	2
1	351.62	351.62	73.96	sp|P18948|VIT6_CAEEL	Vitellogenin-6 OS=Caenorhabditis elegans GN=vit-6 PE=1 SV=5	0	99	ATINVEPR			-0.00095806	898.486	450.25	898.487	450.251	2
1	351.62	351.62	73.96	sp|P18948|VIT6_CAEEL	Vitellogenin-6 OS=Caenorhabditis elegans GN=vit-6 PE=1 SV=5	0	99	ATINVEPR			-0.00217821	898.485	450.25	898.487	450.251	2
1	351.62	351.62	73.96	sp|P18948|VIT6_CAEEL	Vitellogenin-6 OS=Caenorhabditis elegans GN=vit-6 PE=1 SV=5	0	99	ATINVEPR			-0.00095806	898.486	450.25	898.487	450.251	2
1	351.62	351.62	73.96	sp|P18948|VIT6_CAEEL	Vitellogenin-6 OS=Caenorhabditis elegans GN=vit-6 PE=1 SV=5	0	99	ATINVEPR			-2.81815e-05	898.487	450.251	898.487	450.251	2
1	351.62	351.62	73.96	sp|P18948|VIT6_CAEEL	Vitellogenin-6 OS=Caenorhabditis elegans GN=vit-6 PE=1 SV=5	0	99	ATIQYVYPQTPR	Carbamyl@N-term		-0.000294682	1478.75	740.383	1478.75	740.383	2
1	351.62	351.62	73.96	sp|P18948|VIT6_CAEEL	Vitellogenin-6 OS=Caenorhabditis elegans GN=vit-6 PE=1 SV=5	0	99	ATIQYVYPQTPR			0.00152181	1435.75	718.881	1435.75	718.88	2
1	351.62	351.62	73.96	sp|P18948|VIT6_CAEEL	Vitellogenin-6 OS=Caenorhabditis elegans GN=vit-6 PE=1 SV=5	0	99	ATIQYVYPQTPR	Deamidated(Q)@4; Deamidated(Q)@9		0.0335451	1437.75	480.257	1437.71	480.245	3
1	351.62	351.62	73.96	sp|P18948|VIT6_CAEEL	Vitellogenin-6 OS=Caenorhabditis elegans GN=vit-6 PE=1 SV=5	0	99	ATIQYVYPQTPR			-0.000872406	1435.75	718.88	1435.75	718.88	2
1	351.62	351.62	73.96	sp|P18948|VIT6_CAEEL	Vitellogenin-6 OS=Caenorhabditis elegans GN=vit-6 PE=1 SV=5	0	99	ATIQYVYPQTPR			-0.000898934	1435.75	479.589	1435.75	479.589	3
1	351.62	351.62	73.96	sp|P18948|VIT6_CAEEL	Vitellogenin-6 OS=Caenorhabditis elegans GN=vit-6 PE=1 SV=5	0	99	ATIQYVYPQTPR			-0.000343274	1435.75	718.88	1435.75	718.88	2
1	351.62	351.62	73.96	sp|P18948|VIT6_CAEEL	Vitellogenin-6 OS=Caenorhabditis elegans GN=vit-6 PE=1 SV=5	0	99	ATIQYVYPQTPR			-0.000624279	1435.75	479.589	1435.75	479.589	3
1	351.62	351.62	73.96	sp|P18948|VIT6_CAEEL	Vitellogenin-6 OS=Caenorhabditis elegans GN=vit-6 PE=1 SV=5	0	99	ATIQYVYPQTPR			-0.000343274	1435.75	718.88	1435.75	718.88	2
1	351.62	351.62	73.96	sp|P18948|VIT6_CAEEL	Vitellogenin-6 OS=Caenorhabditis elegans GN=vit-6 PE=1 SV=5	0	99	ATIQYVYPQTPR			0.000145	1435.75	718.88	1435.75	718.88	2
1	351.62	351.62	73.96	sp|P18948|VIT6_CAEEL	Vitellogenin-6 OS=Caenorhabditis elegans GN=vit-6 PE=1 SV=5	0	99	ATIQYVYPQTPR			-0.000624279	1435.75	479.589	1435.75	479.589	3
1	351.62	351.62	73.96	sp|P18948|VIT6_CAEEL	Vitellogenin-6 OS=Caenorhabditis elegans GN=vit-6 PE=1 SV=5	0	99	ATIQYVYPQTPR			-9.91372e-05	1435.75	718.88	1435.75	718.88	2
1	351.62	351.62	73.96	sp|P18948|VIT6_CAEEL	Vitellogenin-6 OS=Caenorhabditis elegans GN=vit-6 PE=1 SV=5	0	99	ATIQYVYPQTPR			-0.000250373	1435.75	718.88	1435.75	718.88	2
1	351.62	351.62	73.96	sp|P18948|VIT6_CAEEL	Vitellogenin-6 OS=Caenorhabditis elegans GN=vit-6 PE=1 SV=5	0	99	ATIQYVYPQTPR	Carbamidomethyl@N-term		0.00427996	1492.77	747.393	1492.77	747.391	2
1	351.62	351.62	73.96	sp|P18948|VIT6_CAEEL	Vitellogenin-6 OS=Caenorhabditis elegans GN=vit-6 PE=1 SV=5	0	99	ATIQYVYPQTPR			-0.000250373	1435.75	718.88	1435.75	718.88	2
1	351.62	351.62	73.96	sp|P18948|VIT6_CAEEL	Vitellogenin-6 OS=Caenorhabditis elegans GN=vit-6 PE=1 SV=5	0	99	ATIQYVYPQTPR			-0.00238439	1435.74	718.879	1435.75	718.88	2
1	351.62	351.62	73.96	sp|P18948|VIT6_CAEEL	Vitellogenin-6 OS=Caenorhabditis elegans GN=vit-6 PE=1 SV=5	0	99	ATIQYVYPQTPR	Carbamidomethyl@N-term		0.00211759	1492.77	747.392	1492.77	747.391	2
1	351.62	351.62	73.96	sp|P18948|VIT6_CAEEL	Vitellogenin-6 OS=Caenorhabditis elegans GN=vit-6 PE=1 SV=5	0	99	ATIQYVYPQTPR			0.00207149	1435.75	479.59	1435.75	479.589	3
1	351.62	351.62	73.96	sp|P18948|VIT6_CAEEL	Vitellogenin-6 OS=Caenorhabditis elegans GN=vit-6 PE=1 SV=5	0	99	ATIQYVYPQTPR			-0.00114167	1435.74	718.88	1435.75	718.88	2
1	351.62	351.62	73.96	sp|P18948|VIT6_CAEEL	Vitellogenin-6 OS=Caenorhabditis elegans GN=vit-6 PE=1 SV=5	0	99	ATIQYVYPQTPR			-0.00114167	1435.74	718.88	1435.75	718.88	2
1	351.62	351.62	73.96	sp|P18948|VIT6_CAEEL	Vitellogenin-6 OS=Caenorhabditis elegans GN=vit-6 PE=1 SV=5	0	99	ATIQYVYPQTPR	Carbamidomethyl@N-term		0.00122193	1492.77	498.597	1492.77	498.596	3
1	351.62	351.62	73.96	sp|P18948|VIT6_CAEEL	Vitellogenin-6 OS=Caenorhabditis elegans GN=vit-6 PE=1 SV=5	0	99	ATIQYVYPQTPR	Carbamidomethyl@N-term		0.00122193	1492.77	498.597	1492.77	498.596	3
1	351.62	351.62	73.96	sp|P18948|VIT6_CAEEL	Vitellogenin-6 OS=Caenorhabditis elegans GN=vit-6 PE=1 SV=5	0	99	ATIQYVYPQTPR	Carbamidomethyl@N-term		0.00122193	1492.77	498.597	1492.77	498.596	3
1	351.62	351.62	73.96	sp|P18948|VIT6_CAEEL	Vitellogenin-6 OS=Caenorhabditis elegans GN=vit-6 PE=1 SV=5	0	99	ATIQYVYPQTPR			-0.000538227	1435.75	718.88	1435.75	718.88	2
1	351.62	351.62	73.96	sp|P18948|VIT6_CAEEL	Vitellogenin-6 OS=Caenorhabditis elegans GN=vit-6 PE=1 SV=5	0	99	ATIQYVYPQTPR			0.000409307	1435.75	718.88	1435.75	718.88	2
1	351.62	351.62	73.96	sp|P18948|VIT6_CAEEL	Vitellogenin-6 OS=Caenorhabditis elegans GN=vit-6 PE=1 SV=5	0	99	ATIQYVYPQTPR	Carbamidomethyl@N-term		-0.00236919	1492.77	747.39	1492.77	747.391	2
1	351.62	351.62	73.96	sp|P18948|VIT6_CAEEL	Vitellogenin-6 OS=Caenorhabditis elegans GN=vit-6 PE=1 SV=5	0	99	ATIQYVYPQTPR			0.000409307	1435.75	718.88	1435.75	718.88	2
1	351.62	351.62	73.96	sp|P18948|VIT6_CAEEL	Vitellogenin-6 OS=Caenorhabditis elegans GN=vit-6 PE=1 SV=5	0	99	ATIQYVYPQTPR	Carbamidomethyl@N-term		0.00651309	1492.77	498.599	1492.77	498.596	3
1	351.62	351.62	73.96	sp|P18948|VIT6_CAEEL	Vitellogenin-6 OS=Caenorhabditis elegans GN=vit-6 PE=1 SV=5	0	99	ATIQYVYPQTPR			-0.000611521	1435.75	718.88	1435.75	718.88	2
1	351.62	351.62	73.96	sp|P18948|VIT6_CAEEL	Vitellogenin-6 OS=Caenorhabditis elegans GN=vit-6 PE=1 SV=5	0	99	ATIQYVYPQTPR	Carbamidomethyl@N-term		0.00331224	1492.77	747.393	1492.77	747.391	2
1	351.62	351.62	73.96	sp|P18948|VIT6_CAEEL	Vitellogenin-6 OS=Caenorhabditis elegans GN=vit-6 PE=1 SV=5	0	99	ATIQYVYPQTPR	Carbamidomethyl@N-term		0.00287402	1492.77	747.393	1492.77	747.391	2
1	351.62	351.62	73.96	sp|P18948|VIT6_CAEEL	Vitellogenin-6 OS=Caenorhabditis elegans GN=vit-6 PE=1 SV=5	0	99	ATIQYVYPQTPR			0.0010045	1435.75	718.881	1435.75	718.88	2
1	351.62	351.62	73.96	sp|P18948|VIT6_CAEEL	Vitellogenin-6 OS=Caenorhabditis elegans GN=vit-6 PE=1 SV=5	0	99	ATIQYVYPQTPR	Carbamidomethyl@N-term		-0.000756861	1492.77	747.391	1492.77	747.391	2
1	351.62	351.62	73.96	sp|P18948|VIT6_CAEEL	Vitellogenin-6 OS=Caenorhabditis elegans GN=vit-6 PE=1 SV=5	0	99	ATIQYVYPQTPR			-0.0020051	1435.74	718.879	1435.75	718.88	2
1	351.62	351.62	73.96	sp|P18948|VIT6_CAEEL	Vitellogenin-6 OS=Caenorhabditis elegans GN=vit-6 PE=1 SV=5	0	99	ATIQYVYPQTPR			-0.00108101	1435.74	718.88	1435.75	718.88	2
1	351.62	351.62	73.96	sp|P18948|VIT6_CAEEL	Vitellogenin-6 OS=Caenorhabditis elegans GN=vit-6 PE=1 SV=5	0	99	ATIQYVYPQTPR	Carbamidomethyl@N-term		0.000618941	1492.77	747.391	1492.77	747.391	2
1	351.62	351.62	73.96	sp|P18948|VIT6_CAEEL	Vitellogenin-6 OS=Caenorhabditis elegans GN=vit-6 PE=1 SV=5	0	99	ATIQYVYPQTPR	Carbamyl@N-term		-0.00352247	1478.75	740.381	1478.75	740.383	2
1	351.62	351.62	73.96	sp|P18948|VIT6_CAEEL	Vitellogenin-6 OS=Caenorhabditis elegans GN=vit-6 PE=1 SV=5	0	99	ATIQYVYPQTPR			0.00115561	1435.75	718.881	1435.75	718.88	2
1	351.62	351.62	73.96	sp|P18948|VIT6_CAEEL	Vitellogenin-6 OS=Caenorhabditis elegans GN=vit-6 PE=1 SV=5	0	99	ATIQYVYPQTPR			0.000347575	1435.75	479.589	1435.75	479.589	3
1	351.62	351.62	73.96	sp|P18948|VIT6_CAEEL	Vitellogenin-6 OS=Caenorhabditis elegans GN=vit-6 PE=1 SV=5	0	99	ATIQYVYPQTPR			-0.000628269	1435.75	718.88	1435.75	718.88	2
1	351.62	351.62	73.96	sp|P18948|VIT6_CAEEL	Vitellogenin-6 OS=Caenorhabditis elegans GN=vit-6 PE=1 SV=5	0	99	ATIQYVYPQTPR			0.00127708	1435.75	479.59	1435.75	479.589	3
1	351.62	351.62	73.96	sp|P18948|VIT6_CAEEL	Vitellogenin-6 OS=Caenorhabditis elegans GN=vit-6 PE=1 SV=5	0	99	ATIQYVYPQTPR	Carbamidomethyl@N-term		-0.00100736	1492.77	747.39	1492.77	747.391	2
1	351.62	351.62	73.96	sp|P18948|VIT6_CAEEL	Vitellogenin-6 OS=Caenorhabditis elegans GN=vit-6 PE=1 SV=5	0	99	ATIQYVYPQTPR			-0.000827114	1435.75	718.88	1435.75	718.88	2
1	351.62	351.62	73.96	sp|P18948|VIT6_CAEEL	Vitellogenin-6 OS=Caenorhabditis elegans GN=vit-6 PE=1 SV=5	0	99	ATIQYVYPQTPR			-0.00242484	1435.74	718.879	1435.75	718.88	2
1	351.62	351.62	73.96	sp|P18948|VIT6_CAEEL	Vitellogenin-6 OS=Caenorhabditis elegans GN=vit-6 PE=1 SV=5	0	99	ATIQYVYPQTPR			-0.00242484	1435.74	718.879	1435.75	718.88	2
1	351.62	351.62	73.96	sp|P18948|VIT6_CAEEL	Vitellogenin-6 OS=Caenorhabditis elegans GN=vit-6 PE=1 SV=5	0	99	ATIQYVYPQTPR			-0.000955841	1435.75	479.589	1435.75	479.589	3
1	351.62	351.62	73.96	sp|P18948|VIT6_CAEEL	Vitellogenin-6 OS=Caenorhabditis elegans GN=vit-6 PE=1 SV=5	0	99	ATIQYVYPQTPR			-0.000384133	1435.75	718.88	1435.75	718.88	2
1	351.62	351.62	73.96	sp|P18948|VIT6_CAEEL	Vitellogenin-6 OS=Caenorhabditis elegans GN=vit-6 PE=1 SV=5	0	99	ATIQYVYPQTPR			0.00109128	1435.75	479.59	1435.75	479.589	3
1	351.62	351.62	73.96	sp|P18948|VIT6_CAEEL	Vitellogenin-6 OS=Caenorhabditis elegans GN=vit-6 PE=1 SV=5	0	99	ATIQYVYPQTPR	Carbamyl@N-term		-0.00384741	1478.75	740.381	1478.75	740.383	2
1	351.62	351.62	73.96	sp|P18948|VIT6_CAEEL	Vitellogenin-6 OS=Caenorhabditis elegans GN=vit-6 PE=1 SV=5	0	99	ATIQYVYPQTPR			-0.00131539	1435.74	718.88	1435.75	718.88	2
1	351.62	351.62	73.96	sp|P18948|VIT6_CAEEL	Vitellogenin-6 OS=Caenorhabditis elegans GN=vit-6 PE=1 SV=5	0	99	ATIQYVYPQTPR			-0.0010155	1435.75	718.88	1435.75	718.88	2
1	351.62	351.62	73.96	sp|P18948|VIT6_CAEEL	Vitellogenin-6 OS=Caenorhabditis elegans GN=vit-6 PE=1 SV=5	0	99	ATIQYVYPQTPR			0.00142587	1435.75	718.881	1435.75	718.88	2
1	351.62	351.62	73.96	sp|P18948|VIT6_CAEEL	Vitellogenin-6 OS=Caenorhabditis elegans GN=vit-6 PE=1 SV=5	0	99	ATIQYVYPQTPR			-0.0010155	1435.75	718.88	1435.75	718.88	2
1	351.62	351.62	73.96	sp|P18948|VIT6_CAEEL	Vitellogenin-6 OS=Caenorhabditis elegans GN=vit-6 PE=1 SV=5	0	99	ATIQYVYPQTPR			0.00152181	1435.75	718.881	1435.75	718.88	2
1	351.62	351.62	73.96	sp|P18948|VIT6_CAEEL	Vitellogenin-6 OS=Caenorhabditis elegans GN=vit-6 PE=1 SV=5	0	99	ATIQYVYPQTPR			0.00112102	1435.75	718.881	1435.75	718.88	2
1	351.62	351.62	73.96	sp|P18948|VIT6_CAEEL	Vitellogenin-6 OS=Caenorhabditis elegans GN=vit-6 PE=1 SV=5	0	99	ATIQYVYPQTPR			0.00164719	1435.75	479.59	1435.75	479.589	3
1	351.62	351.62	73.96	sp|P18948|VIT6_CAEEL	Vitellogenin-6 OS=Caenorhabditis elegans GN=vit-6 PE=1 SV=5	0	99	ATIQYVYPQTPR			0.0010045	1435.75	718.881	1435.75	718.88	2
1	351.62	351.62	73.96	sp|P18948|VIT6_CAEEL	Vitellogenin-6 OS=Caenorhabditis elegans GN=vit-6 PE=1 SV=5	0	99	ATIQYVYPQTPR			-0.000880736	1435.75	718.88	1435.75	718.88	2
1	351.62	351.62	73.96	sp|P18948|VIT6_CAEEL	Vitellogenin-6 OS=Caenorhabditis elegans GN=vit-6 PE=1 SV=5	0	99	ATIQYVYPQTPR			-0.00140095	1435.74	718.88	1435.75	718.88	2
1	351.62	351.62	73.96	sp|P18948|VIT6_CAEEL	Vitellogenin-6 OS=Caenorhabditis elegans GN=vit-6 PE=1 SV=5	0	99	ATIQYVYPQTPR			-0.0010155	1435.75	718.88	1435.75	718.88	2
1	351.62	351.62	73.96	sp|P18948|VIT6_CAEEL	Vitellogenin-6 OS=Caenorhabditis elegans GN=vit-6 PE=1 SV=5	0	99	ATIQYVYPQTPR			-0.0013817	1435.74	718.88	1435.75	718.88	2
1	351.62	351.62	73.96	sp|P18948|VIT6_CAEEL	Vitellogenin-6 OS=Caenorhabditis elegans GN=vit-6 PE=1 SV=5	0	99	ATIQYVYPQTPR			-1.86315e-05	1435.75	479.589	1435.75	479.589	3
1	351.62	351.62	73.96	sp|P18948|VIT6_CAEEL	Vitellogenin-6 OS=Caenorhabditis elegans GN=vit-6 PE=1 SV=5	0	99	ATIQYVYPQTPR			-0.000549099	1435.75	479.589	1435.75	479.589	3
1	351.62	351.62	73.96	sp|P18948|VIT6_CAEEL	Vitellogenin-6 OS=Caenorhabditis elegans GN=vit-6 PE=1 SV=5	0	99	ATIQYVYPQTPR	Carbamyl@N-term		-0.00384741	1478.75	740.381	1478.75	740.383	2
1	351.62	351.62	73.96	sp|P18948|VIT6_CAEEL	Vitellogenin-6 OS=Caenorhabditis elegans GN=vit-6 PE=1 SV=5	0	99	ATIQYVYPQTPR			0.00156062	1435.75	718.881	1435.75	718.88	2
1	351.62	351.62	73.96	sp|P18948|VIT6_CAEEL	Vitellogenin-6 OS=Caenorhabditis elegans GN=vit-6 PE=1 SV=5	0	99	ATIQYVYPQTPR			-0.00125964	1435.74	718.88	1435.75	718.88	2
1	351.62	351.62	73.96	sp|P18948|VIT6_CAEEL	Vitellogenin-6 OS=Caenorhabditis elegans GN=vit-6 PE=1 SV=5	0	99	ATIQYVYPQTPR			0.00146357	1435.75	479.59	1435.75	479.589	3
1	351.62	351.62	73.96	sp|P18948|VIT6_CAEEL	Vitellogenin-6 OS=Caenorhabditis elegans GN=vit-6 PE=1 SV=5	0	99	ATIQYVYPQTPR			0.00104042	1435.75	718.881	1435.75	718.88	2
1	351.62	351.62	73.96	sp|P18948|VIT6_CAEEL	Vitellogenin-6 OS=Caenorhabditis elegans GN=vit-6 PE=1 SV=5	0	99	ATIQYVYPQTPR			0.00165077	1435.75	718.881	1435.75	718.88	2
1	351.62	351.62	73.96	sp|P18948|VIT6_CAEEL	Vitellogenin-6 OS=Caenorhabditis elegans GN=vit-6 PE=1 SV=5	0	99	ATIQYVYPQTPR			0.00255698	1435.75	479.59	1435.75	479.589	3
1	351.62	351.62	73.96	sp|P18948|VIT6_CAEEL	Vitellogenin-6 OS=Caenorhabditis elegans GN=vit-6 PE=1 SV=5	0	99	ATIQYVYPQTPR			-0.000880736	1435.75	718.88	1435.75	718.88	2
1	351.62	351.62	73.96	sp|P18948|VIT6_CAEEL	Vitellogenin-6 OS=Caenorhabditis elegans GN=vit-6 PE=1 SV=5	0	99	ATIQYVYPQTPR	Carbamyl@N-term		-0.0025097	1478.75	740.382	1478.75	740.383	2
1	351.62	351.62	73.96	sp|P18948|VIT6_CAEEL	Vitellogenin-6 OS=Caenorhabditis elegans GN=vit-6 PE=1 SV=5	0	99	ATIQYVYPQTPR			-7.43691e-05	1435.75	718.88	1435.75	718.88	2
1	351.62	351.62	73.96	sp|P18948|VIT6_CAEEL	Vitellogenin-6 OS=Caenorhabditis elegans GN=vit-6 PE=1 SV=5	0	99	ATIQYVYPQTPR			-0.00131539	1435.74	718.88	1435.75	718.88	2
1	351.62	351.62	73.96	sp|P18948|VIT6_CAEEL	Vitellogenin-6 OS=Caenorhabditis elegans GN=vit-6 PE=1 SV=5	0	99	ATIQYVYPQTPR			-0.00107125	1435.74	718.88	1435.75	718.88	2
1	351.62	351.62	73.96	sp|P18948|VIT6_CAEEL	Vitellogenin-6 OS=Caenorhabditis elegans GN=vit-6 PE=1 SV=5	0	99	ATIQYVYPQTPR			-7.43691e-05	1435.75	718.88	1435.75	718.88	2
1	351.62	351.62	73.96	sp|P18948|VIT6_CAEEL	Vitellogenin-6 OS=Caenorhabditis elegans GN=vit-6 PE=1 SV=5	0	99	ATIQYVYPQTPR			0.00124309	1435.75	718.881	1435.75	718.88	2
1	351.62	351.62	73.96	sp|P18948|VIT6_CAEEL	Vitellogenin-6 OS=Caenorhabditis elegans GN=vit-6 PE=1 SV=5	0	99	ATIQYVYPQTPR			-0.000667649	1435.75	718.88	1435.75	718.88	2
1	351.62	351.62	73.96	sp|P18948|VIT6_CAEEL	Vitellogenin-6 OS=Caenorhabditis elegans GN=vit-6 PE=1 SV=5	0	99	ATIQYVYPQTPR			-0.000609167	1435.75	718.88	1435.75	718.88	2
1	351.62	351.62	73.96	sp|P18948|VIT6_CAEEL	Vitellogenin-6 OS=Caenorhabditis elegans GN=vit-6 PE=1 SV=5	0	99	ATIQYVYPQTPR			-0.00209038	1435.74	479.589	1435.75	479.589	3
1	351.62	351.62	73.96	sp|P18948|VIT6_CAEEL	Vitellogenin-6 OS=Caenorhabditis elegans GN=vit-6 PE=1 SV=5	0	99	ATIQYVYPQTPR			-0.00068471	1435.75	718.88	1435.75	718.88	2
1	351.62	351.62	73.96	sp|P18948|VIT6_CAEEL	Vitellogenin-6 OS=Caenorhabditis elegans GN=vit-6 PE=1 SV=5	0	99	ATIQYVYPQTPR			0.00112225	1435.75	479.59	1435.75	479.589	3
1	351.62	351.62	73.96	sp|P18948|VIT6_CAEEL	Vitellogenin-6 OS=Caenorhabditis elegans GN=vit-6 PE=1 SV=5	0	99	ATIQYVYPQTPR			-0.000440574	1435.75	718.88	1435.75	718.88	2
1	351.62	351.62	73.96	sp|P18948|VIT6_CAEEL	Vitellogenin-6 OS=Caenorhabditis elegans GN=vit-6 PE=1 SV=5	0	99	ATIQYVYPQTPR			0.0016912	1435.75	479.59	1435.75	479.589	3
1	351.62	351.62	73.96	sp|P18948|VIT6_CAEEL	Vitellogenin-6 OS=Caenorhabditis elegans GN=vit-6 PE=1 SV=5	0	99	ATIQYVYPQTPR			-0.000538227	1435.75	718.88	1435.75	718.88	2
1	351.62	351.62	73.96	sp|P18948|VIT6_CAEEL	Vitellogenin-6 OS=Caenorhabditis elegans GN=vit-6 PE=1 SV=5	0	99	ATIQYVYPQTPR			0.000789887	1435.75	479.589	1435.75	479.589	3
1	351.62	351.62	73.96	sp|P18948|VIT6_CAEEL	Vitellogenin-6 OS=Caenorhabditis elegans GN=vit-6 PE=1 SV=5	0	99	ATIQYVYPQTPR			-0.000125627	1435.75	479.589	1435.75	479.589	3
1	351.62	351.62	73.96	sp|P18948|VIT6_CAEEL	Vitellogenin-6 OS=Caenorhabditis elegans GN=vit-6 PE=1 SV=5	0	99	ATIQYVYPQTPR			0.00105044	1435.75	479.59	1435.75	479.589	3
1	351.62	351.62	73.96	sp|P18948|VIT6_CAEEL	Vitellogenin-6 OS=Caenorhabditis elegans GN=vit-6 PE=1 SV=5	0	99	ATIQYVYPQTPR			-0.000609167	1435.75	718.88	1435.75	718.88	2
1	351.62	351.62	73.96	sp|P18948|VIT6_CAEEL	Vitellogenin-6 OS=Caenorhabditis elegans GN=vit-6 PE=1 SV=5	0	99	ATIQYVYPQTPR			0.00197871	1435.75	479.59	1435.75	479.589	3
1	351.62	351.62	73.96	sp|P18948|VIT6_CAEEL	Vitellogenin-6 OS=Caenorhabditis elegans GN=vit-6 PE=1 SV=5	0	99	ATIQYVYPQTPR			-0.000285569	1435.75	479.589	1435.75	479.589	3
1	351.62	351.62	73.96	sp|P18948|VIT6_CAEEL	Vitellogenin-6 OS=Caenorhabditis elegans GN=vit-6 PE=1 SV=5	0	99	ATIQYVYPQTPR			-0.00115681	1435.74	718.88	1435.75	718.88	2
1	351.62	351.62	73.96	sp|P18948|VIT6_CAEEL	Vitellogenin-6 OS=Caenorhabditis elegans GN=vit-6 PE=1 SV=5	0	99	ATIQYVYPQTPR	Carbamidomethyl@N-term		0.00378067	1492.77	747.393	1492.77	747.391	2
1	351.62	351.62	73.96	sp|P18948|VIT6_CAEEL	Vitellogenin-6 OS=Caenorhabditis elegans GN=vit-6 PE=1 SV=5	0	99	ATIQYVYPQTPR			0.00255698	1435.75	479.59	1435.75	479.589	3
1	351.62	351.62	73.96	sp|P18948|VIT6_CAEEL	Vitellogenin-6 OS=Caenorhabditis elegans GN=vit-6 PE=1 SV=5	0	99	ATIQYVYPQTPR			-0.000872406	1435.75	718.88	1435.75	718.88	2
1	351.62	351.62	73.96	sp|P18948|VIT6_CAEEL	Vitellogenin-6 OS=Caenorhabditis elegans GN=vit-6 PE=1 SV=5	0	99	ATIQYVYPQTPR			-0.0164154	1435.73	718.872	1435.75	718.88	2
1	351.62	351.62	73.96	sp|P18948|VIT6_CAEEL	Vitellogenin-6 OS=Caenorhabditis elegans GN=vit-6 PE=1 SV=5	0	99	ATIQYVYPQTPR			0.00131649	1435.75	718.881	1435.75	718.88	2
1	351.62	351.62	73.96	sp|P18948|VIT6_CAEEL	Vitellogenin-6 OS=Caenorhabditis elegans GN=vit-6 PE=1 SV=5	0	99	ATIQYVYPQTPR			0.00112225	1435.75	479.59	1435.75	479.589	3
1	351.62	351.62	73.96	sp|P18948|VIT6_CAEEL	Vitellogenin-6 OS=Caenorhabditis elegans GN=vit-6 PE=1 SV=5	0	99	ATIQYVYPQTPR			0.000240579	1435.75	479.589	1435.75	479.589	3
1	351.62	351.62	73.96	sp|P18948|VIT6_CAEEL	Vitellogenin-6 OS=Caenorhabditis elegans GN=vit-6 PE=1 SV=5	0	99	ATIQYVYPQTPR			-0.00172374	1435.74	479.589	1435.75	479.589	3
1	351.62	351.62	73.96	sp|P18948|VIT6_CAEEL	Vitellogenin-6 OS=Caenorhabditis elegans GN=vit-6 PE=1 SV=5	0	99	ATIQYVYPQTPR	Deamidated(Q)@4		0.0175183	1436.75	719.381	1436.73	719.372	2
1	351.62	351.62	73.96	sp|P18948|VIT6_CAEEL	Vitellogenin-6 OS=Caenorhabditis elegans GN=vit-6 PE=1 SV=5	0	99	ATIQYVYPQTPR			-0.00165612	1435.74	479.589	1435.75	479.589	3
1	351.62	351.62	73.96	sp|P18948|VIT6_CAEEL	Vitellogenin-6 OS=Caenorhabditis elegans GN=vit-6 PE=1 SV=5	0	99	ATIQYVYPQTPR			0.00230137	1435.75	718.881	1435.75	718.88	2
1	351.62	351.62	73.96	sp|P18948|VIT6_CAEEL	Vitellogenin-6 OS=Caenorhabditis elegans GN=vit-6 PE=1 SV=5	0	99	ATIQYVYPQTPR			0.00112102	1435.75	718.881	1435.75	718.88	2
1	351.62	351.62	73.96	sp|P18948|VIT6_CAEEL	Vitellogenin-6 OS=Caenorhabditis elegans GN=vit-6 PE=1 SV=5	0	99	ATIQYVYPQTPR			-0.000318505	1435.75	718.88	1435.75	718.88	2
1	351.62	351.62	73.96	sp|P18948|VIT6_CAEEL	Vitellogenin-6 OS=Caenorhabditis elegans GN=vit-6 PE=1 SV=5	0	99	ATIQYVYPQTPR	Carbamidomethyl@N-term		0.000760402	1492.77	747.391	1492.77	747.391	2
1	351.62	351.62	73.96	sp|P18948|VIT6_CAEEL	Vitellogenin-6 OS=Caenorhabditis elegans GN=vit-6 PE=1 SV=5	0	99	ATIQYVYPQTPR			-0.000125627	1435.75	479.589	1435.75	479.589	3
1	351.62	351.62	73.96	sp|P18948|VIT6_CAEEL	Vitellogenin-6 OS=Caenorhabditis elegans GN=vit-6 PE=1 SV=5	0	99	ATIQYVYPQTPR			0.00168269	1435.75	718.881	1435.75	718.88	2
1	351.62	351.62	73.96	sp|P18948|VIT6_CAEEL	Vitellogenin-6 OS=Caenorhabditis elegans GN=vit-6 PE=1 SV=5	0	99	ATIQYVYPQTPR			-0.00165197	1435.74	718.88	1435.75	718.88	2
1	351.62	351.62	73.96	sp|P18948|VIT6_CAEEL	Vitellogenin-6 OS=Caenorhabditis elegans GN=vit-6 PE=1 SV=5	0	99	ATIQYVYPQTPR			-0.00104163	1435.75	718.88	1435.75	718.88	2
1	351.62	351.62	73.96	sp|P18948|VIT6_CAEEL	Vitellogenin-6 OS=Caenorhabditis elegans GN=vit-6 PE=1 SV=5	0	99	ATIQYVYPQTPR			0.00139691	1435.75	479.59	1435.75	479.589	3
1	351.62	351.62	73.96	sp|P18948|VIT6_CAEEL	Vitellogenin-6 OS=Caenorhabditis elegans GN=vit-6 PE=1 SV=5	0	99	ATIQYVYPQTPR			0.0016912	1435.75	479.59	1435.75	479.589	3
1	351.62	351.62	73.96	sp|P18948|VIT6_CAEEL	Vitellogenin-6 OS=Caenorhabditis elegans GN=vit-6 PE=1 SV=5	0	99	ATIQYVYPQTPR			0.00168269	1435.75	718.881	1435.75	718.88	2
1	351.62	351.62	73.96	sp|P18948|VIT6_CAEEL	Vitellogenin-6 OS=Caenorhabditis elegans GN=vit-6 PE=1 SV=5	0	99	ATIQYVYPQTPR			0.000355294	1435.75	479.589	1435.75	479.589	3
1	351.62	351.62	73.96	sp|P18948|VIT6_CAEEL	Vitellogenin-6 OS=Caenorhabditis elegans GN=vit-6 PE=1 SV=5	0	99	AVINMLQVN		cleaved N-I@C-term	0.000479793	1000.54	501.276	1000.54	501.276	2
1	351.62	351.62	73.96	sp|P18948|VIT6_CAEEL	Vitellogenin-6 OS=Caenorhabditis elegans GN=vit-6 PE=1 SV=5	0	99	AVINMLQVN		cleaved N-I@C-term	-0.000848566	1000.54	501.276	1000.54	501.276	2
1	351.62	351.62	73.96	sp|P18948|VIT6_CAEEL	Vitellogenin-6 OS=Caenorhabditis elegans GN=vit-6 PE=1 SV=5	0	99	AVINMLQVNILK			-0.00132402	1354.8	678.407	1354.8	678.408	2
1	351.62	351.62	73.96	sp|P18948|VIT6_CAEEL	Vitellogenin-6 OS=Caenorhabditis elegans GN=vit-6 PE=1 SV=5	0	99	AVINMLQVNILK	Carbamyl@N-term		0.000216532	1397.81	699.911	1397.81	699.911	2
1	351.62	351.62	73.96	sp|P18948|VIT6_CAEEL	Vitellogenin-6 OS=Caenorhabditis elegans GN=vit-6 PE=1 SV=5	0	99	AVINMLQVNILK			0.00195746	1354.8	678.409	1354.8	678.408	2
1	351.62	351.62	73.96	sp|P18948|VIT6_CAEEL	Vitellogenin-6 OS=Caenorhabditis elegans GN=vit-6 PE=1 SV=5	0	99	AVINMLQVNILK			-0.00113046	1354.8	678.407	1354.8	678.408	2
1	351.62	351.62	73.96	sp|P18948|VIT6_CAEEL	Vitellogenin-6 OS=Caenorhabditis elegans GN=vit-6 PE=1 SV=5	0	99	AVINMLQVNILK	Oxidation(M)@5		-0.000328922	1370.8	686.405	1370.8	686.405	2
1	351.62	351.62	73.96	sp|P18948|VIT6_CAEEL	Vitellogenin-6 OS=Caenorhabditis elegans GN=vit-6 PE=1 SV=5	0	99	AVINMLQVNILK	Oxidation(M)@5		3.72896e-05	1370.8	686.405	1370.8	686.405	2
1	351.62	351.62	73.96	sp|P18948|VIT6_CAEEL	Vitellogenin-6 OS=Caenorhabditis elegans GN=vit-6 PE=1 SV=5	0	99	AVINMLQVNILK			-0.00142128	1354.8	678.407	1354.8	678.408	2
1	351.62	351.62	73.96	sp|P18948|VIT6_CAEEL	Vitellogenin-6 OS=Caenorhabditis elegans GN=vit-6 PE=1 SV=5	0	99	AVINMLQVNILK	Oxidation(M)@5		0.000899891	1370.8	686.405	1370.8	686.405	2
1	351.62	351.62	73.96	sp|P18948|VIT6_CAEEL	Vitellogenin-6 OS=Caenorhabditis elegans GN=vit-6 PE=1 SV=5	0	99	AVINMLQVNILK	Carbamyl@N-term		0.0026033	1397.81	699.912	1397.81	699.911	2
1	351.62	351.62	73.96	sp|P18948|VIT6_CAEEL	Vitellogenin-6 OS=Caenorhabditis elegans GN=vit-6 PE=1 SV=5	0	99	AVINMLQVNILK	Carbamyl@N-term		0.00128569	1397.81	699.911	1397.81	699.911	2
1	351.62	351.62	73.96	sp|P18948|VIT6_CAEEL	Vitellogenin-6 OS=Caenorhabditis elegans GN=vit-6 PE=1 SV=5	0	99	AVINMLQVNILK	Carbamyl@N-term		0.00128569	1397.81	699.911	1397.81	699.911	2
1	351.62	351.62	73.96	sp|P18948|VIT6_CAEEL	Vitellogenin-6 OS=Caenorhabditis elegans GN=vit-6 PE=1 SV=5	0	99	AVINMLQVNILK	Oxidation(M)@5		0.00165597	1370.8	686.406	1370.8	686.405	2
1	351.62	351.62	73.96	sp|P18948|VIT6_CAEEL	Vitellogenin-6 OS=Caenorhabditis elegans GN=vit-6 PE=1 SV=5	0	99	AVINMLQVNILK	Oxidation(M)@5		-0.00861421	1370.79	686.401	1370.8	686.405	2
1	351.62	351.62	73.96	sp|P18948|VIT6_CAEEL	Vitellogenin-6 OS=Caenorhabditis elegans GN=vit-6 PE=1 SV=5	0	99	AVINMLQVNILK			-0.00136387	1354.8	678.407	1354.8	678.408	2
1	351.62	351.62	73.96	sp|P18948|VIT6_CAEEL	Vitellogenin-6 OS=Caenorhabditis elegans GN=vit-6 PE=1 SV=5	0	99	AVINMLQVNILK			-0.00148177	1354.8	678.407	1354.8	678.408	2
1	351.62	351.62	73.96	sp|P18948|VIT6_CAEEL	Vitellogenin-6 OS=Caenorhabditis elegans GN=vit-6 PE=1 SV=5	0	99	AVINMLQVNILK			-0.000174764	1354.8	678.408	1354.8	678.408	2
1	351.62	351.62	73.96	sp|P18948|VIT6_CAEEL	Vitellogenin-6 OS=Caenorhabditis elegans GN=vit-6 PE=1 SV=5	0	99	AVINMLQVNILK			-0.00211752	1354.8	678.407	1354.8	678.408	2
1	351.62	351.62	73.96	sp|P18948|VIT6_CAEEL	Vitellogenin-6 OS=Caenorhabditis elegans GN=vit-6 PE=1 SV=5	0	99	AVINMLQVNILK			-0.000940473	1354.8	678.407	1354.8	678.408	2
1	351.62	351.62	73.96	sp|P18948|VIT6_CAEEL	Vitellogenin-6 OS=Caenorhabditis elegans GN=vit-6 PE=1 SV=5	0	99	AVINMLQVNILK	Carbamyl@N-term		-0.0113146	1397.8	699.905	1397.81	699.911	2
1	351.62	351.62	73.96	sp|P18948|VIT6_CAEEL	Vitellogenin-6 OS=Caenorhabditis elegans GN=vit-6 PE=1 SV=5	0	99	AVINMLQVNILK			0.00264476	1354.8	678.409	1354.8	678.408	2
1	351.62	351.62	73.96	sp|P18948|VIT6_CAEEL	Vitellogenin-6 OS=Caenorhabditis elegans GN=vit-6 PE=1 SV=5	0	99	AVINMLQVNILK			-0.00423355	1354.8	452.606	1354.8	452.607	3
1	351.62	351.62	73.96	sp|P18948|VIT6_CAEEL	Vitellogenin-6 OS=Caenorhabditis elegans GN=vit-6 PE=1 SV=5	0	99	AVINMLQVNILK			0.00191234	1354.8	678.409	1354.8	678.408	2
1	351.62	351.62	73.96	sp|P18948|VIT6_CAEEL	Vitellogenin-6 OS=Caenorhabditis elegans GN=vit-6 PE=1 SV=5	0	99	AVINMLQVNILK	Oxidation(M)@5		-0.0269254	1370.77	686.392	1370.8	686.405	2
1	351.62	351.62	73.96	sp|P18948|VIT6_CAEEL	Vitellogenin-6 OS=Caenorhabditis elegans GN=vit-6 PE=1 SV=5	0	99	AVINMLQVNILK	Oxidation(M)@5		-0.0013465	1370.79	686.404	1370.8	686.405	2
1	351.62	351.62	73.96	sp|P18948|VIT6_CAEEL	Vitellogenin-6 OS=Caenorhabditis elegans GN=vit-6 PE=1 SV=5	0	99	AVINMLQVNILK			0.001433	1354.8	678.408	1354.8	678.408	2
1	351.62	351.62	73.96	sp|P18948|VIT6_CAEEL	Vitellogenin-6 OS=Caenorhabditis elegans GN=vit-6 PE=1 SV=5	0	99	AVINMLQVNILK			-0.00282558	1354.8	678.406	1354.8	678.408	2
1	351.62	351.62	73.96	sp|P18948|VIT6_CAEEL	Vitellogenin-6 OS=Caenorhabditis elegans GN=vit-6 PE=1 SV=5	0	99	AVINMLQVNILK	Deamidated(N)@4		0.0133912	1355.8	678.906	1355.78	678.9	2
1	351.62	351.62	73.96	sp|P18948|VIT6_CAEEL	Vitellogenin-6 OS=Caenorhabditis elegans GN=vit-6 PE=1 SV=5	0	99	AVINMLQVNILK	Deamidated(N)@4		0.0125909	1355.8	678.906	1355.78	678.9	2
1	351.62	351.62	73.96	sp|P18948|VIT6_CAEEL	Vitellogenin-6 OS=Caenorhabditis elegans GN=vit-6 PE=1 SV=5	0	99	AVINMLQVNILK	Carbamyl@N-term		0.00189289	1397.81	699.911	1397.81	699.911	2
1	351.62	351.62	73.96	sp|P18948|VIT6_CAEEL	Vitellogenin-6 OS=Caenorhabditis elegans GN=vit-6 PE=1 SV=5	0	99	AVINMLQVNILK	Carbamyl@N-term		0.00189289	1397.81	699.911	1397.81	699.911	2
1	351.62	351.62	73.96	sp|P18948|VIT6_CAEEL	Vitellogenin-6 OS=Caenorhabditis elegans GN=vit-6 PE=1 SV=5	0	99	AVINMLQVNILK			-0.0011286	1354.8	452.607	1354.8	452.607	3
1	351.62	351.62	73.96	sp|P18948|VIT6_CAEEL	Vitellogenin-6 OS=Caenorhabditis elegans GN=vit-6 PE=1 SV=5	0	99	AVINMLQVNILK	Carbamyl@N-term		-0.00316087	1397.8	699.909	1397.81	699.911	2
1	351.62	351.62	73.96	sp|P18948|VIT6_CAEEL	Vitellogenin-6 OS=Caenorhabditis elegans GN=vit-6 PE=1 SV=5	0	99	AVINMLQVNILK	Oxidation(M)@5		0.000899891	1370.8	686.405	1370.8	686.405	2
1	351.62	351.62	73.96	sp|P18948|VIT6_CAEEL	Vitellogenin-6 OS=Caenorhabditis elegans GN=vit-6 PE=1 SV=5	0	99	AVINMLQVNILK	Carbamyl@N-term		-0.00594343	1397.8	699.908	1397.81	699.911	2
1	351.62	351.62	73.96	sp|P18948|VIT6_CAEEL	Vitellogenin-6 OS=Caenorhabditis elegans GN=vit-6 PE=1 SV=5	0	99	AVINMLQVNILK	Oxidation(M)@5		-0.00349465	1370.79	686.403	1370.8	686.405	2
1	351.62	351.62	73.96	sp|P18948|VIT6_CAEEL	Vitellogenin-6 OS=Caenorhabditis elegans GN=vit-6 PE=1 SV=5	0	99	AVINMLQVNILKK		missed K-K@12	-0.00236837	1482.89	495.305	1482.9	495.306	3
1	351.62	351.62	73.96	sp|P18948|VIT6_CAEEL	Vitellogenin-6 OS=Caenorhabditis elegans GN=vit-6 PE=1 SV=5	0	99	AVINMLQVNILKK		missed K-K@12	-0.000464184	1482.9	495.306	1482.9	495.306	3
1	351.62	351.62	73.96	sp|P18948|VIT6_CAEEL	Vitellogenin-6 OS=Caenorhabditis elegans GN=vit-6 PE=1 SV=5	0	99	CDKFDY	Carbamidomethyl(C)@1	missed K-F@3	0.00142675	846.323	424.169	846.322	424.168	2
1	351.62	351.62	73.96	sp|P18948|VIT6_CAEEL	Vitellogenin-6 OS=Caenorhabditis elegans GN=vit-6 PE=1 SV=5	0	99	CDKFDY	Carbamidomethyl(C)@1	missed K-F@3	0.000450194	846.322	424.168	846.322	424.168	2
1	351.62	351.62	73.96	sp|P18948|VIT6_CAEEL	Vitellogenin-6 OS=Caenorhabditis elegans GN=vit-6 PE=1 SV=5	0	99	CDKFDY	Carbamidomethyl(C)@1	missed K-F@3	-0.000184683	846.322	424.168	846.322	424.168	2
1	351.62	351.62	73.96	sp|P18948|VIT6_CAEEL	Vitellogenin-6 OS=Caenorhabditis elegans GN=vit-6 PE=1 SV=5	0	99	CDKFDY	Carbamidomethyl(C)@1	missed K-F@3	0.00106054	846.323	424.169	846.322	424.168	2
1	351.62	351.62	73.96	sp|P18948|VIT6_CAEEL	Vitellogenin-6 OS=Caenorhabditis elegans GN=vit-6 PE=1 SV=5	0	99	CDKFDY	Carbamidomethyl(C)@1	missed K-F@3	-0.00177411	846.32	424.167	846.322	424.168	2
1	351.62	351.62	73.96	sp|P18948|VIT6_CAEEL	Vitellogenin-6 OS=Caenorhabditis elegans GN=vit-6 PE=1 SV=5	0	99	CDKFDY	Carbamidomethyl(C)@1	missed K-F@3	-4.22716e-05	846.322	424.168	846.322	424.168	2
1	351.62	351.62	73.96	sp|P18948|VIT6_CAEEL	Vitellogenin-6 OS=Caenorhabditis elegans GN=vit-6 PE=1 SV=5	0	99	CDKFDY	Carbamidomethyl(C)@1	missed K-F@3	-0.000652617	846.321	424.168	846.322	424.168	2
1	351.62	351.62	73.96	sp|P18948|VIT6_CAEEL	Vitellogenin-6 OS=Caenorhabditis elegans GN=vit-6 PE=1 SV=5	0	99	CDKFDY	Carbamidomethyl(C)@1	missed K-F@3	-4.22716e-05	846.322	424.168	846.322	424.168	2
1	351.62	351.62	73.96	sp|P18948|VIT6_CAEEL	Vitellogenin-6 OS=Caenorhabditis elegans GN=vit-6 PE=1 SV=5	0	99	CDKFDY	Carbamidomethyl(C)@1	missed K-F@3	-0.00148867	846.32	424.167	846.322	424.168	2
1	351.62	351.62	73.96	sp|P18948|VIT6_CAEEL	Vitellogenin-6 OS=Caenorhabditis elegans GN=vit-6 PE=1 SV=5	0	99	DAENQENTIPK		cleaved Y-D@N-term	-0.000104907	1257.58	629.799	1257.58	629.799	2
1	351.62	351.62	73.96	sp|P18948|VIT6_CAEEL	Vitellogenin-6 OS=Caenorhabditis elegans GN=vit-6 PE=1 SV=5	0	99	DAENQENTIPK		cleaved Y-D@N-term	-7.64935e-05	1257.58	629.799	1257.58	629.799	2
1	351.62	351.62	73.96	sp|P18948|VIT6_CAEEL	Vitellogenin-6 OS=Caenorhabditis elegans GN=vit-6 PE=1 SV=5	0	99	DAENQENTIPK		cleaved Y-D@N-term	0.00148028	1257.59	629.8	1257.58	629.799	2
1	351.62	351.62	73.96	sp|P18948|VIT6_CAEEL	Vitellogenin-6 OS=Caenorhabditis elegans GN=vit-6 PE=1 SV=5	0	99	DAENQENTIPK		cleaved Y-D@N-term	0.00112721	1257.58	629.8	1257.58	629.799	2
1	351.62	351.62	73.96	sp|P18948|VIT6_CAEEL	Vitellogenin-6 OS=Caenorhabditis elegans GN=vit-6 PE=1 SV=5	0	99	DAENQENTIPK		cleaved Y-D@N-term	-0.00113581	1257.58	629.799	1257.58	629.799	2
1	351.62	351.62	73.96	sp|P18948|VIT6_CAEEL	Vitellogenin-6 OS=Caenorhabditis elegans GN=vit-6 PE=1 SV=5	0	99	DAENQENTIPK		cleaved Y-D@N-term	0.000235143	1257.58	629.799	1257.58	629.799	2
1	351.62	351.62	73.96	sp|P18948|VIT6_CAEEL	Vitellogenin-6 OS=Caenorhabditis elegans GN=vit-6 PE=1 SV=5	0	99	DAENQENTIPK		cleaved Y-D@N-term	-0.00334769	1257.58	629.798	1257.58	629.799	2
1	351.62	351.62	73.96	sp|P18948|VIT6_CAEEL	Vitellogenin-6 OS=Caenorhabditis elegans GN=vit-6 PE=1 SV=5	0	99	DAENQENTIPK		cleaved Y-D@N-term	0.00108182	1257.58	629.8	1257.58	629.799	2
1	351.62	351.62	73.96	sp|P18948|VIT6_CAEEL	Vitellogenin-6 OS=Caenorhabditis elegans GN=vit-6 PE=1 SV=5	0	99	DAENQENTIPK		cleaved Y-D@N-term	-0.00159263	1257.58	629.798	1257.58	629.799	2
1	351.62	351.62	73.96	sp|P18948|VIT6_CAEEL	Vitellogenin-6 OS=Caenorhabditis elegans GN=vit-6 PE=1 SV=5	0	99	DAENQENTIPK		cleaved Y-D@N-term	-0.00231747	1257.58	629.798	1257.58	629.799	2
1	351.62	351.62	73.96	sp|P18948|VIT6_CAEEL	Vitellogenin-6 OS=Caenorhabditis elegans GN=vit-6 PE=1 SV=5	0	99	DAENQENTIPK		cleaved Y-D@N-term	0.00191326	1257.59	629.8	1257.58	629.799	2
1	351.62	351.62	73.96	sp|P18948|VIT6_CAEEL	Vitellogenin-6 OS=Caenorhabditis elegans GN=vit-6 PE=1 SV=5	0	99	DAENQENTIPK		cleaved Y-D@N-term	0.00334245	1257.59	629.801	1257.58	629.799	2
1	351.62	351.62	73.96	sp|P18948|VIT6_CAEEL	Vitellogenin-6 OS=Caenorhabditis elegans GN=vit-6 PE=1 SV=5	0	99	DAENQENTIPK		cleaved Y-D@N-term	-0.00205422	1257.58	629.798	1257.58	629.799	2
1	351.62	351.62	73.96	sp|P18948|VIT6_CAEEL	Vitellogenin-6 OS=Caenorhabditis elegans GN=vit-6 PE=1 SV=5	0	99	DAENQENTIPK		cleaved Y-D@N-term	-0.00205422	1257.58	629.798	1257.58	629.799	2
1	351.62	351.62	73.96	sp|P18948|VIT6_CAEEL	Vitellogenin-6 OS=Caenorhabditis elegans GN=vit-6 PE=1 SV=5	0	99	DAENQENTIPK		cleaved Y-D@N-term	-0.000347494	1257.58	629.799	1257.58	629.799	2
1	351.62	351.62	73.96	sp|P18948|VIT6_CAEEL	Vitellogenin-6 OS=Caenorhabditis elegans GN=vit-6 PE=1 SV=5	0	99	DAENQENTIPK		cleaved Y-D@N-term	-0.00334769	1257.58	629.798	1257.58	629.799	2
1	351.62	351.62	73.96	sp|P18948|VIT6_CAEEL	Vitellogenin-6 OS=Caenorhabditis elegans GN=vit-6 PE=1 SV=5	0	99	DAENQENTIPK		cleaved Y-D@N-term	0.000115004	1257.58	629.799	1257.58	629.799	2
1	351.62	351.62	73.96	sp|P18948|VIT6_CAEEL	Vitellogenin-6 OS=Caenorhabditis elegans GN=vit-6 PE=1 SV=5	0	99	DCQQTLEQDK	Carbamidomethyl(C)@2		0.00108353	1263.54	632.778	1263.54	632.777	2
1	351.62	351.62	73.96	sp|P18948|VIT6_CAEEL	Vitellogenin-6 OS=Caenorhabditis elegans GN=vit-6 PE=1 SV=5	0	99	DCQQTLEQDK	Carbamidomethyl(C)@2		-0.00114275	1263.54	632.777	1263.54	632.777	2
1	351.62	351.62	73.96	sp|P18948|VIT6_CAEEL	Vitellogenin-6 OS=Caenorhabditis elegans GN=vit-6 PE=1 SV=5	0	99	DCQQTLEQDK	Carbamidomethyl(C)@2		-0.00287736	1263.54	632.776	1263.54	632.777	2
1	351.62	351.62	73.96	sp|P18948|VIT6_CAEEL	Vitellogenin-6 OS=Caenorhabditis elegans GN=vit-6 PE=1 SV=5	0	99	DCQQTLEQDK	Carbamidomethyl(C)@2		0.000858332	1263.54	632.778	1263.54	632.777	2
1	351.62	351.62	73.96	sp|P18948|VIT6_CAEEL	Vitellogenin-6 OS=Caenorhabditis elegans GN=vit-6 PE=1 SV=5	0	99	DCQQTLEQDK	Carbamidomethyl(C)@2		0.00206844	1263.54	632.778	1263.54	632.777	2
1	351.62	351.62	73.96	sp|P18948|VIT6_CAEEL	Vitellogenin-6 OS=Caenorhabditis elegans GN=vit-6 PE=1 SV=5	0	99	DCQQTLEQDK	Carbamidomethyl(C)@2		0.0010096	1263.54	632.778	1263.54	632.777	2
1	351.62	351.62	73.96	sp|P18948|VIT6_CAEEL	Vitellogenin-6 OS=Caenorhabditis elegans GN=vit-6 PE=1 SV=5	0	99	DCQQTLEQDK	Carbamidomethyl(C)@2		0.00227868	1263.54	632.779	1263.54	632.777	2
1	351.62	351.62	73.96	sp|P18948|VIT6_CAEEL	Vitellogenin-6 OS=Caenorhabditis elegans GN=vit-6 PE=1 SV=5	0	99	DCQQTLEQDK	Carbamidomethyl(C)@2		0.00288647	1263.54	632.779	1263.54	632.777	2
1	351.62	351.62	73.96	sp|P18948|VIT6_CAEEL	Vitellogenin-6 OS=Caenorhabditis elegans GN=vit-6 PE=1 SV=5	0	99	DCQQTLEQDK	Carbamidomethyl(C)@2		-0.000370905	1263.54	632.777	1263.54	632.777	2
1	351.62	351.62	73.96	sp|P18948|VIT6_CAEEL	Vitellogenin-6 OS=Caenorhabditis elegans GN=vit-6 PE=1 SV=5	0	99	DCQQTLEQDK	Carbamidomethyl(C)@2		-0.00236713	1263.54	632.776	1263.54	632.777	2
1	351.62	351.62	73.96	sp|P18948|VIT6_CAEEL	Vitellogenin-6 OS=Caenorhabditis elegans GN=vit-6 PE=1 SV=5	0	99	DCQQTLEQDK	Carbamidomethyl(C)@2		-0.00242857	1263.54	632.776	1263.54	632.777	2
1	351.62	351.62	73.96	sp|P18948|VIT6_CAEEL	Vitellogenin-6 OS=Caenorhabditis elegans GN=vit-6 PE=1 SV=5	0	99	DCQQTLEQDK	Carbamidomethyl(C)@2		-0.00225973	1263.54	632.776	1263.54	632.777	2
1	351.62	351.62	73.96	sp|P18948|VIT6_CAEEL	Vitellogenin-6 OS=Caenorhabditis elegans GN=vit-6 PE=1 SV=5	0	99	DCQQTLEQDK	Carbamidomethyl(C)@2		0.00193648	1263.54	632.778	1263.54	632.777	2
1	351.62	351.62	73.96	sp|P18948|VIT6_CAEEL	Vitellogenin-6 OS=Caenorhabditis elegans GN=vit-6 PE=1 SV=5	0	99	DCQQTLEQDK	Carbamidomethyl(C)@2		0.0025623	1263.54	632.779	1263.54	632.777	2
1	351.62	351.62	73.96	sp|P18948|VIT6_CAEEL	Vitellogenin-6 OS=Caenorhabditis elegans GN=vit-6 PE=1 SV=5	0	99	DCQQTLEQDK	Carbamidomethyl(C)@2		-0.000951091	1263.54	632.777	1263.54	632.777	2
1	351.62	351.62	73.96	sp|P18948|VIT6_CAEEL	Vitellogenin-6 OS=Caenorhabditis elegans GN=vit-6 PE=1 SV=5	0	99	DCQQTLEQDK	Carbamidomethyl(C)@2		-0.000180879	1263.54	632.777	1263.54	632.777	2
1	351.62	351.62	73.96	sp|P18948|VIT6_CAEEL	Vitellogenin-6 OS=Caenorhabditis elegans GN=vit-6 PE=1 SV=5	0	99	DCQQTLEQDK	Carbamidomethyl(C)@2		-0.00225973	1263.54	632.776	1263.54	632.777	2
1	351.62	351.62	73.96	sp|P18948|VIT6_CAEEL	Vitellogenin-6 OS=Caenorhabditis elegans GN=vit-6 PE=1 SV=5	0	99	DDEPTEQVAIVER		cleaved Q-D@N-term	0.00192401	1499.71	750.863	1499.71	750.862	2
1	351.62	351.62	73.96	sp|P18948|VIT6_CAEEL	Vitellogenin-6 OS=Caenorhabditis elegans GN=vit-6 PE=1 SV=5	0	99	DDEPTEQVAIVER		cleaved Q-D@N-term	0.0121634	1499.72	750.869	1499.71	750.862	2
1	351.62	351.62	73.96	sp|P18948|VIT6_CAEEL	Vitellogenin-6 OS=Caenorhabditis elegans GN=vit-6 PE=1 SV=5	0	99	DDEPTEQVAIVER		cleaved Q-D@N-term	-0.00944507	1499.7	750.858	1499.71	750.862	2
1	351.62	351.62	73.96	sp|P18948|VIT6_CAEEL	Vitellogenin-6 OS=Caenorhabditis elegans GN=vit-6 PE=1 SV=5	0	99	DEPTEQVAIVER		cleaved D-D@N-term	0.00288556	1384.69	462.569	1384.68	462.568	3
1	351.62	351.62	73.96	sp|P18948|VIT6_CAEEL	Vitellogenin-6 OS=Caenorhabditis elegans GN=vit-6 PE=1 SV=5	0	99	DEPTEQVAIVER		cleaved D-D@N-term	-0.00298881	1384.68	693.347	1384.68	693.349	2
1	351.62	351.62	73.96	sp|P18948|VIT6_CAEEL	Vitellogenin-6 OS=Caenorhabditis elegans GN=vit-6 PE=1 SV=5	0	99	DEPTEQVAIVER		cleaved D-D@N-term	0.0021889	1384.69	693.35	1384.68	693.349	2
1	351.62	351.62	73.96	sp|P18948|VIT6_CAEEL	Vitellogenin-6 OS=Caenorhabditis elegans GN=vit-6 PE=1 SV=5	0	99	DEPTEQVAIVER		cleaved D-D@N-term	0.00719371	1384.69	693.353	1384.68	693.349	2
1	351.62	351.62	73.96	sp|P18948|VIT6_CAEEL	Vitellogenin-6 OS=Caenorhabditis elegans GN=vit-6 PE=1 SV=5	0	99	DEPTEQVAIVER		cleaved D-D@N-term	0.00142077	1384.68	693.35	1384.68	693.349	2
1	351.62	351.62	73.96	sp|P18948|VIT6_CAEEL	Vitellogenin-6 OS=Caenorhabditis elegans GN=vit-6 PE=1 SV=5	0	99	DEPTEQVAIVER		cleaved D-D@N-term	-0.00336849	1384.68	693.347	1384.68	693.349	2
1	351.62	351.62	73.96	sp|P18948|VIT6_CAEEL	Vitellogenin-6 OS=Caenorhabditis elegans GN=vit-6 PE=1 SV=5	0	99	DEPTEQVAIVER		cleaved D-D@N-term	-0.00373536	1384.68	693.347	1384.68	693.349	2
1	351.62	351.62	73.96	sp|P18948|VIT6_CAEEL	Vitellogenin-6 OS=Caenorhabditis elegans GN=vit-6 PE=1 SV=5	0	99	DEPTEQVAIVER		cleaved D-D@N-term	-0.00475214	1384.68	462.567	1384.68	462.568	3
1	351.62	351.62	73.96	sp|P18948|VIT6_CAEEL	Vitellogenin-6 OS=Caenorhabditis elegans GN=vit-6 PE=1 SV=5	0	99	DEPTEQVAIVER		cleaved D-D@N-term	0.00629588	1384.69	462.57	1384.68	462.568	3
1	351.62	351.62	73.96	sp|P18948|VIT6_CAEEL	Vitellogenin-6 OS=Caenorhabditis elegans GN=vit-6 PE=1 SV=5	0	99	DEPTEQVAIVER		cleaved D-D@N-term	-0.00565753	1384.68	693.346	1384.68	693.349	2
1	351.62	351.62	73.96	sp|P18948|VIT6_CAEEL	Vitellogenin-6 OS=Caenorhabditis elegans GN=vit-6 PE=1 SV=5	0	99	DEPTEQVAIVER		cleaved D-D@N-term	-0.00479505	1384.68	693.347	1384.68	693.349	2
1	351.62	351.62	73.96	sp|P18948|VIT6_CAEEL	Vitellogenin-6 OS=Caenorhabditis elegans GN=vit-6 PE=1 SV=5	0	99	DEPTEQVAIVER		cleaved D-D@N-term	-0.0061863	1384.68	693.346	1384.68	693.349	2
1	351.62	351.62	73.96	sp|P18948|VIT6_CAEEL	Vitellogenin-6 OS=Caenorhabditis elegans GN=vit-6 PE=1 SV=5	0	99	DEPTEQVAIVER		cleaved D-D@N-term	-0.00388489	1384.68	693.347	1384.68	693.349	2
1	351.62	351.62	73.96	sp|P18948|VIT6_CAEEL	Vitellogenin-6 OS=Caenorhabditis elegans GN=vit-6 PE=1 SV=5	0	99	DEPTEQVAIVER		cleaved D-D@N-term	0.000997169	1384.68	693.35	1384.68	693.349	2
1	351.62	351.62	73.96	sp|P18948|VIT6_CAEEL	Vitellogenin-6 OS=Caenorhabditis elegans GN=vit-6 PE=1 SV=5	0	99	DEPTEQVAIVER		cleaved D-D@N-term	-1.00121	1383.68	462.235	1384.68	462.568	3
1	351.62	351.62	73.96	sp|P18948|VIT6_CAEEL	Vitellogenin-6 OS=Caenorhabditis elegans GN=vit-6 PE=1 SV=5	0	99	DEPTEQVAIVER		cleaved D-D@N-term	0.000997169	1384.68	693.35	1384.68	693.349	2
1	351.62	351.62	73.96	sp|P18948|VIT6_CAEEL	Vitellogenin-6 OS=Caenorhabditis elegans GN=vit-6 PE=1 SV=5	0	99	DEPTEQVAIVER		cleaved D-D@N-term	-0.00223265	1384.68	693.348	1384.68	693.349	2
1	351.62	351.62	73.96	sp|P18948|VIT6_CAEEL	Vitellogenin-6 OS=Caenorhabditis elegans GN=vit-6 PE=1 SV=5	0	99	DEPTEQVAIVER		cleaved D-D@N-term	-0.00678477	1384.68	693.346	1384.68	693.349	2
1	351.62	351.62	73.96	sp|P18948|VIT6_CAEEL	Vitellogenin-6 OS=Caenorhabditis elegans GN=vit-6 PE=1 SV=5	0	99	DEPTEQVAIVER		cleaved D-D@N-term	-0.014353	1384.67	693.342	1384.68	693.349	2
1	351.62	351.62	73.96	sp|P18948|VIT6_CAEEL	Vitellogenin-6 OS=Caenorhabditis elegans GN=vit-6 PE=1 SV=5	0	99	DEPTEQVAIVER		cleaved D-D@N-term	-0.000375129	1384.68	693.349	1384.68	693.349	2
1	351.62	351.62	73.96	sp|P18948|VIT6_CAEEL	Vitellogenin-6 OS=Caenorhabditis elegans GN=vit-6 PE=1 SV=5	0	99	DEPTEQVAIVER		cleaved D-D@N-term	-0.000375129	1384.68	693.349	1384.68	693.349	2
1	351.62	351.62	73.96	sp|P18948|VIT6_CAEEL	Vitellogenin-6 OS=Caenorhabditis elegans GN=vit-6 PE=1 SV=5	0	99	DEPTEQVAIVER		cleaved D-D@N-term	-0.00190721	1384.68	462.568	1384.68	462.568	3
1	351.62	351.62	73.96	sp|P18948|VIT6_CAEEL	Vitellogenin-6 OS=Caenorhabditis elegans GN=vit-6 PE=1 SV=5	0	99	DEPTEQVAIVER		cleaved D-D@N-term	-0.000423763	1384.68	462.568	1384.68	462.568	3
1	351.62	351.62	73.96	sp|P18948|VIT6_CAEEL	Vitellogenin-6 OS=Caenorhabditis elegans GN=vit-6 PE=1 SV=5	0	99	DEPTEQVAIVER		cleaved D-D@N-term	0.00199336	1384.69	462.569	1384.68	462.568	3
1	351.62	351.62	73.96	sp|P18948|VIT6_CAEEL	Vitellogenin-6 OS=Caenorhabditis elegans GN=vit-6 PE=1 SV=5	0	99	DEPTEQVAIVER		cleaved D-D@N-term	-0.00363428	1384.68	462.567	1384.68	462.568	3
1	351.62	351.62	73.96	sp|P18948|VIT6_CAEEL	Vitellogenin-6 OS=Caenorhabditis elegans GN=vit-6 PE=1 SV=5	0	99	DEPTEQVAIVER		cleaved D-D@N-term	-0.00136589	1384.68	693.348	1384.68	693.349	2
1	351.62	351.62	73.96	sp|P18948|VIT6_CAEEL	Vitellogenin-6 OS=Caenorhabditis elegans GN=vit-6 PE=1 SV=5	0	99	DMDYAFLPIDADSIPEVVR	Oxidation(M)@2		0.00305355	2181.03	1091.52	2181.03	1091.52	2
1	351.62	351.62	73.96	sp|P18948|VIT6_CAEEL	Vitellogenin-6 OS=Caenorhabditis elegans GN=vit-6 PE=1 SV=5	0	99	DMDYAFLPIDADSIPEVVR			0.000139512	2165.04	1083.53	2165.04	1083.52	2
1	351.62	351.62	73.96	sp|P18948|VIT6_CAEEL	Vitellogenin-6 OS=Caenorhabditis elegans GN=vit-6 PE=1 SV=5	0	99	DMDYAFLPIDADSIPEVVR			0.00213412	2165.04	1083.53	2165.04	1083.52	2
1	351.62	351.62	73.96	sp|P18948|VIT6_CAEEL	Vitellogenin-6 OS=Caenorhabditis elegans GN=vit-6 PE=1 SV=5	0	99	DMDYAFLPIDADSIPEVVR	Cation:Na(D)@10		-0.00597915	2187.01	730.011	2187.02	730.013	3
1	351.62	351.62	73.96	sp|P18948|VIT6_CAEEL	Vitellogenin-6 OS=Caenorhabditis elegans GN=vit-6 PE=1 SV=5	0	99	DMDYAFLPIDADSIPEVVR	Oxidation(M)@2		-0.00242852	2181.03	728.016	2181.03	728.017	3
1	351.62	351.62	73.96	sp|P18948|VIT6_CAEEL	Vitellogenin-6 OS=Caenorhabditis elegans GN=vit-6 PE=1 SV=5	0	99	DMDYAFLPIDADSIPEVVR	Oxidation(M)@2		-0.00242852	2181.03	728.016	2181.03	728.017	3
1	351.62	351.62	73.96	sp|P18948|VIT6_CAEEL	Vitellogenin-6 OS=Caenorhabditis elegans GN=vit-6 PE=1 SV=5	0	99	DMDYAFLPIDADSIPEVVR			-0.00677116	2165.03	1083.52	2165.04	1083.52	2
1	351.62	351.62	73.96	sp|P18948|VIT6_CAEEL	Vitellogenin-6 OS=Caenorhabditis elegans GN=vit-6 PE=1 SV=5	0	99	DMDYAFLPIDADSIPEVVR			-0.0022365	2165.03	722.685	2165.04	722.686	3
1	351.62	351.62	73.96	sp|P18948|VIT6_CAEEL	Vitellogenin-6 OS=Caenorhabditis elegans GN=vit-6 PE=1 SV=5	0	99	DMDYAFLPIDADSIPEVVR			-0.00677116	2165.03	1083.52	2165.04	1083.52	2
1	351.62	351.62	73.96	sp|P18948|VIT6_CAEEL	Vitellogenin-6 OS=Caenorhabditis elegans GN=vit-6 PE=1 SV=5	0	99	DMDYAFLPIDADSIPEVVR	Oxidation(M)@2		-0.00745935	2181.02	1091.52	2181.03	1091.52	2
1	351.62	351.62	73.96	sp|P18948|VIT6_CAEEL	Vitellogenin-6 OS=Caenorhabditis elegans GN=vit-6 PE=1 SV=5	0	99	DMDYAFLPIDADSIPEVVR	Oxidation(M)@2		-0.00381132	2181.03	728.016	2181.03	728.017	3
1	351.62	351.62	73.96	sp|P18948|VIT6_CAEEL	Vitellogenin-6 OS=Caenorhabditis elegans GN=vit-6 PE=1 SV=5	0	99	DMDYAFLPIDADSIPEVVR			-0.000982831	2165.03	1083.52	2165.04	1083.52	2
1	351.62	351.62	73.96	sp|P18948|VIT6_CAEEL	Vitellogenin-6 OS=Caenorhabditis elegans GN=vit-6 PE=1 SV=5	0	99	DMDYAFLPIDADSIPEVVR			-0.000332234	2165.03	722.686	2165.04	722.686	3
1	351.62	351.62	73.96	sp|P18948|VIT6_CAEEL	Vitellogenin-6 OS=Caenorhabditis elegans GN=vit-6 PE=1 SV=5	0	99	DMDYAFLPIDADSIPEVVR			-0.000332234	2165.03	722.686	2165.04	722.686	3
1	351.62	351.62	73.96	sp|P18948|VIT6_CAEEL	Vitellogenin-6 OS=Caenorhabditis elegans GN=vit-6 PE=1 SV=5	0	99	DMDYAFLPIDADSIPEVVR	Cation:Na(D)@10		-0.00313964	2187.01	730.012	2187.02	730.013	3
1	351.62	351.62	73.96	sp|P18948|VIT6_CAEEL	Vitellogenin-6 OS=Caenorhabditis elegans GN=vit-6 PE=1 SV=5	0	99	DMDYAFLPIDADSIPEVVR			-0.000332234	2165.03	722.686	2165.04	722.686	3
1	351.62	351.62	73.96	sp|P18948|VIT6_CAEEL	Vitellogenin-6 OS=Caenorhabditis elegans GN=vit-6 PE=1 SV=5	0	99	DMDYAFLPIDADSIPEVVR			-0.000332234	2165.03	722.686	2165.04	722.686	3
1	351.62	351.62	73.96	sp|P18948|VIT6_CAEEL	Vitellogenin-6 OS=Caenorhabditis elegans GN=vit-6 PE=1 SV=5	0	99	DMDYAFLPIDADSIPEVVR			-0.000332234	2165.03	722.686	2165.04	722.686	3
1	351.62	351.62	73.96	sp|P18948|VIT6_CAEEL	Vitellogenin-6 OS=Caenorhabditis elegans GN=vit-6 PE=1 SV=5	0	99	DMDYAFLPIDADSIPEVVR			-0.000332234	2165.03	722.686	2165.04	722.686	3
1	351.62	351.62	73.96	sp|P18948|VIT6_CAEEL	Vitellogenin-6 OS=Caenorhabditis elegans GN=vit-6 PE=1 SV=5	0	99	DMDYAFLPIDADSIPEVVR			-0.000332234	2165.03	722.686	2165.04	722.686	3
1	351.62	351.62	73.96	sp|P18948|VIT6_CAEEL	Vitellogenin-6 OS=Caenorhabditis elegans GN=vit-6 PE=1 SV=5	0	99	DMDYAFLPIDADSIPEVVR			-0.000332234	2165.03	722.686	2165.04	722.686	3
1	351.62	351.62	73.96	sp|P18948|VIT6_CAEEL	Vitellogenin-6 OS=Caenorhabditis elegans GN=vit-6 PE=1 SV=5	0	99	DMDYAFLPIDADSIPEVVR			-0.000332234	2165.03	722.686	2165.04	722.686	3
1	351.62	351.62	73.96	sp|P18948|VIT6_CAEEL	Vitellogenin-6 OS=Caenorhabditis elegans GN=vit-6 PE=1 SV=5	0	99	DMDYAFLPIDADSIPEVVR			-0.000332234	2165.03	722.686	2165.04	722.686	3
1	351.62	351.62	73.96	sp|P18948|VIT6_CAEEL	Vitellogenin-6 OS=Caenorhabditis elegans GN=vit-6 PE=1 SV=5	0	99	DMDYAFLPIDADSIPEVVR			-0.000332234	2165.03	722.686	2165.04	722.686	3
1	351.62	351.62	73.96	sp|P18948|VIT6_CAEEL	Vitellogenin-6 OS=Caenorhabditis elegans GN=vit-6 PE=1 SV=5	0	99	DMDYAFLPIDADSIPEVVR	Carbamyl@N-term		0.021408	2208.06	737.028	2208.04	737.021	3
1	351.62	351.62	73.96	sp|P18948|VIT6_CAEEL	Vitellogenin-6 OS=Caenorhabditis elegans GN=vit-6 PE=1 SV=5	0	99	DMDYAFLPIDADSIPEVVR	Oxidation(M)@2		-0.000735432	2181.03	728.017	2181.03	728.017	3
1	351.62	351.62	73.96	sp|P18948|VIT6_CAEEL	Vitellogenin-6 OS=Caenorhabditis elegans GN=vit-6 PE=1 SV=5	0	99	DMDYAFLPIDADSIPEVVR	Oxidation(M)@2		-0.00168058	2181.03	1091.52	2181.03	1091.52	2
1	351.62	351.62	73.96	sp|P18948|VIT6_CAEEL	Vitellogenin-6 OS=Caenorhabditis elegans GN=vit-6 PE=1 SV=5	0	99	DMDYAFLPIDADSIPEVVR	Oxidation(M)@2		-0.000735432	2181.03	728.017	2181.03	728.017	3
1	351.62	351.62	73.96	sp|P18948|VIT6_CAEEL	Vitellogenin-6 OS=Caenorhabditis elegans GN=vit-6 PE=1 SV=5	0	99	DMDYAFLPIDADSIPEVVR			0.00663154	2165.04	722.688	2165.04	722.686	3
1	351.62	351.62	73.96	sp|P18948|VIT6_CAEEL	Vitellogenin-6 OS=Caenorhabditis elegans GN=vit-6 PE=1 SV=5	0	99	DMDYAFLPIDADSIPEVVR	Oxidation(M)@2		0.00238539	2181.03	728.018	2181.03	728.017	3
1	351.62	351.62	73.96	sp|P18948|VIT6_CAEEL	Vitellogenin-6 OS=Caenorhabditis elegans GN=vit-6 PE=1 SV=5	0	99	DMDYAFLPIDADSIPEVVR	Oxidation(M)@2		0.00238539	2181.03	728.018	2181.03	728.017	3
1	351.62	351.62	73.96	sp|P18948|VIT6_CAEEL	Vitellogenin-6 OS=Caenorhabditis elegans GN=vit-6 PE=1 SV=5	0	99	DMDYAFLPIDADSIPEVVR			0.000965904	2165.04	722.686	2165.04	722.686	3
1	351.62	351.62	73.96	sp|P18948|VIT6_CAEEL	Vitellogenin-6 OS=Caenorhabditis elegans GN=vit-6 PE=1 SV=5	0	99	DMDYAFLPIDADSIPEVVR			0.000965904	2165.04	722.686	2165.04	722.686	3
1	351.62	351.62	73.96	sp|P18948|VIT6_CAEEL	Vitellogenin-6 OS=Caenorhabditis elegans GN=vit-6 PE=1 SV=5	0	99	DMDYAFLPIDADSIPEVVR	Carbamidomethyl@N-term		0.00834012	2222.06	741.696	2222.06	741.693	3
1	351.62	351.62	73.96	sp|P18948|VIT6_CAEEL	Vitellogenin-6 OS=Caenorhabditis elegans GN=vit-6 PE=1 SV=5	0	99	DMDYAFLPIDADSIPEVVR			1.00383	2166.04	1084.03	2165.04	1083.52	2
1	351.62	351.62	73.96	sp|P18948|VIT6_CAEEL	Vitellogenin-6 OS=Caenorhabditis elegans GN=vit-6 PE=1 SV=5	0	99	DMDYAFLPIDADSIPEVVR	Cation:Na(D)@3		-0.0039441	2187.01	730.012	2187.02	730.013	3
1	351.62	351.62	73.96	sp|P18948|VIT6_CAEEL	Vitellogenin-6 OS=Caenorhabditis elegans GN=vit-6 PE=1 SV=5	0	99	DMDYAFLPIDADSIPEVVR	Oxidation(M)@2		0.00406492	2181.03	728.019	2181.03	728.017	3
1	351.62	351.62	73.96	sp|P18948|VIT6_CAEEL	Vitellogenin-6 OS=Caenorhabditis elegans GN=vit-6 PE=1 SV=5	0	99	DMDYAFLPIDADSIPEVVR	Oxidation(M)@2		-0.00299503	2181.03	1091.52	2181.03	1091.52	2
1	351.62	351.62	73.96	sp|P18948|VIT6_CAEEL	Vitellogenin-6 OS=Caenorhabditis elegans GN=vit-6 PE=1 SV=5	0	99	DMDYAFLPIDADSIPEVVR			0.00569429	2165.04	722.688	2165.04	722.686	3
1	351.62	351.62	73.96	sp|P18948|VIT6_CAEEL	Vitellogenin-6 OS=Caenorhabditis elegans GN=vit-6 PE=1 SV=5	0	99	DMDYAFLPIDADSIPEVVR			0.00298123	2165.04	1083.53	2165.04	1083.52	2
1	351.62	351.62	73.96	sp|P18948|VIT6_CAEEL	Vitellogenin-6 OS=Caenorhabditis elegans GN=vit-6 PE=1 SV=5	0	99	DMDYAFLPIDADSIPEVVR			0.00569429	2165.04	722.688	2165.04	722.686	3
1	351.62	351.62	73.96	sp|P18948|VIT6_CAEEL	Vitellogenin-6 OS=Caenorhabditis elegans GN=vit-6 PE=1 SV=5	0	99	DMDYAFLPIDADSIPEVVR	Oxidation(M)@2		0.0108408	2181.04	1091.53	2181.03	1091.52	2
1	351.62	351.62	73.96	sp|P18948|VIT6_CAEEL	Vitellogenin-6 OS=Caenorhabditis elegans GN=vit-6 PE=1 SV=5	0	99	DMDYAFLPIDADSIPEVVR	Oxidation(M)@2		-0.00274504	2181.03	728.016	2181.03	728.017	3
1	351.62	351.62	73.96	sp|P18948|VIT6_CAEEL	Vitellogenin-6 OS=Caenorhabditis elegans GN=vit-6 PE=1 SV=5	0	99	DMDYAFLPIDADSIPEVVR	Oxidation(M)@2		-0.00274504	2181.03	728.016	2181.03	728.017	3
1	351.62	351.62	73.96	sp|P18948|VIT6_CAEEL	Vitellogenin-6 OS=Caenorhabditis elegans GN=vit-6 PE=1 SV=5	0	99	DMDYAFLPIDADSIPEVVR	Oxidation(M)@2		-0.00274504	2181.03	728.016	2181.03	728.017	3
1	351.62	351.62	73.96	sp|P18948|VIT6_CAEEL	Vitellogenin-6 OS=Caenorhabditis elegans GN=vit-6 PE=1 SV=5	0	99	DMDYAFLPIDADSIPEVVR			-0.00411869	2165.03	1083.52	2165.04	1083.52	2
1	351.62	351.62	73.96	sp|P18948|VIT6_CAEEL	Vitellogenin-6 OS=Caenorhabditis elegans GN=vit-6 PE=1 SV=5	0	99	DMDYAFLPIDADSIPEVVR	Cation:Na(D)@10		0.00560357	2187.02	730.015	2187.02	730.013	3
1	351.62	351.62	73.96	sp|P18948|VIT6_CAEEL	Vitellogenin-6 OS=Caenorhabditis elegans GN=vit-6 PE=1 SV=5	0	99	DMDYAFLPIDADSIPEVVR	Oxidation(P)@8; Cation:K(D)@10		-0.0335503	2218.95	740.658	2218.99	740.669	3
1	351.62	351.62	73.96	sp|P18948|VIT6_CAEEL	Vitellogenin-6 OS=Caenorhabditis elegans GN=vit-6 PE=1 SV=5	0	99	DMDYAFLPIDADSIPEVVR			-0.00321471	2165.03	542.265	2165.04	542.266	4
1	351.62	351.62	73.96	sp|P18948|VIT6_CAEEL	Vitellogenin-6 OS=Caenorhabditis elegans GN=vit-6 PE=1 SV=5	0	99	DMDYAFLPIDADSIPEVVR	Oxidation(M)@2		-3.00617e-05	2181.03	728.017	2181.03	728.017	3
1	351.62	351.62	73.96	sp|P18948|VIT6_CAEEL	Vitellogenin-6 OS=Caenorhabditis elegans GN=vit-6 PE=1 SV=5	0	99	DMDYAFLPIDADSIPEVVR	Oxidation(M)@2		0.000938096	2181.03	1091.52	2181.03	1091.52	2
1	351.62	351.62	73.96	sp|P18948|VIT6_CAEEL	Vitellogenin-6 OS=Caenorhabditis elegans GN=vit-6 PE=1 SV=5	0	99	DMDYAFLPIDADSIPEVVR	Oxidation(M)@2		-3.00617e-05	2181.03	728.017	2181.03	728.017	3
1	351.62	351.62	73.96	sp|P18948|VIT6_CAEEL	Vitellogenin-6 OS=Caenorhabditis elegans GN=vit-6 PE=1 SV=5	0	99	DMDYAFLPIDADSIPEVVR			0.00239028	2165.04	722.686	2165.04	722.686	3
1	351.62	351.62	73.96	sp|P18948|VIT6_CAEEL	Vitellogenin-6 OS=Caenorhabditis elegans GN=vit-6 PE=1 SV=5	0	99	DMDYAFLPIDADSIPEVVR			0.000182652	2165.04	1083.53	2165.04	1083.52	2
1	351.62	351.62	73.96	sp|P18948|VIT6_CAEEL	Vitellogenin-6 OS=Caenorhabditis elegans GN=vit-6 PE=1 SV=5	0	99	DMDYAFLPIDADSIPEVVR			-0.01471	2165.02	1083.52	2165.04	1083.52	2
1	351.62	351.62	73.96	sp|P18948|VIT6_CAEEL	Vitellogenin-6 OS=Caenorhabditis elegans GN=vit-6 PE=1 SV=5	0	99	DMDYAFLPIDADSIPEVVR			0.00220718	2165.04	722.686	2165.04	722.686	3
1	351.62	351.62	73.96	sp|P18948|VIT6_CAEEL	Vitellogenin-6 OS=Caenorhabditis elegans GN=vit-6 PE=1 SV=5	0	99	DMDYAFLPIDADSIPEVVR	Oxidation(M)@2		0.00123863	2181.03	728.018	2181.03	728.017	3
1	351.62	351.62	73.96	sp|P18948|VIT6_CAEEL	Vitellogenin-6 OS=Caenorhabditis elegans GN=vit-6 PE=1 SV=5	0	99	DMDYAFLPIDADSIPEVVR			-0.00223946	2165.03	1083.52	2165.04	1083.52	2
1	351.62	351.62	73.96	sp|P18948|VIT6_CAEEL	Vitellogenin-6 OS=Caenorhabditis elegans GN=vit-6 PE=1 SV=5	0	99	DMDYAFLPIDADSIPEVVR	Carbamidomethyl@N-term		0.00310708	2222.06	741.694	2222.06	741.693	3
1	351.62	351.62	73.96	sp|P18948|VIT6_CAEEL	Vitellogenin-6 OS=Caenorhabditis elegans GN=vit-6 PE=1 SV=5	0	99	DMDYAFLPIDADSIPEVVR	Carbamyl@N-term		0.000456925	2208.04	737.021	2208.04	737.021	3
1	351.62	351.62	73.96	sp|P18948|VIT6_CAEEL	Vitellogenin-6 OS=Caenorhabditis elegans GN=vit-6 PE=1 SV=5	0	99	DMDYAFLPIDADSIPEVVR	Oxidation(M)@2		0.00645873	2181.04	1091.53	2181.03	1091.52	2
1	351.62	351.62	73.96	sp|P18948|VIT6_CAEEL	Vitellogenin-6 OS=Caenorhabditis elegans GN=vit-6 PE=1 SV=5	0	99	DMDYAFLPIDADSIPEVVR	Oxidation(M)@2		0.00476832	2181.03	728.019	2181.03	728.017	3
1	351.62	351.62	73.96	sp|P18948|VIT6_CAEEL	Vitellogenin-6 OS=Caenorhabditis elegans GN=vit-6 PE=1 SV=5	0	99	DMDYAFLPIDADSIPEVVR			-3.82096e-05	2165.03	722.686	2165.04	722.686	3
1	351.62	351.62	73.96	sp|P18948|VIT6_CAEEL	Vitellogenin-6 OS=Caenorhabditis elegans GN=vit-6 PE=1 SV=5	0	99	DMDYAFLPIDADSIPEVVR			-3.82096e-05	2165.03	722.686	2165.04	722.686	3
1	351.62	351.62	73.96	sp|P18948|VIT6_CAEEL	Vitellogenin-6 OS=Caenorhabditis elegans GN=vit-6 PE=1 SV=5	0	99	DMDYAFLPIDADSIPEVVR			-0.00129444	2165.03	1083.52	2165.04	1083.52	2
1	351.62	351.62	73.96	sp|P18948|VIT6_CAEEL	Vitellogenin-6 OS=Caenorhabditis elegans GN=vit-6 PE=1 SV=5	0	99	DMDYAFLPIDADSIPEVVR	Oxidation(M)@2		0.00225285	2181.03	1091.52	2181.03	1091.52	2
1	351.62	351.62	73.96	sp|P18948|VIT6_CAEEL	Vitellogenin-6 OS=Caenorhabditis elegans GN=vit-6 PE=1 SV=5	0	99	DMDYAFLPIDADSIPEVVR			0.000786348	2165.04	722.686	2165.04	722.686	3
1	351.62	351.62	73.96	sp|P18948|VIT6_CAEEL	Vitellogenin-6 OS=Caenorhabditis elegans GN=vit-6 PE=1 SV=5	0	99	DMDYAFLPIDADSIPEVVR	Carbamidomethyl@N-term		0.00883611	2222.07	741.696	2222.06	741.693	3
1	351.62	351.62	73.96	sp|P18948|VIT6_CAEEL	Vitellogenin-6 OS=Caenorhabditis elegans GN=vit-6 PE=1 SV=5	0	99	DMDYAFLPIDADSIPEVVR	Oxidation(M)@2		0.000894336	2181.03	728.018	2181.03	728.017	3
1	351.62	351.62	73.96	sp|P18948|VIT6_CAEEL	Vitellogenin-6 OS=Caenorhabditis elegans GN=vit-6 PE=1 SV=5	0	99	DMDYAFLPIDADSIPEVVR	Oxidation(M)@2		-0.00300425	2181.03	1091.52	2181.03	1091.52	2
1	351.62	351.62	73.96	sp|P18948|VIT6_CAEEL	Vitellogenin-6 OS=Caenorhabditis elegans GN=vit-6 PE=1 SV=5	0	99	DMDYAFLPIDADSIPEVVR			0.00242988	2165.04	1083.53	2165.04	1083.52	2
1	351.62	351.62	73.96	sp|P18948|VIT6_CAEEL	Vitellogenin-6 OS=Caenorhabditis elegans GN=vit-6 PE=1 SV=5	0	99	DMDYAFLPIDADSIPEVVR			0.00304906	2165.04	722.687	2165.04	722.686	3
1	351.62	351.62	73.96	sp|P18948|VIT6_CAEEL	Vitellogenin-6 OS=Caenorhabditis elegans GN=vit-6 PE=1 SV=5	0	99	DMDYAFLPIDADSIPEVVR	Carbamidomethyl@N-term		0.000279372	2222.06	1112.04	2222.06	1112.04	2
1	351.62	351.62	73.96	sp|P18948|VIT6_CAEEL	Vitellogenin-6 OS=Caenorhabditis elegans GN=vit-6 PE=1 SV=5	0	99	DMDYAFLPIDADSIPEVVR	Carbamyl@N-term		0.00170485	2208.04	737.021	2208.04	737.021	3
1	351.62	351.62	73.96	sp|P18948|VIT6_CAEEL	Vitellogenin-6 OS=Caenorhabditis elegans GN=vit-6 PE=1 SV=5	0	99	DMDYAFLPIDADSIPEVVR			0.000402118	2165.04	1083.53	2165.04	1083.52	2
1	351.62	351.62	73.96	sp|P18948|VIT6_CAEEL	Vitellogenin-6 OS=Caenorhabditis elegans GN=vit-6 PE=1 SV=5	0	99	DMDYAFLPIDADSIPEVVR	Carbamidomethyl@N-term		-0.00234911	2222.05	741.692	2222.06	741.693	3
1	351.62	351.62	73.96	sp|P18948|VIT6_CAEEL	Vitellogenin-6 OS=Caenorhabditis elegans GN=vit-6 PE=1 SV=5	0	99	DMDYAFLPIDADSIPEVVR	Cation:Na(D)@10		0.00255941	2187.02	730.014	2187.02	730.013	3
1	351.62	351.62	73.96	sp|P18948|VIT6_CAEEL	Vitellogenin-6 OS=Caenorhabditis elegans GN=vit-6 PE=1 SV=5	0	99	DMDYAFLPIDADSIPEVVR			-0.0138739	2165.02	542.263	2165.04	542.266	4
1	351.62	351.62	73.96	sp|P18948|VIT6_CAEEL	Vitellogenin-6 OS=Caenorhabditis elegans GN=vit-6 PE=1 SV=5	0	99	DMDYAFLPIDADSIPEVVR	Oxidation(M)@2		0.00469708	2181.04	1091.53	2181.03	1091.52	2
1	351.62	351.62	73.96	sp|P18948|VIT6_CAEEL	Vitellogenin-6 OS=Caenorhabditis elegans GN=vit-6 PE=1 SV=5	0	99	DMDYAFLPIDADSIPEVVR	Carbamidomethyl@N-term		-0.00502515	2222.05	1112.03	2222.06	1112.04	2
1	351.62	351.62	73.96	sp|P18948|VIT6_CAEEL	Vitellogenin-6 OS=Caenorhabditis elegans GN=vit-6 PE=1 SV=5	0	99	DMDYAFLPIDADSIPEVVR	Oxidation(M)@2		0.00634809	2181.04	728.019	2181.03	728.017	3
1	351.62	351.62	73.96	sp|P18948|VIT6_CAEEL	Vitellogenin-6 OS=Caenorhabditis elegans GN=vit-6 PE=1 SV=5	0	99	DMDYAFLPIDADSIPEVVR	Carbamidomethyl@N-term		-0.00171361	2222.06	1112.04	2222.06	1112.04	2
1	351.62	351.62	73.96	sp|P18948|VIT6_CAEEL	Vitellogenin-6 OS=Caenorhabditis elegans GN=vit-6 PE=1 SV=5	0	99	DMDYAFLPIDADSIPEVVR	Carbamyl@N-term		0.00482254	2208.05	737.023	2208.04	737.021	3
1	351.62	351.62	73.96	sp|P18948|VIT6_CAEEL	Vitellogenin-6 OS=Caenorhabditis elegans GN=vit-6 PE=1 SV=5	0	99	DMDYAFLPIDADSIPEVVR			0.00304906	2165.04	722.687	2165.04	722.686	3
1	351.62	351.62	73.96	sp|P18948|VIT6_CAEEL	Vitellogenin-6 OS=Caenorhabditis elegans GN=vit-6 PE=1 SV=5	0	99	DMDYAFLPIDADSIPEVVR	Oxidation(M)@2		-0.00412193	2181.03	1091.52	2181.03	1091.52	2
1	351.62	351.62	73.96	sp|P18948|VIT6_CAEEL	Vitellogenin-6 OS=Caenorhabditis elegans GN=vit-6 PE=1 SV=5	0	99	DMDYAFLPIDADSIPEVVR	Oxidation(M)@2; Deamidated(R)@19		0.0136838	2182.03	728.35	2182.01	728.345	3
1	351.62	351.62	73.96	sp|P18948|VIT6_CAEEL	Vitellogenin-6 OS=Caenorhabditis elegans GN=vit-6 PE=1 SV=5	0	99	DMDYAFLPIDADSIPEVVR	Cation:Na(D)@10		-0.00846653	2187.01	730.01	2187.02	730.013	3
1	351.62	351.62	73.96	sp|P18948|VIT6_CAEEL	Vitellogenin-6 OS=Caenorhabditis elegans GN=vit-6 PE=1 SV=5	0	99	DMDYAFLPIDADSIPEVVR	Carbamidomethyl@N-term		-0.000844592	2222.06	741.692	2222.06	741.693	3
1	351.62	351.62	73.96	sp|P18948|VIT6_CAEEL	Vitellogenin-6 OS=Caenorhabditis elegans GN=vit-6 PE=1 SV=5	0	99	DMDYAFLPIDADSIPEVVR			0.001222	2165.04	1083.53	2165.04	1083.52	2
1	351.62	351.62	73.96	sp|P18948|VIT6_CAEEL	Vitellogenin-6 OS=Caenorhabditis elegans GN=vit-6 PE=1 SV=5	0	99	DMDYAFLPIDADSIPEVVR	Oxidation(M)@2		0.00268592	2181.03	1091.52	2181.03	1091.52	2
1	351.62	351.62	73.96	sp|P18948|VIT6_CAEEL	Vitellogenin-6 OS=Caenorhabditis elegans GN=vit-6 PE=1 SV=5	0	99	DMDYAFLPIDADSIPEVVR	Oxidation(M)@2		0.00235615	2181.03	728.018	2181.03	728.017	3
1	351.62	351.62	73.96	sp|P18948|VIT6_CAEEL	Vitellogenin-6 OS=Caenorhabditis elegans GN=vit-6 PE=1 SV=5	0	99	DMDYAFLPIDADSIPEVVR	Oxidation(M)@2		0.00235615	2181.03	728.018	2181.03	728.017	3
1	351.62	351.62	73.96	sp|P18948|VIT6_CAEEL	Vitellogenin-6 OS=Caenorhabditis elegans GN=vit-6 PE=1 SV=5	0	99	DMDYAFLPIDADSIPEVVR	Oxidation(M)@2		0.00244178	2181.03	1091.52	2181.03	1091.52	2
1	351.62	351.62	73.96	sp|P18948|VIT6_CAEEL	Vitellogenin-6 OS=Caenorhabditis elegans GN=vit-6 PE=1 SV=5	0	99	DMDYAFLPIDADSIPEVVR			-0.000552815	2165.04	1083.53	2165.04	1083.52	2
1	351.62	351.62	73.96	sp|P18948|VIT6_CAEEL	Vitellogenin-6 OS=Caenorhabditis elegans GN=vit-6 PE=1 SV=5	0	99	DMDYAFLPIDADSIPEVVR			0.00404132	2165.04	722.687	2165.04	722.686	3
1	351.62	351.62	73.96	sp|P18948|VIT6_CAEEL	Vitellogenin-6 OS=Caenorhabditis elegans GN=vit-6 PE=1 SV=5	0	99	DMDYAFLPIDADSIPEVVR			0.00404132	2165.04	722.687	2165.04	722.686	3
1	351.62	351.62	73.96	sp|P18948|VIT6_CAEEL	Vitellogenin-6 OS=Caenorhabditis elegans GN=vit-6 PE=1 SV=5	0	99	DMDYAFLPIDADSIPEVVR			-0.000552815	2165.04	1083.53	2165.04	1083.52	2
1	351.62	351.62	73.96	sp|P18948|VIT6_CAEEL	Vitellogenin-6 OS=Caenorhabditis elegans GN=vit-6 PE=1 SV=5	0	99	DMDYAFLPIDADSIPEVVR	Carbamyl@N-term; Oxidation(M)@2		0.0220623	2224.06	742.36	2224.04	742.353	3
1	351.62	351.62	73.96	sp|P18948|VIT6_CAEEL	Vitellogenin-6 OS=Caenorhabditis elegans GN=vit-6 PE=1 SV=5	0	99	DMDYAFLPIDADSIPEVVR			0.00618062	2165.04	542.268	2165.04	542.266	4
1	351.62	351.62	73.96	sp|P18948|VIT6_CAEEL	Vitellogenin-6 OS=Caenorhabditis elegans GN=vit-6 PE=1 SV=5	0	99	DMDYAFLPIDADSIPEVVR	Oxidation(M)@2		-0.00300425	2181.03	1091.52	2181.03	1091.52	2
1	351.62	351.62	73.96	sp|P18948|VIT6_CAEEL	Vitellogenin-6 OS=Caenorhabditis elegans GN=vit-6 PE=1 SV=5	0	99	DMDYAFLPIDADSIPEVVR	Oxidation(M)@2		-0.000735432	2181.03	728.017	2181.03	728.017	3
1	351.62	351.62	73.96	sp|P18948|VIT6_CAEEL	Vitellogenin-6 OS=Caenorhabditis elegans GN=vit-6 PE=1 SV=5	0	99	DMDYAFLPIDADSIPEVVR	Oxidation(M)@2		0.00360764	2181.03	728.019	2181.03	728.017	3
1	351.62	351.62	73.96	sp|P18948|VIT6_CAEEL	Vitellogenin-6 OS=Caenorhabditis elegans GN=vit-6 PE=1 SV=5	0	99	DMDYAFLPIDADSIPEVVR			-0.00276397	2165.03	1083.52	2165.04	1083.52	2
1	351.62	351.62	73.96	sp|P18948|VIT6_CAEEL	Vitellogenin-6 OS=Caenorhabditis elegans GN=vit-6 PE=1 SV=5	0	99	DMDYAFLPIDADSIPEVVR			0.00225025	2165.04	722.686	2165.04	722.686	3
1	351.62	351.62	73.96	sp|P18948|VIT6_CAEEL	Vitellogenin-6 OS=Caenorhabditis elegans GN=vit-6 PE=1 SV=5	0	99	DMDYAFLPIDADSIPEVVR			0.00225025	2165.04	722.686	2165.04	722.686	3
1	351.62	351.62	73.96	sp|P18948|VIT6_CAEEL	Vitellogenin-6 OS=Caenorhabditis elegans GN=vit-6 PE=1 SV=5	0	99	DMDYAFLPIDADSIPEVVR	Carbamidomethyl@N-term		-0.00468884	2222.05	741.691	2222.06	741.693	3
1	351.62	351.62	73.96	sp|P18948|VIT6_CAEEL	Vitellogenin-6 OS=Caenorhabditis elegans GN=vit-6 PE=1 SV=5	0	99	DMDYAFLPIDADSIPEVVR			-0.00276397	2165.03	1083.52	2165.04	1083.52	2
1	351.62	351.62	73.96	sp|P18948|VIT6_CAEEL	Vitellogenin-6 OS=Caenorhabditis elegans GN=vit-6 PE=1 SV=5	0	99	DMDYAFLPIDADSIPEVVR			0.00142154	2165.04	722.686	2165.04	722.686	3
1	351.62	351.62	73.96	sp|P18948|VIT6_CAEEL	Vitellogenin-6 OS=Caenorhabditis elegans GN=vit-6 PE=1 SV=5	0	99	DMDYAFLPIDADSIPEVVR			0.00316578	2165.04	722.687	2165.04	722.686	3
1	351.62	351.62	73.96	sp|P18948|VIT6_CAEEL	Vitellogenin-6 OS=Caenorhabditis elegans GN=vit-6 PE=1 SV=5	0	99	DMDYAFLPIDADSIPEVVR			0.00239028	2165.04	722.686	2165.04	722.686	3
1	351.62	351.62	73.96	sp|P18948|VIT6_CAEEL	Vitellogenin-6 OS=Caenorhabditis elegans GN=vit-6 PE=1 SV=5	0	99	DMDYAFLPIDADSIPEVVR	Oxidation(M)@2; Cation:Na(D)@10		-0.00155824	2203.01	735.344	2203.01	735.345	3
1	351.62	351.62	73.96	sp|P18948|VIT6_CAEEL	Vitellogenin-6 OS=Caenorhabditis elegans GN=vit-6 PE=1 SV=5	0	99	DMDYAFLPIDADSIPEVVR	Cation:Na(D)@3		-0.000194192	2187.02	730.013	2187.02	730.013	3
1	351.62	351.62	73.96	sp|P18948|VIT6_CAEEL	Vitellogenin-6 OS=Caenorhabditis elegans GN=vit-6 PE=1 SV=5	0	99	DMDYAFLPIDADSIPEVVR	Carbamidomethyl@N-term		0.00883611	2222.07	741.696	2222.06	741.693	3
1	351.62	351.62	73.96	sp|P18948|VIT6_CAEEL	Vitellogenin-6 OS=Caenorhabditis elegans GN=vit-6 PE=1 SV=5	0	99	DMDYAFLPIDADSIPEVVR			0.00555461	2165.04	542.268	2165.04	542.266	4
1	351.62	351.62	73.96	sp|P18948|VIT6_CAEEL	Vitellogenin-6 OS=Caenorhabditis elegans GN=vit-6 PE=1 SV=5	0	99	DMDYAFLPIDADSIPEVVR			-0.00562033	2165.03	542.265	2165.04	542.266	4
1	351.62	351.62	73.96	sp|P18948|VIT6_CAEEL	Vitellogenin-6 OS=Caenorhabditis elegans GN=vit-6 PE=1 SV=5	0	99	DMDYAFLPIDADSIPEVVR	Oxidation(M)@2		-0.00275089	2181.03	1091.52	2181.03	1091.52	2
1	351.62	351.62	73.96	sp|P18948|VIT6_CAEEL	Vitellogenin-6 OS=Caenorhabditis elegans GN=vit-6 PE=1 SV=5	0	99	DMDYAFLPIDADSIPEVVR	Oxidation(M)@2		-0.00300425	2181.03	1091.52	2181.03	1091.52	2
1	351.62	351.62	73.96	sp|P18948|VIT6_CAEEL	Vitellogenin-6 OS=Caenorhabditis elegans GN=vit-6 PE=1 SV=5	0	99	DMDYAFLPIDADSIPEVVR			-0.00411869	2165.03	1083.52	2165.04	1083.52	2
1	351.62	351.62	73.96	sp|P18948|VIT6_CAEEL	Vitellogenin-6 OS=Caenorhabditis elegans GN=vit-6 PE=1 SV=5	0	99	DMDYAFLPIDADSIPEVVR	Carbamyl@N-term		0.00339076	2208.04	1105.03	2208.04	1105.03	2
1	351.62	351.62	73.96	sp|P18948|VIT6_CAEEL	Vitellogenin-6 OS=Caenorhabditis elegans GN=vit-6 PE=1 SV=5	0	99	DMDYAFLPIDADSIPEVVR	Carbamyl@N-term		-0.00173963	2208.04	737.02	2208.04	737.021	3
1	351.62	351.62	73.96	sp|P18948|VIT6_CAEEL	Vitellogenin-6 OS=Caenorhabditis elegans GN=vit-6 PE=1 SV=5	0	99	DMDYAFLPIDADSIPEVVR	Oxidation(M)@2		-0.00482481	2181.03	1091.52	2181.03	1091.52	2
1	351.62	351.62	73.96	sp|P18948|VIT6_CAEEL	Vitellogenin-6 OS=Caenorhabditis elegans GN=vit-6 PE=1 SV=5	0	99	DMDYAFLPIDADSIPEVVR	Oxidation(M)@2		0.00911213	2181.04	728.02	2181.03	728.017	3
1	351.62	351.62	73.96	sp|P18948|VIT6_CAEEL	Vitellogenin-6 OS=Caenorhabditis elegans GN=vit-6 PE=1 SV=5	0	99	DMDYAFLPIDADSIPEVVR	Oxidation(M)@2		-0.00901522	2181.02	728.014	2181.03	728.017	3
1	351.62	351.62	73.96	sp|P18948|VIT6_CAEEL	Vitellogenin-6 OS=Caenorhabditis elegans GN=vit-6 PE=1 SV=5	0	99	DMDYAFLPIDADSIPEVVR	Carbamidomethyl@N-term		0.000360612	2222.06	741.693	2222.06	741.693	3
1	351.62	351.62	73.96	sp|P18948|VIT6_CAEEL	Vitellogenin-6 OS=Caenorhabditis elegans GN=vit-6 PE=1 SV=5	0	99	DMDYAFLPIDADSIPEVVR	Carbamyl@N-term		0.000939701	2208.04	737.021	2208.04	737.021	3
1	351.62	351.62	73.96	sp|P18948|VIT6_CAEEL	Vitellogenin-6 OS=Caenorhabditis elegans GN=vit-6 PE=1 SV=5	0	99	DMDYAFLPIDADSIPEVVR			-0.00223946	2165.03	1083.52	2165.04	1083.52	2
1	351.62	351.62	73.96	sp|P18948|VIT6_CAEEL	Vitellogenin-6 OS=Caenorhabditis elegans GN=vit-6 PE=1 SV=5	0	99	DMDYAFLPIDADSIPEVVR	Oxidation(M)@2; Deamidated(R)@19		0.0219598	2182.04	728.353	2182.01	728.345	3
1	351.62	351.62	73.96	sp|P18948|VIT6_CAEEL	Vitellogenin-6 OS=Caenorhabditis elegans GN=vit-6 PE=1 SV=5	0	99	DMDYAFLPIDADSIPEVVR	Oxidation(M)@2		-0.00184401	2181.03	1091.52	2181.03	1091.52	2
1	351.62	351.62	73.96	sp|P18948|VIT6_CAEEL	Vitellogenin-6 OS=Caenorhabditis elegans GN=vit-6 PE=1 SV=5	0	99	DMDYAFLPIDADSIPEVVR	Oxidation(M)@2		-0.00225173	2181.03	728.016	2181.03	728.017	3
1	351.62	351.62	73.96	sp|P18948|VIT6_CAEEL	Vitellogenin-6 OS=Caenorhabditis elegans GN=vit-6 PE=1 SV=5	0	99	DMDYAFLPIDADSIPEVVR	Carbamidomethyl@N-term		0.000475239	2222.06	1112.04	2222.06	1112.04	2
1	351.62	351.62	73.96	sp|P18948|VIT6_CAEEL	Vitellogenin-6 OS=Caenorhabditis elegans GN=vit-6 PE=1 SV=5	0	99	DMDYAFLPIDADSIPEVVR	Carbamyl@N-term		-0.00830174	2208.03	1105.02	2208.04	1105.03	2
1	351.62	351.62	73.96	sp|P18948|VIT6_CAEEL	Vitellogenin-6 OS=Caenorhabditis elegans GN=vit-6 PE=1 SV=5	0	99	DMDYAFLPIDADSIPEVVR	Oxidation(M)@2		-0.0082828	2181.02	728.014	2181.03	728.017	3
1	351.62	351.62	73.96	sp|P18948|VIT6_CAEEL	Vitellogenin-6 OS=Caenorhabditis elegans GN=vit-6 PE=1 SV=5	0	99	DMDYAFLPIDADSIPEVVR			-0.00914316	2165.03	542.264	2165.04	542.266	4
1	351.62	351.62	73.96	sp|P18948|VIT6_CAEEL	Vitellogenin-6 OS=Caenorhabditis elegans GN=vit-6 PE=1 SV=5	0	99	DMDYAFLPIDADSIPEVVR	Carbamyl@N-term		0.0062283	2208.05	737.023	2208.04	737.021	3
1	351.62	351.62	73.96	sp|P18948|VIT6_CAEEL	Vitellogenin-6 OS=Caenorhabditis elegans GN=vit-6 PE=1 SV=5	0	99	DMDYAFLPIDADSIPEVVR	Carbamidomethyl@N-term; Oxidation(M)@2		-0.00717106	2238.04	747.022	2238.05	747.024	3
1	351.62	351.62	73.96	sp|P18948|VIT6_CAEEL	Vitellogenin-6 OS=Caenorhabditis elegans GN=vit-6 PE=1 SV=5	0	99	DMDYAFLPIDADSIPEVVR	Carbamyl@N-term		0.00236037	2208.04	737.022	2208.04	737.021	3
1	351.62	351.62	73.96	sp|P18948|VIT6_CAEEL	Vitellogenin-6 OS=Caenorhabditis elegans GN=vit-6 PE=1 SV=5	0	99	DMDYAFLPIDADSIPEVVR	Cation:Na(D)@10		0.00216013	2187.02	730.014	2187.02	730.013	3
1	351.62	351.62	73.96	sp|P18948|VIT6_CAEEL	Vitellogenin-6 OS=Caenorhabditis elegans GN=vit-6 PE=1 SV=5	0	99	DMDYAFLPIDADSIPEVVR	Cation:Na(D)@10		0.0018499	2187.02	730.014	2187.02	730.013	3
1	351.62	351.62	73.96	sp|P18948|VIT6_CAEEL	Vitellogenin-6 OS=Caenorhabditis elegans GN=vit-6 PE=1 SV=5	0	99	DMDYAFLPIDADSIPEVVR	Carbamidomethyl@N-term		-0.00493396	2222.05	741.691	2222.06	741.693	3
1	351.62	351.62	73.96	sp|P18948|VIT6_CAEEL	Vitellogenin-6 OS=Caenorhabditis elegans GN=vit-6 PE=1 SV=5	0	99	DMDYAFLPIDADSIPEVVR			1.0038	2166.04	723.02	2165.04	722.686	3
1	351.62	351.62	73.96	sp|P18948|VIT6_CAEEL	Vitellogenin-6 OS=Caenorhabditis elegans GN=vit-6 PE=1 SV=5	0	99	DMDYAFLPIDADSIPEVVR	Cation:K(D)@10		-0.00326965	2202.99	735.337	2202.99	735.338	3
1	351.62	351.62	73.96	sp|P18948|VIT6_CAEEL	Vitellogenin-6 OS=Caenorhabditis elegans GN=vit-6 PE=1 SV=5	0	99	DMDYAFLPIDADSIPEVVR	Carbamidomethyl@N-term; Oxidation(M)@2		0.016721	2238.07	747.03	2238.05	747.024	3
1	351.62	351.62	73.96	sp|P18948|VIT6_CAEEL	Vitellogenin-6 OS=Caenorhabditis elegans GN=vit-6 PE=1 SV=5	0	99	DMDYAFLPIDADSIPEVVR	Carbamidomethyl@N-term		0.0080021	2222.07	1112.04	2222.06	1112.04	2
1	351.62	351.62	73.96	sp|P18948|VIT6_CAEEL	Vitellogenin-6 OS=Caenorhabditis elegans GN=vit-6 PE=1 SV=5	0	99	DMDYAFLPIDADSIPEVVR	Carbamyl@N-term; Oxidation(M)@2		0.000855662	2224.04	742.353	2224.04	742.353	3
1	351.62	351.62	73.96	sp|P18948|VIT6_CAEEL	Vitellogenin-6 OS=Caenorhabditis elegans GN=vit-6 PE=1 SV=5	0	99	DYAFLPIDADSIPEVVR		cleaved M-D@N-term	-0.00183649	1918.97	960.49	1918.97	960.491	2
1	351.62	351.62	73.96	sp|P18948|VIT6_CAEEL	Vitellogenin-6 OS=Caenorhabditis elegans GN=vit-6 PE=1 SV=5	0	99	DYAFLPIDADSIPEVVR		cleaved M-D@N-term	-0.0189845	1918.95	960.482	1918.97	960.491	2
1	351.62	351.62	73.96	sp|P18948|VIT6_CAEEL	Vitellogenin-6 OS=Caenorhabditis elegans GN=vit-6 PE=1 SV=5	0	99	ECNEEQLEQIYR	Carbamidomethyl(C)@2		0.00116885	1609.71	805.86	1609.7	805.859	2
1	351.62	351.62	73.96	sp|P18948|VIT6_CAEEL	Vitellogenin-6 OS=Caenorhabditis elegans GN=vit-6 PE=1 SV=5	0	99	ECNEEQLEQIYR	Carbamidomethyl(C)@2		0.00144315	1609.71	805.86	1609.7	805.859	2
1	351.62	351.62	73.96	sp|P18948|VIT6_CAEEL	Vitellogenin-6 OS=Caenorhabditis elegans GN=vit-6 PE=1 SV=5	0	99	ECNEEQLEQIYR	Carbamidomethyl(C)@2		0.014013	1609.72	805.866	1609.7	805.859	2
1	351.62	351.62	73.96	sp|P18948|VIT6_CAEEL	Vitellogenin-6 OS=Caenorhabditis elegans GN=vit-6 PE=1 SV=5	0	99	ECNEEQLEQIYR	Carbamidomethyl(C)@2		-0.000146909	1609.7	805.859	1609.7	805.859	2
1	351.62	351.62	73.96	sp|P18948|VIT6_CAEEL	Vitellogenin-6 OS=Caenorhabditis elegans GN=vit-6 PE=1 SV=5	0	99	ECNEEQLEQIYR	Carbamidomethyl(C)@2		-0.00167266	1609.7	537.575	1609.7	537.575	3
1	351.62	351.62	73.96	sp|P18948|VIT6_CAEEL	Vitellogenin-6 OS=Caenorhabditis elegans GN=vit-6 PE=1 SV=5	0	99	ECNEEQLEQIYR	Carbamidomethyl(C)@2; Deamidated(Q)@6		0.0147883	1610.7	537.908	1610.69	537.903	3
1	351.62	351.62	73.96	sp|P18948|VIT6_CAEEL	Vitellogenin-6 OS=Caenorhabditis elegans GN=vit-6 PE=1 SV=5	0	99	ECNEEQLEQIYR	Carbamidomethyl(C)@2		-0.00167266	1609.7	537.575	1609.7	537.575	3
1	351.62	351.62	73.96	sp|P18948|VIT6_CAEEL	Vitellogenin-6 OS=Caenorhabditis elegans GN=vit-6 PE=1 SV=5	0	99	ECNEEQLEQIYR	Carbamidomethyl(C)@2		-0.00174027	1609.7	805.859	1609.7	805.859	2
1	351.62	351.62	73.96	sp|P18948|VIT6_CAEEL	Vitellogenin-6 OS=Caenorhabditis elegans GN=vit-6 PE=1 SV=5	0	99	ECNEEQLEQIYR	Carbamidomethyl(C)@2		-0.00191709	1609.7	537.575	1609.7	537.575	3
1	351.62	351.62	73.96	sp|P18948|VIT6_CAEEL	Vitellogenin-6 OS=Caenorhabditis elegans GN=vit-6 PE=1 SV=5	0	99	ECNEEQLEQIYR	Carbamidomethyl(C)@2		-0.00100784	1609.7	805.859	1609.7	805.859	2
1	351.62	351.62	73.96	sp|P18948|VIT6_CAEEL	Vitellogenin-6 OS=Caenorhabditis elegans GN=vit-6 PE=1 SV=5	0	99	ECNEEQLEQIYR	Carbamidomethyl(C)@2		-0.000434699	1609.7	805.859	1609.7	805.859	2
1	351.62	351.62	73.96	sp|P18948|VIT6_CAEEL	Vitellogenin-6 OS=Caenorhabditis elegans GN=vit-6 PE=1 SV=5	0	99	ECNEEQLEQIYR	Carbamidomethyl(C)@2		-0.000434699	1609.7	805.859	1609.7	805.859	2
1	351.62	351.62	73.96	sp|P18948|VIT6_CAEEL	Vitellogenin-6 OS=Caenorhabditis elegans GN=vit-6 PE=1 SV=5	0	99	ECNEEQLEQIYR	Carbamidomethyl(C)@2		-0.00115718	1609.7	805.859	1609.7	805.859	2
1	351.62	351.62	73.96	sp|P18948|VIT6_CAEEL	Vitellogenin-6 OS=Caenorhabditis elegans GN=vit-6 PE=1 SV=5	0	99	ECNEEQLEQIYR	Carbamidomethyl(C)@2		-0.000913036	1609.7	805.859	1609.7	805.859	2
1	351.62	351.62	73.96	sp|P18948|VIT6_CAEEL	Vitellogenin-6 OS=Caenorhabditis elegans GN=vit-6 PE=1 SV=5	0	99	ECNEEQLEQIYR	Carbamidomethyl(C)@2		0.00106515	1609.71	805.86	1609.7	805.859	2
1	351.62	351.62	73.96	sp|P18948|VIT6_CAEEL	Vitellogenin-6 OS=Caenorhabditis elegans GN=vit-6 PE=1 SV=5	0	99	ECNEEQLEQIYR	Carbamidomethyl(C)@2		0.00226161	1609.71	537.576	1609.7	537.575	3
1	351.62	351.62	73.96	sp|P18948|VIT6_CAEEL	Vitellogenin-6 OS=Caenorhabditis elegans GN=vit-6 PE=1 SV=5	0	99	ECNEEQLEQIYR	Carbamidomethyl@N-term; Carbamidomethyl(C)@2		0.00164337	1666.73	834.371	1666.73	834.37	2
1	351.62	351.62	73.96	sp|P18948|VIT6_CAEEL	Vitellogenin-6 OS=Caenorhabditis elegans GN=vit-6 PE=1 SV=5	0	99	ECNEEQLEQIYR	Carbamidomethyl(C)@2		0.000814773	1609.71	805.86	1609.7	805.859	2
1	351.62	351.62	73.96	sp|P18948|VIT6_CAEEL	Vitellogenin-6 OS=Caenorhabditis elegans GN=vit-6 PE=1 SV=5	0	99	ECNEEQLEQIYR	Carbamidomethyl(C)@2		0.00151683	1609.71	805.86	1609.7	805.859	2
1	351.62	351.62	73.96	sp|P18948|VIT6_CAEEL	Vitellogenin-6 OS=Caenorhabditis elegans GN=vit-6 PE=1 SV=5	0	99	ECNEEQLEQIYR	Carbamidomethyl(C)@2		8.17586e-05	1609.7	805.859	1609.7	805.859	2
1	351.62	351.62	73.96	sp|P18948|VIT6_CAEEL	Vitellogenin-6 OS=Caenorhabditis elegans GN=vit-6 PE=1 SV=5	0	99	ECNEEQLEQIYR	Carbamidomethyl@N-term; Carbamidomethyl(C)@2		-0.0125225	1666.71	834.364	1666.73	834.37	2
1	351.62	351.62	73.96	sp|P18948|VIT6_CAEEL	Vitellogenin-6 OS=Caenorhabditis elegans GN=vit-6 PE=1 SV=5	0	99	ECNEEQLEQIYR	Carbamidomethyl(C)@2		0.000929869	1609.71	537.576	1609.7	537.575	3
1	351.62	351.62	73.96	sp|P18948|VIT6_CAEEL	Vitellogenin-6 OS=Caenorhabditis elegans GN=vit-6 PE=1 SV=5	0	99	ECNEEQLEQIYR	Carbamidomethyl(C)@2		0.000676987	1609.7	805.86	1609.7	805.859	2
1	351.62	351.62	73.96	sp|P18948|VIT6_CAEEL	Vitellogenin-6 OS=Caenorhabditis elegans GN=vit-6 PE=1 SV=5	0	99	ECNEEQLEQIYR	Carbamidomethyl(C)@2		0.00155142	1609.71	537.576	1609.7	537.575	3
1	351.62	351.62	73.96	sp|P18948|VIT6_CAEEL	Vitellogenin-6 OS=Caenorhabditis elegans GN=vit-6 PE=1 SV=5	0	99	ECNEEQLEQIYR	Carbamidomethyl(C)@2		-0.000314708	1609.7	805.859	1609.7	805.859	2
1	351.62	351.62	73.96	sp|P18948|VIT6_CAEEL	Vitellogenin-6 OS=Caenorhabditis elegans GN=vit-6 PE=1 SV=5	0	99	ECNEEQLEQIYR	Carbamidomethyl(C)@2		0.00168729	1609.71	805.86	1609.7	805.859	2
1	351.62	351.62	73.96	sp|P18948|VIT6_CAEEL	Vitellogenin-6 OS=Caenorhabditis elegans GN=vit-6 PE=1 SV=5	0	99	ECNEEQLEQIYR	Carbamidomethyl(C)@2		0.00128262	1609.71	805.86	1609.7	805.859	2
1	351.62	351.62	73.96	sp|P18948|VIT6_CAEEL	Vitellogenin-6 OS=Caenorhabditis elegans GN=vit-6 PE=1 SV=5	0	99	ECNEEQLEQIYR	Carbamidomethyl(C)@2		0.00155142	1609.71	537.576	1609.7	537.575	3
1	351.62	351.62	73.96	sp|P18948|VIT6_CAEEL	Vitellogenin-6 OS=Caenorhabditis elegans GN=vit-6 PE=1 SV=5	0	99	ECNEEQLEQIYR	Carbamidomethyl(C)@2		0.000275738	1609.7	537.575	1609.7	537.575	3
1	351.62	351.62	73.96	sp|P18948|VIT6_CAEEL	Vitellogenin-6 OS=Caenorhabditis elegans GN=vit-6 PE=1 SV=5	0	99	ECNEEQLEQIYR	Carbamidomethyl(C)@2		-0.000996728	1609.7	805.859	1609.7	805.859	2
1	351.62	351.62	73.96	sp|P18948|VIT6_CAEEL	Vitellogenin-6 OS=Caenorhabditis elegans GN=vit-6 PE=1 SV=5	0	99	ECNEEQLEQIYR	Carbamidomethyl(C)@2		-0.00283263	1609.7	537.574	1609.7	537.575	3
1	351.62	351.62	73.96	sp|P18948|VIT6_CAEEL	Vitellogenin-6 OS=Caenorhabditis elegans GN=vit-6 PE=1 SV=5	0	99	ECNEEQLEQIYR	Carbamyl@N-term; Carbamidomethyl(C)@2		-0.0119893	1652.7	827.356	1652.71	827.362	2
1	351.62	351.62	73.96	sp|P18948|VIT6_CAEEL	Vitellogenin-6 OS=Caenorhabditis elegans GN=vit-6 PE=1 SV=5	0	99	ECNEEQLEQIYR	Carbamidomethyl(C)@2		-0.00122271	1609.7	805.859	1609.7	805.859	2
1	351.62	351.62	73.96	sp|P18948|VIT6_CAEEL	Vitellogenin-6 OS=Caenorhabditis elegans GN=vit-6 PE=1 SV=5	0	99	ECNEEQLEQIYR	Carbamidomethyl(C)@2		-0.000878537	1609.7	805.859	1609.7	805.859	2
1	351.62	351.62	73.96	sp|P18948|VIT6_CAEEL	Vitellogenin-6 OS=Caenorhabditis elegans GN=vit-6 PE=1 SV=5	0	99	ECNEEQLEQIYR	Carbamidomethyl(C)@2		-0.000756469	1609.7	805.859	1609.7	805.859	2
1	351.62	351.62	73.96	sp|P18948|VIT6_CAEEL	Vitellogenin-6 OS=Caenorhabditis elegans GN=vit-6 PE=1 SV=5	0	99	ECNEEQLEQIYR	Carbamidomethyl(C)@2		0.00162292	1609.71	537.576	1609.7	537.575	3
1	351.62	351.62	73.96	sp|P18948|VIT6_CAEEL	Vitellogenin-6 OS=Caenorhabditis elegans GN=vit-6 PE=1 SV=5	0	99	ECNEEQLEQIYR	Carbamidomethyl(C)@2		-0.00100462	1609.7	805.859	1609.7	805.859	2
1	351.62	351.62	73.96	sp|P18948|VIT6_CAEEL	Vitellogenin-6 OS=Caenorhabditis elegans GN=vit-6 PE=1 SV=5	0	99	ECNEEQLEQIYR	Carbamidomethyl(C)@2		0.00282398	1609.71	537.576	1609.7	537.575	3
1	351.62	351.62	73.96	sp|P18948|VIT6_CAEEL	Vitellogenin-6 OS=Caenorhabditis elegans GN=vit-6 PE=1 SV=5	0	99	ECNEEQLEQIYR	Carbamidomethyl(C)@2		0.00108045	1609.71	537.576	1609.7	537.575	3
1	351.62	351.62	73.96	sp|P18948|VIT6_CAEEL	Vitellogenin-6 OS=Caenorhabditis elegans GN=vit-6 PE=1 SV=5	0	99	ECNEEQLEQIYR	Carbamidomethyl(C)@2		-0.000306335	1609.7	805.859	1609.7	805.859	2
1	351.62	351.62	73.96	sp|P18948|VIT6_CAEEL	Vitellogenin-6 OS=Caenorhabditis elegans GN=vit-6 PE=1 SV=5	0	99	ECNEEQLEQIYR	Carbamidomethyl(C)@2		0.00237916	1609.71	805.861	1609.7	805.859	2
1	351.62	351.62	73.96	sp|P18948|VIT6_CAEEL	Vitellogenin-6 OS=Caenorhabditis elegans GN=vit-6 PE=1 SV=5	0	99	ECNEEQLEQIYR	Glu->pyro-Glu@N-term; Carbamidomethyl(C)@2		-0.00782164	1591.69	796.85	1591.69	796.854	2
1	351.62	351.62	73.96	sp|P18948|VIT6_CAEEL	Vitellogenin-6 OS=Caenorhabditis elegans GN=vit-6 PE=1 SV=5	0	99	ECNEEQLEQIYR	Carbamidomethyl(C)@2		0.00284504	1609.71	537.576	1609.7	537.575	3
1	351.62	351.62	73.96	sp|P18948|VIT6_CAEEL	Vitellogenin-6 OS=Caenorhabditis elegans GN=vit-6 PE=1 SV=5	0	99	ECNEEQLEQIYR	Carbamidomethyl(C)@2		0.0049002	1609.71	805.862	1609.7	805.859	2
1	351.62	351.62	73.96	sp|P18948|VIT6_CAEEL	Vitellogenin-6 OS=Caenorhabditis elegans GN=vit-6 PE=1 SV=5	0	99	ECNEEQLEQIYR	Carbamidomethyl(C)@2		0.00295385	1609.71	537.576	1609.7	537.575	3
1	351.62	351.62	73.96	sp|P18948|VIT6_CAEEL	Vitellogenin-6 OS=Caenorhabditis elegans GN=vit-6 PE=1 SV=5	0	99	ECNEEQLEQIYR	Carbamidomethyl(C)@2		0.00110152	1609.71	805.86	1609.7	805.859	2
1	351.62	351.62	73.96	sp|P18948|VIT6_CAEEL	Vitellogenin-6 OS=Caenorhabditis elegans GN=vit-6 PE=1 SV=5	0	99	ECNEEQLEQIYR	Carbamidomethyl(C)@2		-0.00117684	1609.7	537.575	1609.7	537.575	3
1	351.62	351.62	73.96	sp|P18948|VIT6_CAEEL	Vitellogenin-6 OS=Caenorhabditis elegans GN=vit-6 PE=1 SV=5	0	99	ECNEEQLEQIYR	Carbamidomethyl(C)@2		-0.00250154	1609.7	805.858	1609.7	805.859	2
1	351.62	351.62	73.96	sp|P18948|VIT6_CAEEL	Vitellogenin-6 OS=Caenorhabditis elegans GN=vit-6 PE=1 SV=5	0	99	ECNEEQLEQIYR	Carbamidomethyl(C)@2; Deamidated(N)@3		0.0179864	1610.71	806.36	1610.69	806.351	2
1	351.62	351.62	73.96	sp|P18948|VIT6_CAEEL	Vitellogenin-6 OS=Caenorhabditis elegans GN=vit-6 PE=1 SV=5	0	99	ECNEEQLEQIYR	Carbamidomethyl(C)@2		-0.00123084	1609.7	537.575	1609.7	537.575	3
1	351.62	351.62	73.96	sp|P18948|VIT6_CAEEL	Vitellogenin-6 OS=Caenorhabditis elegans GN=vit-6 PE=1 SV=5	0	99	ECNEEQLEQIYR	Carbamidomethyl(C)@2		-0.000810635	1609.7	537.575	1609.7	537.575	3
1	351.62	351.62	73.96	sp|P18948|VIT6_CAEEL	Vitellogenin-6 OS=Caenorhabditis elegans GN=vit-6 PE=1 SV=5	0	99	ECNEEQLEQIYR	Carbamidomethyl(C)@2		-1.01416	1608.69	805.352	1609.7	805.859	2
1	351.62	351.62	73.96	sp|P18948|VIT6_CAEEL	Vitellogenin-6 OS=Caenorhabditis elegans GN=vit-6 PE=1 SV=5	0	99	ECNEEQLEQIYR	Carbamidomethyl(C)@2		-0.00502498	1609.7	805.857	1609.7	805.859	2
1	351.62	351.62	73.96	sp|P18948|VIT6_CAEEL	Vitellogenin-6 OS=Caenorhabditis elegans GN=vit-6 PE=1 SV=5	0	99	ECNEEQLEQIYR	Carbamidomethyl(C)@2		-0.00223696	1609.7	805.858	1609.7	805.859	2
1	351.62	351.62	73.96	sp|P18948|VIT6_CAEEL	Vitellogenin-6 OS=Caenorhabditis elegans GN=vit-6 PE=1 SV=5	0	99	ECNEEQLEQIYR	Carbamidomethyl(C)@2		-0.000639776	1609.7	537.575	1609.7	537.575	3
1	351.62	351.62	73.96	sp|P18948|VIT6_CAEEL	Vitellogenin-6 OS=Caenorhabditis elegans GN=vit-6 PE=1 SV=5	0	99	ECNEEQLEQIYR	Carbamidomethyl(C)@2		-0.00214636	1609.7	537.575	1609.7	537.575	3
1	351.62	351.62	73.96	sp|P18948|VIT6_CAEEL	Vitellogenin-6 OS=Caenorhabditis elegans GN=vit-6 PE=1 SV=5	0	99	ECNEEQLEQIYR	Carbamidomethyl(C)@2		-0.00112267	1609.7	805.859	1609.7	805.859	2
1	351.62	351.62	73.96	sp|P18948|VIT6_CAEEL	Vitellogenin-6 OS=Caenorhabditis elegans GN=vit-6 PE=1 SV=5	0	99	ECNEEQLEQIYR	Carbamidomethyl(C)@2; Deamidated(Q)@6		0.0209725	1610.71	806.362	1610.69	806.351	2
1	351.62	351.62	73.96	sp|P18948|VIT6_CAEEL	Vitellogenin-6 OS=Caenorhabditis elegans GN=vit-6 PE=1 SV=5	0	99	ECNEEQLEQIYR	Carbamidomethyl(C)@2		-0.00600152	1609.7	805.856	1609.7	805.859	2
1	351.62	351.62	73.96	sp|P18948|VIT6_CAEEL	Vitellogenin-6 OS=Caenorhabditis elegans GN=vit-6 PE=1 SV=5	0	99	ECNEEQLEQIYR	Carbamidomethyl(C)@2		0.00682571	1609.71	537.578	1609.7	537.575	3
1	351.62	351.62	73.96	sp|P18948|VIT6_CAEEL	Vitellogenin-6 OS=Caenorhabditis elegans GN=vit-6 PE=1 SV=5	0	99	ECNEEQLEQIYR	Carbamidomethyl(C)@2		0.00212293	1609.71	537.576	1609.7	537.575	3
1	351.62	351.62	73.96	sp|P18948|VIT6_CAEEL	Vitellogenin-6 OS=Caenorhabditis elegans GN=vit-6 PE=1 SV=5	0	99	ECNEEQLEQIYR	Carbamidomethyl(C)@2		-0.00313748	1609.7	537.574	1609.7	537.575	3
1	351.62	351.62	73.96	sp|P18948|VIT6_CAEEL	Vitellogenin-6 OS=Caenorhabditis elegans GN=vit-6 PE=1 SV=5	0	99	ECNEEQLEQIYR	Carbamidomethyl(C)@2		-0.00178015	1609.7	537.575	1609.7	537.575	3
1	351.62	351.62	73.96	sp|P18948|VIT6_CAEEL	Vitellogenin-6 OS=Caenorhabditis elegans GN=vit-6 PE=1 SV=5	0	99	ECNEEQLEQIYR	Carbamidomethyl(C)@2		0.00162292	1609.71	537.576	1609.7	537.575	3
1	351.62	351.62	73.96	sp|P18948|VIT6_CAEEL	Vitellogenin-6 OS=Caenorhabditis elegans GN=vit-6 PE=1 SV=5	0	99	EESRREQDDEPTEQVAIVER		cleaved Y-E@N-term; missed R-R@4; missed R-E@5	0.00626317	2414.14	604.542	2414.13	604.54	4
1	351.62	351.62	73.96	sp|P18948|VIT6_CAEEL	Vitellogenin-6 OS=Caenorhabditis elegans GN=vit-6 PE=1 SV=5	0	99	EHQELLSMPVEFDYEHGLVR	Oxidation(M)@8		-0.00275658	2443.15	611.793	2443.15	611.794	4
1	351.62	351.62	73.96	sp|P18948|VIT6_CAEEL	Vitellogenin-6 OS=Caenorhabditis elegans GN=vit-6 PE=1 SV=5	0	99	EHQELLSMPVEFDYEHGLVR	Oxidation(M)@8		0.0077395	2443.16	611.796	2443.15	611.794	4
1	351.62	351.62	73.96	sp|P18948|VIT6_CAEEL	Vitellogenin-6 OS=Caenorhabditis elegans GN=vit-6 PE=1 SV=5	0	99	EKYEGAEKSDNQEPTFSFTNVER		missed K-Y@2; missed K-S@8	0.00612445	2704.23	677.065	2704.23	677.064	4
1	351.62	351.62	73.96	sp|P18948|VIT6_CAEEL	Vitellogenin-6 OS=Caenorhabditis elegans GN=vit-6 PE=1 SV=5	0	99	EKYEGAEKSDNQEPTFSFTNVER		missed K-Y@2; missed K-S@8	0.00200553	2704.23	677.064	2704.23	677.064	4
1	351.62	351.62	73.96	sp|P18948|VIT6_CAEEL	Vitellogenin-6 OS=Caenorhabditis elegans GN=vit-6 PE=1 SV=5	0	99	EKYEGAEKSDNQEPTFSFTNVER		missed K-Y@2; missed K-S@8	0.0023654	2704.23	902.417	2704.23	902.416	3
1	351.62	351.62	73.96	sp|P18948|VIT6_CAEEL	Vitellogenin-6 OS=Caenorhabditis elegans GN=vit-6 PE=1 SV=5	0	99	EKYEGAEKSDNQEPTFSFTNVER		missed K-Y@2; missed K-S@8	0.00383584	2704.23	677.065	2704.23	677.064	4
1	351.62	351.62	73.96	sp|P18948|VIT6_CAEEL	Vitellogenin-6 OS=Caenorhabditis elegans GN=vit-6 PE=1 SV=5	0	99	EKYEGAEKSDNQEPTFSFTNVER		missed K-Y@2; missed K-S@8	0.0145944	2704.24	677.067	2704.23	677.064	4
1	351.62	351.62	73.96	sp|P18948|VIT6_CAEEL	Vitellogenin-6 OS=Caenorhabditis elegans GN=vit-6 PE=1 SV=5	0	99	EKYEGAEKSDNQEPTFSFTNVER		missed K-Y@2; missed K-S@8	0.0155343	2704.24	902.421	2704.23	902.416	3
1	351.62	351.62	73.96	sp|P18948|VIT6_CAEEL	Vitellogenin-6 OS=Caenorhabditis elegans GN=vit-6 PE=1 SV=5	0	99	EKYEGAEKSDNQEPTFSFTNVER		missed K-Y@2; missed K-S@8	0.00648296	2704.23	902.418	2704.23	902.416	3
1	351.62	351.62	73.96	sp|P18948|VIT6_CAEEL	Vitellogenin-6 OS=Caenorhabditis elegans GN=vit-6 PE=1 SV=5	0	99	EKYEGAEKSDNQEPTFSFTNVER		missed K-Y@2; missed K-S@8	0.00361015	2704.23	902.417	2704.23	902.416	3
1	351.62	351.62	73.96	sp|P18948|VIT6_CAEEL	Vitellogenin-6 OS=Caenorhabditis elegans GN=vit-6 PE=1 SV=5	0	99	EKYEGAEKSDNQEPTFSFTNVER		missed K-Y@2; missed K-S@8	0.0117643	2704.24	677.067	2704.23	677.064	4
1	351.62	351.62	73.96	sp|P18948|VIT6_CAEEL	Vitellogenin-6 OS=Caenorhabditis elegans GN=vit-6 PE=1 SV=5	0	99	EKYEGAEKSDNQEPTFSFTNVER		missed K-Y@2; missed K-S@8	0.0158151	2704.24	677.068	2704.23	677.064	4
1	351.62	351.62	73.96	sp|P18948|VIT6_CAEEL	Vitellogenin-6 OS=Caenorhabditis elegans GN=vit-6 PE=1 SV=5	0	99	EKYEGAEKSDNQEPTFSFTNVER		missed K-Y@2; missed K-S@8	0.00226777	2704.23	902.416	2704.23	902.416	3
1	351.62	351.62	73.96	sp|P18948|VIT6_CAEEL	Vitellogenin-6 OS=Caenorhabditis elegans GN=vit-6 PE=1 SV=5	0	99	EMFEKEENFQR		missed K-E@5	0.000695936	1485.66	743.836	1485.66	743.835	2
1	351.62	351.62	73.96	sp|P18948|VIT6_CAEEL	Vitellogenin-6 OS=Caenorhabditis elegans GN=vit-6 PE=1 SV=5	0	99	EMFEKEENFQR		missed K-E@5	0.00132676	1485.66	743.836	1485.66	743.835	2
1	351.62	351.62	73.96	sp|P18948|VIT6_CAEEL	Vitellogenin-6 OS=Caenorhabditis elegans GN=vit-6 PE=1 SV=5	0	99	EMFEKEENFQR		missed K-E@5	0.00306282	1485.66	743.837	1485.66	743.835	2
1	351.62	351.62	73.96	sp|P18948|VIT6_CAEEL	Vitellogenin-6 OS=Caenorhabditis elegans GN=vit-6 PE=1 SV=5	0	99	EMFEKEENFQR		missed K-E@5	0.00301337	1485.66	743.837	1485.66	743.835	2
1	351.62	351.62	73.96	sp|P18948|VIT6_CAEEL	Vitellogenin-6 OS=Caenorhabditis elegans GN=vit-6 PE=1 SV=5	0	99	EMFEKEENFQR		missed K-E@5	0.000695936	1485.66	743.836	1485.66	743.835	2
1	351.62	351.62	73.96	sp|P18948|VIT6_CAEEL	Vitellogenin-6 OS=Caenorhabditis elegans GN=vit-6 PE=1 SV=5	0	99	EMFEKEENFQR		missed K-E@5	0.00338269	1485.66	743.837	1485.66	743.835	2
1	351.62	351.62	73.96	sp|P18948|VIT6_CAEEL	Vitellogenin-6 OS=Caenorhabditis elegans GN=vit-6 PE=1 SV=5	0	99	EMFEKEENFQR		missed K-E@5	0.00569692	1485.66	743.838	1485.66	743.835	2
1	351.62	351.62	73.96	sp|P18948|VIT6_CAEEL	Vitellogenin-6 OS=Caenorhabditis elegans GN=vit-6 PE=1 SV=5	0	99	EQDDEPTEQVAIVER			-0.00167553	1756.81	879.412	1756.81	879.413	2
1	351.62	351.62	73.96	sp|P18948|VIT6_CAEEL	Vitellogenin-6 OS=Caenorhabditis elegans GN=vit-6 PE=1 SV=5	0	99	EQDDEPTEQVAIVER			-0.00472724	1756.81	879.411	1756.81	879.413	2
1	351.62	351.62	73.96	sp|P18948|VIT6_CAEEL	Vitellogenin-6 OS=Caenorhabditis elegans GN=vit-6 PE=1 SV=5	0	99	EQDDEPTEQVAIVER			0.000591314	1756.81	879.413	1756.81	879.413	2
1	351.62	351.62	73.96	sp|P18948|VIT6_CAEEL	Vitellogenin-6 OS=Caenorhabditis elegans GN=vit-6 PE=1 SV=5	0	99	EQDDEPTEQVAIVER			0.000562806	1756.81	586.611	1756.81	586.611	3
1	351.62	351.62	73.96	sp|P18948|VIT6_CAEEL	Vitellogenin-6 OS=Caenorhabditis elegans GN=vit-6 PE=1 SV=5	0	99	EQDDEPTEQVAIVER			0.00107959	1756.81	879.414	1756.81	879.413	2
1	351.62	351.62	73.96	sp|P18948|VIT6_CAEEL	Vitellogenin-6 OS=Caenorhabditis elegans GN=vit-6 PE=1 SV=5	0	99	EQDDEPTEQVAIVER			0.00205613	1756.81	879.414	1756.81	879.413	2
1	351.62	351.62	73.96	sp|P18948|VIT6_CAEEL	Vitellogenin-6 OS=Caenorhabditis elegans GN=vit-6 PE=1 SV=5	0	99	EQDDEPTEQVAIVER			0.0025928	1756.81	879.414	1756.81	879.413	2
1	351.62	351.62	73.96	sp|P18948|VIT6_CAEEL	Vitellogenin-6 OS=Caenorhabditis elegans GN=vit-6 PE=1 SV=5	0	99	EQDDEPTEQVAIVER			-0.000770618	1756.81	879.413	1756.81	879.413	2
1	351.62	351.62	73.96	sp|P18948|VIT6_CAEEL	Vitellogenin-6 OS=Caenorhabditis elegans GN=vit-6 PE=1 SV=5	0	99	EQDDEPTEQVAIVER			-0.000688894	1756.81	586.611	1756.81	586.611	3
1	351.62	351.62	73.96	sp|P18948|VIT6_CAEEL	Vitellogenin-6 OS=Caenorhabditis elegans GN=vit-6 PE=1 SV=5	0	99	EQDDEPTEQVAIVER			0.002986	1756.81	879.415	1756.81	879.413	2
1	351.62	351.62	73.96	sp|P18948|VIT6_CAEEL	Vitellogenin-6 OS=Caenorhabditis elegans GN=vit-6 PE=1 SV=5	0	99	EQDDEPTEQVAIVER			0.000940386	1756.81	879.413	1756.81	879.413	2
1	351.62	351.62	73.96	sp|P18948|VIT6_CAEEL	Vitellogenin-6 OS=Caenorhabditis elegans GN=vit-6 PE=1 SV=5	0	99	EQDDEPTEQVAIVER			-0.00069779	1756.81	879.413	1756.81	879.413	2
1	351.62	351.62	73.96	sp|P18948|VIT6_CAEEL	Vitellogenin-6 OS=Caenorhabditis elegans GN=vit-6 PE=1 SV=5	0	99	EQDDEPTEQVAIVER			0.00214465	1756.81	586.612	1756.81	586.611	3
1	351.62	351.62	73.96	sp|P18948|VIT6_CAEEL	Vitellogenin-6 OS=Caenorhabditis elegans GN=vit-6 PE=1 SV=5	0	99	EQDDEPTEQVAIVER			0.000741033	1756.81	879.413	1756.81	879.413	2
1	351.62	351.62	73.96	sp|P18948|VIT6_CAEEL	Vitellogenin-6 OS=Caenorhabditis elegans GN=vit-6 PE=1 SV=5	0	99	EQDDEPTEQVAIVER			0.00260408	1756.81	879.414	1756.81	879.413	2
1	351.62	351.62	73.96	sp|P18948|VIT6_CAEEL	Vitellogenin-6 OS=Caenorhabditis elegans GN=vit-6 PE=1 SV=5	0	99	EQDDEPTEQVAIVER			0.00150573	1756.81	586.612	1756.81	586.611	3
1	351.62	351.62	73.96	sp|P18948|VIT6_CAEEL	Vitellogenin-6 OS=Caenorhabditis elegans GN=vit-6 PE=1 SV=5	0	99	EQDDEPTEQVAIVER			0.000606457	1756.81	879.413	1756.81	879.413	2
1	351.62	351.62	73.96	sp|P18948|VIT6_CAEEL	Vitellogenin-6 OS=Caenorhabditis elegans GN=vit-6 PE=1 SV=5	0	99	EQDDEPTEQVAIVER			0.00103436	1756.81	879.414	1756.81	879.413	2
1	351.62	351.62	73.96	sp|P18948|VIT6_CAEEL	Vitellogenin-6 OS=Caenorhabditis elegans GN=vit-6 PE=1 SV=5	0	99	EQDDEPTEQVAIVER			-0.00301259	1756.81	879.412	1756.81	879.413	2
1	351.62	351.62	73.96	sp|P18948|VIT6_CAEEL	Vitellogenin-6 OS=Caenorhabditis elegans GN=vit-6 PE=1 SV=5	0	99	EQDDEPTEQVAIVER			0.00494082	1756.82	586.613	1756.81	586.611	3
1	351.62	351.62	73.96	sp|P18948|VIT6_CAEEL	Vitellogenin-6 OS=Caenorhabditis elegans GN=vit-6 PE=1 SV=5	0	99	EQDDEPTEQVAIVER			0.00494082	1756.82	586.613	1756.81	586.611	3
1	351.62	351.62	73.96	sp|P18948|VIT6_CAEEL	Vitellogenin-6 OS=Caenorhabditis elegans GN=vit-6 PE=1 SV=5	0	99	EQDDEPTEQVAIVER			-0.00127525	1756.81	879.412	1756.81	879.413	2
1	351.62	351.62	73.96	sp|P18948|VIT6_CAEEL	Vitellogenin-6 OS=Caenorhabditis elegans GN=vit-6 PE=1 SV=5	0	99	EQDDEPTEQVAIVER			-1.00253	1755.81	586.277	1756.81	586.611	3
1	351.62	351.62	73.96	sp|P18948|VIT6_CAEEL	Vitellogenin-6 OS=Caenorhabditis elegans GN=vit-6 PE=1 SV=5	0	99	EQDDEPTEQVAIVER			0.000591314	1756.81	879.413	1756.81	879.413	2
1	351.62	351.62	73.96	sp|P18948|VIT6_CAEEL	Vitellogenin-6 OS=Caenorhabditis elegans GN=vit-6 PE=1 SV=5	0	99	EQDDEPTEQVAIVER			0.00405561	1756.82	586.612	1756.81	586.611	3
1	351.62	351.62	73.96	sp|P18948|VIT6_CAEEL	Vitellogenin-6 OS=Caenorhabditis elegans GN=vit-6 PE=1 SV=5	0	99	EQDDEPTEQVAIVER			0.00299281	1756.81	586.612	1756.81	586.611	3
1	351.62	351.62	73.96	sp|P18948|VIT6_CAEEL	Vitellogenin-6 OS=Caenorhabditis elegans GN=vit-6 PE=1 SV=5	0	99	EQDDEPTEQVAIVER			-0.000231937	1756.81	879.413	1756.81	879.413	2
1	351.62	351.62	73.96	sp|P18948|VIT6_CAEEL	Vitellogenin-6 OS=Caenorhabditis elegans GN=vit-6 PE=1 SV=5	0	99	EQDDEPTEQVAIVER			-0.00408282	1756.81	879.411	1756.81	879.413	2
1	351.62	351.62	73.96	sp|P18948|VIT6_CAEEL	Vitellogenin-6 OS=Caenorhabditis elegans GN=vit-6 PE=1 SV=5	0	99	EQDDEPTEQVAIVER			-0.00231909	1756.81	586.61	1756.81	586.611	3
1	351.62	351.62	73.96	sp|P18948|VIT6_CAEEL	Vitellogenin-6 OS=Caenorhabditis elegans GN=vit-6 PE=1 SV=5	0	99	EQDDEPTEQVAIVER	Deamidated(Q)@9		0.0260417	1757.82	586.948	1757.8	586.939	3
1	351.62	351.62	73.96	sp|P18948|VIT6_CAEEL	Vitellogenin-6 OS=Caenorhabditis elegans GN=vit-6 PE=1 SV=5	0	99	EQDDEPTEQVAIVER			-0.00570378	1756.81	879.41	1756.81	879.413	2
1	351.62	351.62	73.96	sp|P18948|VIT6_CAEEL	Vitellogenin-6 OS=Caenorhabditis elegans GN=vit-6 PE=1 SV=5	0	99	EQDDEPTEQVAIVER			-0.000688894	1756.81	586.611	1756.81	586.611	3
1	351.62	351.62	73.96	sp|P18948|VIT6_CAEEL	Vitellogenin-6 OS=Caenorhabditis elegans GN=vit-6 PE=1 SV=5	0	99	EQDDEPTEQVAIVER			0.00238679	1756.81	879.414	1756.81	879.413	2
1	351.62	351.62	73.96	sp|P18948|VIT6_CAEEL	Vitellogenin-6 OS=Caenorhabditis elegans GN=vit-6 PE=1 SV=5	0	99	EQDDEPTEQVAIVER			-0.00628004	1756.81	879.41	1756.81	879.413	2
1	351.62	351.62	73.96	sp|P18948|VIT6_CAEEL	Vitellogenin-6 OS=Caenorhabditis elegans GN=vit-6 PE=1 SV=5	0	99	EQDDEPTEQVAIVER			0.000547832	1756.81	879.413	1756.81	879.413	2
1	351.62	351.62	73.96	sp|P18948|VIT6_CAEEL	Vitellogenin-6 OS=Caenorhabditis elegans GN=vit-6 PE=1 SV=5	0	99	EQDDEPTEQVAIVER			-0.00887756	1756.8	879.409	1756.81	879.413	2
1	351.62	351.62	73.96	sp|P18948|VIT6_CAEEL	Vitellogenin-6 OS=Caenorhabditis elegans GN=vit-6 PE=1 SV=5	0	99	EQDDEPTEQVAIVER			0.00445763	1756.82	586.613	1756.81	586.611	3
1	351.62	351.62	73.96	sp|P18948|VIT6_CAEEL	Vitellogenin-6 OS=Caenorhabditis elegans GN=vit-6 PE=1 SV=5	0	99	EQDDEPTEQVAIVER			0.000303695	1756.81	879.413	1756.81	879.413	2
1	351.62	351.62	73.96	sp|P18948|VIT6_CAEEL	Vitellogenin-6 OS=Caenorhabditis elegans GN=vit-6 PE=1 SV=5	0	99	EQDDEPTEQVAIVER			0.00361846	1756.82	879.415	1756.81	879.413	2
1	351.62	351.62	73.96	sp|P18948|VIT6_CAEEL	Vitellogenin-6 OS=Caenorhabditis elegans GN=vit-6 PE=1 SV=5	0	99	EQDDEPTEQVAIVER			-0.000203986	1756.81	879.413	1756.81	879.413	2
1	351.62	351.62	73.96	sp|P18948|VIT6_CAEEL	Vitellogenin-6 OS=Caenorhabditis elegans GN=vit-6 PE=1 SV=5	0	99	EQDDEPTEQVAIVER			0.00410368	1756.82	586.612	1756.81	586.611	3
1	351.62	351.62	73.96	sp|P18948|VIT6_CAEEL	Vitellogenin-6 OS=Caenorhabditis elegans GN=vit-6 PE=1 SV=5	0	99	EQDDEPTEQVAIVER			0.00208528	1756.81	586.612	1756.81	586.611	3
1	351.62	351.62	73.96	sp|P18948|VIT6_CAEEL	Vitellogenin-6 OS=Caenorhabditis elegans GN=vit-6 PE=1 SV=5	0	99	EQDDEPTEQVAIVER			-0.00726455	1756.8	879.409	1756.81	879.413	2
1	351.62	351.62	73.96	sp|P18948|VIT6_CAEEL	Vitellogenin-6 OS=Caenorhabditis elegans GN=vit-6 PE=1 SV=5	0	99	EQDDEPTEQVAIVER			0.000155496	1756.81	879.413	1756.81	879.413	2
1	351.62	351.62	73.96	sp|P18948|VIT6_CAEEL	Vitellogenin-6 OS=Caenorhabditis elegans GN=vit-6 PE=1 SV=5	0	99	EQDDEPTEQVAIVER			0.00197247	1756.81	586.612	1756.81	586.611	3
1	351.62	351.62	73.96	sp|P18948|VIT6_CAEEL	Vitellogenin-6 OS=Caenorhabditis elegans GN=vit-6 PE=1 SV=5	0	99	EQDDEPTEQVAIVER			0.00299281	1756.81	586.612	1756.81	586.611	3
1	351.62	351.62	73.96	sp|P18948|VIT6_CAEEL	Vitellogenin-6 OS=Caenorhabditis elegans GN=vit-6 PE=1 SV=5	0	99	EQDDEPTEQVAIVER			-0.00231909	1756.81	586.61	1756.81	586.611	3
1	351.62	351.62	73.96	sp|P18948|VIT6_CAEEL	Vitellogenin-6 OS=Caenorhabditis elegans GN=vit-6 PE=1 SV=5	0	99	EQDDEPTEQVAIVER			-0.987517	1755.82	586.282	1756.81	586.611	3
1	351.62	351.62	73.96	sp|P18948|VIT6_CAEEL	Vitellogenin-6 OS=Caenorhabditis elegans GN=vit-6 PE=1 SV=5	0	99	EQDDEPTEQVAIVER			-0.00384664	1756.81	879.411	1756.81	879.413	2
1	351.62	351.62	73.96	sp|P18948|VIT6_CAEEL	Vitellogenin-6 OS=Caenorhabditis elegans GN=vit-6 PE=1 SV=5	0	99	EQDDEPTEQVAIVER			0.00197247	1756.81	586.612	1756.81	586.611	3
1	351.62	351.62	73.96	sp|P18948|VIT6_CAEEL	Vitellogenin-6 OS=Caenorhabditis elegans GN=vit-6 PE=1 SV=5	0	99	EQQWAQTGEEK		cleaved A-E@N-term	-0.000747257	1332.59	667.304	1332.59	667.305	2
1	351.62	351.62	73.96	sp|P18948|VIT6_CAEEL	Vitellogenin-6 OS=Caenorhabditis elegans GN=vit-6 PE=1 SV=5	0	99	ESPCEQTFSSR	Carbamidomethyl(C)@4	cleaved N-E@N-term	0.00049845	1326.55	664.283	1326.55	664.283	2
1	351.62	351.62	73.96	sp|P18948|VIT6_CAEEL	Vitellogenin-6 OS=Caenorhabditis elegans GN=vit-6 PE=1 SV=5	0	99	ESPCEQTFSSR	Carbamidomethyl(C)@4	cleaved N-E@N-term	0.00321975	1326.55	664.284	1326.55	664.283	2
1	351.62	351.62	73.96	sp|P18948|VIT6_CAEEL	Vitellogenin-6 OS=Caenorhabditis elegans GN=vit-6 PE=1 SV=5	0	99	ETEFYDAENQENTIPK			0.00312138	1926.85	964.433	1926.85	964.431	2
1	351.62	351.62	73.96	sp|P18948|VIT6_CAEEL	Vitellogenin-6 OS=Caenorhabditis elegans GN=vit-6 PE=1 SV=5	0	99	ETEFYDAENQENTIPK			-0.00335526	1926.84	964.43	1926.85	964.431	2
1	351.62	351.62	73.96	sp|P18948|VIT6_CAEEL	Vitellogenin-6 OS=Caenorhabditis elegans GN=vit-6 PE=1 SV=5	0	99	ETEFYDAENQENTIPK			-0.00474147	1926.84	643.288	1926.85	643.29	3
1	351.62	351.62	73.96	sp|P18948|VIT6_CAEEL	Vitellogenin-6 OS=Caenorhabditis elegans GN=vit-6 PE=1 SV=5	0	99	FAENDQPWSENIK			-0.00190104	1576.71	789.364	1576.72	789.365	2
1	351.62	351.62	73.96	sp|P18948|VIT6_CAEEL	Vitellogenin-6 OS=Caenorhabditis elegans GN=vit-6 PE=1 SV=5	0	99	FAENDQPWSENIK			0.00029624	1576.72	789.365	1576.72	789.365	2
1	351.62	351.62	73.96	sp|P18948|VIT6_CAEEL	Vitellogenin-6 OS=Caenorhabditis elegans GN=vit-6 PE=1 SV=5	0	99	FAENDQPWSENIK			0.00159665	1576.72	789.366	1576.72	789.365	2
1	351.62	351.62	73.96	sp|P18948|VIT6_CAEEL	Vitellogenin-6 OS=Caenorhabditis elegans GN=vit-6 PE=1 SV=5	0	99	FAENDQPWSENIK			-0.00194337	1576.71	789.364	1576.72	789.365	2
1	351.62	351.62	73.96	sp|P18948|VIT6_CAEEL	Vitellogenin-6 OS=Caenorhabditis elegans GN=vit-6 PE=1 SV=5	0	99	FAENDQPWSENIK			-0.00133302	1576.71	789.365	1576.72	789.365	2
1	351.62	351.62	73.96	sp|P18948|VIT6_CAEEL	Vitellogenin-6 OS=Caenorhabditis elegans GN=vit-6 PE=1 SV=5	0	99	FAENDQPWSENIK			-0.00201823	1576.71	789.364	1576.72	789.365	2
1	351.62	351.62	73.96	sp|P18948|VIT6_CAEEL	Vitellogenin-6 OS=Caenorhabditis elegans GN=vit-6 PE=1 SV=5	0	99	FAENDQPWSENIK			-0.000503998	1576.72	789.365	1576.72	789.365	2
1	351.62	351.62	73.96	sp|P18948|VIT6_CAEEL	Vitellogenin-6 OS=Caenorhabditis elegans GN=vit-6 PE=1 SV=5	0	99	FAENDQPWSENIK			-0.000626069	1576.72	789.365	1576.72	789.365	2
1	351.62	351.62	73.96	sp|P18948|VIT6_CAEEL	Vitellogenin-6 OS=Caenorhabditis elegans GN=vit-6 PE=1 SV=5	0	99	FAENDQPWSENIK	Carbamidomethyl@N-term		-0.00259976	1633.73	817.875	1633.74	817.876	2
1	351.62	351.62	73.96	sp|P18948|VIT6_CAEEL	Vitellogenin-6 OS=Caenorhabditis elegans GN=vit-6 PE=1 SV=5	0	99	FAENDQPWSENIK			0.000161617	1576.72	789.365	1576.72	789.365	2
1	351.62	351.62	73.96	sp|P18948|VIT6_CAEEL	Vitellogenin-6 OS=Caenorhabditis elegans GN=vit-6 PE=1 SV=5	0	99	FAENDQPWSENIK			0.000161617	1576.72	789.365	1576.72	789.365	2
1	351.62	351.62	73.96	sp|P18948|VIT6_CAEEL	Vitellogenin-6 OS=Caenorhabditis elegans GN=vit-6 PE=1 SV=5	0	99	FAENDQPWSENIK			0.0010004	1576.72	789.366	1576.72	789.365	2
1	351.62	351.62	73.96	sp|P18948|VIT6_CAEEL	Vitellogenin-6 OS=Caenorhabditis elegans GN=vit-6 PE=1 SV=5	0	99	FAENDQPWSENIK			-0.0040168	1576.71	789.363	1576.72	789.365	2
1	351.62	351.62	73.96	sp|P18948|VIT6_CAEEL	Vitellogenin-6 OS=Caenorhabditis elegans GN=vit-6 PE=1 SV=5	0	99	FAENDQPWSENIK			-0.00161531	1576.71	789.364	1576.72	789.365	2
1	351.62	351.62	73.96	sp|P18948|VIT6_CAEEL	Vitellogenin-6 OS=Caenorhabditis elegans GN=vit-6 PE=1 SV=5	0	99	FAENDQPWSENIK	Carbamidomethyl@N-term		-0.013555	1633.72	817.869	1633.74	817.876	2
1	351.62	351.62	73.96	sp|P18948|VIT6_CAEEL	Vitellogenin-6 OS=Caenorhabditis elegans GN=vit-6 PE=1 SV=5	0	99	FAENDQPWSENIK			9.07535e-05	1576.72	789.365	1576.72	789.365	2
1	351.62	351.62	73.96	sp|P18948|VIT6_CAEEL	Vitellogenin-6 OS=Caenorhabditis elegans GN=vit-6 PE=1 SV=5	0	99	FAENDQPWSENIK			-0.00132079	1576.71	789.365	1576.72	789.365	2
1	351.62	351.62	73.96	sp|P18948|VIT6_CAEEL	Vitellogenin-6 OS=Caenorhabditis elegans GN=vit-6 PE=1 SV=5	0	99	FAENDQPWSENIK	Carbamidomethyl@N-term		0.00167761	1633.74	817.877	1633.74	817.876	2
1	351.62	351.62	73.96	sp|P18948|VIT6_CAEEL	Vitellogenin-6 OS=Caenorhabditis elegans GN=vit-6 PE=1 SV=5	0	99	FAENDQPWSENIK			-0.00268262	1576.71	789.364	1576.72	789.365	2
1	351.62	351.62	73.96	sp|P18948|VIT6_CAEEL	Vitellogenin-6 OS=Caenorhabditis elegans GN=vit-6 PE=1 SV=5	0	99	FAENDQPWSENIK			-0.00152995	1576.71	789.364	1576.72	789.365	2
1	351.62	351.62	73.96	sp|P18948|VIT6_CAEEL	Vitellogenin-6 OS=Caenorhabditis elegans GN=vit-6 PE=1 SV=5	0	99	FAENDQPWSENIK			-0.00238932	1576.71	789.364	1576.72	789.365	2
1	351.62	351.62	73.96	sp|P18948|VIT6_CAEEL	Vitellogenin-6 OS=Caenorhabditis elegans GN=vit-6 PE=1 SV=5	0	99	FAENDQPWSENIK			-0.00130237	1576.71	789.365	1576.72	789.365	2
1	351.62	351.62	73.96	sp|P18948|VIT6_CAEEL	Vitellogenin-6 OS=Caenorhabditis elegans GN=vit-6 PE=1 SV=5	0	99	FAENDQPWSENIK			0.00235968	1576.72	789.366	1576.72	789.365	2
1	351.62	351.62	73.96	sp|P18948|VIT6_CAEEL	Vitellogenin-6 OS=Caenorhabditis elegans GN=vit-6 PE=1 SV=5	0	99	FAENDQPWSENIK			0.00106416	1576.72	789.366	1576.72	789.365	2
1	351.62	351.62	73.96	sp|P18948|VIT6_CAEEL	Vitellogenin-6 OS=Caenorhabditis elegans GN=vit-6 PE=1 SV=5	0	99	FAENDQPWSENIK			0.00174934	1576.72	789.366	1576.72	789.365	2
1	351.62	351.62	73.96	sp|P18948|VIT6_CAEEL	Vitellogenin-6 OS=Caenorhabditis elegans GN=vit-6 PE=1 SV=5	0	99	FAENDQPWSENIK			-0.00259793	1576.71	789.364	1576.72	789.365	2
1	351.62	351.62	73.96	sp|P18948|VIT6_CAEEL	Vitellogenin-6 OS=Caenorhabditis elegans GN=vit-6 PE=1 SV=5	0	99	FAENDQPWSENIK			0.0015334	1576.72	789.366	1576.72	789.365	2
1	351.62	351.62	73.96	sp|P18948|VIT6_CAEEL	Vitellogenin-6 OS=Caenorhabditis elegans GN=vit-6 PE=1 SV=5	0	99	FAENDQPWSENIK			-0.00164037	1576.71	789.364	1576.72	789.365	2
1	351.62	351.62	73.96	sp|P18948|VIT6_CAEEL	Vitellogenin-6 OS=Caenorhabditis elegans GN=vit-6 PE=1 SV=5	0	99	FAENDQPWSENIK			0.00181481	1576.72	789.366	1576.72	789.365	2
1	351.62	351.62	73.96	sp|P18948|VIT6_CAEEL	Vitellogenin-6 OS=Caenorhabditis elegans GN=vit-6 PE=1 SV=5	0	99	FAENDQPWSENIK			0.00254722	1576.72	789.366	1576.72	789.365	2
1	351.62	351.62	73.96	sp|P18948|VIT6_CAEEL	Vitellogenin-6 OS=Caenorhabditis elegans GN=vit-6 PE=1 SV=5	0	99	FAENDQPWSENIK	Carbamidomethyl@N-term		-0.00481577	1633.73	817.874	1633.74	817.876	2
1	351.62	351.62	73.96	sp|P18948|VIT6_CAEEL	Vitellogenin-6 OS=Caenorhabditis elegans GN=vit-6 PE=1 SV=5	0	99	FAENDQPWSENIK			0.00340169	1576.72	789.367	1576.72	789.365	2
1	351.62	351.62	73.96	sp|P18948|VIT6_CAEEL	Vitellogenin-6 OS=Caenorhabditis elegans GN=vit-6 PE=1 SV=5	0	99	FAENDQPWSENIK			0.000280796	1576.72	789.365	1576.72	789.365	2
1	351.62	351.62	73.96	sp|P18948|VIT6_CAEEL	Vitellogenin-6 OS=Caenorhabditis elegans GN=vit-6 PE=1 SV=5	0	99	FAENDQPWSENIK			-0.000814101	1576.71	789.365	1576.72	789.365	2
1	351.62	351.62	73.96	sp|P18948|VIT6_CAEEL	Vitellogenin-6 OS=Caenorhabditis elegans GN=vit-6 PE=1 SV=5	0	99	FAENDQPWSENIK			-0.00140763	1576.71	789.364	1576.72	789.365	2
1	351.62	351.62	73.96	sp|P18948|VIT6_CAEEL	Vitellogenin-6 OS=Caenorhabditis elegans GN=vit-6 PE=1 SV=5	0	99	FAENDQPWSENIK			0.00434096	1576.72	789.367	1576.72	789.365	2
1	351.62	351.62	73.96	sp|P18948|VIT6_CAEEL	Vitellogenin-6 OS=Caenorhabditis elegans GN=vit-6 PE=1 SV=5	0	99	FAENDQPWSENIK			0.0041262	1576.72	526.581	1576.72	526.579	3
1	351.62	351.62	73.96	sp|P18948|VIT6_CAEEL	Vitellogenin-6 OS=Caenorhabditis elegans GN=vit-6 PE=1 SV=5	0	99	FAENDQPWSENIK			0.00312378	1576.72	526.58	1576.72	526.579	3
1	351.62	351.62	73.96	sp|P18948|VIT6_CAEEL	Vitellogenin-6 OS=Caenorhabditis elegans GN=vit-6 PE=1 SV=5	0	99	FAENDQPWSENIK			0.00249766	1576.72	526.58	1576.72	526.579	3
1	351.62	351.62	73.96	sp|P18948|VIT6_CAEEL	Vitellogenin-6 OS=Caenorhabditis elegans GN=vit-6 PE=1 SV=5	0	99	FAENDQPWSENIK			0.000918288	1576.72	526.58	1576.72	526.579	3
1	351.62	351.62	73.96	sp|P18948|VIT6_CAEEL	Vitellogenin-6 OS=Caenorhabditis elegans GN=vit-6 PE=1 SV=5	0	99	FAENDQPWSENIKR		missed K-R@13	0.00357643	1732.82	578.614	1732.82	578.613	3
1	351.62	351.62	73.96	sp|P18948|VIT6_CAEEL	Vitellogenin-6 OS=Caenorhabditis elegans GN=vit-6 PE=1 SV=5	0	99	FAENDQPWSENIKR		missed K-R@13	0.00807703	1732.82	578.616	1732.82	578.613	3
1	351.62	351.62	73.96	sp|P18948|VIT6_CAEEL	Vitellogenin-6 OS=Caenorhabditis elegans GN=vit-6 PE=1 SV=5	0	99	FAENDQPWSENIKR		missed K-R@13	0.00382562	1732.82	578.614	1732.82	578.613	3
1	351.62	351.62	73.96	sp|P18948|VIT6_CAEEL	Vitellogenin-6 OS=Caenorhabditis elegans GN=vit-6 PE=1 SV=5	0	99	FAENDQPWSENIKR		missed K-R@13	0.00382562	1732.82	578.614	1732.82	578.613	3
1	351.62	351.62	73.96	sp|P18948|VIT6_CAEEL	Vitellogenin-6 OS=Caenorhabditis elegans GN=vit-6 PE=1 SV=5	0	99	FAENDQPWSENIKR		missed K-R@13	0.000163537	1732.82	578.613	1732.82	578.613	3
1	351.62	351.62	73.96	sp|P18948|VIT6_CAEEL	Vitellogenin-6 OS=Caenorhabditis elegans GN=vit-6 PE=1 SV=5	0	99	FAENDQPWSENIKR		missed K-R@13	-0.000203284	1732.82	578.613	1732.82	578.613	3
1	351.62	351.62	73.96	sp|P18948|VIT6_CAEEL	Vitellogenin-6 OS=Caenorhabditis elegans GN=vit-6 PE=1 SV=5	0	99	FAENDQPWSENIKR		missed K-R@13	-0.000765391	1732.82	867.415	1732.82	867.416	2
1	351.62	351.62	73.96	sp|P18948|VIT6_CAEEL	Vitellogenin-6 OS=Caenorhabditis elegans GN=vit-6 PE=1 SV=5	0	99	FAENDQPWSENIKR		missed K-R@13	0.00437743	1732.82	578.614	1732.82	578.613	3
1	351.62	351.62	73.96	sp|P18948|VIT6_CAEEL	Vitellogenin-6 OS=Caenorhabditis elegans GN=vit-6 PE=1 SV=5	0	99	FAENDQPWSENIKR		missed K-R@13	-0.000740139	1732.82	867.415	1732.82	867.416	2
1	351.62	351.62	73.96	sp|P18948|VIT6_CAEEL	Vitellogenin-6 OS=Caenorhabditis elegans GN=vit-6 PE=1 SV=5	0	99	FAENDQPWSENIKR		missed K-R@13	-0.000266742	1732.82	578.613	1732.82	578.613	3
1	351.62	351.62	73.96	sp|P18948|VIT6_CAEEL	Vitellogenin-6 OS=Caenorhabditis elegans GN=vit-6 PE=1 SV=5	0	99	FAENDQPWSENIKR		missed K-R@13	0.00173322	1732.82	578.614	1732.82	578.613	3
1	351.62	351.62	73.96	sp|P18948|VIT6_CAEEL	Vitellogenin-6 OS=Caenorhabditis elegans GN=vit-6 PE=1 SV=5	0	99	FAENDQPWSENIKR		missed K-R@13	0.00553731	1732.82	578.615	1732.82	578.613	3
1	351.62	351.62	73.96	sp|P18948|VIT6_CAEEL	Vitellogenin-6 OS=Caenorhabditis elegans GN=vit-6 PE=1 SV=5	0	99	FAENDQPWSENIKR		missed K-R@13	0.00407339	1732.82	578.614	1732.82	578.613	3
1	351.62	351.62	73.96	sp|P18948|VIT6_CAEEL	Vitellogenin-6 OS=Caenorhabditis elegans GN=vit-6 PE=1 SV=5	0	99	FAENDQPWSENIKR		missed K-R@13	0.00354916	1732.82	578.614	1732.82	578.613	3
1	351.62	351.62	73.96	sp|P18948|VIT6_CAEEL	Vitellogenin-6 OS=Caenorhabditis elegans GN=vit-6 PE=1 SV=5	0	99	FAENDQPWSENIKR	Deamidated(N)@11	missed K-R@13	0.0231007	1733.82	578.949	1733.8	578.941	3
1	351.62	351.62	73.96	sp|P18948|VIT6_CAEEL	Vitellogenin-6 OS=Caenorhabditis elegans GN=vit-6 PE=1 SV=5	0	99	FAENDQPWSENIKR		missed K-R@13	0.00173569	1732.82	867.417	1732.82	867.416	2
1	351.62	351.62	73.96	sp|P18948|VIT6_CAEEL	Vitellogenin-6 OS=Caenorhabditis elegans GN=vit-6 PE=1 SV=5	0	99	FAENDQPWSENIKR		missed K-R@13	0.00409433	1732.82	578.614	1732.82	578.613	3
1	351.62	351.62	73.96	sp|P18948|VIT6_CAEEL	Vitellogenin-6 OS=Caenorhabditis elegans GN=vit-6 PE=1 SV=5	0	99	FAENDQPWSENIKR		missed K-R@13	0.00343245	1732.82	578.614	1732.82	578.613	3
1	351.62	351.62	73.96	sp|P18948|VIT6_CAEEL	Vitellogenin-6 OS=Caenorhabditis elegans GN=vit-6 PE=1 SV=5	0	99	FAENDQPWSENIKR		missed K-R@13	0.00361556	1732.82	578.614	1732.82	578.613	3
1	351.62	351.62	73.96	sp|P18948|VIT6_CAEEL	Vitellogenin-6 OS=Caenorhabditis elegans GN=vit-6 PE=1 SV=5	0	99	FAENDQPWSENIKR		missed K-R@13	0.00340946	1732.82	578.614	1732.82	578.613	3
1	351.62	351.62	73.96	sp|P18948|VIT6_CAEEL	Vitellogenin-6 OS=Caenorhabditis elegans GN=vit-6 PE=1 SV=5	0	99	FAENDQPWSENIKR		missed K-R@13	0.00299308	1732.82	578.614	1732.82	578.613	3
1	351.62	351.62	73.96	sp|P18948|VIT6_CAEEL	Vitellogenin-6 OS=Caenorhabditis elegans GN=vit-6 PE=1 SV=5	0	99	FAENDQPWSENIKR		missed K-R@13	-0.000252671	1732.82	578.613	1732.82	578.613	3
1	351.62	351.62	73.96	sp|P18948|VIT6_CAEEL	Vitellogenin-6 OS=Caenorhabditis elegans GN=vit-6 PE=1 SV=5	0	99	FAENDQPWSENIKR		missed K-R@13	0.0036629	1732.82	578.614	1732.82	578.613	3
1	351.62	351.62	73.96	sp|P18948|VIT6_CAEEL	Vitellogenin-6 OS=Caenorhabditis elegans GN=vit-6 PE=1 SV=5	0	99	FAENDQPWSENIKR		missed K-R@13	0.0113345	1732.83	578.617	1732.82	578.613	3
1	351.62	351.62	73.96	sp|P18948|VIT6_CAEEL	Vitellogenin-6 OS=Caenorhabditis elegans GN=vit-6 PE=1 SV=5	0	99	FAENDQPWSENIKR		missed K-R@13	0.00377568	1732.82	578.614	1732.82	578.613	3
1	351.62	351.62	73.96	sp|P18948|VIT6_CAEEL	Vitellogenin-6 OS=Caenorhabditis elegans GN=vit-6 PE=1 SV=5	0	99	FAENDQPWSENIKR		missed K-R@13	0.00398126	1732.82	867.418	1732.82	867.416	2
1	351.62	351.62	73.96	sp|P18948|VIT6_CAEEL	Vitellogenin-6 OS=Caenorhabditis elegans GN=vit-6 PE=1 SV=5	0	99	FAENDQPWSENIKR		missed K-R@13	0.00340196	1732.82	578.614	1732.82	578.613	3
1	351.62	351.62	73.96	sp|P18948|VIT6_CAEEL	Vitellogenin-6 OS=Caenorhabditis elegans GN=vit-6 PE=1 SV=5	0	99	FAENDQPWSENIKR		missed K-R@13	0.00469121	1732.82	578.615	1732.82	578.613	3
1	351.62	351.62	73.96	sp|P18948|VIT6_CAEEL	Vitellogenin-6 OS=Caenorhabditis elegans GN=vit-6 PE=1 SV=5	0	99	FAENDQPWSENIKR		missed K-R@13	0.00409433	1732.82	578.614	1732.82	578.613	3
1	351.62	351.62	73.96	sp|P18948|VIT6_CAEEL	Vitellogenin-6 OS=Caenorhabditis elegans GN=vit-6 PE=1 SV=5	0	99	FAENDQPWSENIKR		missed K-R@13	-0.00404602	1732.81	867.414	1732.82	867.416	2
1	351.62	351.62	73.96	sp|P18948|VIT6_CAEEL	Vitellogenin-6 OS=Caenorhabditis elegans GN=vit-6 PE=1 SV=5	0	99	FAENDQPWSENIKR		missed K-R@13	-0.0060604	1732.81	578.611	1732.82	578.613	3
1	351.62	351.62	73.96	sp|P18948|VIT6_CAEEL	Vitellogenin-6 OS=Caenorhabditis elegans GN=vit-6 PE=1 SV=5	0	99	FAENDQPWSENIKR		missed K-R@13	-0.000252671	1732.82	578.613	1732.82	578.613	3
1	351.62	351.62	73.96	sp|P18948|VIT6_CAEEL	Vitellogenin-6 OS=Caenorhabditis elegans GN=vit-6 PE=1 SV=5	0	99	FAENDQPWSENIKR		missed K-R@13	0.00553822	1732.82	578.615	1732.82	578.613	3
1	351.62	351.62	73.96	sp|P18948|VIT6_CAEEL	Vitellogenin-6 OS=Caenorhabditis elegans GN=vit-6 PE=1 SV=5	0	99	FAENDQPWSENIKR		missed K-R@13	0.00553822	1732.82	578.615	1732.82	578.613	3
1	351.62	351.62	73.96	sp|P18948|VIT6_CAEEL	Vitellogenin-6 OS=Caenorhabditis elegans GN=vit-6 PE=1 SV=5	0	99	FAENDQPWSENIKR		missed K-R@13	0.00553731	1732.82	578.615	1732.82	578.613	3
1	351.62	351.62	73.96	sp|P18948|VIT6_CAEEL	Vitellogenin-6 OS=Caenorhabditis elegans GN=vit-6 PE=1 SV=5	0	99	FAENDQPWSENIKR		missed K-R@13	0.00238116	1732.82	578.614	1732.82	578.613	3
1	351.62	351.62	73.96	sp|P18948|VIT6_CAEEL	Vitellogenin-6 OS=Caenorhabditis elegans GN=vit-6 PE=1 SV=5	0	99	FAQIGFTQK		cleaved Y-F@N-term	0.000693935	1038.55	520.283	1038.55	520.282	2
1	351.62	351.62	73.96	sp|P18948|VIT6_CAEEL	Vitellogenin-6 OS=Caenorhabditis elegans GN=vit-6 PE=1 SV=5	0	99	FAQIGFTQK		cleaved Y-F@N-term	0.000577467	1038.55	520.283	1038.55	520.282	2
1	351.62	351.62	73.96	sp|P18948|VIT6_CAEEL	Vitellogenin-6 OS=Caenorhabditis elegans GN=vit-6 PE=1 SV=5	0	99	FAQIGFTQK		cleaved Y-F@N-term	-0.000377392	1038.55	520.282	1038.55	520.282	2
1	351.62	351.62	73.96	sp|P18948|VIT6_CAEEL	Vitellogenin-6 OS=Caenorhabditis elegans GN=vit-6 PE=1 SV=5	0	99	FAQIGFTQK		cleaved Y-F@N-term	0.000821605	1038.55	520.283	1038.55	520.282	2
1	351.62	351.62	73.96	sp|P18948|VIT6_CAEEL	Vitellogenin-6 OS=Caenorhabditis elegans GN=vit-6 PE=1 SV=5	0	99	FAQIGFTQK		cleaved Y-F@N-term	0.00178498	1038.55	520.283	1038.55	520.282	2
1	351.62	351.62	73.96	sp|P18948|VIT6_CAEEL	Vitellogenin-6 OS=Caenorhabditis elegans GN=vit-6 PE=1 SV=5	0	99	FATSQQESNSMK	Oxidation(M)@11		-0.00298167	1372.59	687.302	1372.59	687.304	2
1	351.62	351.62	73.96	sp|P18948|VIT6_CAEEL	Vitellogenin-6 OS=Caenorhabditis elegans GN=vit-6 PE=1 SV=5	0	99	FATSQQESNSMK	Oxidation(M)@11		-0.00298167	1372.59	687.302	1372.59	687.304	2
1	351.62	351.62	73.96	sp|P18948|VIT6_CAEEL	Vitellogenin-6 OS=Caenorhabditis elegans GN=vit-6 PE=1 SV=5	0	99	FATSQQESNSMK	Oxidation(M)@11		-0.0116485	1372.58	687.298	1372.59	687.304	2
1	351.62	351.62	73.96	sp|P18948|VIT6_CAEEL	Vitellogenin-6 OS=Caenorhabditis elegans GN=vit-6 PE=1 SV=5	0	99	FATSQQESNSMK	Oxidation(M)@11		0.0033659	1372.6	687.305	1372.59	687.304	2
1	351.62	351.62	73.96	sp|P18948|VIT6_CAEEL	Vitellogenin-6 OS=Caenorhabditis elegans GN=vit-6 PE=1 SV=5	0	99	FATSQQESNSMK	Deamidated(N)@9		0.00250228	1357.58	679.799	1357.58	679.798	2
1	351.62	351.62	73.96	sp|P18948|VIT6_CAEEL	Vitellogenin-6 OS=Caenorhabditis elegans GN=vit-6 PE=1 SV=5	0	99	FATSQQESNSMK			0.00133916	1356.6	453.207	1356.6	453.207	3
1	351.62	351.62	73.96	sp|P18948|VIT6_CAEEL	Vitellogenin-6 OS=Caenorhabditis elegans GN=vit-6 PE=1 SV=5	0	99	FATSQQESNSMK			8.07762e-05	1356.6	679.306	1356.6	679.306	2
1	351.62	351.62	73.96	sp|P18948|VIT6_CAEEL	Vitellogenin-6 OS=Caenorhabditis elegans GN=vit-6 PE=1 SV=5	0	99	FATSQQESNSMK			0.00130146	1356.6	679.307	1356.6	679.306	2
1	351.62	351.62	73.96	sp|P18948|VIT6_CAEEL	Vitellogenin-6 OS=Caenorhabditis elegans GN=vit-6 PE=1 SV=5	0	99	FATSQQESNSMK	Carbamidomethyl@N-term		0.00287545	1413.62	707.818	1413.62	707.817	2
1	351.62	351.62	73.96	sp|P18948|VIT6_CAEEL	Vitellogenin-6 OS=Caenorhabditis elegans GN=vit-6 PE=1 SV=5	0	99	FATSQQESNSMK	Oxidation(M)@11		-0.000451646	1372.59	687.303	1372.59	687.304	2
1	351.62	351.62	73.96	sp|P18948|VIT6_CAEEL	Vitellogenin-6 OS=Caenorhabditis elegans GN=vit-6 PE=1 SV=5	0	99	FATSQQESNSMK	Deamidated(N)@9		0.0159778	1357.6	679.806	1357.58	679.798	2
1	351.62	351.62	73.96	sp|P18948|VIT6_CAEEL	Vitellogenin-6 OS=Caenorhabditis elegans GN=vit-6 PE=1 SV=5	0	99	FATSQQESNSMK			-0.00353608	1356.59	679.304	1356.6	679.306	2
1	351.62	351.62	73.96	sp|P18948|VIT6_CAEEL	Vitellogenin-6 OS=Caenorhabditis elegans GN=vit-6 PE=1 SV=5	0	99	FATSQQESNSMK			0.0013792	1356.6	453.207	1356.6	453.207	3
1	351.62	351.62	73.96	sp|P18948|VIT6_CAEEL	Vitellogenin-6 OS=Caenorhabditis elegans GN=vit-6 PE=1 SV=5	0	99	FATSQQESNSMK	Carbamidomethyl@N-term		-0.00168366	1413.62	707.816	1413.62	707.817	2
1	351.62	351.62	73.96	sp|P18948|VIT6_CAEEL	Vitellogenin-6 OS=Caenorhabditis elegans GN=vit-6 PE=1 SV=5	0	99	FATSQQESNSMK	Oxidation(M)@11		0.00136496	1372.59	687.304	1372.59	687.304	2
1	351.62	351.62	73.96	sp|P18948|VIT6_CAEEL	Vitellogenin-6 OS=Caenorhabditis elegans GN=vit-6 PE=1 SV=5	0	99	FATSQQESNSMK	Oxidation(M)@11		0.00270772	1372.6	687.305	1372.59	687.304	2
1	351.62	351.62	73.96	sp|P18948|VIT6_CAEEL	Vitellogenin-6 OS=Caenorhabditis elegans GN=vit-6 PE=1 SV=5	0	99	FATSQQESNSMK	Deamidated(N)@9		0.0133985	1357.6	679.805	1357.58	679.798	2
1	351.62	351.62	73.96	sp|P18948|VIT6_CAEEL	Vitellogenin-6 OS=Caenorhabditis elegans GN=vit-6 PE=1 SV=5	0	99	FATSQQESNSMK			-0.000988568	1356.6	679.306	1356.6	679.306	2
1	351.62	351.62	73.96	sp|P18948|VIT6_CAEEL	Vitellogenin-6 OS=Caenorhabditis elegans GN=vit-6 PE=1 SV=5	0	99	FATSQQESNSMK	Carbamidomethyl@N-term		0.00135661	1413.62	707.818	1413.62	707.817	2
1	351.62	351.62	73.96	sp|P18948|VIT6_CAEEL	Vitellogenin-6 OS=Caenorhabditis elegans GN=vit-6 PE=1 SV=5	0	99	FATSQQESNSMK			0.00401626	1356.6	679.308	1356.6	679.306	2
1	351.62	351.62	73.96	sp|P18948|VIT6_CAEEL	Vitellogenin-6 OS=Caenorhabditis elegans GN=vit-6 PE=1 SV=5	0	99	FATSQQESNSMK			-0.0147824	1356.58	679.299	1356.6	679.306	2
1	351.62	351.62	73.96	sp|P18948|VIT6_CAEEL	Vitellogenin-6 OS=Caenorhabditis elegans GN=vit-6 PE=1 SV=5	0	99	FATSQQESNSMK	Carbamyl@N-term		0.000310997	1399.6	700.809	1399.6	700.809	2
1	351.62	351.62	73.96	sp|P18948|VIT6_CAEEL	Vitellogenin-6 OS=Caenorhabditis elegans GN=vit-6 PE=1 SV=5	0	99	FATSQQESNSMK	Oxidation(M)@11		6.8229e-05	1372.59	687.304	1372.59	687.304	2
1	351.62	351.62	73.96	sp|P18948|VIT6_CAEEL	Vitellogenin-6 OS=Caenorhabditis elegans GN=vit-6 PE=1 SV=5	0	99	FATSQQESNSMK	Oxidation(M)@11		0.0021261	1372.59	458.539	1372.59	458.538	3
1	351.62	351.62	73.96	sp|P18948|VIT6_CAEEL	Vitellogenin-6 OS=Caenorhabditis elegans GN=vit-6 PE=1 SV=5	0	99	FATSQQESNSMK	Oxidation(M)@11		0.00812478	1372.6	687.308	1372.59	687.304	2
1	351.62	351.62	73.96	sp|P18948|VIT6_CAEEL	Vitellogenin-6 OS=Caenorhabditis elegans GN=vit-6 PE=1 SV=5	0	99	FATSQQESNSMK	Deamidated(N)@9		0.0141891	1357.6	679.805	1357.58	679.798	2
1	351.62	351.62	73.96	sp|P18948|VIT6_CAEEL	Vitellogenin-6 OS=Caenorhabditis elegans GN=vit-6 PE=1 SV=5	0	99	FATSQQESNSMK			-0.00202812	1356.6	679.305	1356.6	679.306	2
1	351.62	351.62	73.96	sp|P18948|VIT6_CAEEL	Vitellogenin-6 OS=Caenorhabditis elegans GN=vit-6 PE=1 SV=5	0	99	FATSQQESNSMK	Carbamidomethyl@N-term		0.00222277	1413.62	707.818	1413.62	707.817	2
1	351.62	351.62	73.96	sp|P18948|VIT6_CAEEL	Vitellogenin-6 OS=Caenorhabditis elegans GN=vit-6 PE=1 SV=5	0	99	FATSQQESNSMK	Oxidation(M)@11		-0.00169346	1372.59	687.303	1372.59	687.304	2
1	351.62	351.62	73.96	sp|P18948|VIT6_CAEEL	Vitellogenin-6 OS=Caenorhabditis elegans GN=vit-6 PE=1 SV=5	0	99	FATSQQESNSMK	Oxidation(M)@11		-0.00169346	1372.59	687.303	1372.59	687.304	2
1	351.62	351.62	73.96	sp|P18948|VIT6_CAEEL	Vitellogenin-6 OS=Caenorhabditis elegans GN=vit-6 PE=1 SV=5	0	99	FATSQQESNSMK	Oxidation(M)@11		0.00123626	1372.59	687.304	1372.59	687.304	2
1	351.62	351.62	73.96	sp|P18948|VIT6_CAEEL	Vitellogenin-6 OS=Caenorhabditis elegans GN=vit-6 PE=1 SV=5	0	99	FATSQQESNSMK	Deamidated(N)@9		0.0128388	1357.59	679.805	1357.58	679.798	2
1	351.62	351.62	73.96	sp|P18948|VIT6_CAEEL	Vitellogenin-6 OS=Caenorhabditis elegans GN=vit-6 PE=1 SV=5	0	99	FATSQQESNSMK			-0.00100366	1356.6	453.206	1356.6	453.207	3
1	351.62	351.62	73.96	sp|P18948|VIT6_CAEEL	Vitellogenin-6 OS=Caenorhabditis elegans GN=vit-6 PE=1 SV=5	0	99	FATSQQESNSMK			-0.00401017	1356.59	679.304	1356.6	679.306	2
1	351.62	351.62	73.96	sp|P18948|VIT6_CAEEL	Vitellogenin-6 OS=Caenorhabditis elegans GN=vit-6 PE=1 SV=5	0	99	FATSQQESNSMK	Carbamidomethyl@N-term		0.00239358	1413.62	707.818	1413.62	707.817	2
1	351.62	351.62	73.96	sp|P18948|VIT6_CAEEL	Vitellogenin-6 OS=Caenorhabditis elegans GN=vit-6 PE=1 SV=5	0	99	FATSQQESNSMK	Oxidation(M)@11		-0.00201206	1372.59	687.303	1372.59	687.304	2
1	351.62	351.62	73.96	sp|P18948|VIT6_CAEEL	Vitellogenin-6 OS=Caenorhabditis elegans GN=vit-6 PE=1 SV=5	0	99	FATSQQESNSMK	Deamidated(N)@9		0.00182835	1357.58	679.799	1357.58	679.798	2
1	351.62	351.62	73.96	sp|P18948|VIT6_CAEEL	Vitellogenin-6 OS=Caenorhabditis elegans GN=vit-6 PE=1 SV=5	0	99	FATSQQESNSMK	Carbamidomethyl@N-term		0.00132246	1413.62	707.818	1413.62	707.817	2
1	351.62	351.62	73.96	sp|P18948|VIT6_CAEEL	Vitellogenin-6 OS=Caenorhabditis elegans GN=vit-6 PE=1 SV=5	0	99	FATSQQESNSMK	Oxidation(M)@11		-0.000467922	1372.59	687.303	1372.59	687.304	2
1	351.62	351.62	73.96	sp|P18948|VIT6_CAEEL	Vitellogenin-6 OS=Caenorhabditis elegans GN=vit-6 PE=1 SV=5	0	99	FATSQQESNSMK	Oxidation(M)@11		-0.000223783	1372.59	687.304	1372.59	687.304	2
1	351.62	351.62	73.96	sp|P18948|VIT6_CAEEL	Vitellogenin-6 OS=Caenorhabditis elegans GN=vit-6 PE=1 SV=5	0	99	FATSQQESNSMK	Deamidated(N)@9		0.00637387	1357.59	679.802	1357.58	679.798	2
1	351.62	351.62	73.96	sp|P18948|VIT6_CAEEL	Vitellogenin-6 OS=Caenorhabditis elegans GN=vit-6 PE=1 SV=5	0	99	FATSQQESNSMK			0.000771551	1356.6	679.307	1356.6	679.306	2
1	351.62	351.62	73.96	sp|P18948|VIT6_CAEEL	Vitellogenin-6 OS=Caenorhabditis elegans GN=vit-6 PE=1 SV=5	0	99	FATSQQESNSMK	Oxidation(M)@11		-0.000237436	1372.59	687.304	1372.59	687.304	2
1	351.62	351.62	73.96	sp|P18948|VIT6_CAEEL	Vitellogenin-6 OS=Caenorhabditis elegans GN=vit-6 PE=1 SV=5	0	99	FATSQQESNSMK	Oxidation(M)@11		-0.000237436	1372.59	687.304	1372.59	687.304	2
1	351.62	351.62	73.96	sp|P18948|VIT6_CAEEL	Vitellogenin-6 OS=Caenorhabditis elegans GN=vit-6 PE=1 SV=5	0	99	FATSQQESNSMK	Deamidated(N)@9		-0.00118308	1357.58	679.798	1357.58	679.798	2
1	351.62	351.62	73.96	sp|P18948|VIT6_CAEEL	Vitellogenin-6 OS=Caenorhabditis elegans GN=vit-6 PE=1 SV=5	0	99	FATSQQESNSMK			-0.000314075	1356.6	679.306	1356.6	679.306	2
1	351.62	351.62	73.96	sp|P18948|VIT6_CAEEL	Vitellogenin-6 OS=Caenorhabditis elegans GN=vit-6 PE=1 SV=5	0	99	FATSQQESNSMK	Carbamidomethyl@N-term		-0.000623512	1413.62	707.817	1413.62	707.817	2
1	351.62	351.62	73.96	sp|P18948|VIT6_CAEEL	Vitellogenin-6 OS=Caenorhabditis elegans GN=vit-6 PE=1 SV=5	0	99	FATSQQESNSMK	Oxidation(M)@11		-0.00689967	1372.59	687.3	1372.59	687.304	2
1	351.62	351.62	73.96	sp|P18948|VIT6_CAEEL	Vitellogenin-6 OS=Caenorhabditis elegans GN=vit-6 PE=1 SV=5	0	99	FATSQQESNSMK			0.000312886	1356.6	679.306	1356.6	679.306	2
1	351.62	351.62	73.96	sp|P18948|VIT6_CAEEL	Vitellogenin-6 OS=Caenorhabditis elegans GN=vit-6 PE=1 SV=5	0	99	FATSQQESNSMK	Carbamidomethyl@N-term		-0.00175303	1413.62	707.816	1413.62	707.817	2
1	351.62	351.62	73.96	sp|P18948|VIT6_CAEEL	Vitellogenin-6 OS=Caenorhabditis elegans GN=vit-6 PE=1 SV=5	0	99	FATSQQESNSMK	Oxidation(M)@11		0.00056173	1372.59	687.304	1372.59	687.304	2
1	351.62	351.62	73.96	sp|P18948|VIT6_CAEEL	Vitellogenin-6 OS=Caenorhabditis elegans GN=vit-6 PE=1 SV=5	0	99	FATSQQESNSMK	Deamidated(N)@9		0.00348029	1357.59	679.8	1357.58	679.798	2
1	351.62	351.62	73.96	sp|P18948|VIT6_CAEEL	Vitellogenin-6 OS=Caenorhabditis elegans GN=vit-6 PE=1 SV=5	0	99	FATSQQESNSMK			-0.00148408	1356.6	679.306	1356.6	679.306	2
1	351.62	351.62	73.96	sp|P18948|VIT6_CAEEL	Vitellogenin-6 OS=Caenorhabditis elegans GN=vit-6 PE=1 SV=5	0	99	FATSQQESNSMK	Carbamidomethyl@N-term		-0.00265883	1413.62	707.816	1413.62	707.817	2
1	351.62	351.62	73.96	sp|P18948|VIT6_CAEEL	Vitellogenin-6 OS=Caenorhabditis elegans GN=vit-6 PE=1 SV=5	0	99	FATSQQESNSMK	Oxidation(M)@11		-0.000434685	1372.59	687.303	1372.59	687.304	2
1	351.62	351.62	73.96	sp|P18948|VIT6_CAEEL	Vitellogenin-6 OS=Caenorhabditis elegans GN=vit-6 PE=1 SV=5	0	99	FATSQQESNSMK	Oxidation(M)@11		0.00334946	1372.6	687.305	1372.59	687.304	2
1	351.62	351.62	73.96	sp|P18948|VIT6_CAEEL	Vitellogenin-6 OS=Caenorhabditis elegans GN=vit-6 PE=1 SV=5	0	99	FATSQQESNSMK			-0.000254765	1356.6	679.306	1356.6	679.306	2
1	351.62	351.62	73.96	sp|P18948|VIT6_CAEEL	Vitellogenin-6 OS=Caenorhabditis elegans GN=vit-6 PE=1 SV=5	0	99	FATSQQESNSMK	Carbamidomethyl@N-term		0.000367656	1413.62	707.817	1413.62	707.817	2
1	351.62	351.62	73.96	sp|P18948|VIT6_CAEEL	Vitellogenin-6 OS=Caenorhabditis elegans GN=vit-6 PE=1 SV=5	0	99	FATSQQESNSMK	Oxidation(M)@11		-0.00122632	1372.59	687.303	1372.59	687.304	2
1	351.62	351.62	73.96	sp|P18948|VIT6_CAEEL	Vitellogenin-6 OS=Caenorhabditis elegans GN=vit-6 PE=1 SV=5	0	99	FATSQQESNSMK	Oxidation(M)@11		-0.00342356	1372.59	687.302	1372.59	687.304	2
1	351.62	351.62	73.96	sp|P18948|VIT6_CAEEL	Vitellogenin-6 OS=Caenorhabditis elegans GN=vit-6 PE=1 SV=5	0	99	FATSQQESNSMK			-0.000206254	1356.6	679.306	1356.6	679.306	2
1	351.62	351.62	73.96	sp|P18948|VIT6_CAEEL	Vitellogenin-6 OS=Caenorhabditis elegans GN=vit-6 PE=1 SV=5	0	99	FATSQQESNSMK	Carbamidomethyl@N-term		0.00254057	1413.62	707.818	1413.62	707.817	2
1	351.62	351.62	73.96	sp|P18948|VIT6_CAEEL	Vitellogenin-6 OS=Caenorhabditis elegans GN=vit-6 PE=1 SV=5	0	99	FATSQQESNSMK	Oxidation(M)@11		-8.54386e-05	1372.59	687.304	1372.59	687.304	2
1	351.62	351.62	73.96	sp|P18948|VIT6_CAEEL	Vitellogenin-6 OS=Caenorhabditis elegans GN=vit-6 PE=1 SV=5	0	99	FATSQQESNSMK	Oxidation(M)@11		0.00260008	1372.6	687.305	1372.59	687.304	2
1	351.62	351.62	73.96	sp|P18948|VIT6_CAEEL	Vitellogenin-6 OS=Caenorhabditis elegans GN=vit-6 PE=1 SV=5	0	99	FATSQQESNSMK			0.000901531	1356.6	679.307	1356.6	679.306	2
1	351.62	351.62	73.96	sp|P18948|VIT6_CAEEL	Vitellogenin-6 OS=Caenorhabditis elegans GN=vit-6 PE=1 SV=5	0	99	FATSQQESNSMK	Oxidation(M)@11		-0.00201206	1372.59	687.303	1372.59	687.304	2
1	351.62	351.62	73.96	sp|P18948|VIT6_CAEEL	Vitellogenin-6 OS=Caenorhabditis elegans GN=vit-6 PE=1 SV=5	0	99	FATSQQESNSMK			2.27837e-05	1356.6	453.207	1356.6	453.207	3
1	351.62	351.62	73.96	sp|P18948|VIT6_CAEEL	Vitellogenin-6 OS=Caenorhabditis elegans GN=vit-6 PE=1 SV=5	0	99	FATSQQESNSMK			0.000432297	1356.6	679.307	1356.6	679.306	2
1	351.62	351.62	73.96	sp|P18948|VIT6_CAEEL	Vitellogenin-6 OS=Caenorhabditis elegans GN=vit-6 PE=1 SV=5	0	99	FATSQQESNSMK	Carbamidomethyl@N-term		0.00209212	1413.62	707.818	1413.62	707.817	2
1	351.62	351.62	73.96	sp|P18948|VIT6_CAEEL	Vitellogenin-6 OS=Caenorhabditis elegans GN=vit-6 PE=1 SV=5	0	99	FATSQQESNSMK	Deamidated(Q)@5		0.00961432	1357.59	679.803	1357.58	679.798	2
1	351.62	351.62	73.96	sp|P18948|VIT6_CAEEL	Vitellogenin-6 OS=Caenorhabditis elegans GN=vit-6 PE=1 SV=5	0	99	FATSQQESNSMK	Carbamyl@N-term		0.00204351	1399.61	700.81	1399.6	700.809	2
1	351.62	351.62	73.96	sp|P18948|VIT6_CAEEL	Vitellogenin-6 OS=Caenorhabditis elegans GN=vit-6 PE=1 SV=5	0	99	FATSQQESNSMK	Oxidation(M)@11		-0.000959974	1372.59	687.303	1372.59	687.304	2
1	351.62	351.62	73.96	sp|P18948|VIT6_CAEEL	Vitellogenin-6 OS=Caenorhabditis elegans GN=vit-6 PE=1 SV=5	0	99	FATSQQESNSMK	Oxidation(M)@11		-0.000959974	1372.59	687.303	1372.59	687.304	2
1	351.62	351.62	73.96	sp|P18948|VIT6_CAEEL	Vitellogenin-6 OS=Caenorhabditis elegans GN=vit-6 PE=1 SV=5	0	99	FATSQQESNSMK	Deamidated(N)@9		0.00317616	1357.59	679.8	1357.58	679.798	2
1	351.62	351.62	73.96	sp|P18948|VIT6_CAEEL	Vitellogenin-6 OS=Caenorhabditis elegans GN=vit-6 PE=1 SV=5	0	99	FATSQQESNSMK			0.000746325	1356.6	679.307	1356.6	679.306	2
1	351.62	351.62	73.96	sp|P18948|VIT6_CAEEL	Vitellogenin-6 OS=Caenorhabditis elegans GN=vit-6 PE=1 SV=5	0	99	FATSQQESNSMK	Deamidated(N)@9		0.00470256	1357.59	679.801	1357.58	679.798	2
1	351.62	351.62	73.96	sp|P18948|VIT6_CAEEL	Vitellogenin-6 OS=Caenorhabditis elegans GN=vit-6 PE=1 SV=5	0	99	FATSQQESNSMK	Deamidated(N)@9		-0.0038453	1357.58	679.796	1357.58	679.798	2
1	351.62	351.62	73.96	sp|P18948|VIT6_CAEEL	Vitellogenin-6 OS=Caenorhabditis elegans GN=vit-6 PE=1 SV=5	0	99	FATSQQESNSMK			0.0013792	1356.6	453.207	1356.6	453.207	3
1	351.62	351.62	73.96	sp|P18948|VIT6_CAEEL	Vitellogenin-6 OS=Caenorhabditis elegans GN=vit-6 PE=1 SV=5	0	99	FATSQQESNSMK	Oxidation(M)@11		0.00148703	1372.59	687.304	1372.59	687.304	2
1	351.62	351.62	73.96	sp|P18948|VIT6_CAEEL	Vitellogenin-6 OS=Caenorhabditis elegans GN=vit-6 PE=1 SV=5	0	99	FATSQQESNSMK	Oxidation(M)@11		-0.00162076	1372.59	687.303	1372.59	687.304	2
1	351.62	351.62	73.96	sp|P18948|VIT6_CAEEL	Vitellogenin-6 OS=Caenorhabditis elegans GN=vit-6 PE=1 SV=5	0	99	FATSQQESNSMK	Oxidation(M)@11		-0.00162076	1372.59	687.303	1372.59	687.304	2
1	351.62	351.62	73.96	sp|P18948|VIT6_CAEEL	Vitellogenin-6 OS=Caenorhabditis elegans GN=vit-6 PE=1 SV=5	0	99	FATSQQESNSMK	Deamidated(N)@9		0.00100529	1357.58	679.799	1357.58	679.798	2
1	351.62	351.62	73.96	sp|P18948|VIT6_CAEEL	Vitellogenin-6 OS=Caenorhabditis elegans GN=vit-6 PE=1 SV=5	0	99	FATSQQESNSMK			-0.000450942	1356.6	679.306	1356.6	679.306	2
1	351.62	351.62	73.96	sp|P18948|VIT6_CAEEL	Vitellogenin-6 OS=Caenorhabditis elegans GN=vit-6 PE=1 SV=5	0	99	FATSQQESNSMK	Oxidation(M)@11		-0.000418225	1372.59	687.303	1372.59	687.304	2
1	351.62	351.62	73.96	sp|P18948|VIT6_CAEEL	Vitellogenin-6 OS=Caenorhabditis elegans GN=vit-6 PE=1 SV=5	0	99	FATSQQESNSMK	Carbamidomethyl@N-term		0.00207905	1413.62	707.818	1413.62	707.817	2
1	351.62	351.62	73.96	sp|P18948|VIT6_CAEEL	Vitellogenin-6 OS=Caenorhabditis elegans GN=vit-6 PE=1 SV=5	0	99	FATSQQESNSMK	Carbamidomethyl@N-term		0.00527739	1413.62	707.82	1413.62	707.817	2
1	351.62	351.62	73.96	sp|P18948|VIT6_CAEEL	Vitellogenin-6 OS=Caenorhabditis elegans GN=vit-6 PE=1 SV=5	0	99	FATSQQESNSMK			-0.00187232	1356.6	679.305	1356.6	679.306	2
1	351.62	351.62	73.96	sp|P18948|VIT6_CAEEL	Vitellogenin-6 OS=Caenorhabditis elegans GN=vit-6 PE=1 SV=5	0	99	FATSQQESNSMK			0.00175601	1356.6	679.307	1356.6	679.306	2
1	351.62	351.62	73.96	sp|P18948|VIT6_CAEEL	Vitellogenin-6 OS=Caenorhabditis elegans GN=vit-6 PE=1 SV=5	0	99	FATSQQESNSMK			-0.00223853	1356.6	679.305	1356.6	679.306	2
1	351.62	351.62	73.96	sp|P18948|VIT6_CAEEL	Vitellogenin-6 OS=Caenorhabditis elegans GN=vit-6 PE=1 SV=5	0	99	FATSQQESNSMK			0.00170663	1356.6	453.207	1356.6	453.207	3
1	351.62	351.62	73.96	sp|P18948|VIT6_CAEEL	Vitellogenin-6 OS=Caenorhabditis elegans GN=vit-6 PE=1 SV=5	0	99	FATSQQESNSMK			-0.00719815	1356.59	679.303	1356.6	679.306	2
1	351.62	351.62	73.96	sp|P18948|VIT6_CAEEL	Vitellogenin-6 OS=Caenorhabditis elegans GN=vit-6 PE=1 SV=5	0	99	FATSQQESNSMK	Oxidation(M)@11		-0.00240109	1372.59	687.303	1372.59	687.304	2
1	351.62	351.62	73.96	sp|P18948|VIT6_CAEEL	Vitellogenin-6 OS=Caenorhabditis elegans GN=vit-6 PE=1 SV=5	0	99	FATSQQESNSMK	Carbamidomethyl@N-term		0.00189767	1413.62	707.818	1413.62	707.817	2
1	351.62	351.62	73.96	sp|P18948|VIT6_CAEEL	Vitellogenin-6 OS=Caenorhabditis elegans GN=vit-6 PE=1 SV=5	0	99	FATSQQESNSMK			-0.00114666	1356.6	679.306	1356.6	679.306	2
1	351.62	351.62	73.96	sp|P18948|VIT6_CAEEL	Vitellogenin-6 OS=Caenorhabditis elegans GN=vit-6 PE=1 SV=5	0	99	FATSQQESNSMK	Oxidation(M)@11		-0.00160027	1372.59	687.303	1372.59	687.304	2
1	351.62	351.62	73.96	sp|P18948|VIT6_CAEEL	Vitellogenin-6 OS=Caenorhabditis elegans GN=vit-6 PE=1 SV=5	0	99	FATSQQESNSMK	Deamidated(N)@9		0.00268769	1357.58	679.8	1357.58	679.798	2
1	351.62	351.62	73.96	sp|P18948|VIT6_CAEEL	Vitellogenin-6 OS=Caenorhabditis elegans GN=vit-6 PE=1 SV=5	0	99	FATSQQESNSMK			0.000369187	1356.6	453.207	1356.6	453.207	3
1	351.62	351.62	73.96	sp|P18948|VIT6_CAEEL	Vitellogenin-6 OS=Caenorhabditis elegans GN=vit-6 PE=1 SV=5	0	99	FATSQQESNSMK			-0.00114666	1356.6	679.306	1356.6	679.306	2
1	351.62	351.62	73.96	sp|P18948|VIT6_CAEEL	Vitellogenin-6 OS=Caenorhabditis elegans GN=vit-6 PE=1 SV=5	0	99	FATSQQESNSMK	Carbamidomethyl@N-term		-0.00012287	1413.62	707.817	1413.62	707.817	2
1	351.62	351.62	73.96	sp|P18948|VIT6_CAEEL	Vitellogenin-6 OS=Caenorhabditis elegans GN=vit-6 PE=1 SV=5	0	99	FATSQQESNSMK	Oxidation(M)@11		0.00324384	1372.6	687.305	1372.59	687.304	2
1	351.62	351.62	73.96	sp|P18948|VIT6_CAEEL	Vitellogenin-6 OS=Caenorhabditis elegans GN=vit-6 PE=1 SV=5	0	99	FATSQQESNSMK	Deamidated(N)@9		0.000584443	1357.58	679.799	1357.58	679.798	2
1	351.62	351.62	73.96	sp|P18948|VIT6_CAEEL	Vitellogenin-6 OS=Caenorhabditis elegans GN=vit-6 PE=1 SV=5	0	99	FATSQQESNSMK	Oxidation(M)@11		0.00311995	1372.6	687.305	1372.59	687.304	2
1	351.62	351.62	73.96	sp|P18948|VIT6_CAEEL	Vitellogenin-6 OS=Caenorhabditis elegans GN=vit-6 PE=1 SV=5	0	99	FATSQQESNSMK	Oxidation(M)@11		0.000841142	1372.59	687.304	1372.59	687.304	2
1	351.62	351.62	73.96	sp|P18948|VIT6_CAEEL	Vitellogenin-6 OS=Caenorhabditis elegans GN=vit-6 PE=1 SV=5	0	99	FATSQQESNSMK	Carbamidomethyl@N-term		0.0028773	1413.62	707.818	1413.62	707.817	2
1	351.62	351.62	73.96	sp|P18948|VIT6_CAEEL	Vitellogenin-6 OS=Caenorhabditis elegans GN=vit-6 PE=1 SV=5	0	99	FATSQQESNSMK	Oxidation(M)@11		0.00397625	1372.6	687.306	1372.59	687.304	2
1	351.62	351.62	73.96	sp|P18948|VIT6_CAEEL	Vitellogenin-6 OS=Caenorhabditis elegans GN=vit-6 PE=1 SV=5	0	99	FATSQQESNSMK	Deamidated(N)@9		-0.00173664	1357.58	679.797	1357.58	679.798	2
1	351.62	351.62	73.96	sp|P18948|VIT6_CAEEL	Vitellogenin-6 OS=Caenorhabditis elegans GN=vit-6 PE=1 SV=5	0	99	FATSQQESNSMK	Deamidated(N)@9		0.00917113	1357.59	679.803	1357.58	679.798	2
1	351.62	351.62	73.96	sp|P18948|VIT6_CAEEL	Vitellogenin-6 OS=Caenorhabditis elegans GN=vit-6 PE=1 SV=5	0	99	FATSQQESNSMK			0.00133916	1356.6	453.207	1356.6	453.207	3
1	351.62	351.62	73.96	sp|P18948|VIT6_CAEEL	Vitellogenin-6 OS=Caenorhabditis elegans GN=vit-6 PE=1 SV=5	0	99	FATSQQESNSMK			0.000901531	1356.6	679.307	1356.6	679.306	2
1	351.62	351.62	73.96	sp|P18948|VIT6_CAEEL	Vitellogenin-6 OS=Caenorhabditis elegans GN=vit-6 PE=1 SV=5	0	99	FATSQQESNSMK			0.000789624	1356.6	453.207	1356.6	453.207	3
1	351.62	351.62	73.96	sp|P18948|VIT6_CAEEL	Vitellogenin-6 OS=Caenorhabditis elegans GN=vit-6 PE=1 SV=5	0	99	FATSQQESNSMK			0.00244183	1356.6	453.207	1356.6	453.207	3
1	351.62	351.62	73.96	sp|P18948|VIT6_CAEEL	Vitellogenin-6 OS=Caenorhabditis elegans GN=vit-6 PE=1 SV=5	0	99	FATSQQESNSMK	Oxidation(M)@11		0.00385418	1372.6	687.306	1372.59	687.304	2
1	351.62	351.62	73.96	sp|P18948|VIT6_CAEEL	Vitellogenin-6 OS=Caenorhabditis elegans GN=vit-6 PE=1 SV=5	0	99	FATSQQESNSMK	Oxidation(M)@11		0.000225849	1372.59	458.538	1372.59	458.538	3
1	351.62	351.62	73.96	sp|P18948|VIT6_CAEEL	Vitellogenin-6 OS=Caenorhabditis elegans GN=vit-6 PE=1 SV=5	0	99	FATSQQESNSMK	Oxidation(M)@11		0.00320844	1372.6	687.305	1372.59	687.304	2
1	351.62	351.62	73.96	sp|P18948|VIT6_CAEEL	Vitellogenin-6 OS=Caenorhabditis elegans GN=vit-6 PE=1 SV=5	0	99	FATSQQESNSMK			0.00218523	1356.6	679.307	1356.6	679.306	2
1	351.62	351.62	73.96	sp|P18948|VIT6_CAEEL	Vitellogenin-6 OS=Caenorhabditis elegans GN=vit-6 PE=1 SV=5	0	99	FDSDDVTVQFDGVNAR			-0.000564161	1783.8	892.908	1783.8	892.908	2
1	351.62	351.62	73.96	sp|P18948|VIT6_CAEEL	Vitellogenin-6 OS=Caenorhabditis elegans GN=vit-6 PE=1 SV=5	0	99	FDSDDVTVQFDGVNAR			-0.000564161	1783.8	892.908	1783.8	892.908	2
1	351.62	351.62	73.96	sp|P18948|VIT6_CAEEL	Vitellogenin-6 OS=Caenorhabditis elegans GN=vit-6 PE=1 SV=5	0	99	FDSDDVTVQFDGVNAR			-0.000820848	1783.8	892.908	1783.8	892.908	2
1	351.62	351.62	73.96	sp|P18948|VIT6_CAEEL	Vitellogenin-6 OS=Caenorhabditis elegans GN=vit-6 PE=1 SV=5	0	99	FDSDDVTVQFDGVNAR			0.00286545	1783.8	595.609	1783.8	595.608	3
1	351.62	351.62	73.96	sp|P18948|VIT6_CAEEL	Vitellogenin-6 OS=Caenorhabditis elegans GN=vit-6 PE=1 SV=5	0	99	FDSDDVTVQFDGVNAR			0.00247507	1783.8	892.909	1783.8	892.908	2
1	351.62	351.62	73.96	sp|P18948|VIT6_CAEEL	Vitellogenin-6 OS=Caenorhabditis elegans GN=vit-6 PE=1 SV=5	0	99	FDSDDVTVQFDGVNAR			0.00341477	1783.8	595.609	1783.8	595.608	3
1	351.62	351.62	73.96	sp|P18948|VIT6_CAEEL	Vitellogenin-6 OS=Caenorhabditis elegans GN=vit-6 PE=1 SV=5	0	99	FDSDDVTVQFDGVNAR			0.00259714	1783.8	892.909	1783.8	892.908	2
1	351.62	351.62	73.96	sp|P18948|VIT6_CAEEL	Vitellogenin-6 OS=Caenorhabditis elegans GN=vit-6 PE=1 SV=5	0	99	FDSDDVTVQFDGVNAR			0.000184374	1783.8	892.908	1783.8	892.908	2
1	351.62	351.62	73.96	sp|P18948|VIT6_CAEEL	Vitellogenin-6 OS=Caenorhabditis elegans GN=vit-6 PE=1 SV=5	0	99	FDSDDVTVQFDGVNAR			0.00606178	1783.81	595.61	1783.8	595.608	3
1	351.62	351.62	73.96	sp|P18948|VIT6_CAEEL	Vitellogenin-6 OS=Caenorhabditis elegans GN=vit-6 PE=1 SV=5	0	99	FDSDDVTVQFDGVNAR			-0.00217791	1783.8	595.607	1783.8	595.608	3
1	351.62	351.62	73.96	sp|P18948|VIT6_CAEEL	Vitellogenin-6 OS=Caenorhabditis elegans GN=vit-6 PE=1 SV=5	0	99	FDSDDVTVQFDGVNAR			0.00079472	1783.8	892.908	1783.8	892.908	2
1	351.62	351.62	73.96	sp|P18948|VIT6_CAEEL	Vitellogenin-6 OS=Caenorhabditis elegans GN=vit-6 PE=1 SV=5	0	99	FDSDDVTVQFDGVNAR			-0.000408003	1783.8	892.908	1783.8	892.908	2
1	351.62	351.62	73.96	sp|P18948|VIT6_CAEEL	Vitellogenin-6 OS=Caenorhabditis elegans GN=vit-6 PE=1 SV=5	0	99	FDSDDVTVQFDGVNAR			-0.000408003	1783.8	892.908	1783.8	892.908	2
1	351.62	351.62	73.96	sp|P18948|VIT6_CAEEL	Vitellogenin-6 OS=Caenorhabditis elegans GN=vit-6 PE=1 SV=5	0	99	FDSDDVTVQFDGVNAR			-0.00321186	1783.8	892.906	1783.8	892.908	2
1	351.62	351.62	73.96	sp|P18948|VIT6_CAEEL	Vitellogenin-6 OS=Caenorhabditis elegans GN=vit-6 PE=1 SV=5	0	99	FDSDDVTVQFDGVNAR			-0.00321186	1783.8	892.906	1783.8	892.908	2
1	351.62	351.62	73.96	sp|P18948|VIT6_CAEEL	Vitellogenin-6 OS=Caenorhabditis elegans GN=vit-6 PE=1 SV=5	0	99	FDSDDVTVQFDGVNAR			0.00259368	1783.8	595.609	1783.8	595.608	3
1	351.62	351.62	73.96	sp|P18948|VIT6_CAEEL	Vitellogenin-6 OS=Caenorhabditis elegans GN=vit-6 PE=1 SV=5	0	99	FDSDDVTVQFDGVNAR			-0.00321186	1783.8	892.906	1783.8	892.908	2
1	351.62	351.62	73.96	sp|P18948|VIT6_CAEEL	Vitellogenin-6 OS=Caenorhabditis elegans GN=vit-6 PE=1 SV=5	0	99	FDSDDVTVQFDGVNAR			-0.000848239	1783.8	892.908	1783.8	892.908	2
1	351.62	351.62	73.96	sp|P18948|VIT6_CAEEL	Vitellogenin-6 OS=Caenorhabditis elegans GN=vit-6 PE=1 SV=5	0	99	FDSDDVTVQFDGVNAR			0.00272863	1783.8	595.609	1783.8	595.608	3
1	351.62	351.62	73.96	sp|P18948|VIT6_CAEEL	Vitellogenin-6 OS=Caenorhabditis elegans GN=vit-6 PE=1 SV=5	0	99	FDSDDVTVQFDGVNAR			-0.00109238	1783.8	892.907	1783.8	892.908	2
1	351.62	351.62	73.96	sp|P18948|VIT6_CAEEL	Vitellogenin-6 OS=Caenorhabditis elegans GN=vit-6 PE=1 SV=5	0	99	FDSDDVTVQFDGVNAR			-0.00109238	1783.8	892.907	1783.8	892.908	2
1	351.62	351.62	73.96	sp|P18948|VIT6_CAEEL	Vitellogenin-6 OS=Caenorhabditis elegans GN=vit-6 PE=1 SV=5	0	99	FDSDDVTVQFDGVNAR			0.00272863	1783.8	595.609	1783.8	595.608	3
1	351.62	351.62	73.96	sp|P18948|VIT6_CAEEL	Vitellogenin-6 OS=Caenorhabditis elegans GN=vit-6 PE=1 SV=5	0	99	FDSDDVTVQFDGVNAR			0.00195935	1783.8	892.909	1783.8	892.908	2
1	351.62	351.62	73.96	sp|P18948|VIT6_CAEEL	Vitellogenin-6 OS=Caenorhabditis elegans GN=vit-6 PE=1 SV=5	0	99	FDSDDVTVQFDGVNAR			0.00196008	1783.8	595.608	1783.8	595.608	3
1	351.62	351.62	73.96	sp|P18948|VIT6_CAEEL	Vitellogenin-6 OS=Caenorhabditis elegans GN=vit-6 PE=1 SV=5	0	99	FDSDDVTVQFDGVNAR			0.000164111	1783.8	892.908	1783.8	892.908	2
1	351.62	351.62	73.96	sp|P18948|VIT6_CAEEL	Vitellogenin-6 OS=Caenorhabditis elegans GN=vit-6 PE=1 SV=5	0	99	FDSDDVTVQFDGVNAR			0.00907519	1783.81	892.913	1783.8	892.908	2
1	351.62	351.62	73.96	sp|P18948|VIT6_CAEEL	Vitellogenin-6 OS=Caenorhabditis elegans GN=vit-6 PE=1 SV=5	0	99	FDSDDVTVQFDGVNAR			0.000410077	1783.8	892.908	1783.8	892.908	2
1	351.62	351.62	73.96	sp|P18948|VIT6_CAEEL	Vitellogenin-6 OS=Caenorhabditis elegans GN=vit-6 PE=1 SV=5	0	99	FDSDDVTVQFDGVNAR			0.000410077	1783.8	892.908	1783.8	892.908	2
1	351.62	351.62	73.96	sp|P18948|VIT6_CAEEL	Vitellogenin-6 OS=Caenorhabditis elegans GN=vit-6 PE=1 SV=5	0	99	FDSDDVTVQFDGVNAR			-0.00293143	1783.8	595.607	1783.8	595.608	3
1	351.62	351.62	73.96	sp|P18948|VIT6_CAEEL	Vitellogenin-6 OS=Caenorhabditis elegans GN=vit-6 PE=1 SV=5	0	99	FDSDDVTVQFDGVNAR			0.00220512	1783.8	892.909	1783.8	892.908	2
1	351.62	351.62	73.96	sp|P18948|VIT6_CAEEL	Vitellogenin-6 OS=Caenorhabditis elegans GN=vit-6 PE=1 SV=5	0	99	FDSDDVTVQFDGVNAR	Carbamidomethyl@N-term		0.011575	1840.83	921.424	1840.82	921.419	2
1	351.62	351.62	73.96	sp|P18948|VIT6_CAEEL	Vitellogenin-6 OS=Caenorhabditis elegans GN=vit-6 PE=1 SV=5	0	99	FDSDDVTVQFDGVNAR			0.00158638	1783.8	892.909	1783.8	892.908	2
1	351.62	351.62	73.96	sp|P18948|VIT6_CAEEL	Vitellogenin-6 OS=Caenorhabditis elegans GN=vit-6 PE=1 SV=5	0	99	FDSDDVTVQFDGVNAR			0.00299265	1783.8	595.609	1783.8	595.608	3
1	351.62	351.62	73.96	sp|P18948|VIT6_CAEEL	Vitellogenin-6 OS=Caenorhabditis elegans GN=vit-6 PE=1 SV=5	0	99	FDSDDVTVQFDGVNAR			0.00142518	1783.8	892.909	1783.8	892.908	2
1	351.62	351.62	73.96	sp|P18948|VIT6_CAEEL	Vitellogenin-6 OS=Caenorhabditis elegans GN=vit-6 PE=1 SV=5	0	99	FDSDDVTVQFDGVNAR			0.00181969	1783.8	595.608	1783.8	595.608	3
1	351.62	351.62	73.96	sp|P18948|VIT6_CAEEL	Vitellogenin-6 OS=Caenorhabditis elegans GN=vit-6 PE=1 SV=5	0	99	FDSDDVTVQFDGVNAR			-0.00371811	1783.8	892.906	1783.8	892.908	2
1	351.62	351.62	73.96	sp|P18948|VIT6_CAEEL	Vitellogenin-6 OS=Caenorhabditis elegans GN=vit-6 PE=1 SV=5	0	99	FDSDDVTVQFDGVNAR			0.0004745	1783.8	595.608	1783.8	595.608	3
1	351.62	351.62	73.96	sp|P18948|VIT6_CAEEL	Vitellogenin-6 OS=Caenorhabditis elegans GN=vit-6 PE=1 SV=5	0	99	FDSDDVTVQFDGVNAR			-0.000163862	1783.8	892.908	1783.8	892.908	2
1	351.62	351.62	73.96	sp|P18948|VIT6_CAEEL	Vitellogenin-6 OS=Caenorhabditis elegans GN=vit-6 PE=1 SV=5	0	99	FDSDDVTVQFDGVNAR			-0.00371811	1783.8	892.906	1783.8	892.908	2
1	351.62	351.62	73.96	sp|P18948|VIT6_CAEEL	Vitellogenin-6 OS=Caenorhabditis elegans GN=vit-6 PE=1 SV=5	0	99	FDSDDVTVQFDGVNAR			0.00224935	1783.8	892.909	1783.8	892.908	2
1	351.62	351.62	73.96	sp|P18948|VIT6_CAEEL	Vitellogenin-6 OS=Caenorhabditis elegans GN=vit-6 PE=1 SV=5	0	99	FDSDDVTVQFDGVNAR			-0.00141268	1783.8	892.907	1783.8	892.908	2
1	351.62	351.62	73.96	sp|P18948|VIT6_CAEEL	Vitellogenin-6 OS=Caenorhabditis elegans GN=vit-6 PE=1 SV=5	0	99	FDSDDVTVQFDGVNAR			0.00755513	1783.81	595.61	1783.8	595.608	3
1	351.62	351.62	73.96	sp|P18948|VIT6_CAEEL	Vitellogenin-6 OS=Caenorhabditis elegans GN=vit-6 PE=1 SV=5	0	99	FDSDDVTVQFDGVNAR			0.00260961	1783.8	892.909	1783.8	892.908	2
1	351.62	351.62	73.96	sp|P18948|VIT6_CAEEL	Vitellogenin-6 OS=Caenorhabditis elegans GN=vit-6 PE=1 SV=5	0	99	FDSDDVTVQFDGVNAR			0.00357261	1783.8	892.91	1783.8	892.908	2
1	351.62	351.62	73.96	sp|P18948|VIT6_CAEEL	Vitellogenin-6 OS=Caenorhabditis elegans GN=vit-6 PE=1 SV=5	0	99	FDSDDVTVQFDGVNAR			-8.94439e-05	1783.8	892.908	1783.8	892.908	2
1	351.62	351.62	73.96	sp|P18948|VIT6_CAEEL	Vitellogenin-6 OS=Caenorhabditis elegans GN=vit-6 PE=1 SV=5	0	99	FDSDDVTVQFDGVNAR			0.00271813	1783.8	892.909	1783.8	892.908	2
1	351.62	351.62	73.96	sp|P18948|VIT6_CAEEL	Vitellogenin-6 OS=Caenorhabditis elegans GN=vit-6 PE=1 SV=5	0	99	FDSDDVTVQFDGVNAR			0.00241861	1783.8	595.609	1783.8	595.608	3
1	351.62	351.62	73.96	sp|P18948|VIT6_CAEEL	Vitellogenin-6 OS=Caenorhabditis elegans GN=vit-6 PE=1 SV=5	0	99	FDSDDVTVQFDGVNAR			0.00241861	1783.8	595.609	1783.8	595.608	3
1	351.62	351.62	73.96	sp|P18948|VIT6_CAEEL	Vitellogenin-6 OS=Caenorhabditis elegans GN=vit-6 PE=1 SV=5	0	99	FDSDDVTVQFDGVNAR			-0.00293143	1783.8	595.607	1783.8	595.608	3
1	351.62	351.62	73.96	sp|P18948|VIT6_CAEEL	Vitellogenin-6 OS=Caenorhabditis elegans GN=vit-6 PE=1 SV=5	0	99	FDSDDVTVQFDGVNAR			0.00142518	1783.8	892.909	1783.8	892.908	2
1	351.62	351.62	73.96	sp|P18948|VIT6_CAEEL	Vitellogenin-6 OS=Caenorhabditis elegans GN=vit-6 PE=1 SV=5	0	99	FDSDDVTVQFDGVNAR			0.00354546	1783.8	892.91	1783.8	892.908	2
1	351.62	351.62	73.96	sp|P18948|VIT6_CAEEL	Vitellogenin-6 OS=Caenorhabditis elegans GN=vit-6 PE=1 SV=5	0	99	FDSDDVTVQFDGVNAR			0.00354546	1783.8	892.91	1783.8	892.908	2
1	351.62	351.62	73.96	sp|P18948|VIT6_CAEEL	Vitellogenin-6 OS=Caenorhabditis elegans GN=vit-6 PE=1 SV=5	0	99	FDSDDVTVQFDGVNAR			0.00186774	1783.8	595.608	1783.8	595.608	3
1	351.62	351.62	73.96	sp|P18948|VIT6_CAEEL	Vitellogenin-6 OS=Caenorhabditis elegans GN=vit-6 PE=1 SV=5	0	99	FDSDDVTVQFDGVNAR			0.000737893	1783.8	892.908	1783.8	892.908	2
1	351.62	351.62	73.96	sp|P18948|VIT6_CAEEL	Vitellogenin-6 OS=Caenorhabditis elegans GN=vit-6 PE=1 SV=5	0	99	FDSDDVTVQFDGVNAR			0.00186774	1783.8	595.608	1783.8	595.608	3
1	351.62	351.62	73.96	sp|P18948|VIT6_CAEEL	Vitellogenin-6 OS=Caenorhabditis elegans GN=vit-6 PE=1 SV=5	0	99	FDSDDVTVQFDGVNAR			0.00241064	1783.8	595.609	1783.8	595.608	3
1	351.62	351.62	73.96	sp|P18948|VIT6_CAEEL	Vitellogenin-6 OS=Caenorhabditis elegans GN=vit-6 PE=1 SV=5	0	99	FDSDDVTVQFDGVNAR			6.23566e-05	1783.8	892.908	1783.8	892.908	2
1	351.62	351.62	73.96	sp|P18948|VIT6_CAEEL	Vitellogenin-6 OS=Caenorhabditis elegans GN=vit-6 PE=1 SV=5	0	99	FDSDDVTVQFDGVNAR			0.00134889	1783.8	595.608	1783.8	595.608	3
1	351.62	351.62	73.96	sp|P18948|VIT6_CAEEL	Vitellogenin-6 OS=Caenorhabditis elegans GN=vit-6 PE=1 SV=5	0	99	FDSDDVTVQFDGVNAR			6.23566e-05	1783.8	892.908	1783.8	892.908	2
1	351.62	351.62	73.96	sp|P18948|VIT6_CAEEL	Vitellogenin-6 OS=Caenorhabditis elegans GN=vit-6 PE=1 SV=5	0	99	FDSDDVTVQFDGVNAR			0.00186774	1783.8	595.608	1783.8	595.608	3
1	351.62	351.62	73.96	sp|P18948|VIT6_CAEEL	Vitellogenin-6 OS=Caenorhabditis elegans GN=vit-6 PE=1 SV=5	0	99	FDSDDVTVQFDGVNAR			-0.0023376	1783.8	892.907	1783.8	892.908	2
1	351.62	351.62	73.96	sp|P18948|VIT6_CAEEL	Vitellogenin-6 OS=Caenorhabditis elegans GN=vit-6 PE=1 SV=5	0	99	FDSDDVTVQFDGVNAR			0.00362033	1783.8	892.91	1783.8	892.908	2
1	351.62	351.62	73.96	sp|P18948|VIT6_CAEEL	Vitellogenin-6 OS=Caenorhabditis elegans GN=vit-6 PE=1 SV=5	0	99	FDSDDVTVQFDGVNAR	Carbamidomethyl@N-term		-0.00528956	1840.82	921.416	1840.82	921.419	2
1	351.62	351.62	73.96	sp|P18948|VIT6_CAEEL	Vitellogenin-6 OS=Caenorhabditis elegans GN=vit-6 PE=1 SV=5	0	99	FDSDDVTVQFDGVNAR			0.00163901	1783.8	892.909	1783.8	892.908	2
1	351.62	351.62	73.96	sp|P18948|VIT6_CAEEL	Vitellogenin-6 OS=Caenorhabditis elegans GN=vit-6 PE=1 SV=5	0	99	FDSDDVTVQFDGVNAR			0.003088	1783.8	595.609	1783.8	595.608	3
1	351.62	351.62	73.96	sp|P18948|VIT6_CAEEL	Vitellogenin-6 OS=Caenorhabditis elegans GN=vit-6 PE=1 SV=5	0	99	FDSDDVTVQFDGVNAR			0.00259368	1783.8	595.609	1783.8	595.608	3
1	351.62	351.62	73.96	sp|P18948|VIT6_CAEEL	Vitellogenin-6 OS=Caenorhabditis elegans GN=vit-6 PE=1 SV=5	0	99	FDSDDVTVQFDGVNAR			0.00241861	1783.8	595.609	1783.8	595.608	3
1	351.62	351.62	73.96	sp|P18948|VIT6_CAEEL	Vitellogenin-6 OS=Caenorhabditis elegans GN=vit-6 PE=1 SV=5	0	99	FDSDDVTVQFDGVNAR			0.00181969	1783.8	595.608	1783.8	595.608	3
1	351.62	351.62	73.96	sp|P18948|VIT6_CAEEL	Vitellogenin-6 OS=Caenorhabditis elegans GN=vit-6 PE=1 SV=5	0	99	FDSDDVTVQFDGVNAR			-0.000969724	1783.8	595.607	1783.8	595.608	3
1	351.62	351.62	73.96	sp|P18948|VIT6_CAEEL	Vitellogenin-6 OS=Caenorhabditis elegans GN=vit-6 PE=1 SV=5	0	99	FDSDDVTVQFDGVNAR			0.000184374	1783.8	892.908	1783.8	892.908	2
1	351.62	351.62	73.96	sp|P18948|VIT6_CAEEL	Vitellogenin-6 OS=Caenorhabditis elegans GN=vit-6 PE=1 SV=5	0	99	FDSDDVTVQFDGVNAR			0.00261555	1783.8	892.909	1783.8	892.908	2
1	351.62	351.62	73.96	sp|P18948|VIT6_CAEEL	Vitellogenin-6 OS=Caenorhabditis elegans GN=vit-6 PE=1 SV=5	0	99	FDSDDVTVQFDGVNAR			0.0124877	1783.81	595.612	1783.8	595.608	3
1	351.62	351.62	73.96	sp|P18948|VIT6_CAEEL	Vitellogenin-6 OS=Caenorhabditis elegans GN=vit-6 PE=1 SV=5	0	99	FDSDDVTVQFDGVNAR			0.00296336	1783.8	892.909	1783.8	892.908	2
1	351.62	351.62	73.96	sp|P18948|VIT6_CAEEL	Vitellogenin-6 OS=Caenorhabditis elegans GN=vit-6 PE=1 SV=5	0	99	FDSDDVTVQFDGVNAR	Deamidated(Q)@9		0.0265747	1784.81	595.945	1784.79	595.936	3
1	351.62	351.62	73.96	sp|P18948|VIT6_CAEEL	Vitellogenin-6 OS=Caenorhabditis elegans GN=vit-6 PE=1 SV=5	0	99	FDSDDVTVQFDGVNAR			0.0129447	1783.81	892.914	1783.8	892.908	2
1	351.62	351.62	73.96	sp|P18948|VIT6_CAEEL	Vitellogenin-6 OS=Caenorhabditis elegans GN=vit-6 PE=1 SV=5	0	99	FDSDDVTVQFDGVNAR	Carbamidomethyl@N-term		0.00720878	1840.83	921.422	1840.82	921.419	2
1	351.62	351.62	73.96	sp|P18948|VIT6_CAEEL	Vitellogenin-6 OS=Caenorhabditis elegans GN=vit-6 PE=1 SV=5	0	99	FDSDDVTVQFDGVNAR			0.000286181	1783.8	892.908	1783.8	892.908	2
1	351.62	351.62	73.96	sp|P18948|VIT6_CAEEL	Vitellogenin-6 OS=Caenorhabditis elegans GN=vit-6 PE=1 SV=5	0	99	FDSDDVTVQFDGVNAR			0.00214319	1783.8	595.608	1783.8	595.608	3
1	351.62	351.62	73.96	sp|P18948|VIT6_CAEEL	Vitellogenin-6 OS=Caenorhabditis elegans GN=vit-6 PE=1 SV=5	0	99	FEIKPEVVK			-0.00282639	1087.63	544.82	1087.63	544.821	2
1	351.62	351.62	73.96	sp|P18948|VIT6_CAEEL	Vitellogenin-6 OS=Caenorhabditis elegans GN=vit-6 PE=1 SV=5	0	99	FEIKPEVVK			0.000103281	1087.63	544.821	1087.63	544.821	2
1	351.62	351.62	73.96	sp|P18948|VIT6_CAEEL	Vitellogenin-6 OS=Caenorhabditis elegans GN=vit-6 PE=1 SV=5	0	99	FEIKPEVVK	Carbamidomethyl@N-term		-0.0114326	1144.64	573.326	1144.65	573.332	2
1	351.62	351.62	73.96	sp|P18948|VIT6_CAEEL	Vitellogenin-6 OS=Caenorhabditis elegans GN=vit-6 PE=1 SV=5	0	99	FEIKPEVVK	Carbamyl@N-term		-0.00454846	1130.63	566.322	1130.63	566.324	2
1	351.62	351.62	73.96	sp|P18948|VIT6_CAEEL	Vitellogenin-6 OS=Caenorhabditis elegans GN=vit-6 PE=1 SV=5	0	99	FEIKPEVVK			-4.61829e-05	1087.63	544.821	1087.63	544.821	2
1	351.62	351.62	73.96	sp|P18948|VIT6_CAEEL	Vitellogenin-6 OS=Caenorhabditis elegans GN=vit-6 PE=1 SV=5	0	99	FEIKPEVVK			-0.000759319	1087.63	544.821	1087.63	544.821	2
1	351.62	351.62	73.96	sp|P18948|VIT6_CAEEL	Vitellogenin-6 OS=Caenorhabditis elegans GN=vit-6 PE=1 SV=5	0	99	FEIKPEVVK			0.000350481	1087.63	544.821	1087.63	544.821	2
1	351.62	351.62	73.96	sp|P18948|VIT6_CAEEL	Vitellogenin-6 OS=Caenorhabditis elegans GN=vit-6 PE=1 SV=5	0	99	FEIKPEVVK			0.000713628	1087.63	544.822	1087.63	544.821	2
1	351.62	351.62	73.96	sp|P18948|VIT6_CAEEL	Vitellogenin-6 OS=Caenorhabditis elegans GN=vit-6 PE=1 SV=5	0	99	FEIKPEVVK			-0.00148839	1087.63	544.82	1087.63	544.821	2
1	351.62	351.62	73.96	sp|P18948|VIT6_CAEEL	Vitellogenin-6 OS=Caenorhabditis elegans GN=vit-6 PE=1 SV=5	0	99	FEIKPEVVK			-0.00293208	1087.62	544.82	1087.63	544.821	2
1	351.62	351.62	73.96	sp|P18948|VIT6_CAEEL	Vitellogenin-6 OS=Caenorhabditis elegans GN=vit-6 PE=1 SV=5	0	99	FEIKPEVVK			0.000640416	1087.63	544.822	1087.63	544.821	2
1	351.62	351.62	73.96	sp|P18948|VIT6_CAEEL	Vitellogenin-6 OS=Caenorhabditis elegans GN=vit-6 PE=1 SV=5	0	99	FEIKPEVVK			-0.00118475	1087.63	544.821	1087.63	544.821	2
1	351.62	351.62	73.96	sp|P18948|VIT6_CAEEL	Vitellogenin-6 OS=Caenorhabditis elegans GN=vit-6 PE=1 SV=5	0	99	FEIKPEVVK			-0.00243619	1087.63	544.82	1087.63	544.821	2
1	351.62	351.62	73.96	sp|P18948|VIT6_CAEEL	Vitellogenin-6 OS=Caenorhabditis elegans GN=vit-6 PE=1 SV=5	0	99	FEIKPEVVK			-0.00183212	1087.63	544.82	1087.63	544.821	2
1	351.62	351.62	73.96	sp|P18948|VIT6_CAEEL	Vitellogenin-6 OS=Caenorhabditis elegans GN=vit-6 PE=1 SV=5	0	99	FEIKPEVVK			0.00249869	1087.63	544.822	1087.63	544.821	2
1	351.62	351.62	73.96	sp|P18948|VIT6_CAEEL	Vitellogenin-6 OS=Caenorhabditis elegans GN=vit-6 PE=1 SV=5	0	99	FEIKPEVVK			0.00100662	1087.63	544.822	1087.63	544.821	2
1	351.62	351.62	73.96	sp|P18948|VIT6_CAEEL	Vitellogenin-6 OS=Caenorhabditis elegans GN=vit-6 PE=1 SV=5	0	99	FEIKPEVVK			-0.00183212	1087.63	544.82	1087.63	544.821	2
1	351.62	351.62	73.96	sp|P18948|VIT6_CAEEL	Vitellogenin-6 OS=Caenorhabditis elegans GN=vit-6 PE=1 SV=5	0	99	FEIKPEVVK			-4.61829e-05	1087.63	544.821	1087.63	544.821	2
1	351.62	351.62	73.96	sp|P18948|VIT6_CAEEL	Vitellogenin-6 OS=Caenorhabditis elegans GN=vit-6 PE=1 SV=5	0	99	FEIKPEVVK			-0.000260416	1087.63	544.821	1087.63	544.821	2
1	351.62	351.62	73.96	sp|P18948|VIT6_CAEEL	Vitellogenin-6 OS=Caenorhabditis elegans GN=vit-6 PE=1 SV=5	0	99	FEIKPEVVK			0.000243084	1087.63	544.821	1087.63	544.821	2
1	351.62	351.62	73.96	sp|P18948|VIT6_CAEEL	Vitellogenin-6 OS=Caenorhabditis elegans GN=vit-6 PE=1 SV=5	0	99	FEIKPEVVK			0.000120583	1087.63	544.821	1087.63	544.821	2
1	351.62	351.62	73.96	sp|P18948|VIT6_CAEEL	Vitellogenin-6 OS=Caenorhabditis elegans GN=vit-6 PE=1 SV=5	0	99	FEIKPEVVK			0.00035547	1087.63	544.821	1087.63	544.821	2
1	351.62	351.62	73.96	sp|P18948|VIT6_CAEEL	Vitellogenin-6 OS=Caenorhabditis elegans GN=vit-6 PE=1 SV=5	0	99	FEIKPEVVK			-0.00277752	1087.63	544.82	1087.63	544.821	2
1	351.62	351.62	73.96	sp|P18948|VIT6_CAEEL	Vitellogenin-6 OS=Caenorhabditis elegans GN=vit-6 PE=1 SV=5	0	99	FEIKPEVVK			-0.00143476	1087.63	544.82	1087.63	544.821	2
1	351.62	351.62	73.96	sp|P18948|VIT6_CAEEL	Vitellogenin-6 OS=Caenorhabditis elegans GN=vit-6 PE=1 SV=5	0	99	FEIKPEVVK			-0.00183212	1087.63	544.82	1087.63	544.821	2
1	351.62	351.62	73.96	sp|P18948|VIT6_CAEEL	Vitellogenin-6 OS=Caenorhabditis elegans GN=vit-6 PE=1 SV=5	0	99	FEIKPEVVK			0.000469391	1087.63	544.821	1087.63	544.821	2
1	351.62	351.62	73.96	sp|P18948|VIT6_CAEEL	Vitellogenin-6 OS=Caenorhabditis elegans GN=vit-6 PE=1 SV=5	0	99	FEIKPEVVK			-0.00068716	1087.63	544.821	1087.63	544.821	2
1	351.62	351.62	73.96	sp|P18948|VIT6_CAEEL	Vitellogenin-6 OS=Caenorhabditis elegans GN=vit-6 PE=1 SV=5	0	99	FEWLQNEK			-0.000500599	1092.52	547.269	1092.52	547.269	2
1	351.62	351.62	73.96	sp|P18948|VIT6_CAEEL	Vitellogenin-6 OS=Caenorhabditis elegans GN=vit-6 PE=1 SV=5	0	99	FLHQAVLNTPVDTEIR			0.00182929	1851.99	618.336	1851.98	618.335	3
1	351.62	351.62	73.96	sp|P18948|VIT6_CAEEL	Vitellogenin-6 OS=Caenorhabditis elegans GN=vit-6 PE=1 SV=5	0	99	FLHQAVLNTPVDTEIR			-0.00129765	1851.98	618.335	1851.98	618.335	3
1	351.62	351.62	73.96	sp|P18948|VIT6_CAEEL	Vitellogenin-6 OS=Caenorhabditis elegans GN=vit-6 PE=1 SV=5	0	99	FLHQAVLNTPVDTEIR			-0.00305858	1851.98	926.998	1851.98	926.999	2
1	351.62	351.62	73.96	sp|P18948|VIT6_CAEEL	Vitellogenin-6 OS=Caenorhabditis elegans GN=vit-6 PE=1 SV=5	0	99	FLHQAVLNTPVDTEIR	Carbamyl@N-term		0.0249474	1895.02	632.679	1894.99	632.671	3
1	351.62	351.62	73.96	sp|P18948|VIT6_CAEEL	Vitellogenin-6 OS=Caenorhabditis elegans GN=vit-6 PE=1 SV=5	0	99	FLHQAVLNTPVDTEIR			-0.0178881	1851.97	618.329	1851.98	618.335	3
1	351.62	351.62	73.96	sp|P18948|VIT6_CAEEL	Vitellogenin-6 OS=Caenorhabditis elegans GN=vit-6 PE=1 SV=5	0	99	FLHQAVLNTPVDTEIR			0.00152124	1851.99	618.336	1851.98	618.335	3
1	351.62	351.62	73.96	sp|P18948|VIT6_CAEEL	Vitellogenin-6 OS=Caenorhabditis elegans GN=vit-6 PE=1 SV=5	0	99	FLHQAVLNTPVDTEIR			-0.00177468	1851.98	618.335	1851.98	618.335	3
1	351.62	351.62	73.96	sp|P18948|VIT6_CAEEL	Vitellogenin-6 OS=Caenorhabditis elegans GN=vit-6 PE=1 SV=5	0	99	FLHQAVLNTPVDTEIR	Deamidated(N)@8		0.0189154	1852.99	618.67	1852.97	618.663	3
1	351.62	351.62	73.96	sp|P18948|VIT6_CAEEL	Vitellogenin-6 OS=Caenorhabditis elegans GN=vit-6 PE=1 SV=5	0	99	FLHQAVLNTPVDTEIR			-0.00177468	1851.98	618.335	1851.98	618.335	3
1	351.62	351.62	73.96	sp|P18948|VIT6_CAEEL	Vitellogenin-6 OS=Caenorhabditis elegans GN=vit-6 PE=1 SV=5	0	99	FLHQAVLNTPVDTEIR			0.00188746	1851.99	618.336	1851.98	618.335	3
1	351.62	351.62	73.96	sp|P18948|VIT6_CAEEL	Vitellogenin-6 OS=Caenorhabditis elegans GN=vit-6 PE=1 SV=5	0	99	FLHQAVLNTPVDTEIR			-0.00214089	1851.98	618.335	1851.98	618.335	3
1	351.62	351.62	73.96	sp|P18948|VIT6_CAEEL	Vitellogenin-6 OS=Caenorhabditis elegans GN=vit-6 PE=1 SV=5	0	99	FLHQAVLNTPVDTEIR			0.00078178	1851.98	618.336	1851.98	618.335	3
1	351.62	351.62	73.96	sp|P18948|VIT6_CAEEL	Vitellogenin-6 OS=Caenorhabditis elegans GN=vit-6 PE=1 SV=5	0	99	FLHQAVLNTPVDTEIR	Carbamidomethyl@N-term		0.00247803	1909.01	637.343	1909.01	637.343	3
1	351.62	351.62	73.96	sp|P18948|VIT6_CAEEL	Vitellogenin-6 OS=Caenorhabditis elegans GN=vit-6 PE=1 SV=5	0	99	FLHQAVLNTPVDTEIR	Carbamidomethyl@N-term		-0.00301511	1909	637.342	1909.01	637.343	3
1	351.62	351.62	73.96	sp|P18948|VIT6_CAEEL	Vitellogenin-6 OS=Caenorhabditis elegans GN=vit-6 PE=1 SV=5	0	99	FLHQAVLNTPVDTEIR			-0.000133743	1851.98	618.335	1851.98	618.335	3
1	351.62	351.62	73.96	sp|P18948|VIT6_CAEEL	Vitellogenin-6 OS=Caenorhabditis elegans GN=vit-6 PE=1 SV=5	0	99	FLHQAVLNTPVDTEIR	Deamidated(N)@8		0.0168834	1852.99	618.669	1852.97	618.663	3
1	351.62	351.62	73.96	sp|P18948|VIT6_CAEEL	Vitellogenin-6 OS=Caenorhabditis elegans GN=vit-6 PE=1 SV=5	0	99	FLHQAVLNTPVDTEIR			0.000415571	1851.98	618.336	1851.98	618.335	3
1	351.62	351.62	73.96	sp|P18948|VIT6_CAEEL	Vitellogenin-6 OS=Caenorhabditis elegans GN=vit-6 PE=1 SV=5	0	99	FLHQAVLNTPVDTEIR	Carbamidomethyl@N-term		-0.00832514	1909	637.34	1909.01	637.343	3
1	351.62	351.62	73.96	sp|P18948|VIT6_CAEEL	Vitellogenin-6 OS=Caenorhabditis elegans GN=vit-6 PE=1 SV=5	0	99	FLHQAVLNTPVDTEIR			-0.00650664	1851.98	926.996	1851.98	926.999	2
1	351.62	351.62	73.96	sp|P18948|VIT6_CAEEL	Vitellogenin-6 OS=Caenorhabditis elegans GN=vit-6 PE=1 SV=5	0	99	FLHQAVLNTPVDTEIR			-0.00650664	1851.98	926.996	1851.98	926.999	2
1	351.62	351.62	73.96	sp|P18948|VIT6_CAEEL	Vitellogenin-6 OS=Caenorhabditis elegans GN=vit-6 PE=1 SV=5	0	99	FLHQAVLNTPVDTEIR			0.000415571	1851.98	618.336	1851.98	618.335	3
1	351.62	351.62	73.96	sp|P18948|VIT6_CAEEL	Vitellogenin-6 OS=Caenorhabditis elegans GN=vit-6 PE=1 SV=5	0	99	FLHQAVLNTPVDTEIR			0.000232466	1851.98	618.335	1851.98	618.335	3
1	351.62	351.62	73.96	sp|P18948|VIT6_CAEEL	Vitellogenin-6 OS=Caenorhabditis elegans GN=vit-6 PE=1 SV=5	0	99	FLHQAVLNTPVDTEIR			0.0026836	1851.99	618.336	1851.98	618.335	3
1	351.62	351.62	73.96	sp|P18948|VIT6_CAEEL	Vitellogenin-6 OS=Caenorhabditis elegans GN=vit-6 PE=1 SV=5	0	99	FLHQAVLNTPVDTEIR			0.00359913	1851.99	618.337	1851.98	618.335	3
1	351.62	351.62	73.96	sp|P18948|VIT6_CAEEL	Vitellogenin-6 OS=Caenorhabditis elegans GN=vit-6 PE=1 SV=5	0	99	FLHQAVLNTPVDTEIR	Carbamidomethyl@N-term		0.00229454	1909.01	637.343	1909.01	637.343	3
1	351.62	351.62	73.96	sp|P18948|VIT6_CAEEL	Vitellogenin-6 OS=Caenorhabditis elegans GN=vit-6 PE=1 SV=5	0	99	FLHQAVLNTPVDTEIR			0.00359913	1851.99	618.337	1851.98	618.335	3
1	351.62	351.62	73.96	sp|P18948|VIT6_CAEEL	Vitellogenin-6 OS=Caenorhabditis elegans GN=vit-6 PE=1 SV=5	0	99	FLHQAVLNTPVDTEIR			-0.000940017	1851.98	618.335	1851.98	618.335	3
1	351.62	351.62	73.96	sp|P18948|VIT6_CAEEL	Vitellogenin-6 OS=Caenorhabditis elegans GN=vit-6 PE=1 SV=5	0	99	FLHQAVLNTPVDTEIR			0.00272211	1851.99	618.336	1851.98	618.335	3
1	351.62	351.62	73.96	sp|P18948|VIT6_CAEEL	Vitellogenin-6 OS=Caenorhabditis elegans GN=vit-6 PE=1 SV=5	0	99	FLHQAVLNTPVDTEIR			-0.000940017	1851.98	618.335	1851.98	618.335	3
1	351.62	351.62	73.96	sp|P18948|VIT6_CAEEL	Vitellogenin-6 OS=Caenorhabditis elegans GN=vit-6 PE=1 SV=5	0	99	FLHQAVLNTPVDTEIR			-0.00112312	1851.98	618.335	1851.98	618.335	3
1	351.62	351.62	73.96	sp|P18948|VIT6_CAEEL	Vitellogenin-6 OS=Caenorhabditis elegans GN=vit-6 PE=1 SV=5	0	99	FLHQAVLNTPVDTEIR	Deamidated(N)@8		0.00809406	1852.98	927.495	1852.97	927.491	2
1	351.62	351.62	73.96	sp|P18948|VIT6_CAEEL	Vitellogenin-6 OS=Caenorhabditis elegans GN=vit-6 PE=1 SV=5	0	99	FLHQAVLNTPVDTEIR			-0.00203865	1851.98	618.335	1851.98	618.335	3
1	351.62	351.62	73.96	sp|P18948|VIT6_CAEEL	Vitellogenin-6 OS=Caenorhabditis elegans GN=vit-6 PE=1 SV=5	0	99	FLHQAVLNTPVDTEIR			-0.00148934	1851.98	618.335	1851.98	618.335	3
1	351.62	351.62	73.96	sp|P18948|VIT6_CAEEL	Vitellogenin-6 OS=Caenorhabditis elegans GN=vit-6 PE=1 SV=5	0	99	FLHQAVLNTPVDTEIR			-0.00384003	1851.98	618.334	1851.98	618.335	3
1	351.62	351.62	73.96	sp|P18948|VIT6_CAEEL	Vitellogenin-6 OS=Caenorhabditis elegans GN=vit-6 PE=1 SV=5	0	99	FLHQAVLNTPVDTEIR			-0.00384003	1851.98	618.334	1851.98	618.335	3
1	351.62	351.62	73.96	sp|P18948|VIT6_CAEEL	Vitellogenin-6 OS=Caenorhabditis elegans GN=vit-6 PE=1 SV=5	0	99	FLHQAVLNTPVDTEIR	Carbamidomethyl@N-term		-0.00060267	1909.01	637.342	1909.01	637.343	3
1	351.62	351.62	73.96	sp|P18948|VIT6_CAEEL	Vitellogenin-6 OS=Caenorhabditis elegans GN=vit-6 PE=1 SV=5	0	99	FLHQAVLNTPVDTEIR			-0.0025583	1851.98	618.335	1851.98	618.335	3
1	351.62	351.62	73.96	sp|P18948|VIT6_CAEEL	Vitellogenin-6 OS=Caenorhabditis elegans GN=vit-6 PE=1 SV=5	0	99	FLHQAVLNTPVDTEIR			0.00165311	1851.99	618.336	1851.98	618.335	3
1	351.62	351.62	73.96	sp|P18948|VIT6_CAEEL	Vitellogenin-6 OS=Caenorhabditis elegans GN=vit-6 PE=1 SV=5	0	99	FLHQAVLNTPVDTEIR			0.00165311	1851.99	618.336	1851.98	618.335	3
1	351.62	351.62	73.96	sp|P18948|VIT6_CAEEL	Vitellogenin-6 OS=Caenorhabditis elegans GN=vit-6 PE=1 SV=5	0	99	FLHQAVLNTPVDTEIR			0.0240545	1852.01	927.011	1851.98	926.999	2
1	351.62	351.62	73.96	sp|P18948|VIT6_CAEEL	Vitellogenin-6 OS=Caenorhabditis elegans GN=vit-6 PE=1 SV=5	0	99	FLHQAVLNTPVDTEIR			0.004949	1851.99	618.337	1851.98	618.335	3
1	351.62	351.62	73.96	sp|P18948|VIT6_CAEEL	Vitellogenin-6 OS=Caenorhabditis elegans GN=vit-6 PE=1 SV=5	0	99	FLHQAVLNTPVDTEIR			-0.001316	1851.98	618.335	1851.98	618.335	3
1	351.62	351.62	73.96	sp|P18948|VIT6_CAEEL	Vitellogenin-6 OS=Caenorhabditis elegans GN=vit-6 PE=1 SV=5	0	99	FLHQAVLNTPVDTEIR	Carbamidomethyl@N-term		-0.0130957	1908.99	637.338	1909.01	637.343	3
1	351.62	351.62	73.96	sp|P18948|VIT6_CAEEL	Vitellogenin-6 OS=Caenorhabditis elegans GN=vit-6 PE=1 SV=5	0	99	FLHQAVLNTPVDTEIR			0.00344471	1851.99	618.337	1851.98	618.335	3
1	351.62	351.62	73.96	sp|P18948|VIT6_CAEEL	Vitellogenin-6 OS=Caenorhabditis elegans GN=vit-6 PE=1 SV=5	0	99	FLHQAVLNTPVDTEIR	Carbamidomethyl@N-term		0.00173577	1909.01	637.343	1909.01	637.343	3
1	351.62	351.62	73.96	sp|P18948|VIT6_CAEEL	Vitellogenin-6 OS=Caenorhabditis elegans GN=vit-6 PE=1 SV=5	0	99	FLHQAVLNTPVDTEIR			0.0028954	1851.99	618.336	1851.98	618.335	3
1	351.62	351.62	73.96	sp|P18948|VIT6_CAEEL	Vitellogenin-6 OS=Caenorhabditis elegans GN=vit-6 PE=1 SV=5	0	99	FLHQAVLNTPVDTEIR	Carbamidomethyl@N-term		0.0110741	1909.02	637.346	1909.01	637.343	3
1	351.62	351.62	73.96	sp|P18948|VIT6_CAEEL	Vitellogenin-6 OS=Caenorhabditis elegans GN=vit-6 PE=1 SV=5	0	99	FLHQAVLNTPVDTEIR			-0.00021737	1851.98	618.335	1851.98	618.335	3
1	351.62	351.62	73.96	sp|P18948|VIT6_CAEEL	Vitellogenin-6 OS=Caenorhabditis elegans GN=vit-6 PE=1 SV=5	0	99	FLHQAVLNTPVDTEIR			0.00381092	1851.99	618.337	1851.98	618.335	3
1	351.62	351.62	73.96	sp|P18948|VIT6_CAEEL	Vitellogenin-6 OS=Caenorhabditis elegans GN=vit-6 PE=1 SV=5	0	99	FLHQAVLNTPVDTEIR			-0.00347738	1851.98	926.998	1851.98	926.999	2
1	351.62	351.62	73.96	sp|P18948|VIT6_CAEEL	Vitellogenin-6 OS=Caenorhabditis elegans GN=vit-6 PE=1 SV=5	0	99	FLHQAVLNTPVDTEIR			0.00162061	1851.99	618.336	1851.98	618.335	3
1	351.62	351.62	73.96	sp|P18948|VIT6_CAEEL	Vitellogenin-6 OS=Caenorhabditis elegans GN=vit-6 PE=1 SV=5	0	99	FLHQAVLNTPVDTEIR	Carbamidomethyl@N-term		-0.0111468	1908.99	955.505	1909.01	955.51	2
1	351.62	351.62	73.96	sp|P18948|VIT6_CAEEL	Vitellogenin-6 OS=Caenorhabditis elegans GN=vit-6 PE=1 SV=5	0	99	FLHQAVLNTPVDTEIR			0.00150103	1851.99	618.336	1851.98	618.335	3
1	351.62	351.62	73.96	sp|P18948|VIT6_CAEEL	Vitellogenin-6 OS=Caenorhabditis elegans GN=vit-6 PE=1 SV=5	0	99	FLHQAVLNTPVDTEIR	Carbamyl@N-term		-0.0165682	1894.97	948.494	1894.99	948.502	2
1	351.62	351.62	73.96	sp|P18948|VIT6_CAEEL	Vitellogenin-6 OS=Caenorhabditis elegans GN=vit-6 PE=1 SV=5	0	99	FLHQAVLNTPVDTEIR			-0.00376448	1851.98	926.998	1851.98	926.999	2
1	351.62	351.62	73.96	sp|P18948|VIT6_CAEEL	Vitellogenin-6 OS=Caenorhabditis elegans GN=vit-6 PE=1 SV=5	0	99	FLHQAVLNTPVDTEIR			0.00250093	1851.99	618.336	1851.98	618.335	3
1	351.62	351.62	73.96	sp|P18948|VIT6_CAEEL	Vitellogenin-6 OS=Caenorhabditis elegans GN=vit-6 PE=1 SV=5	0	99	FLHQAVLNTPVDTEIR			0.00250093	1851.99	618.336	1851.98	618.335	3
1	351.62	351.62	73.96	sp|P18948|VIT6_CAEEL	Vitellogenin-6 OS=Caenorhabditis elegans GN=vit-6 PE=1 SV=5	0	99	FLHQAVLNTPVDTEIR	Carbamidomethyl@N-term		0.000613884	1909.01	637.343	1909.01	637.343	3
1	351.62	351.62	73.96	sp|P18948|VIT6_CAEEL	Vitellogenin-6 OS=Caenorhabditis elegans GN=vit-6 PE=1 SV=5	0	99	FLHQAVLNTPVDTEIR	Carbamidomethyl@N-term		0.00684901	1909.01	955.514	1909.01	955.51	2
1	351.62	351.62	73.96	sp|P18948|VIT6_CAEEL	Vitellogenin-6 OS=Caenorhabditis elegans GN=vit-6 PE=1 SV=5	0	99	FLHQAVLNTPVDTEIR			0.0012344	1851.99	618.336	1851.98	618.335	3
1	351.62	351.62	73.96	sp|P18948|VIT6_CAEEL	Vitellogenin-6 OS=Caenorhabditis elegans GN=vit-6 PE=1 SV=5	0	99	FLHQAVLNTPVDTEIR			-0.000653533	1851.98	926.999	1851.98	926.999	2
1	351.62	351.62	73.96	sp|P18948|VIT6_CAEEL	Vitellogenin-6 OS=Caenorhabditis elegans GN=vit-6 PE=1 SV=5	0	99	FLHQAVLNTPVDTEIR			0.00305546	1851.99	618.336	1851.98	618.335	3
1	351.62	351.62	73.96	sp|P18948|VIT6_CAEEL	Vitellogenin-6 OS=Caenorhabditis elegans GN=vit-6 PE=1 SV=5	0	99	FLHQAVLNTPVDTEIR	Carbamidomethyl@N-term		-0.010666	1909	955.505	1909.01	955.51	2
1	351.62	351.62	73.96	sp|P18948|VIT6_CAEEL	Vitellogenin-6 OS=Caenorhabditis elegans GN=vit-6 PE=1 SV=5	0	99	FLHQAVLNTPVDTEIR			0.00378223	1851.99	618.337	1851.98	618.335	3
1	351.62	351.62	73.96	sp|P18948|VIT6_CAEEL	Vitellogenin-6 OS=Caenorhabditis elegans GN=vit-6 PE=1 SV=5	0	99	FLHQAVLNTPVDTEIR			0.00359913	1851.99	618.337	1851.98	618.335	3
1	351.62	351.62	73.96	sp|P18948|VIT6_CAEEL	Vitellogenin-6 OS=Caenorhabditis elegans GN=vit-6 PE=1 SV=5	0	99	FLHQAVLNTPVDTEIR			0.00414844	1851.99	618.337	1851.98	618.335	3
1	351.62	351.62	73.96	sp|P18948|VIT6_CAEEL	Vitellogenin-6 OS=Caenorhabditis elegans GN=vit-6 PE=1 SV=5	0	99	FLHQAVLNTPVDTEIR			3.0031	1854.99	619.336	1851.98	618.335	3
1	351.62	351.62	73.96	sp|P18948|VIT6_CAEEL	Vitellogenin-6 OS=Caenorhabditis elegans GN=vit-6 PE=1 SV=5	0	99	FLHQAVLNTPVDTEIR	Carbamidomethyl@N-term		-0.010669	1909	637.339	1909.01	637.343	3
1	351.62	351.62	73.96	sp|P18948|VIT6_CAEEL	Vitellogenin-6 OS=Caenorhabditis elegans GN=vit-6 PE=1 SV=5	0	99	FLHQAVLNTPVDTEIR	Deamidated(N)@8		0.014094	1852.98	618.668	1852.97	618.663	3
1	351.62	351.62	73.96	sp|P18948|VIT6_CAEEL	Vitellogenin-6 OS=Caenorhabditis elegans GN=vit-6 PE=1 SV=5	0	99	FLHQAVLNTPVDTEIR			-0.00222191	1851.98	926.998	1851.98	926.999	2
1	351.62	351.62	73.96	sp|P18948|VIT6_CAEEL	Vitellogenin-6 OS=Caenorhabditis elegans GN=vit-6 PE=1 SV=5	0	99	FLHQAVLNTPVDTEIR	Carbamidomethyl@N-term		-0.00513749	1909	637.341	1909.01	637.343	3
1	351.62	351.62	73.96	sp|P18948|VIT6_CAEEL	Vitellogenin-6 OS=Caenorhabditis elegans GN=vit-6 PE=1 SV=5	0	99	FLHQAVLNTPVDTEIR	Carbamyl@N-term; Deamidated(N)@8		0.00194441	1895.98	632.999	1895.97	632.999	3
1	351.62	351.62	73.96	sp|P18948|VIT6_CAEEL	Vitellogenin-6 OS=Caenorhabditis elegans GN=vit-6 PE=1 SV=5	0	99	FLHQAVLNTPVDTEIR			0.0038106	1851.99	618.337	1851.98	618.335	3
1	351.62	351.62	73.96	sp|P18948|VIT6_CAEEL	Vitellogenin-6 OS=Caenorhabditis elegans GN=vit-6 PE=1 SV=5	0	99	FLHQAVLNTPVDTEIR			0.0038106	1851.99	618.337	1851.98	618.335	3
1	351.62	351.62	73.96	sp|P18948|VIT6_CAEEL	Vitellogenin-6 OS=Caenorhabditis elegans GN=vit-6 PE=1 SV=5	0	99	FLHQAVLNTPVDTEIR			-0.00465066	1851.98	926.997	1851.98	926.999	2
1	351.62	351.62	73.96	sp|P18948|VIT6_CAEEL	Vitellogenin-6 OS=Caenorhabditis elegans GN=vit-6 PE=1 SV=5	0	99	FLHQAVLNTPVDTEIR			0.0038106	1851.99	618.337	1851.98	618.335	3
1	351.62	351.62	73.96	sp|P18948|VIT6_CAEEL	Vitellogenin-6 OS=Caenorhabditis elegans GN=vit-6 PE=1 SV=5	0	99	FLHQAVLNTPVDTEIR			-3.45914e-05	1851.98	618.335	1851.98	618.335	3
1	351.62	351.62	73.96	sp|P18948|VIT6_CAEEL	Vitellogenin-6 OS=Caenorhabditis elegans GN=vit-6 PE=1 SV=5	0	99	FLHQAVLNTPVDTEIR			-0.0023752	1851.98	618.335	1851.98	618.335	3
1	351.62	351.62	73.96	sp|P18948|VIT6_CAEEL	Vitellogenin-6 OS=Caenorhabditis elegans GN=vit-6 PE=1 SV=5	0	99	FLHQAVLNTPVDTEIR	Carbamyl@N-term		-0.0165682	1894.97	948.494	1894.99	948.502	2
1	351.62	351.62	73.96	sp|P18948|VIT6_CAEEL	Vitellogenin-6 OS=Caenorhabditis elegans GN=vit-6 PE=1 SV=5	0	99	FLHQAVLNTPVDTEIR	Deamidated(N)@8		0.0359551	1853	927.509	1852.97	927.491	2
1	351.62	351.62	73.96	sp|P18948|VIT6_CAEEL	Vitellogenin-6 OS=Caenorhabditis elegans GN=vit-6 PE=1 SV=5	0	99	FLHQAVLNTPVDTEIR			0.00340592	1851.99	927.001	1851.98	926.999	2
1	351.62	351.62	73.96	sp|P18948|VIT6_CAEEL	Vitellogenin-6 OS=Caenorhabditis elegans GN=vit-6 PE=1 SV=5	0	99	FLHQAVLNTPVDTEIR			-0.000442647	1851.98	926.999	1851.98	926.999	2
1	351.62	351.62	73.96	sp|P18948|VIT6_CAEEL	Vitellogenin-6 OS=Caenorhabditis elegans GN=vit-6 PE=1 SV=5	0	99	FLHQAVLNTPVDTEIR	Carbamidomethyl@N-term		-0.0118182	1908.99	637.339	1909.01	637.343	3
1	351.62	351.62	73.96	sp|P18948|VIT6_CAEEL	Vitellogenin-6 OS=Caenorhabditis elegans GN=vit-6 PE=1 SV=5	0	99	FLHQAVLNTPVDTEIR			0.00162061	1851.99	618.336	1851.98	618.335	3
1	351.62	351.62	73.96	sp|P18948|VIT6_CAEEL	Vitellogenin-6 OS=Caenorhabditis elegans GN=vit-6 PE=1 SV=5	0	99	FLHQAVLNTPVDTEIR			0.00043085	1851.98	618.336	1851.98	618.335	3
1	351.62	351.62	73.96	sp|P18948|VIT6_CAEEL	Vitellogenin-6 OS=Caenorhabditis elegans GN=vit-6 PE=1 SV=5	0	99	FLHQAVLNTPVDTEIR			-0.00165882	1851.98	926.999	1851.98	926.999	2
1	351.62	351.62	73.96	sp|P18948|VIT6_CAEEL	Vitellogenin-6 OS=Caenorhabditis elegans GN=vit-6 PE=1 SV=5	0	99	FLHQAVLNTPVDTEIR			-0.000175869	1851.98	618.335	1851.98	618.335	3
1	351.62	351.62	73.96	sp|P18948|VIT6_CAEEL	Vitellogenin-6 OS=Caenorhabditis elegans GN=vit-6 PE=1 SV=5	0	99	FLHQAVLNTPVDTEIR	Carbamyl@N-term		-0.00479684	1894.99	948.5	1894.99	948.502	2
1	351.62	351.62	73.96	sp|P18948|VIT6_CAEEL	Vitellogenin-6 OS=Caenorhabditis elegans GN=vit-6 PE=1 SV=5	0	99	FLHQAVLNTPVDTEIR	Deamidated(Q)@4		0.0153331	1852.98	618.668	1852.97	618.663	3
1	351.62	351.62	73.96	sp|P18948|VIT6_CAEEL	Vitellogenin-6 OS=Caenorhabditis elegans GN=vit-6 PE=1 SV=5	0	99	FLHQAVLNTPVDTEIR	Carbamidomethyl@N-term		0.00615854	1909.01	637.345	1909.01	637.343	3
1	351.62	351.62	73.96	sp|P18948|VIT6_CAEEL	Vitellogenin-6 OS=Caenorhabditis elegans GN=vit-6 PE=1 SV=5	0	99	FLHQAVLNTPVDTEIR	Carbamyl@N-term		-0.000397474	1894.99	948.502	1894.99	948.502	2
1	351.62	351.62	73.96	sp|P18948|VIT6_CAEEL	Vitellogenin-6 OS=Caenorhabditis elegans GN=vit-6 PE=1 SV=5	0	99	FLHQAVLNTPVDTEIR			0.00123652	1851.99	927	1851.98	926.999	2
1	351.62	351.62	73.96	sp|P18948|VIT6_CAEEL	Vitellogenin-6 OS=Caenorhabditis elegans GN=vit-6 PE=1 SV=5	0	99	FLHQAVLNTPVDTEIR			0.00043085	1851.98	618.336	1851.98	618.335	3
1	351.62	351.62	73.96	sp|P18948|VIT6_CAEEL	Vitellogenin-6 OS=Caenorhabditis elegans GN=vit-6 PE=1 SV=5	0	99	FLHQAVLNTPVDTEIR	Carbamidomethyl@N-term		0.00321007	1909.01	637.344	1909.01	637.343	3
1	351.62	351.62	73.96	sp|P18948|VIT6_CAEEL	Vitellogenin-6 OS=Caenorhabditis elegans GN=vit-6 PE=1 SV=5	0	99	FLHQAVLNTPVDTEIR	Carbamyl@N-term		-0.0130968	1894.98	948.496	1894.99	948.502	2
1	351.62	351.62	73.96	sp|P18948|VIT6_CAEEL	Vitellogenin-6 OS=Caenorhabditis elegans GN=vit-6 PE=1 SV=5	0	99	FLHQAVLNTPVDTEIR	Carbamidomethyl@N-term		-0.00060267	1909.01	637.342	1909.01	637.343	3
1	351.62	351.62	73.96	sp|P18948|VIT6_CAEEL	Vitellogenin-6 OS=Caenorhabditis elegans GN=vit-6 PE=1 SV=5	0	99	GLEQIVVR	Carbamyl@N-term		-0.0013796	955.544	478.779	955.545	478.78	2
1	351.62	351.62	73.96	sp|P18948|VIT6_CAEEL	Vitellogenin-6 OS=Caenorhabditis elegans GN=vit-6 PE=1 SV=5	0	99	GLEQIVVR	Carbamidomethyl@N-term		-0.00289875	969.558	485.786	969.561	485.788	2
1	351.62	351.62	73.96	sp|P18948|VIT6_CAEEL	Vitellogenin-6 OS=Caenorhabditis elegans GN=vit-6 PE=1 SV=5	0	99	GLEQIVVR	Carbamyl@N-term		0.00211259	955.547	478.781	955.545	478.78	2
[truncated: 66,060 more rows]
