# Supplementary material for: Iron promotes protein insolubility and aging in C. elegans
Source: Aging (Albany NY). 2014 Sep 25;6(11):975–88. doi: 10.18632/aging.100689 (PMC4276790; doi:10.18632/aging.100689)
Supplement: Supplementary file 4 [file aging-06-975-s004.xlsx]

## Sheet: Protein Quantification
Table S3: Quantification for Iron Insolubelome Experiments Biological Replicates B2 and B3			Biol Replicate B2	Biol Replicate B3	SWATH BioRepl B2					BioRepl B2	B2	BioRepl B2	BioRepl B2	BioRepl B2		BioRepl B3	BioRepl B3	BioRepl B3	BioRepl B3	BioRepl B3		BioRepl B3		BioRepl B2				SWATH BioRepl B2	SWATH	SWATH BioRepl B2	SWATH BioRepl B2	SWATH BioRepl B2	SWATH BioRepl B2
MS1 Filtering Quantification and SWATH MS2 confirmation
			MS1 Filtering	MS1 Filtering	SWATH					MS1 Filtering		MS1 Filtering	MS1 Filtering			MS1 Filtering		MS1 Filtering	MS1 Filtering									SWATH	SWATH BioRepl B2	SWATH	SWATH	SWATH	SWATH
Protein Name	Protein Description		Protein Mean Ratio	Protein Mean Ratio	Protein Mean Ratio	Gene Name	Tissue	Cellular Location	Cellular Location	Protein Mean Ratio	Protein SD	CV for protein ratio	# of Peptide Ratios	ind. Peptide Ratios		Protein Mean Ratio	Protein SD	CV for protein ratio	# of Peptide Ratios	ind. Peptide Ratios		B3 Peptides		B2 Peptides		Protein Accession	Protein Description	Protein Mean Ratio	Protein Mean SD	Protein Mean CV in %	Individual Peptide Ratios	Peptides	# of Peptide Ratios
			Fe/control	Fe/control	Fe/control		from BioMart / WormBase	from BioMart / WormBase	from Swissprot	Fe/control		in %	used for calculation	from MS1 Filtering		Fe/control		in %	used for calculation	from MS1 Filtering		from MS1 Filtering		used for MS1 Filtering				Fe/control					used for calculation
sp|Q18787|PRS7_CAEEL	26S protease regulatory subunit 7 OS=Caenorhabditis elegans GN=rpt-1 PE=1 SV=1		4.8	10.7833	8.5	rpt-1		cytoplasm	Cytoplasm (Potential). Nucleus (Potential).	4.8	0	N/A	1	4.8		10.7833	0.461078	19.3893	6.8, 17.1	2		FVVDLADSVAPTDIEEGMR, FVVDLADSVAPTDIEEGMR	.	FDDGQGGDNEVQR		sp|Q18787|PRS7_CAEEL	26S protease regulatory subunit 7 OS=Caenorhabditis elegans GN=rpt-1 PE=1 SV=1	8.5	0.408712	43.96	[21.8, 3.3]	[YGQGPYAEQLK, FDDGQGGDNEVQR]	2
sp|P36573|LEC1_CAEEL	32 kDa beta-galactoside-binding lectin OS=Caenorhabditis elegans GN=lec-1 PE=1 SV=1		8.3	4.12462	23.4	lec-1		collagen and cuticulin-based cuticle extracellular matrix		8.3	0.8	36.2	4	29.4, 8.1, 4.6, 4.4		4.12462	0.429383	30.3028	2.5, 5.7, 5.4, 4.8, 2.9, 7.9, 2.4	7		FEPGQTLIVK, TADFSGNDVPLHVSVR, TADFSGNDVPLHVSVR, IVLNSFSNGEWGK, YYPVPYESGLANGLPVGK, SLLVFGTVEK, NSLAANEWGNEER	.	FEPGQTLIVK, YYPVPYESGLANGLPVGK, NSLAANEWGNEER, GSTIDESQR		sp|P36573|LEC1_CAEEL	32 kDa beta-galactoside-binding lectin OS=Caenorhabditis elegans GN=lec-1 PE=1 SV=1	23.4	0.44267	32.32	[57.6, 4.5, 22.0, 52.3]	[FEPGQTLIVK, GSTIDESQR, YYPVPYESGLANGLPVGK, NSLAANEWGNEER]	4
sp|P51404|RS13_CAEEL	40S ribosomal protein S13 OS=Caenorhabditis elegans GN=rps-13 PE=3 SV=2		22.3	3.90473	18.9	rps-13		intracellular, ribosome		22.3	1.1	35.1	2	66.3, 7.5		3.90473	0.706941	51.8974	1.5, 4.9, 8.1	3		MTAEEVQDQIVK, MTAEEVQDQIVK, GMAPELPEDLYHLVK	.	MTAEEVQDQIVK, MTAEEVQDQIVK		sp|P51404|RS13_CAEEL	40S ribosomal protein S13 OS=Caenorhabditis elegans GN=rps-13 PE=3 SV=2	18.9	0.434469	34.06	[51.3, 6.9]	[MTAEEVQDQIVK, MTAEEVQDQIVK]	2
sp|Q22054|RS16_CAEEL	40S ribosomal protein S16 OS=Caenorhabditis elegans GN=rps-16 PE=1 SV=3		16.4	4.04969	60.4	rps-16		intracellular, ribosome		16.4	0	N/A	1	16.4		4.04969	0.705493	50.4414	8.2, 2	2		IKLQEPLLLVGK, LQEPLLLVGK	.	LQEPLLLVGK		sp|Q22054|RS16_CAEEL	40S ribosomal protein S16 OS=Caenorhabditis elegans GN=rps-16 PE=1 SV=3	60.4	0	N/A	[60.4]	[LQEPLLLVGK]	1
sp|Q19877|RS23_CAEEL	40S ribosomal protein S23 OS=Caenorhabditis elegans GN=rps-23 PE=3 SV=1		41.9	9.42974	24.2	rps-23	pharynx	intracellular, ribosome, small ribosomal subunit		41.9	0.5	13.9	2	70.6, 24.9		9.42974	0.189745	8.45615	11.4, 7.8	2		ITAFVPNDGCLNFVEENDEVLVSGFGR, VANTSLIALFK	.	VANTSLIALFK, SNPFGGASHAK		sp|Q19877|RS23_CAEEL	40S ribosomal protein S23 OS=Caenorhabditis elegans GN=rps-23 PE=3 SV=1	24.2	0.215685	15.58	[14.8, 39.8]	[SNPFGGASHAK, VANTSLIALFK]	2
sp|Q23312|RS7_CAEEL	40S ribosomal protein S7 OS=Caenorhabditis elegans GN=rps-7 PE=3 SV=1		9.5	3.03974	13.2	rps-7		intracellular, membrane, ribosome		9.5	0	N/A	1	9.5		3.03974	0.0821515	7.38925	2.8, 3.3	2		IGVFASVYR, DVTFEFPDPIF	.	DVTFEFPDPIF		sp|Q23312|RS7_CAEEL	40S ribosomal protein S7 OS=Caenorhabditis elegans GN=rps-7 PE=3 SV=1	13.2	0	N/A	[13.2]	[DVTFEFPDPIF]	1
sp|P48156|RS8_CAEEL	40S ribosomal protein S8 OS=Caenorhabditis elegans GN=rps-8 PE=3 SV=1		29.2	3.20561	29.6	rps-8		intracellular, ribosome		29.2	0.2	6.7	4	34.8, 33.1, 31.8, 19.8		3.20561	0.426871	36.6443	2.4, 4.1, 5, 4.3, 1.6	5		LDSGNFSWASEQTTR, GAIISVDAAPFR, TAAVDALLIEQFNTGR, TAAVDALLIEQFNTGR, ISSSPGQVGQANGYILEGK	.	ISSSPGQVGQANGYILEGK, LSEEDNAILNK, IVDTMYNATNNELVR, LDSGNFSWASEQTTR		sp|P48156|RS8_CAEEL	40S ribosomal protein S8 OS=Caenorhabditis elegans GN=rps-8 PE=3 SV=1	29.6	0.281586	19.15	[28.8, 78.6, 12.7, 26.6]	[LDSGNFSWASEQTTR, IVDTMYNATNNELVR, LSEEDNAILNK, ISSSPGQVGQANGYILEGK]	4
sp|P46769|RSSA_CAEEL	40S ribosomal protein SA OS=Caenorhabditis elegans GN=rps-0 PE=1 SV=3		28.3	4.31911	38.8	rps-0	pharynx	intracellular, ribosome, small ribosomal subunit	Cytoplasm.	28.3	0.9	26.2	4	78.9, 57.2, 13.2, 10.7		4.31911	1.56379	106.885	30.5, 22.4, 0.5, 2.2, 2	5		AIAAVENPADVVVVSARPYAQR, FAAHTGATAIFGR, FSPGCLTNQIQK, LLVISDPR, IDHQAVTEASYVGVPVISFVNTESPLK	.	FSPGCLTNQIQK, LLVISDPR, IDHQAVTEASYVGVPVISFVNTESPLK, LIDIGVPCNNK		sp|P46769|RSSA_CAEEL	40S ribosomal protein SA OS=Caenorhabditis elegans GN=rps-0 PE=1 SV=3	38.8	0.115897	7.3	[56.2, 34.2, 30.4]	[FSPGCLTNQIQK, LLVISDPR, IDHQAVTEASYVGVPVISFVNTESPLK]	3
sp|P91913|RLA1_CAEEL	60S acidic ribosomal protein P1 OS=Caenorhabditis elegans GN=rla-1 PE=3 SV=2		12.3	4.10061	10.7	rla-1	weakly nuclear	intracellular, ribosome		12.3	0.8	32.7	3	36.7, 9.9, 5.1		4.10061	0.322273	22.8379	5.1, 5.2, 2.6	3		AANVEFEPYWPGLFAK, AANVEFEPYWPGLFAK, NLITSVSSGAGSGPAPAAAAAAPAAGGAAPAAETK	.	NLITSVSSGAGSGPAPAAAAAAPAAGGAAPAAETK, ALEGVDVK, AANVEFEPYWPGLFAK		sp|P91913|RLA1_CAEEL	60S acidic ribosomal protein P1 OS=Caenorhabditis elegans GN=rla-1 PE=3 SV=2	10.7	0.177745	17.24	[19.0, 7.4, 8.8]	[AANVEFEPYWPGLFAK, ALEGVDVK, NLITSVSSGAGSGPAPAAAAAAPAAGGAAPAAETK]	3
sp|O01504|RLA2_CAEEL	60S acidic ribosomal protein P2 OS=Caenorhabditis elegans GN=rpa-2 PE=3 SV=2		5.7	3.84057	7.1	rpa-2	pharyngeal neuron			5.7	0	N/A	1	5.7		3.84057	0.429331	31.9058	5.9, 2.5	2		VLEAGGLDCDMENANSVVDALK, LSSVPSGGSAPAAAAPSGGAAPK	.	LSSVPSGGSAPAAAAPSGGAAPK		sp|O01504|RLA2_CAEEL	60S acidic ribosomal protein P2 OS=Caenorhabditis elegans GN=rpa-2 PE=3 SV=2	7.1	0	N/A	[7.1]	[LSSVPSGGSAPAAAAPSGGAAPK]	1
sp|O44480|RL18A_CAEEL	60S ribosomal protein L18a OS=Caenorhabditis elegans GN=rpl-20 PE=3 SV=2		41.5	4.09236	23.2	rpl-20		ribosome, large subunit		41.5	0.5	13	3	69.3, 47.7, 21.6		4.09236	0.830021	58.9034	8.4, 6.3, 5.3, 1	4		ALGETLNEYVVVGR, ALGETLNEYVVVGR, KIPTEKEPVTPIWK, DTTVAGAVTQCYR	.	NLSVFTTAR, ANGEILSIK, DTTVAGAVTQCYR		sp|O44480|RL18A_CAEEL	60S ribosomal protein L18a OS=Caenorhabditis elegans GN=rpl-20 PE=3 SV=2	23.2	0.0972133	7.12	[24.6, 17.2, 29.4]	[ANGEILSIK, DTTVAGAVTQCYR, NLSVFTTAR]	3
sp|O02639|RL19_CAEEL	60S ribosomal protein L19 OS=Caenorhabditis elegans GN=rpl-19 PE=3 SV=1		51.5	2.73944	37.1	rpl-19	neuron	intracellular, ribosome, large subunit		51.5	0	N/A	1	51.5		2.73944	0.38238	37.9438	2.3, 2.2, 2.1, 5.3	4		VWLDPNEVSEISGANSR, VWLDPNEVSEISGANSR, LVNDGLIIR, NLIEYIFK	.	LVNDGLIIR		sp|O02639|RL19_CAEEL	60S ribosomal protein L19 OS=Caenorhabditis elegans GN=rpl-19 PE=3 SV=1	37.1	0	N/A	[37.1]	[LVNDGLIIR]	1
sp|P47991|RL6_CAEEL	60S ribosomal protein L6 OS=Caenorhabditis elegans GN=rpl-6 PE=1 SV=1		6.7	3.06751	25	rpl-6		intracellular, ribosome, large subunit		6.7	0	N/A	1	6.7		3.06751	0.461131	41.1406	4.4, 4.1, 1.6	3		NFDLSPGVLR, IGQAFVIATSLK, TVDAPILAAIK	.	TEYTVSEQR		sp|P47991|RL6_CAEEL	60S ribosomal protein L6 OS=Caenorhabditis elegans GN=rpl-6 PE=1 SV=1	25	0.542109	38.78	[7.2, 87.1]	[TEYTVSEQR, TVDAPILAAIK]	2
tr|G5EEA8|G5EEA8_CAEEL	Annexin OS=Caenorhabditis elegans GN=nex-1 PE=2 SV=1		23.7	4.39837	40.3	nex-1	pharynx	intracellular membrane-bounded organelle		23.7	0.3	9.1	4	37.2, 24.6, 19.8, 17.5		4.39837	0.515227	34.7836	2.2, 10.8, 4.4, 4.5, 2.7, 5.7	6		EFNAPMFAEK, YGKDIIQALDKK, AIFALMETPLDYDVK, SIEKEFSGDLQK, SEVDLELIK, DALLSIINGNHATAH	.	EFNAPMFAEK, SEVDLELIK, DLLVSLVTGSK, DGSHDTNDAQAKDDAVR		tr|G5EEA8|G5EEA8_CAEEL	Annexin OS=Caenorhabditis elegans GN=nex-1 PE=2 SV=1	40.3	0.0803844	5.01	[46.9, 31.0, 44.9]	[EFNAPMFAEK, DLLVSLVTGSK, SEVDLELIK]	3
tr|Q27473|Q27473_CAEEL	Annexin OS=Caenorhabditis elegans GN=nex-3 PE=3 SV=1		10.6	5.0901	32.1	nex-3	lower level of expression than nex-1			10.6	0.2	7.4	3	13.2, 10.6, 8.6		5.0901	0.838777	51.5442	4, 15.7, 2.1	3		YGKDLEDEIKK, NLIEILTTR, LIDKELSGDFK	.	NLIEILTTR, VIEEVER, DGLTMLVK		tr|Q27473|Q27473_CAEEL	Annexin OS=Caenorhabditis elegans GN=nex-3 PE=3 SV=1	32.1	0.182308	12.1	[53.8, 19.2, 32.0]	[NLIEILTTR, VIEEVER, DGLTMLVK]	3
sp|P46561|ATPB_CAEEL	ATP synthase subunit beta, mitochondrial OS=Caenorhabditis elegans GN=atp-2 PE=1 SV=2		33.9	2.33415	88.8	atp-2	pharynx	Cilium, Mitochondrion	Cell projection, cilium. Mitochondrion.	33.9	0.6	17.7	4	66.4, 57.6, 22.9, 15.0		2.33415	0.523009	61.7013	1.4, 2, 2.2, 2.4, 1.3, 7.6, 1.6, 2.2, 4	9		CIAMDGTEGLVR, IMNVIGEPIDER, VVDLLAPYAK, IGLFGGAGVGK, VSLVYGQMNEPPGAR, FTQAGSEVSALLGR, IPSAVGYQPTLATDMGSMQER, GIAELAIYPAVDPLDSTSR, GFTMILK	.	CIAMDGTEGLVR, GIAELAIYPAVDPLDSTSR, GQPVADTGDPIKIPVGPETLGR, VSLVYGQMNEPPGAR		sp|P46561|ATPB_CAEEL	ATP synthase subunit beta, mitochondrial OS=Caenorhabditis elegans GN=atp-2 PE=1 SV=2	88.8	0.16861	8.65	[125.6, 70.7, 52.8, 132.6]	[CIAMDGTEGLVR, VSLVYGQMNEPPGAR, GIAELAIYPAVDPLDSTSR, FVSLEETIR]	4
sp|Q09544|ATPD_CAEEL	ATP synthase subunit delta, mitochondrial OS=Caenorhabditis elegans GN=F58F12.1 PE=1 SV=1		12.7	2.19773	12.5	F58F12.1		proton-transporting ATP synthase complex, catalytic core	Mitochondrion. Mitochondrion inner membrane.	12.7	0	N/A	1	12.7		2.19773	0.0454859	5.77655	2.3, 2.1	2		LTFASPDTAVFSNAVVK, AEVAEALIK	.	AEVAEALIK		sp|Q09544|ATPD_CAEEL	ATP synthase subunit delta, mitochondrial OS=Caenorhabditis elegans GN=F58F12.1 PE=1 SV=1	12.5	0.0909509	8.29	[10.2, 15.4]	[AELDAAQR, AEVAEALIK]	2
sp|Q95YF3|CGH1_CAEEL	ATP-dependent RNA helicase cgh-1 OS=Caenorhabditis elegans GN=cgh-1 PE=1 SV=1		5.4	2.97038	23.1	cgh-1	germline precursors Z2 and Z3	P granule, cytoplasm, cytoplasmic mRNA processing body	Cytoplasm. Note=Cytoplasmic when associated	5.4	0.7	39.1	2	10.5, 2.8		2.97038	0.691634	63.5291	7.8, 2.1, 1.6	3		GVEFEDFCLGR, LINFLPK, LYVADQQLVDAADETTA	.	NLVCSDLLTR, LYVADQQLVDAADETTA		sp|Q95YF3|CGH1_CAEEL	ATP-dependent RNA helicase cgh-1 OS=Caenorhabditis elegans GN=cgh-1 PE=1 SV=1	23.1	0.0942705	6.92	[18.6, 28.7]	[TGAYCIPVIEK, NLVCSDLLTR]	2
sp|P43510|CPR6_CAEEL	Cathepsin B-like cysteine proteinase 6 OS=Caenorhabditis elegans GN=cpr-6 PE=1 SV=1		8.2	2.3	21	cpr-6		lysosome		8.2	0	N/A	1	8.2		2.3	0	0	2.3	1		GVDECGIESGVVGGIPK	.	GVDECGIESGVVGGIPK		sp|P43510|CPR6_CAEEL	Cathepsin B-like cysteine proteinase 6 OS=Caenorhabditis elegans GN=cpr-6 PE=1 SV=1	21	0	0	[21.0]	[GVDECGIESGVVGGIPK]	1
tr|G5ED07|G5ED07_CAEEL	CeERp57 OS=Caenorhabditis elegans GN=pdi-3 PE=2 SV=1		23	2.54918	9.3	pdi-3	hypodermis and gut tissue	endoplasmic reticulum		23	0	N/A	1	23		2.54918	0.40626	43.4144	1.7, 3, 1.8, 4.6	4		LASNDPPVALVK, AGYSDDVVVFVPK, SEPIPDEQGDVK, MDATANDVPPMFEVR	.	LASNDPPVALVK		tr|G5ED07|G5ED07_CAEEL	CeERp57 OS=Caenorhabditis elegans GN=pdi-3 PE=2 SV=1	9.3	0.0722905	7.46	[11.0, 7.9]	[LASNDPPVALVK, SEPIPDEQGDVK]	2
sp|P50140|CH60_CAEEL	Chaperonin homolog Hsp-60, mitochondrial OS=Caenorhabditis elegans GN=hsp-60 PE=1 SV=2		14.2	3.47068	15.7	hsp-60		Mitochondrion	Mitochondrion matrix.	14.2	0.8	30.9	6	77.5, 15.2, 14.8, 8.7, 8.0, 6.7		3.47068	0.740118	59.4782	4.5, 1.2, 8.4, 1.6, 2, 4.7, 2.1, 2.3, 9, 2.9, 2.4, 14.8	12		NVIIEQSWGSPK, LIQDVANK, LIQDVANKANEEAGDGTTCATVLAR, ANEEAGDGTTCATVLAR, VGTTGVITVK, GYISPYFITSAK, VGLQVVAIK, IGGGSEVEVGEK, AAVEEGIVPGGGVALLR, AANEDQQIGVNIVKK, ALTQPIATIVK, FVDMFEAGIIDPTK	.	FVDMFEAGIIDPTK, ANEEAGDGTTCATVLAR, AANEDQQIGVNIVKK, VGLQVVAIK, LIQDVANK, VTDALCATR		sp|P50140|CH60_CAEEL	Chaperonin homolog Hsp-60, mitochondrial OS=Caenorhabditis elegans GN=hsp-60 PE=1 SV=2	15.7	0.124583	10.42	[14.5, 11.6, 23.0]	[LIQDVANK, ANEEAGDGTTCATVLAR, AANEDQQIGVNIVKK]	3
sp|Q18143|CHITL_CAEEL	Chitinase-like protein C25A8.4 OS=Caenorhabditis elegans GN=C25A8.4 PE=1 SV=3		11.3	5.6	18.5	C25A8.4	uterine wall, vulval hypodermis, vulval muscle		Secreted (Potential).	11.3	0.3	10.9	3	16.3, 10.1, 8.8		5.6	0	0	5.6, 5.6	2		LCYLDPEEVEETFPIDNLK, SFINDIVAADTAK	.	FSGVQLDCEK, MTQGVNCVTAGNR, AQVCQTCLK		sp|Q18143|CHITL_CAEEL	Chitinase-like protein C25A8.4 OS=Caenorhabditis elegans GN=C25A8.4 PE=1 SV=3	18.5	0.380362	30.01	[63.0, 8.3, 28.6, 7.8]	[LCYLDPEEVEETFPIDNLK, AQVCQTCLK, FSGVQLDCEK, MTQGVNCVTAGNR]	4
sp|P98080|UCR1_CAEEL	Cytochrome b-c1 complex subunit 1, mitochondrial OS=Caenorhabditis elegans GN=ucr-1 PE=3 SV=2		23.6	2.17593	24.9	ucr-1			Mitochondrion matrix (Potential).	23.6	0.7	21.2	7	70.0, 41.4, 34.8, 23.7, 14.0, 12.8, 9.4		2.17593	0.18519	23.82	2.2, 2.5, 2.4, 1.8, 1.8, 1.8, 3	7		DVLASAPQAEVTTLK, ASAALESELNAIGAK, DQTAVFVQAGAQDVEK, NSKLEASTIDTER, HLASAATEEEVAMAK, TNLYQNLETNTQK, ELLYTGNLR	.	DVLASAPQAEVTTLK, VVDILADVLR, NSKLEASTIDTER, TEAFPNYALTR, TNLYQNLETNTQK, ASAALESELNAIGAK, LEASTIDTER		sp|P98080|UCR1_CAEEL	Cytochrome b-c1 complex subunit 1, mitochondrial OS=Caenorhabditis elegans GN=ucr-1 PE=3 SV=2	24.9	0.348763	24.97	[14.1, 37.2, 12.5, 9.0, 52.6, 78.0]	[DVLASAPQAEVTTLK, ASAALESELNAIGAK, NSKLEASTIDTER, LEASTIDTER, TNLYQNLETNTQK, TEAFPNYALTR]	6
sp|Q18066|DIM_CAEEL	Disorganized muscle protein 1 OS=Caenorhabditis elegans GN=dim-1 PE=1 SV=3		10.5	2.40832	32.1	dim-1	body wall musculature		Cytoplasm. Note=Localized at the basal	10.5	0	N/A	1	10.5		2.40832	0.185782	21.1373	2.9, 2	2		LVGGGAEEIIANSDR, FEVPEGAPSFTR	.	LVGGGAEEIIANSDR		sp|Q18066|DIM_CAEEL	Disorganized muscle protein 1 OS=Caenorhabditis elegans GN=dim-1 PE=1 SV=3	32.1	0.112249	7.45	[24.8, 41.5]	[LVGGGAEEIIANSDR, FEVPEGAPSFTR]	2
tr|G5EFI4|G5EFI4_CAEEL	Galectin LEC-5 OS=Caenorhabditis elegans GN=lec-5 PE=2 SV=1		39.5	2.82772	38.6	lec-5	may be similar to lec-6			39.5	0.7	18.7	4	95.5, 57.4, 28.7, 15.5		2.82772	0.995997	95.8179	2.4, 8.1, 4.2, 22.8, 2.4, 1.6, 2.1, 0.7, 1.1	9		FIGEQEYK, FIGEQEYKLPFK, VSEPLAVGQTIHAVGTLSEKPTR, DADLPLHFSIR, FNEGLLGSGK, AGQEFDLR, LDISALPK, YNEGAVVR, NAMTSNVWGK	.	FNEGLLGSGK, VSEPLAVGQTIHAVGTLSEKPTR, AGQEFDLR, YNEGAVVR		tr|G5EFI4|G5EFI4_CAEEL	Galectin LEC-5 OS=Caenorhabditis elegans GN=lec-5 PE=2 SV=1	38.6	0.308003	19.42	[64.9, 38.4, 94.0, 30.9, 11.8]	[FNEGLLGSGK, AGQEFDLR, IFPNPYMAVAGLTPGK, LDISALPK, YNEGAVVR]	5
sp|P17329|G3P2_CAEEL	Glyceraldehyde-3-phosphate dehydrogenase 2 OS=Caenorhabditis elegans GN=gpd-2 PE=3 SV=2		9	4.23437	5.7	gpd-2	muscle cell		Cytoplasm.	9	0	N/A	1	9		4.23437	0.739308	51.2258	2.2, 2.9, 11.9	3		VPTPDVSVVDLTAR, LEKPASLDDIKK, VVDLISYIATKA	.	GAGQNIIPASTGAAK		sp|P17329|G3P2_CAEEL	Glyceraldehyde-3-phosphate dehydrogenase 2 OS=Caenorhabditis elegans GN=gpd-2 PE=3 SV=2	5.7	0	N/A	[5.7]	[GAGQNIIPASTGAAK]	1
sp|Q21215|GBLP_CAEEL	Guanine nucleotide-binding protein subunit beta-2-like 1 OS=Caenorhabditis elegans GN=rack-1 PE=1 SV=3		17.5	3.68768	26.9	rack-1	neuron	Axon, Cell, Centrosome, Cytoplasm, Growth Cone, Kinetochore, Nuclear Envelope		17.5	0.5	19.1	2	30.2, 10.1		3.68768	0.720739	55.2291	2.7, 4.3, 1.1, 6, 8.9	5		LWDLNQGVSTR, DVLSVAFSADNR, LWNTLAQCK, YTITDDCHTDWVSTVR, FSPSNRDPVIVSAGWDK	.	LWNTLAQCK, NDKTTVLSSSR		sp|Q21215|GBLP_CAEEL	Guanine nucleotide-binding protein subunit beta-2-like 1 OS=Caenorhabditis elegans GN=rack-1 PE=1 SV=3	26.9	0.399385	27.94	[10.7, 67.4]	[NDKTTVLSSSR, LWNTLAQCK]	2
sp|P04255|H2B1_CAEEL	Histone H2B 1 OS=Caenorhabditis elegans GN=his-11 PE=1 SV=4		6.8	6.00719	27	his-11	marker for centrosome	Intracellular, Nucleosome, Nucleus	Nucleus. Chromosome.	6.8	0	N/A	1	6.8		6.00719	0.931255	51.9396	22.8, 5.3, 3.4, 11.9, 1.6	5		KESYSVYIYR, AMSIMNSFVNDVFER, AMSIMNSFVNDVFER, AMSIMNSFVNDVFER, LILPGELAK	.	QVHPDTGVSSK		sp|P04255|H2B1_CAEEL	Histone H2B 1 OS=Caenorhabditis elegans GN=his-11 PE=1 SV=4	27	0.505823	35.32	[8.4, 86.7]	[QVHPDTGVSSK, LILPGELAK]	2
sp|P90900|IFA4_CAEEL	Intermediate filament protein ifa-4 OS=Caenorhabditis elegans GN=ifa-4 PE=1 SV=2		17.4	3.35607	20	ifa-4	pharyngeal-intestinal valve	Intermediate Filament	Cytoplasm (By similarity).	17.4	0	N/A	1	17.4		3.35607	0.339488	28.039	5.4, 2.8, 2.5	3		ITEIGGSNLTSGMSPFGGHAASAIR, LVEELNNYR, YIVLENISR	.	GNIAIQEAEPSGK		sp|P90900|IFA4_CAEEL	Intermediate filament protein ifa-4 OS=Caenorhabditis elegans GN=ifa-4 PE=1 SV=2	20	0.352098	27.05	[45.1, 8.9]	[LVEELNNYR, GNIAIQEAEPSGK]	2
sp|Q19289|IFB1_CAEEL	Intermediate filament protein ifb-1 OS=Caenorhabditis elegans GN=ifb-1 PE=1 SV=1		15.7	3.62923	25.1	ifb-1	marginal cell		Cytoplasm (By similarity).	15.7	0.4	15.3	7	38.1, 20.0, 16.6, 13.5, 11.7, 10.9, 10.6		3.62923	0.618506	47.9827	2, 3.7, 1.8, 17.6, 4.6, 2.5, 3.1, 4.5, 2.9, 4.4, 6.4, 1.7	12		SFLEATDKEKK, LVADLDELR, YSESLSTAR, ISQWTNAIADAQSEVEMLR, FKQLTDEEKR, ARSDLDDETIGR, SDLDDETIGR, ELQALLAQAPADTR, NELALAIR, EVQNLNYQLTDDQR, VGLTQMVEQAVK, GNVTISECDPNGK	.	ELQALLAQAPADTR, LVADLDELR, THSLQQQENTDSTR, EVQNLNYQLTDDQR, YSESLSTAR, NELALAIR, ANMESTYQR		sp|Q19289|IFB1_CAEEL	Intermediate filament protein ifb-1 OS=Caenorhabditis elegans GN=ifb-1 PE=1 SV=1	25.1	0.394399	28.18	[13.1, 93.9, 79.4, 9.3, 21.4, 12.8]	[YSESLSTAR, ELQALLAQAPADTR, NELALAIR, ANMESTYQR, EVQNLNYQLTDDQR, THSLQQQENTDSTR]	6
sp|Q19286|IFB2_CAEEL	Intermediate filament protein ifb-2 OS=Caenorhabditis elegans GN=ifb-2 PE=1 SV=1		27.4	2.96472	20.9	ifb-2	intestine		Cytoplasm.	27.4	0.4	12.9	6	55.6, 40.7, 25.0, 23.8, 20.2, 15.6		2.96472	0.611121	56.2321	2.2, 6.2, 2, 2.7, 3, 2.3, 1.9, 1.6, 3.7, 3.2, 3.4, 15.7, 1.4	13		GSLGNDIGQIK, LRDDLNDYR, TTWGGAISQAQAELDTNK, YAAILDEEKR, IHSQEITELR, AEYDKIIQTTR, ISAVESSIVSK, MNESITTLR, EANTLQIQLGEDQR, FTHVGQGVVVAQQETTR, LVPVEQDHWDSGEVQTR, VIDGVQAFVFR, ASHIQTTVASSR	.	FTHVGQGVVVAQQETTR, GSLGNDIGQIK, ASHIQTTVASSR, ISAVESSIVSK, TTWGGAISQAQAELDTNK, TLLAQAPADTR		sp|Q19286|IFB2_CAEEL	Intermediate filament protein ifb-2 OS=Caenorhabditis elegans GN=ifb-2 PE=1 SV=1	20.9	0.231248	17.52	[42.8, 17.8, 12.0]	[GSLGNDIGQIK, TLLAQAPADTR, ISAVESSIVSK]	3
tr|Q9NL51|Q9NL51_CAEEL	Kinesin like protein OS=Caenorhabditis elegans GN=klp-17 PE=2 SV=1		11.7	2.23607	12.8	klp-17	nucleus			11.7	0.4	15.8	2	17.2, 7.9		2.23607	0.111572	13.8647	2.5, 2	2		IVDTVDIEDIGEK, ETGDNVGPLIVK	.	ETGDNVGPLIVK, IVDTVDIEDIGEK		tr|Q9NL51|Q9NL51_CAEEL	Kinesin like protein OS=Caenorhabditis elegans GN=klp-17 PE=2 SV=1	12.8	0.0733952	6.62	[10.8, 15.2]	[IVDTVDIEDIGEK, ETGDNVGPLIVK]	2
sp|Q18026|KYNU_CAEEL	Kynureninase OS=Caenorhabditis elegans GN=flu-2 PE=2 SV=1		12	2.96867	22.8	flu-2			Cytoplasm (By similarity).	12	0.4	17.4	2	18.5, 7.8		2.96867	0.408642	37.555	1.9, 5.1, 2.7	3		FVMDNVLDLDEGAAGYR, VFDQVSLENLR, FSSPIDIIYPELVK	.	TVQDSMVCLEPR, FSSPIDIIYPELVK		sp|Q18026|KYNU_CAEEL	Kynureninase OS=Caenorhabditis elegans GN=flu-2 PE=2 SV=1	22.8	0.012383	0.91	[23.5, 22.2]	[TVQDSMVCLEPR, FSSPIDIIYPELVK]	2
sp|Q21443|LMN1_CAEEL	Lamin-1 OS=Caenorhabditis elegans GN=lmn-1 PE=1 SV=2		17.5	3.09147	20.7	lmn-1	inner nuclear membrane	Nuclear Envelope, Nuclear Periphery	Nucleus inner membrane; Lipid-anchor;	17.5	0.5	17.3	5	44.4, 18.1, 15.1, 12.0, 11.2		3.09147	0.267411	23.6931	2.4, 5, 3.3, 3.2, 3.8, 3, 2.8, 2.4, 4.8, 2.3, 2.3	11		ALDSAQDELAK, ELAGAEEQALHAQSIADQSQAK, NDKLVVENDDLKK, AVEDETLLR, VRDLETSSSGNASLIER, DLETSSSGNASLIER, IAELNQEIER, RVVDVNGEDQDIDYLNR, VVDVNGEDQDIDYLNR, VANNSEEEQSIGGYK, EASFQFSSR	.	IAELNQEIER, VANNSEEEQSIGGYK, DLETSSSGNASLIER, ALDSAQDELAK, EASFQFSSR		sp|Q21443|LMN1_CAEEL	Lamin-1 OS=Caenorhabditis elegans GN=lmn-1 PE=1 SV=2	20.7	0.238903	18.16	[9.9, 16.5, 29.9, 16.1, 48.2]	[ALDSAQDELAK, DLETSSSGNASLIER, IAELNQEIER, VANNSEEEQSIGGYK, EASFQFSSR]	5
sp|Q11117|LMP1_CAEEL	LAMP family protein lmp-1 OS=Caenorhabditis elegans GN=lmp-1 PE=2 SV=1		11.6	2.38743	15.2	lmp-1	coelomocyte	Lysosomal membrane, membrane-bounded organelle, phagocytic vesicle	Membrane; Single-pass type I membrane	11.6	0.2	9.8	2	14.7, 9.1		2.38743	0.39942	45.8988	1.8, 1.8, 4.2	3		TDLVPYFGK, DANAAGDVTATQTNAYK, LGLVGGSTIDIK	.	DANAAGDVTATQTNAYK, TDLVPYFGK		sp|Q11117|LMP1_CAEEL	LAMP family protein lmp-1 OS=Caenorhabditis elegans GN=lmp-1 PE=2 SV=1	15.2	0.110554	9.35	[19.6, 11.8]	[TDLVPYFGK, DANAAGDVTATQTNAYK]	2
sp|Q19766|TOM20_CAEEL	Mitochondrial import receptor subunit TOM20 homolog OS=Caenorhabditis elegans GN=tomm-20 PE=1 SV=1		10	3.2	11	tomm-20		Mitochondrial outer membrane translocase complex, integral to membrane	Mitochondrion outer membrane; Single-pass	10	0	N/A	1	10		3.2	0	0	3.2	1		AVVQQLPSTR	.	AVVQQLPSTR		sp|Q19766|TOM20_CAEEL	Mitochondrial import receptor subunit TOM20 homolog OS=Caenorhabditis elegans GN=tomm-20 PE=1 SV=1	11	0	0	[11.0]	[AVVQQLPSTR]	1
sp|P19625|MLR1_CAEEL	Myosin regulatory light chain 1 OS=Caenorhabditis elegans GN=mlc-1 PE=4 SV=1		30.9	3.95454	10.1	mlc-1	pharynx	Muscle myosin complex		30.9	1.4	40.2	3	150.3, 37.7, 5.2		3.95454	0.936047	68.0829	1.1, 7.2, 16.2, 1.8, 2.3, 7.2	6		SGSEAAQFDQK, EAFGIMDQNKDGIIDK, DLYASMGQIAPDSQIDAMIK, RGEPLDEDEVK, GKPPIEGGEVDYK, AFAHLITTGAQDELASA	.	GKPPIEGGEVDYK, RGEPLDEDEVK, SGSEAAQFDQK		sp|P19625|MLR1_CAEEL	Myosin regulatory light chain 1 OS=Caenorhabditis elegans GN=mlc-1 PE=4 SV=1	10.1	0.287992	28.7	[5.2, 19.6]	[SGSEAAQFDQK, GKPPIEGGEVDYK]	2
sp|P12844|MYO3_CAEEL	Myosin-3 OS=Caenorhabditis elegans GN=myo-3 PE=2 SV=1		12.6	3.65704	34.5	myo-3	muscle cell	A band, striated muscle thick filament	Cytoplasm, myofibril. Note=A-band of the	12.6	0.2	6.2	2	14.8, 10.8		3.65704	0.495215	38.1918	1.8, 2.2, 2.4, 10.4, 2.8, 2.8, 7.2, 4.1, 4, 4.5, 3.8	11		LPIYSESVIK, GQNLEQVNWAVSGLAK, ISVDGNLTDEEFK, SQLESQVADLVEEK, LAENNSIIAK, DLEESQHATDSEVR, VQELTDTNEGLFAK, LMQDLDDAQSDVEK, DLTDQLGEGGR, ALDEAEAALEAEEAK, EQNNDLNAHVSALTGQR	.	DLTDQLGEGGR, VAQENIDEITK		sp|P12844|MYO3_CAEEL	Myosin-3 OS=Caenorhabditis elegans GN=myo-3 PE=2 SV=1	34.5	0.361574	23.52	[79.2, 15.0]	[GGTLEEQIVQTNPVLEAFGNAK, DLTDQLGEGGR]	2
sp|P02566|MYO4_CAEEL	Myosin-4 OS=Caenorhabditis elegans GN=unc-54 PE=4 SV=1		15	4.28436	13.3	unc-54	anal depressor muscle	Muscle myosin complex, striated muscle thick filament	Cytoplasm, myofibril. Note=Thick filaments	15	0.8	30	13	120.6, 33.5, 21.7, 21.7, 20.7, 18.4, 15.6, 9.6, 9.1, 9.0, 6.5, 6.0, 5.7		4.28436	0.683633	46.986	2.7, 1.9, 2.5, 1.2, 3.5, 7.1, 3.3, 10.6, 1.7, 3.3, 3.8, 2, 2.2, 1.6, 5.7, 4.5, 5, 2.5, 6.6, 29.2, 5.9, 4.4, 3.7, 2.1, 8.8, 9.6, 4.5, 3, 6.9, 14.9, 4.6, 4.2, 3.2, 2.7, 3.6, 6.1, 2.5, 17.6, 9.3	39		TREQVLEDQSKPYDSKK, EQVLEDQSKPYDSK, EQVLEDQSKPYDSKK, LPIYTDSCAR, NMLQDHENQSMLITGESGAGK, ELLLDLPIK, ASNMYGIGCEEFLK, VFNWLVK, ATDLTLASK, LVNDGSLSEEMFR, AGLLIVQR, ALEDSLAKEEK, TSLFTNLESTK, TQLSDAEER, KIEAEVEALKK, SLQDEMQQQDEAIAK, LMEDLQSEEDKGNHQNK, IAQENIDESGR, ISELEEELENER, ELEELGEKLDEQGGATAAQVEVNK, DLEEANMNHENQLGGLR, DAEDLAAQLDQETSGK, SQLTSQLEEAR, SQLTSQLEEARR, INELQEALDAANSK, LVGDLDDAQVDVER, KTDDL…	.	ALEDSLAKEEK, AQVEVSQIR, DQANEANAQVSSLTSAK, ALESMQASLETEAK, LDEAEAAALK, SQLTSQLEEAR, SLQDEMQQQDEAIAK, LEDEQALVSK, ATDLTLASK, CAEAIMSK, TQLSDAEER, IAQENIDESGR, ANGVASALEK		sp|P02566|MYO4_CAEEL	Myosin-4 OS=Caenorhabditis elegans GN=unc-54 PE=4 SV=1	13.3	0.321773	28.65	[8.0, 5.6, 36.3, 7.3, 20.0, 8.0, 8.1, 18.1, 69.9, 8.9, 12.9]	[ATDLTLASK, CAEAIMSK, ALEDSLAKEEK, TQLSDAEER, SLQDEMQQQDEAIAK, IAQENIDESGR, LEDEQALVSK, AQVEVSQIR, ALESMQASLETEAK, DQANEANAQVSSLTSAK, LDEAEAAALK]	11
sp|P91917|OLA1_CAEEL	Obg-like ATPase 1 OS=Caenorhabditis elegans GN=tag-210 PE=2 SV=1		11.3	2.11419	51.5	tag-210	anal depressor muscle	Integral to Membrane	Cytoplasm (By similarity).	11.3	0.2	9.4	2	14.2, 9.0		2.11419	0.283016	37.8025	2.1, 3, 1.5	3		VGILGLPNVGK, VPAFLNVTDIAGLVK, VADLIELGDEAK	.	VGILGLPNVGK, VPAFLNVTDIAGLVK		sp|P91917|OLA1_CAEEL	Obg-like ATPase 1 OS=Caenorhabditis elegans GN=tag-210 PE=2 SV=1	51.5	0	N/A	[51.5]	[VGILGLPNVGK]	1
sp|Q20938|PS11A_CAEEL	Probable 26S proteasome regulatory subunit rpn-6.1 OS=Caenorhabditis elegans GN=rpn-6.1 PE=2 SV=2		14.6	2.3	13.3	rpn-6.1	pharynx	Nucleus		14.6	0	N/A	1	14.6		2.3	0	0	2.3	1		TTANAIYVNPR	.	TTANAIYVNPR		sp|Q20938|PS11A_CAEEL	Probable 26S proteasome regulatory subunit rpn-6.1 OS=Caenorhabditis elegans GN=rpn-6.1 PE=2 SV=2	13.3	0	N/A	[13.3]	[TTANAIYVNPR]	1
sp|Q94360|NDUS7_CAEEL	Probable NADH dehydrogenase [ubiquinone] iron-sulfur protein 7, mitochondrial OS=Caenorhabditis elegans GN=nduf-7 PE=3 SV=1		15.8	2.5	44.4	nduf-7	pharynx		Mitochondrion (By similarity).	15.8	0	N/A	1	15.8		2.5	0	0	2.5	1		LDDVLNLAQR	.	LDDVLNLAQR		sp|Q94360|NDUS7_CAEEL	Probable NADH dehydrogenase [ubiquinone] iron-sulfur protein 7, mitochondrial OS=Caenorhabditis elegans GN=nduf-7 PE=3 SV=1	44.4	0.101104	6.14	[56.0, 35.2]	[GIATTGTPFLNPSSK, LDDVLNLAQR]	2
sp|P91427|PGK_CAEEL	Probable phosphoglycerate kinase OS=Caenorhabditis elegans GN=pgk-1 PE=1 SV=1		6.6	3.10161	14.1	pgk-1			Cytoplasm.	6.6	0	2.4	2	6.9, 6.3		3.10161	0.176411	15.5851	3.7, 2.6	2		YHLEEEGKGVDASGAK, IVNELLEAAK	.	IGNSLYDEEGAK, IVNELLEAAK		sp|P91427|PGK_CAEEL	Probable phosphoglycerate kinase OS=Caenorhabditis elegans GN=pgk-1 PE=1 SV=1	14.1	0.199911	17.38	[8.9, 22.4]	[IGNSLYDEEGAK, IVNELLEAAK]	2
sp|Q21752|VDAC_CAEEL	Probable voltage-dependent anion-selective channel OS=Caenorhabditis elegans GN=R05G6.7 PE=3 SV=2		35.8	3.98845	48.8	R05G6.7	pharynx	Mitochondrial outer membrane	Mitochondrion outer membrane (By similarity).	35.8	0.8	21.1	9	152.9, 75.8, 70.3, 35.9, 29.2, 25.9, 17.0, 16.4, 15.7		3.98845	0.961377	69.4937	47.3, 2.1, 3, 5.7, 2.1, 5.1, 1.8, 2, 3.9	9		GYNFGFLK, LGGNLDVK, IPQYGITLTEK, LDWALPTAR, VTADVGVTSAPVINAAGVFSR, VASNVEVGTQLGWK, VGGNGADYALATK, VNSSSQVAVAATHSLSPALK, FGLGLEFDPSN	.	VNSSSQVAVAATHSLSPALK, VKLDWALPTAR, YKIPQYGITLTEK, IPQYGITLTEK, LGGNLDVK, GYNFGFLK, AGDNKEVEFK, FGLGLEFDPSN, VTADVGVTSAPVINAAGVFSR		sp|Q21752|VDAC_CAEEL	Probable voltage-dependent anion-selective channel OS=Caenorhabditis elegans GN=R05G6.7 PE=3 SV=2	48.8	0.397479	23.55	[16.2, 29.0, 148.4, 142.3, 27.8]	[LGGNLDVK, IPQYGITLTEK, VTADVGVTSAPVINAAGVFSR, VNSSSQVAVAATHSLSPALK, FGLGLEFDPSN]	5
sp|Q19626|VATB_CAEEL	Probable V-type proton ATPase subunit B OS=Caenorhabditis elegans GN=vha-12 PE=1 SV=1		9.8	3.58216	17.1	vha-12	muscle cell	proton-transporting V-type ATPase, V1 domain, proton-transporting two-sector ATPase complex, catalytix domain, proton-transporting two-sector ATPase complex		9.8	0.3	14.2	3	13.0, 11.5, 6.2		3.58216	0.516227	40.4577	3.3, 3.6, 1.8, 7.7	4		AVVQVFEGTSGIDAK, NTICEFTGDILR, TPVSEDMLGR, IALTSAEFLAYQCK	.	SGQVLEISK, AVVQVFEGTSGIDAK, TPVSEDMLGR		sp|Q19626|VATB_CAEEL	Probable V-type proton ATPase subunit B OS=Caenorhabditis elegans GN=vha-12 PE=1 SV=1	17.1	0.0604012	4.9	[15.9, 20.8, 15.1]	[SGQVLEISK, AVVQVFEGTSGIDAK, TPVSEDMLGR]	3
tr|Q21966|Q21966_CAEEL	Protein ASP-4 OS=Caenorhabditis elegans GN=asp-4 PE=3 SV=1		13.3	3.7	27.1	asp-4		Lysosome		13.3	0	N/A	1	13.3		3.7	0	0	3.7	1		NPDSEIGGEITFGGIDSR	.	MAIQYGTGSMK		tr|Q21966|Q21966_CAEEL	Protein ASP-4 OS=Caenorhabditis elegans GN=asp-4 PE=3 SV=1	27.1	0.0480993	3.36	[30.3, 24.2]	[MAIQYGTGSMK, AQIEAIQNFIGAEPLIK]	2
tr|Q18943|Q18943_CAEEL	Protein D1054.10 OS=Caenorhabditis elegans GN=CELE_D1054.10 PE=4 SV=1		36.6	2.06219	17.1	CELE_D1054.10				36.6	1.4	38.7	6	236.8, 188.8, 47.9, 18.7, 10.0, 6.0		2.06219	0.400035	55.2713	3.5, 1.4, 3.9, 1.6, 1.3, 2.1, 1.9	7		RLGVFNSPNPLTNPLLSAPK, LGVFNSPNPLTNPLLSAPK, EYAIAVCENPQIQILVGK, SRGASPDFTQTR, GASPDFTQTR, DYAVLSASSK, YEAVNLVTGSMAR	.	YEAVNLVTGSMAR, SRGASPDFTQTR, RLGVFNSPNPLTNPLLSAPK, LGVFNSPNPLTNPLLSAPK, DYAVLSASSK, GASPDFTQTR		tr|Q18943|Q18943_CAEEL	Protein D1054.10 OS=Caenorhabditis elegans GN=CELE_D1054.10 PE=4 SV=1	17.1	0.544573	44.17	[26.1, 17.8, 4.5, 5.1, 139.2]	[LGVFNSPNPLTNPLLSAPK, SRGASPDFTQTR, GASPDFTQTR, DYAVLSASSK, YEAVNLVTGSMAR]	5
tr|Q18947|Q18947_CAEEL	Protein D1054.11 OS=Caenorhabditis elegans GN=CELE_D1054.11 PE=4 SV=1		65.6	6.2273	50.1	CELE_D1054.11				65.6	0.4	9.7	3	116.4, 49.9, 48.5		6.2273	1.22904	67.1993	4, 7.2, 2.1, 70.9, 8, 1.7	6		AYVGEFPGIPEEAFYPPIIR, KVTALVVCDRDEK, VTALVVCDRDEK, NLNFLFAR, SASVVAIGSTAGVTLVCNR, TIIGLPVEHGVQQLAQK	.	AYVGEFPGIPEEAFYPPIIR, NLNFLFAR, TIIGLPVEHGVQQLAQK		tr|Q18947|Q18947_CAEEL	Protein D1054.11 OS=Caenorhabditis elegans GN=CELE_D1054.11 PE=4 SV=1	50.1	0.0831217	4.89	[60.7, 41.4]	[AYVGEFPGIPEEAFYPPIIR, NLNFLFAR]	2
tr|O45148|O45148_CAEEL	Protein DLST-1 OS=Caenorhabditis elegans GN=dlst-1 PE=3 SV=2		19.5	2.5	8.3	dlst-1		Oxoglutarate dehydrogenase complex		19.5	0	N/A	1	19.5		2.5	0	0	2.5	1		GLVVPVLR	.	LQPGAGGGSSSAPAKEEPK		tr|O45148|O45148_CAEEL	Protein DLST-1 OS=Caenorhabditis elegans GN=dlst-1 PE=3 SV=2	8.3	0	N/A	[8.3]	[LQPGAGGGSSSAPAKEEPK]	1
tr|Q067X2|Q067X2_CAEEL	Protein F13G11.3 OS=Caenorhabditis elegans GN=CELE_F13G11.3 PE=4 SV=1		37.7	4.71322	35.2	CELE_F13G11.3				37.7	0.3	8	3	53.9, 37.6, 26.4		4.71322	0.431965	27.862	5.8, 6.2, 2.1, 7, 4.4	5		ILQSYLFNQR, ILQSYLFNQR, IFDSCDPAPSYK, ITVYLPCFVNELK, IEFDNYGIIENSF	.	IFDSCDPAPSYK, LEPCLGNGVLR, IEFDNYGIIENSF		tr|Q067X2|Q067X2_CAEEL	Protein F13G11.3 OS=Caenorhabditis elegans GN=CELE_F13G11.3 PE=4 SV=1	35.2	0.106799	6.9	[48.8, 26.9, 33.3]	[LEPCLGNGVLR, IFDSCDPAPSYK, IEFDNYGIIENSF]	3
tr|H2KYS1|H2KYS1_CAEEL	Protein HSP-43, isoform a OS=Caenorhabditis elegans GN=hsp-43 PE=3 SV=1		29.8	3.2361	42	hsp-43	muscle cell			29.8	0	N/A	1	29.8		3.2361	0.0933747	7.95105	3.2, 3.4, 3.6, 2.8	4		EGIDVNSNVVNDDRR, TLDDTLMIEGR, DVDFNSIQSSIDAK, LSPNDVNITR	.	ITTSGSYNTAGNANLHEER		tr|H2KYS1|H2KYS1_CAEEL	Protein HSP-43, isoform a OS=Caenorhabditis elegans GN=hsp-43 PE=3 SV=1	42	0	N/A	[42.0]	[ITTSGSYNTAGNANLHEER]	1
tr|Q9N384|Q9N384_CAEEL	Protein LEC-6 OS=Caenorhabditis elegans GN=lec-6 PE=1 SV=1		51.3	8.07713	66	lec-6	pharynx	Cytoplasm		51.3	0	N/A	1	51.3		8.07713	1.05942	50.7132	23.3, 2.8	2		TPDDIVLHFNAR, FDEGAVVNNSTSGGGWQSEDR	.	NEFFNPQTPVNIPVQGFSNGAR		tr|Q9N384|Q9N384_CAEEL	Protein LEC-6 OS=Caenorhabditis elegans GN=lec-6 PE=1 SV=1	66	0	N/A	[66.0]	[NEFFNPQTPVNIPVQGFSNGAR]	1
tr|H2L0I3|H2L0I3_CAEEL	Protein LFI-1, isoform d OS=Caenorhabditis elegans GN=lfi-1 PE=4 SV=1		6.1	3.3	9.2	lfi-1	nucleus	Kinetochore microtubule, nucleus		6.1	0	0.4	2	6.2, 6.1		3.3	0	0	3.3	1		SNYGEFYCPTTDSLK	.	SAVDAGSSYR, SNNTNMETDLTR		tr|H2L0I3|H2L0I3_CAEEL	Protein LFI-1, isoform d OS=Caenorhabditis elegans GN=lfi-1 PE=4 SV=1	9.2	0.119576	12.42	[12.1, 7.0]	[SNNTNMETDLTR, SAVDAGSSYR]	2
tr|O44144|O44144_CAEEL	Protein PERM-4 OS=Caenorhabditis elegans GN=perm-4 PE=4 SV=1		23.3	3.60375	28.4	perm-4		Integral to Membrane		23.3	0.8	25.3	5	66.7, 41.7, 25.9, 13.1, 7.2		3.60375	0.755267	58.9143	3.2, 2.4, 2.2, 1.1, 7.7, 16.4, 2.8, 2.6, 6	9		HPQPYYGGAPSVPANR, HPQPYYGGAPSVPANR, VKCSEVATHDEDSCNFCCQQTAR, CSEVATHDEDSCNFCCQQTAR, DTSLPNDQLFGFLAITK, DTSLPNDQLFGFLAITKDDDDETFK, VDSTYLSEANWEPK, VDSTYLSEANWEPK, VDSTYLSEANWEPKK	.	CSEVATHDEDSCNFCCQQTAR, VKCSEVATHDEDSCNFCCQQTAR, DTSLPNDQLFGFLAITK, VDSTYLSEANWEPK, DDDDETFKR		tr|O44144|O44144_CAEEL	Protein PERM-4 OS=Caenorhabditis elegans GN=perm-4 PE=4 SV=1	28.4	0.246976	17	[48.2, 36.8, 12.9]	[CSEVATHDEDSCNFCCQQTAR, DTSLPNDQLFGFLAITK, VDSTYLSEANWEPK]	3
tr|Q1XFY9|Q1XFY9_CAEEL	Protein RPS-24 OS=Caenorhabditis elegans GN=rps-24 PE=4 SV=1		17.3	5.12152	14.7595	rps-24		Intracellular, ribosome		17.3	0	N/A	1	17.3		5.12152	0.174837	10.7035	6.1, 4.3	2		TTPDTVIPFGFESK, TTPDTVIPFGFESK	.	TTPDTVIPFGFESK		tr|Q1XFY9|Q1XFY9_CAEEL	Protein RPS-24 OS=Caenorhabditis elegans GN=rps-24 PE=4 SV=1	14.7595		N/A	[14.8]	[TTPDTVIPFGFESK]	1
tr|H2FLJ1|H2FLJ1_CAEEL	Protein STL-1, isoform a OS=Caenorhabditis elegans GN=stl-1 PE=4 SV=1		15.8	3.6	36.5	stl-1		Membrane		15.8	0.4	15.5	2	24.3, 10.3		3.6	0	0	3.6	1		INLDTVFK	.	SAILASEAVQAER, AAILESEGIR		tr|H2FLJ1|H2FLJ1_CAEEL	Protein STL-1, isoform a OS=Caenorhabditis elegans GN=stl-1 PE=4 SV=1	36.5	0	N/A	[36.5]	[AAILESEGIR]	1
tr|Q9XXR4|Q9XXR4_CAEEL	Protein TTR-24, isoform a OS=Caenorhabditis elegans GN=ttr-24 PE=4 SV=1		14.3	4.56968	22.8	ttr-24		Extracellular space		14.3	0.7	27.4	2	29.6, 6.9		4.56968	0.381453	25.1048	7.1, 2.8, 4.8	3		VKLFEDGTIYDTK, LFEDGTIYDTK, EAQLFDIGTLNLANR	.	LFEDGTIYDTK, LVCNGAPAR		tr|Q9XXR4|Q9XXR4_CAEEL	Protein TTR-24, isoform a OS=Caenorhabditis elegans GN=ttr-24 PE=4 SV=1	22.8	0.32568	23.97	[10.8, 48.3]	[LVCNGAPAR, LFEDGTIYDTK]	2
tr|Q9XXQ6|Q9XXQ6_CAEEL	Protein TTR-25, isoform a OS=Caenorhabditis elegans GN=ttr-25 PE=2 SV=1		7.8	2.3	7.2	ttr-25		Extracellular space		7.8	0.6	28	2	13.9, 4.4		2.3	0	0	2.3	1		MDVTNTLADGTFK	.	LYEDGTVYDTK, LTCNGQAVK		tr|Q9XXQ6|Q9XXQ6_CAEEL	Protein TTR-25, isoform a OS=Caenorhabditis elegans GN=ttr-25 PE=2 SV=1	7.2	0.062683	7.33	[6.2, 8.3]	[LTCNGQAVK, LYEDGTVYDTK]	2
tr|Q86NH9|Q86NH9_CAEEL	Protein TTR-41 OS=Caenorhabditis elegans GN=ttr-41 PE=4 SV=1		17.6	3.2311	28	ttr-41		Extracellular space		17.6	0	N/A	1	17.6		3.2311	0.108112	9.21807	3.6, 2.9	2		IVDIDTGPDPDDTLDEK, IVDIDTGPDPDDTLDEKR	.	IVDIDTGPDPDDTLDEKR		tr|Q86NH9|Q86NH9_CAEEL	Protein TTR-41 OS=Caenorhabditis elegans GN=ttr-41 PE=4 SV=1	28	0.204796	14.16	[44.8, 17.4]	[IVDIDTGPDPDDTLDEK, IVDIDTGPDPDDTLDEKR]	2
tr|Q2EEM8|Q2EEM8_CAEEL	Protein TTR-45 OS=Caenorhabditis elegans GN=ttr-45 PE=4 SV=1		8	4.6	6.8	ttr-45		Extracellular space		8	0	N/A	1	8		4.6	0	0	4.6	1		GGTAELTDIDPVFK	.	LLCGTSPAK		tr|Q2EEM8|Q2EEM8_CAEEL	Protein TTR-45 OS=Caenorhabditis elegans GN=ttr-45 PE=4 SV=1	6.8	0	N/A	[6.8]	[LLCGTSPAK]	1
tr|O62289|O62289_CAEEL	Protein TTR-51 OS=Caenorhabditis elegans GN=ttr-51 PE=4 SV=2		49.2	4.08785	19.5	ttr-51	spermatheca	Extracellular space		49.2	0.2	4.8	2	59.3, 40.8		4.08785	0.577187	40.9928	9, 3.3, 2.3	3		LWDEDDGPDPDDVLDEGFTNNDGTFR, ELTNIDPVFK, VYHDCDDGIIPGQR	.	VYHDCDDGIIPGQR, LMCGSKPASGVK		tr|O62289|O62289_CAEEL	Protein TTR-51 OS=Caenorhabditis elegans GN=ttr-51 PE=4 SV=2	19.5	0.278739	21.62	[20.1, 8.7, 42.0]	[LMCGSKPASGVK, ELTNIDPVFK, VYHDCDDGIIPGQR]	3
tr|G5EDD1|G5EDD1_CAEEL	Protein UCR-2.1, isoform b OS=Caenorhabditis elegans GN=ucr-2.1 PE=2 SV=1		14	4	21.5	ucr-2.1				14	0.1	5.4	2	16.1, 12.1		4	0	0	4	1		DVAVQAVVAQILLNAAQK	.	AVTAQDVTQALSR, NTAAVQVLSDAQHASEVALEK		tr|G5EDD1|G5EDD1_CAEEL	Protein UCR-2.1, isoform b OS=Caenorhabditis elegans GN=ucr-2.1 PE=2 SV=1	21.5	0.175012	13.13	[14.4, 32.2]	[ATQVLAGVEVSPR, AVTAQDVTQALSR]	2
sp|Q20363|SIP1_CAEEL	Stress-induced protein 1 OS=Caenorhabditis elegans GN=sip-1 PE=1 SV=1		27.6	3.88875	28.9	sip-1	gonad			27.6	1.1	33.4	6	94.9, 74.2, 59.9, 24.4, 8.5, 5.1		3.88875	0.706275	52.0051	4.5, 2.5, 7.1, 1.1, 4.1, 9.6	6		DFEDMMPYWAQR, LDVAAFKPEELK, DVDLAHIHTVINK, EGQMTIDAPK, ALPIHTSAGHAVTQKPSSTTTTGK, ALPIHTSAGHAVTQKPSSTTTTGKH	.	ALPIHTSAGHAVTQKPSSTTTTGKH, HSMLNNFNNIVPQQLNEVENTAQK, DVDLAHIHTVINK, LDVAAFKPEELK, DFEDMMPYWAQR, EGQMTIDAPK		sp|Q20363|SIP1_CAEEL	Stress-induced protein 1 OS=Caenorhabditis elegans GN=sip-1 PE=1 SV=1	28.9	0.825008	56.49	[193.0, 4.3]	[HSMLNNFNNIVPQQLNEVENTAQK, EGQMTIDAPK]	2
sp|Q93573|TCTP_CAEEL	Translationally-controlled tumor protein homolog OS=Caenorhabditis elegans GN=tct-1 PE=1 SV=1		10.7	3.33617	10.8	tct-1			Cytoplasm (By similarity).	10.7	0.1	5.1	2	12.1, 9.5		3.33617	0.462885	38.4193	5.3, 2.1	2		LVDDLVYEFK, EGEIVLAGSNPSAEEGAEDDGSDEHVER	.	EGEIVLAGSNPSAEEGAEDDGSDEHVER, AAEGAENGQVAIIEYR		sp|Q93573|TCTP_CAEEL	Translationally-controlled tumor protein homolog OS=Caenorhabditis elegans GN=tct-1 PE=1 SV=1	10.8	0.259166	25.1	[5.9, 19.6]	[EGEIVLAGSNPSAEEGAEDDGSDEHVER, AAEGAENGQVAIIEYR]	2
sp|P34500|TTR2_CAEEL	Transthyretin-like protein 2 OS=Caenorhabditis elegans GN=ttr-2 PE=1 SV=1		28.9	8.2241	19.6	ttr-2		Extracellular space	Secreted (Potential).	28.9	1.4	42.6	4	194.7, 55.4, 15.3, 4.2		8.2241	0.931713	44.2184	5.1, 4.9, 3.1, 19.8, 3.8, 6.5, 62.7, 4.5, 16.1	9		LMESDNSFGPGFLDSDDK, LMESDNSFGPGFLDSDDK, LMESDNSFGPGFLDSDDKMASGK, LMESDNSFGPGFLDSDDKMASGK, ADSHGEFNLSGSTK, KTYDAGVIELAGK, KTYDAGVIELAGKYPGETR, TYDAGVIELAGK, TYDAGVIELAGKYPGETR	.	TYDAGVIELAGK, LVCEGKPASGVK, LMESDNSFGPGFLDSDDKMASGK, DGITPCQR		sp|P34500|TTR2_CAEEL	Transthyretin-like protein 2 OS=Caenorhabditis elegans GN=ttr-2 PE=1 SV=1	19.6	0.411006	31.82	[21.9, 55.8, 4.2, 28.3]	[LVCEGKPASGVK, ADSHGEFNLSGSTK, DGITPCQR, TYDAGVIELAGK]	4
sp|P12456|TBB1_CAEEL	Tubulin beta-1 chain OS=Caenorhabditis elegans GN=mec-7 PE=2 SV=1		7.3	2.67873	9	mec-7	six touch-receptor neurons, BDUR	Microtubule, protein complex	Cytoplasm, cytoskeleton.	7.3	0.2	11.8	2	9.3, 5.8		2.67873	0.87557	88.8593	3.7, 3.7, 3.1, 0.5, 6.5	5		AVLVDLEPGTMDSVR, FPGQLNADLRK, LAVNMVPFPR, NMMAACDPR, ISEQFTAMFR	.	AVLVDLEPGTMDSVR, NMMAACDPR		sp|P12456|TBB1_CAEEL	Tubulin beta-1 chain OS=Caenorhabditis elegans GN=mec-7 PE=2 SV=1	9	0.23559	24.71	[15.5, 5.2]	[AVLVDLEPGTMDSVR, NMMAACDPR]	2

## Sheet: SwissProt numbers
SwissProt Numbers
Q18787	PRS7_CAEEL
P36573	LEC1_CAEEL
P51404	RS13_CAEEL
Q22054	RS16_CAEEL
Q19877	RS23_CAEEL
Q23312	RS7_CAEEL
P48156	RS8_CAEEL
P46769	RSSA_CAEEL
P91913	RLA1_CAEEL
O01504	RLA2_CAEEL
O44480	RL18A_CAEEL
O02639	RL19_CAEEL
P47991	RL6_CAEEL
G5EEA8	G5EEA8_CAEEL
Q27473	Q27473_CAEEL
P46561	ATPB_CAEEL
Q09544	ATPD_CAEEL
Q95YF3	CGH1_CAEEL
P43510	CPR6_CAEEL
G5ED07	G5ED07_CAEEL
P50140	CH60_CAEEL
Q18143	CHITL_CAEEL
P98080	UCR1_CAEEL
Q18066	DIM_CAEEL
G5EFI4	G5EFI4_CAEEL
P17329	G3P2_CAEEL
Q21215	GBLP_CAEEL
P04255	H2B1_CAEEL
P90900	IFA4_CAEEL
Q19289	IFB1_CAEEL
Q19286	IFB2_CAEEL
Q9NL51	Q9NL51_CAEEL
Q18026	KYNU_CAEEL
Q21443	LMN1_CAEEL
Q11117	LMP1_CAEEL
Q19766	TOM20_CAEEL
P19625	MLR1_CAEEL
P12844	MYO3_CAEEL
P02566	MYO4_CAEEL
P91917	OLA1_CAEEL
Q20938	PS11A_CAEEL
Q94360	NDUS7_CAEEL
P91427	PGK_CAEEL
Q21752	VDAC_CAEEL
Q19626	VATB_CAEEL
Q21966	Q21966_CAEEL
Q18943	Q18943_CAEEL
Q18947	Q18947_CAEEL
O45148	O45148_CAEEL
Q067X2	Q067X2_CAEEL
H2KYS1	H2KYS1_CAEEL
Q9N384	Q9N384_CAEEL
H2L0I3	H2L0I3_CAEEL
O44144	O44144_CAEEL
Q1XFY9	Q1XFY9_CAEEL
H2FLJ1	H2FLJ1_CAEEL
Q9XXR4	Q9XXR4_CAEEL
Q9XXQ6	Q9XXQ6_CAEEL
Q86NH9	Q86NH9_CAEEL
Q2EEM8	Q2EEM8_CAEEL
O62289	O62289_CAEEL
G5EDD1	G5EDD1_CAEEL
Q20363	SIP1_CAEEL
Q93573	TCTP_CAEEL
P34500	TTR2_CAEEL
P12456	TBB1_CAEEL
