# Supplementary material for: Iron promotes protein insolubility and aging in C. elegans
Source: Aging (Albany NY). 2014 Sep 25;6(11):975–88. doi: 10.18632/aging.100689 (PMC4276790; doi:10.18632/aging.100689)
Supplement: Supplementary file 5 [file aging-06-975-s005.xlsx]

## Sheet: MS1 B2 regulated peptides
				Table S4A. Biological Replicate B2, MS1 Filtering Quantitation of the Fe-insolubelome vs control. 2x Process Replicates, 3x Technical Replicate
				peptides where used that showed a ratio of Fe/control > 2 with P value of <0.05
Peptide	Transition	Rank	LibraryRank	Modified Sequence	Precursor M/Z	Product M/Z	Protein Name	Protein Description	Precursor Charge	Product Charge	Retention Time	Mean Fe	Stan Dev Fe	CV Fe	Mean contr	Stan Dev contr	CV contr	Ratio Fe/contr	P-Value Fe, contr	good signal	Precursor Note
KVTEQGQELSNEER	precursor	1	#N/A	KVTEQGQELSNEER	549.604	549.604	sp|P41932|14331_CAEEL	14-3-3-like protein 1 OS=Caenorhabditis elegans GN=par-5 PE=1 SV=2	3	3	21.9	164942	17382.9	10.5388	2009.14	553.948	27.5714	82.0959	4.38808e-07	TRUE
FDDGQGGDNEVQR	precursor	1	#N/A	FDDGQGGDNEVQR	718.805	718.805	sp|Q18787|PRS7_CAEEL	26S protease regulatory subunit 7 OS=Caenorhabditis elegans GN=rpt-1 PE=1 SV=1	2	2	24.25	45634.7	4160.36	9.11666	9546.86	1293.73	13.5514	4.78008	1.39091e-07	TRUE
FEPGQTLIVK	precursor	1	#N/A	FEPGQTLIVK	566.324	566.324	sp|P36573|LEC1_CAEEL	32 kDa beta-galactoside-binding lectin OS=Caenorhabditis elegans GN=lec-1 PE=1 SV=1	2	2	37.11	2.63005e+06	235120	8.93976	89323	20106.9	22.5103	29.4443	1.65184e-07	TRUE
YYPVPYESGLANGLPVGK	precursor [M+1]	1	#N/A	YYPVPYESGLANGLPVGK	962.496	962.998	sp|P36573|LEC1_CAEEL	32 kDa beta-galactoside-binding lectin OS=Caenorhabditis elegans GN=lec-1 PE=1 SV=1	2	2	48.95	343602	64525.1	18.779	42573.6	17629.2	41.4088	8.07078	1.25765e-05	TRUE
NSLAANEWGNEER	precursor	1	#N/A	NSLAANEWGNEER	745.337	745.337	sp|P36573|LEC1_CAEEL	32 kDa beta-galactoside-binding lectin OS=Caenorhabditis elegans GN=lec-1 PE=1 SV=1	2	2	32.8	785293	93255.6	11.8753	171754	11385.2	6.62878	4.57221	2.91626e-06	TRUE
GSTIDESQR	precursor	1	#N/A	GSTIDESQR	496.736	496.736	sp|P36573|LEC1_CAEEL	32 kDa beta-galactoside-binding lectin OS=Caenorhabditis elegans GN=lec-1 PE=1 SV=1	2	2	1.63	338799	22302.4	6.58277	77109.7	10193.8	13.2198	4.39372	2.40807e-09	TRUE
MTAEEVQDQIVK	precursor	1	#N/A	MTAEEVQDQIVK	695.848	695.848	sp|P51404|RS13_CAEEL	40S ribosomal protein S13 OS=Caenorhabditis elegans GN=rps-13 PE=3 SV=2	2	2	36.08	408926	42270.2	10.3369	6170.71	3404.99	55.1799	66.2689	3.5863e-07	TRUE
MTAEEVQDQIVK	precursor	1	#N/A	M[+16]TAEEVQDQIVK	703.845	703.845	sp|P51404|RS13_CAEEL	40S ribosomal protein S13 OS=Caenorhabditis elegans GN=rps-13 PE=3 SV=2	2	2	30.88	56925.1	12543	22.0342	7562.57	3695.4	48.8644	7.52722	3.47012e-05	TRUE
TKTPGPGAQSALR	precursor	1	#N/A	TKTPGPGAQSALR	428.574	428.574	sp|P48150|RS14_CAEEL	40S ribosomal protein S14 OS=Caenorhabditis elegans GN=rps-14 PE=3 SV=1	3	3	21.13	449049	54140.6	12.0567	1949.57	832.679	42.7109	230.332	9.44447e-07	TRUE
AKEEQAVVSLGPQAK	precursor	1	#N/A	AKEEQAVVSLGPQAK	518.954	518.954	sp|P48150|RS14_CAEEL	40S ribosomal protein S14 OS=Caenorhabditis elegans GN=rps-14 PE=3 SV=1	3	3	28.67	447328	69565.3	15.5513	5521.57	1720.03	31.1511	81.0146	4.42645e-06	TRUE
TPGPGAQSALR	precursor	1	#N/A	TPGPGAQSALR	527.786	527.786	sp|P48150|RS14_CAEEL	40S ribosomal protein S14 OS=Caenorhabditis elegans GN=rps-14 PE=3 SV=1	2	2	24.14	551221	67758.4	12.2924	53018.6	6334.22	11.9472	10.3968	1.63879e-06	TRUE
AAGVLEKPATVK	precursor	1	#N/A	AAGVLEKPATVK	592.356	592.356	sp|Q9XVP0|RS15_CAEEL	40S ribosomal protein S15 OS=Caenorhabditis elegans GN=rps-15 PE=1 SV=3	2	2	23.73	121102	21104.3	17.4269	5668.57	3413.39	60.2161	21.3638	7.72506e-06	TRUE
LQEPLLLVGK	precursor	1	#N/A	LQEPLLLVGK	555.35	555.35	sp|Q22054|RS16_CAEEL	40S ribosomal protein S16 OS=Caenorhabditis elegans GN=rps-16 PE=1 SV=3	2	2	43.39	206869	46443.5	22.4507	12585	7060.13	56.0995	16.4377	4.03651e-05	TRUE
GSTATLGNFAK	precursor	1	#N/A	GSTATLGNFAK	533.78	533.78	sp|P51403|RS2_CAEEL	40S ribosomal protein S2 OS=Caenorhabditis elegans GN=rps-2 PE=3 SV=1	2	2	31.4	1.05527e+06	108277	10.2607	37517.4	11632.4	31.0054	28.1273	3.54014e-07	TRUE
ETEWTPVTK	precursor	1	#N/A	ETEWTPVTK	545.774	545.774	sp|P51403|RS2_CAEEL	40S ribosomal protein S2 OS=Caenorhabditis elegans GN=rps-2 PE=3 SV=1	2	2	30.62	558076	31719.2	5.68368	30272.9	15322.5	50.6147	18.4348	8.37549e-11	TRUE
GTGIVSAPVPK	precursor	1	#N/A	GTGIVSAPVPK	513.303	513.303	sp|P51403|RS2_CAEEL	40S ribosomal protein S2 OS=Caenorhabditis elegans GN=rps-2 PE=3 SV=1	2	2	30.14	1.21226e+06	129523	10.6844	77843.4	11420.6	14.6712	15.573	5.81555e-07	TRUE
ATYAALQR	precursor	1	#N/A	ATYAALQR	447.246	447.246	sp|P51403|RS2_CAEEL	40S ribosomal protein S2 OS=Caenorhabditis elegans GN=rps-2 PE=3 SV=1	2	2	25.53	1.06343e+06	128966	12.1273	68398.3	21372.5	31.2472	15.5477	9.0492e-07	TRUE
YAICGAIR	precursor	1	#N/A	YAIC[+57]GAIR	462.242	462.242	sp|P49197|RS21_CAEEL	40S ribosomal protein S21 OS=Caenorhabditis elegans GN=rps-21 PE=1 SV=1	2	2	32.43	277758	39376.8	14.1767	6437.67	2692.58	41.8254	43.1458	0.0101019	TRUE
VANTSLIALFK	precursor	1	#N/A	VANTSLIALFK	588.853	588.853	sp|Q19877|RS23_CAEEL	40S ribosomal protein S23 OS=Caenorhabditis elegans GN=rps-23 PE=3 SV=1	2	2	56.46	591490	71228.6	12.0422	8383.57	5344.69	63.752	70.5535	9.06e-07	TRUE
SNPFGGASHAK	precursor	1	#N/A	SNPFGGASHAK	536.762	536.762	sp|Q19877|RS23_CAEEL	40S ribosomal protein S23 OS=Caenorhabditis elegans GN=rps-23 PE=3 SV=1	2	2	7.64	194218	36802.4	18.949	7786.71	2986.04	38.3479	24.9423	1.54721e-05	TRUE
LITPSVVSER	precursor	1	#N/A	LITPSVVSER	550.819	550.819	sp|P52821|RS25_CAEEL	40S ribosomal protein S25 OS=Caenorhabditis elegans GN=rps-25 PE=3 SV=1	2	2	34.1	1292539	159359	12.3291	24626.3	4616.2	18.745	52.4861	0.00776608	TRUE
NIVEAAAVR	precursor	1	#N/A	NIVEAAAVR	471.772	471.772	sp|O45499|RS26_CAEEL	40S ribosomal protein S26 OS=Caenorhabditis elegans GN=rps-26 PE=3 SV=1	2	2	29.24	1234674	140784	11.4025	55596.9	14917.4	26.8314	22.2076	7.16974e-07	TRUE
DIGDASAYTQYALPK	precursor	1	#N/A	DIGDASAYTQYALPK	806.896	806.896	sp|O45499|RS26_CAEEL	40S ribosomal protein S26 OS=Caenorhabditis elegans GN=rps-26 PE=3 SV=1	2	2	42.87	270021	32734.2	12.1228	18238.1	7803.06	42.7843	14.8053	5.82834e-07	TRUE
LTEGCSFR	precursor	1	#N/A	LTEGC[+57]SFR	485.227	485.227	sp|Q9TXP0|RS27_CAEEL	40S ribosomal protein S27 OS=Caenorhabditis elegans GN=rps-27 PE=1 SV=3	2	2	25.49	723450	72181.2	9.97736	57887.4	13377.4	23.1093	12.4975	2.62655e-07	TRUE
VEFINDQNNR	precursor	1	#N/A	VEFINDQNNR	624.802	624.802	sp|Q95Y04|RS28_CAEEL	40S ribosomal protein S28 OS=Caenorhabditis elegans GN=rps-28 PE=3 SV=1	2	2	29.73	256635	32488.3	12.6593	14010.9	6182.83	44.1289	18.3169	9.67445e-07	TRUE
AVIGGIFK	precursor	1	#N/A	AVIGGIFK	402.753	402.753	sp|P48152|RS3_CAEEL	40S ribosomal protein S3 OS=Caenorhabditis elegans GN=rps-3 PE=3 SV=1	2	2	38.7	202228	43047.4	21.2866	6234.29	2154.55	34.5597	32.438	3.01774e-05	TRUE
ELAEDGYSGVEVR	precursor	1	#N/A	ELAEDGYSGVEVR	712.339	712.339	sp|P48152|RS3_CAEEL	40S ribosomal protein S3 OS=Caenorhabditis elegans GN=rps-3 PE=3 SV=1	2	2	34.01	527144	42415.1	8.0462	22728.1	7657.5	33.6917	23.1934	5.40881e-08	TRUE
AELNNFLMK	precursor	1	#N/A	AELNNFLMK	540.281	540.281	sp|P48152|RS3_CAEEL	40S ribosomal protein S3 OS=Caenorhabditis elegans GN=rps-3 PE=3 SV=1	2	2	41.29	262242	69950.8	26.6741	11782.9	4774.82	40.5235	22.2563	0.000117194	TRUE
IMLPYDPR	precursor	1	#N/A	IMLPYDPR	502.765	502.765	sp|P48152|RS3_CAEEL	40S ribosomal protein S3 OS=Caenorhabditis elegans GN=rps-3 PE=3 SV=1	2	2	38.92	350576	89638.7	25.569	18678	12002.7	64.2614	18.7695	8.67159e-05	TRUE
TQNVLGER	precursor	1	#N/A	TQNVLGER	458.746	458.746	sp|P48152|RS3_CAEEL	40S ribosomal protein S3 OS=Caenorhabditis elegans GN=rps-3 PE=3 SV=1	2	2	22.13	1.24023e+06	186837	15.0647	176459	17233.8	9.76646	7.02841	7.57619e-06	TRUE
APNMFNTR	precursor	1	#N/A	APNMFNTR	475.729	475.729	sp|P48154|RS3A_CAEEL	40S ribosomal protein S3a OS=Caenorhabditis elegans GN=rps-1 PE=3 SV=2	2	2	29.69	661389	93869.5	14.1928	6981.14	4119.04	59.0023	94.7394	2.5046e-06	TRUE
ISNVFVIGK	precursor	1	#N/A	ISNVFVIGK	488.795	488.795	sp|Q9N3X2|RS4_CAEEL	40S ribosomal protein S4 OS=Caenorhabditis elegans GN=rps-4 PE=1 SV=1	2	2	39.31	1.31179e+06	189821	14.4704	12361.6	9467.61	76.589	106.118	2.76593e-06	TRUE
DSAGHSFATR	precursor	1	#N/A	DSAGHSFATR	524.744	524.744	sp|Q9N3X2|RS4_CAEEL	40S ribosomal protein S4 OS=Caenorhabditis elegans GN=rps-4 PE=1 SV=1	2	2	4.24	181577	12055.3	6.6392	7015.29	3665.77	52.254	25.8831	4.04459e-09	TRUE
YALNYTEAK	precursor	1	#N/A	YALNYTEAK	536.769	536.769	sp|Q9N3X2|RS4_CAEEL	40S ribosomal protein S4 OS=Caenorhabditis elegans GN=rps-4 PE=1 SV=1	2	2	31.21	557657	62700.2	11.2435	25575.6	10651.5	41.6473	21.8043	4.87881e-07	TRUE
GVPVLTTTDGR	precursor	1	#N/A	GVPVLTTTDGR	558.306	558.306	sp|Q9N3X2|RS4_CAEEL	40S ribosomal protein S4 OS=Caenorhabditis elegans GN=rps-4 PE=1 SV=1	2	2	31.59	1344727	138026	10.2642	64730.1	25202.1	38.934	20.7744	2.57944e-07	TRUE
ESLPLSLFLR	precursor	1	#N/A	ESLPLSLFLR	587.845	587.845	sp|Q9N3X2|RS4_CAEEL	40S ribosomal protein S4 OS=Caenorhabditis elegans GN=rps-4 PE=1 SV=1	2	2	59.3	139647	25495.9	18.2575	6761.43	2765.81	40.9056	20.6534	1.22962e-05	TRUE
IQAAEADFK	precursor	1	#N/A	IQAAEADFK	496.756	496.756	sp|Q9N3X2|RS4_CAEEL	40S ribosomal protein S4 OS=Caenorhabditis elegans GN=rps-4 PE=1 SV=1	2	2	28.07	797987	80589.2	10.0991	70851.7	19749	27.8737	11.2628	1.92968e-07	TRUE
TIAECLADELINAAK	precursor	1	#N/A	TIAEC[+57]LADELINAAK	544.615	544.615	sp|P49041|RS5_CAEEL	40S ribosomal protein S5 OS=Caenorhabditis elegans GN=rps-5 PE=3 SV=1	3	3	60.07	44872	11785.8	26.2653	1520.71	1196.18	78.6593	29.5072	9.59457e-05	TRUE
GSSNSYAIK	precursor	1	#N/A	GSSNSYAIK	463.733	463.733	sp|P49041|RS5_CAEEL	40S ribosomal protein S5 OS=Caenorhabditis elegans GN=rps-5 PE=3 SV=1	2	2	10.96	260321	32581.9	12.5161	23134.1	3938.9	17.0263	11.2527	1.58623e-06	TRUE
LNFAYPATGLQK	precursor	1	#N/A	LNFAYPATGLQK	661.859	661.859	tr|I2HAF8|I2HAF8_CAEEL	40S ribosomal protein S6 OS=Caenorhabditis elegans GN=rps-6 PE=3 SV=1	2	2	40.87	295068	65689.4	22.2625	20548.1	6194.52	30.1464	14.3598	4.64781e-05	TRUE
DVTFEFPDPIF	precursor	1	#N/A	DVTFEFPDPIF	663.816	663.816	sp|Q23312|RS7_CAEEL	40S ribosomal protein S7 OS=Caenorhabditis elegans GN=rps-7 PE=3 SV=1	2	2	62.42	80780.4	15264.3	18.896	8480.71	5066.08	59.7365	9.52519	8.2357e-06	TRUE
ISSSPGQVGQANGYILEGK	precursor [M+1]	1	#N/A	ISSSPGQVGQANGYILEGK	952.989	953.491	sp|P48156|RS8_CAEEL	40S ribosomal protein S8 OS=Caenorhabditis elegans GN=rps-8 PE=3 SV=1	2	2	37.41	169601	23312.3	13.7454	4879.71	2234.27	45.7868	34.7564	2.0664e-06	TRUE
LSEEDNAILNK	precursor	1	#N/A	LSEEDNAILNK	623.32	623.32	sp|P48156|RS8_CAEEL	40S ribosomal protein S8 OS=Caenorhabditis elegans GN=rps-8 PE=3 SV=1	2	2	30.99	810084	104457	12.8946	24447.7	11102.7	45.4139	33.1354	1.37234e-06	TRUE
IVDTMYNATNNELVR	precursor	1	#N/A	IVDTMYNATNNELVR	876.933	876.933	sp|P48156|RS8_CAEEL	40S ribosomal protein S8 OS=Caenorhabditis elegans GN=rps-8 PE=3 SV=1	2	2	39	165259	43744.4	26.4702	5190.57	2020.6	38.9283	31.8383	0.000105816	TRUE
LDSGNFSWASEQTTR	precursor	1	#N/A	LDSGNFSWASEQTTR	849.89	849.89	sp|P48156|RS8_CAEEL	40S ribosomal protein S8 OS=Caenorhabditis elegans GN=rps-8 PE=3 SV=1	2	2	39.11	104825	35497.4	33.8635	5306	2549.8	48.0551	19.7559	0.00045582	TRUE
LIGTFGLK	precursor	1	#N/A	LIGTFGLK	424.766	424.766	sp|Q20228|RS9_CAEEL	40S ribosomal protein S9 OS=Caenorhabditis elegans GN=rps-9 PE=3 SV=1	2	2	39.84	808606	117903	14.581	7966.67	2552.87	32.0444	101.499	0.0106421	TRUE	p2
FSPGCLTNQIQK	precursor	1	#N/A	FSPGC[+57]LTNQIQK	696.851	696.851	sp|P46769|RSSA_CAEEL	40S ribosomal protein SA OS=Caenorhabditis elegans GN=rps-0 PE=1 SV=3	2	2	36.54	437053	60376.5	13.8145	5540.29	2987.35	53.9206	78.8864	2.14405e-06	TRUE
LLVISDPR	precursor	1	#N/A	LLVISDPR	456.779	456.779	sp|P46769|RSSA_CAEEL	40S ribosomal protein SA OS=Caenorhabditis elegans GN=rps-0 PE=1 SV=3	2	2	34.84	675545	81685.1	12.0917	11815.1	4424.44	37.4472	57.1762	9.92354e-07	TRUE
IDHQAVTEASYVGVPVISFVNTESPLK	precursor [M+1]	1	#N/A	IDHQAVTEASYVGVPVISFVNTESPLK	967.506	967.841	sp|P46769|RSSA_CAEEL	40S ribosomal protein SA OS=Caenorhabditis elegans GN=rps-0 PE=1 SV=3	3	3	57.96	130070	17367.6	13.3525	9877	4187	42.3914	13.169	1.14353e-06	TRUE
LIDIGVPCNNK	precursor	1	#N/A	LIDIGVPC[+57]NNK	621.829	621.829	sp|P46769|RSSA_CAEEL	40S ribosomal protein SA OS=Caenorhabditis elegans GN=rps-0 PE=1 SV=3	2	2	36.42	143411	28082.6	19.5819	13405.7	6332.64	47.2383	10.6978	1.66106e-05	TRUE
MTVVGALDEK	precursor	1	#N/A	MTVVGALDEK	531.779	531.779	sp|Q27274|RO60_CAEEL	60 kDa SS-A/Ro ribonucleoprotein homolog OS=Caenorhabditis elegans GN=rop-1 PE=2 SV=1	2	2	35.29	110783	17961.3	16.213	11311.3	4333.04	38.3072	9.79406	4.8809e-06	TRUE
TSFFQALQIPTK	precursor	1	#N/A	TSFFQALQIPTK	690.88	690.88	sp|Q93572|RLA0_CAEEL	60S acidic ribosomal protein P0 OS=Caenorhabditis elegans GN=rpa-0 PE=1 SV=3	2	2	56.11	442308	67478.2	15.2559	4187.57	3305.72	78.9412	105.624	3.78665e-06	TRUE
CLLVGVDNVGSK	precursor	1	#N/A	C[+57]LLVGVDNVGSK	630.834	630.834	sp|Q93572|RLA0_CAEEL	60S acidic ribosomal protein P0 OS=Caenorhabditis elegans GN=rpa-0 PE=1 SV=3	2	2	36.76	367574	16936.9	4.60775	10421.3	5869.39	56.3212	35.2715	1.40526e-10	TRUE
FAAAAPAAAAAPAAAAPAAK	precursor	1	#N/A	FAAAAPAAAAAPAAAAPAAK	825.952	825.952	sp|Q93572|RLA0_CAEEL	60S acidic ribosomal protein P0 OS=Caenorhabditis elegans GN=rpa-0 PE=1 SV=3	2	2	32.01	150025	17104.7	11.4012	8305.14	2165.42	26.0732	18.0642	7.04651e-07	TRUE
AGAIAPCDVK	precursor	1	#N/A	AGAIAPC[+57]DVK	501.258	501.258	sp|Q93572|RLA0_CAEEL	60S acidic ribosomal protein P0 OS=Caenorhabditis elegans GN=rpa-0 PE=1 SV=3	2	2	24.21	649390	64052.8	9.86353	105078	13843.3	13.1743	6.18006	3.5776e-07	TRUE
NLITSVSSGAGSGPAPAAAAAAPAAGGAAPAAETK	precursor [M+1]	1	#N/A	NLITSVSSGAGSGPAPAAAAAAPAAGGAAPAAETK	978.504	978.838	sp|P91913|RLA1_CAEEL	60S acidic ribosomal protein P1 OS=Caenorhabditis elegans GN=rla-1 PE=3 SV=2	3	3	40.34	296839	31384.1	10.5728	8096.29	3300.83	40.7697	36.6635	4.06794e-07	TRUE
ALEGVDVK	precursor	1	#N/A	ALEGVDVK	415.735	415.735	sp|P91913|RLA1_CAEEL	60S acidic ribosomal protein P1 OS=Caenorhabditis elegans GN=rla-1 PE=3 SV=2	2	2	26.5	950567	101193	10.6455	96111.3	12722.3	13.2371	9.89027	6.30059e-07	TRUE
AANVEFEPYWPGLFAK	precursor [M+1]	1	#N/A	AANVEFEPYWPGLFAK	919.959	920.461	sp|P91913|RLA1_CAEEL	60S acidic ribosomal protein P1 OS=Caenorhabditis elegans GN=rla-1 PE=3 SV=2	2	2	58.84	70704.4	20244	28.6319	13857.7	8511.26	61.4189	5.10217	0.000216217	TRUE
LSSVPSGGSAPAAAAPSGGAAPK	precursor [M+1]	1	#N/A	LSSVPSGGSAPAAAAPSGGAAPK	954.495	954.996	sp|O01504|RLA2_CAEEL	60S acidic ribosomal protein P2 OS=Caenorhabditis elegans GN=rpa-2 PE=3 SV=2	2	2	29.16	33809.4	7087.07	20.9618	5947.43	4997.2	84.0229	5.68471	8.61519e-06	TRUE
GAYGKPQGLVAR	precursor	1	#N/A	GAYGKPQGLVAR	608.843	608.843	sp|Q09533|RL10_CAEEL	60S ribosomal protein L10 OS=Caenorhabditis elegans GN=rpl-10 PE=3 SV=1	2	2	25.64	157858	34145.7	21.6307	4866.71	2423.32	49.7939	32.4362	3.2241e-05	TRUE
EHLSSEALEAAR	precursor	1	#N/A	EHLSSEALEAAR	656.828	656.828	sp|Q09533|RL10_CAEEL	60S ribosomal protein L10 OS=Caenorhabditis elegans GN=rpl-10 PE=3 SV=1	2	2	28.94	141252	25458.3	18.0233	5824	1349.33	23.1684	24.2535	1.21567e-05	TRUE
IFDLGNK	precursor	1	#N/A	IFDLGNK	403.724	403.724	sp|Q09533|RL10_CAEEL	60S ribosomal protein L10 OS=Caenorhabditis elegans GN=rpl-10 PE=3 SV=1	2	2	34.16	222352	30734.8	13.8226	13871.4	6160.27	44.4098	16.0295	1.67768e-06	TRUE
MLSCAGADR	precursor	1	#N/A	MLSC[+57]AGADR	490.718	490.718	sp|Q09533|RL10_CAEEL	60S ribosomal protein L10 OS=Caenorhabditis elegans GN=rpl-10 PE=3 SV=1	2	2	19	674182	76647.8	11.369	94577	5697.04	6.0237	7.12839	1.45884e-06	TRUE
ILGPGLNK	precursor	1	#N/A	ILGPGLNK	406.255	406.255	sp|Q9N4I4|RL10A_CAEEL	60S ribosomal protein L10a OS=Caenorhabditis elegans GN=rpl-10a PE=2 SV=1	2	2	28.11	1.04106e+06	126411	12.1425	34864.4	9519.53	27.3044	29.8603	1.07109e-06	TRUE
ESLNEAIAEVLK	precursor	1	#N/A	ESLNEAIAEVLK	658.359	658.359	sp|Q9N4I4|RL10A_CAEEL	60S ribosomal protein L10a OS=Caenorhabditis elegans GN=rpl-10a PE=2 SV=1	2	2	57.92	459438	104065	22.6506	26208.1	15734	60.0349	17.5304	4.16408e-05	TRUE
CVGGEVGATSALAPK	precursor	1	#N/A	C[+57]VGGEVGATSALAPK	708.861	708.861	sp|P61866|RL12_CAEEL	60S ribosomal protein L12 OS=Caenorhabditis elegans GN=rpl-12 PE=3 SV=1	2	2	32.38	336380	41559.2	12.3548	7109.86	3284.86	46.2016	47.3118	1.09058e-06	TRUE
VGPLGLSPK	precursor	1	#N/A	VGPLGLSPK	434.269	434.269	sp|P61866|RL12_CAEEL	60S ribosomal protein L12 OS=Caenorhabditis elegans GN=rpl-12 PE=3 SV=1	2	2	32.88	943448	129278	13.7027	68914.4	19805	28.7386	13.6901	2.17219e-06	TRUE
AAGISQAQAR	precursor	1	#N/A	AAGISQAQAR	486.765	486.765	sp|P91128|RL13_CAEEL	60S ribosomal protein L13 OS=Caenorhabditis elegans GN=rpl-13 PE=3 SV=1	2	2	5.48	532531	29931.4	5.6206	63211.9	9443.96	14.9402	8.42454	1.96777e-09	TRUE
GFSLQELK	precursor	1	#N/A	GFSLQELK	461.256	461.256	sp|P91128|RL13_CAEEL	60S ribosomal protein L13 OS=Caenorhabditis elegans GN=rpl-13 PE=3 SV=1	2	2	40.33	443107	17740.2	4.00358	54967.3	19602.9	35.6629	8.06128	3.43396e-05	TRUE	p2
GAAYFEQK	precursor	1	#N/A	GAAYFEQK	457.224	457.224	sp|Q27389|RL13A_CAEEL	60S ribosomal protein L13a OS=Caenorhabditis elegans GN=rpl-16 PE=2 SV=1	2	2	25.19	470183	54443.7	11.5793	26096	6155.33	23.5873	18.0174	8.19284e-07	TRUE
AYEGVPAK	precursor	1	#N/A	AYEGVPAK	417.721	417.721	sp|Q27389|RL13A_CAEEL	60S ribosomal protein L13a OS=Caenorhabditis elegans GN=rpl-16 PE=2 SV=1	2	2	16.55	784070	70416.6	8.98091	120662	19996.1	16.5721	6.49809	1.01615e-07	TRUE
IIEALGYN	precursor	1	#N/A	IIEALGYN	446.742	446.742	sp|Q27389|RL13A_CAEEL	60S ribosomal protein L13a OS=Caenorhabditis elegans GN=rpl-16 PE=2 SV=1	2	2	39.23	307334	35561.6	11.571	55035.1	9467.27	17.2022	5.58432	8.11007e-07	TRUE
NTHEAAMALR	precursor	1	#N/A	NTHEAAMALR	557.277	557.277	sp|Q9BL19|RL17_CAEEL	60S ribosomal protein L17 OS=Caenorhabditis elegans GN=rpl-17 PE=3 SV=1	2	2	20.52	78560.3	14887.3	18.9502	7560.86	3554.99	47.0183	10.3904	1.29361e-05	TRUE
SADFLLDLLK	precursor	1	#N/A	SADFLLDLLK	567.824	567.824	sp|Q9BL19|RL17_CAEEL	60S ribosomal protein L17 OS=Caenorhabditis elegans GN=rpl-17 PE=3 SV=1	2	2	60.92	48048.1	12219.4	25.4316	4937.71	1202.59	24.3553	9.73085	0.000122426	TRUE
FNAIVLK	precursor	1	#N/A	FNAIVLK	402.753	402.753	sp|O45946|RL18_CAEEL	60S ribosomal protein L18 OS=Caenorhabditis elegans GN=rpl-18 PE=3 SV=1	2	2	36.24	160906	46416.7	28.8471	1880.57	1811.44	96.3238	85.5624	0.000154045	TRUE
TVVTLSTVTDDAR	precursor	1	#N/A	TVVTLSTVTDDAR	689.365	689.365	sp|O45946|RL18_CAEEL	60S ribosomal protein L18 OS=Caenorhabditis elegans GN=rpl-18 PE=3 SV=1	2	2	37.14	539179	52461.4	9.72986	8875.14	8060.87	90.8253	60.7516	1.80004e-07	TRUE
GENTVFLQGPR	precursor	1	#N/A	GENTVFLQGPR	609.317	609.317	sp|O45946|RL18_CAEEL	60S ribosomal protein L18 OS=Caenorhabditis elegans GN=rpl-18 PE=3 SV=1	2	2	35.07	470646	32300.1	6.86292	9935.29	4211.26	42.3869	47.3712	2.44956e-08	TRUE
ILAAGGEIITLDQLALK	precursor	1	#N/A	ILAAGGEIITLDQLALK	580.349	580.349	sp|O45946|RL18_CAEEL	60S ribosomal protein L18 OS=Caenorhabditis elegans GN=rpl-18 PE=3 SV=1	3	3	58.07	91019.1	18727.4	20.5753	3259.14	2503.08	76.8017	27.9273	2.16186e-05	TRUE
NLSVFTTAR	precursor	1	#N/A	NLSVFTTAR	504.777	504.777	sp|O44480|RL18A_CAEEL	60S ribosomal protein L18a OS=Caenorhabditis elegans GN=rpl-20 PE=3 SV=2	2	2	36.12	606914	71582.7	11.7945	8759.71	6426.9	73.3688	69.2846	7.67981e-07	TRUE
ANGEILSIK	precursor	1	#N/A	ANGEILSIK	472.774	472.774	sp|O44480|RL18A_CAEEL	60S ribosomal protein L18a OS=Caenorhabditis elegans GN=rpl-20 PE=3 SV=2	2	2	33.25	539959	54419.1	10.0784	11327.4	5635.94	49.7548	47.6682	2.94359e-07	TRUE
DTTVAGAVTQCYR	precursor	1	#N/A	DTTVAGAVTQC[+57]YR	721.341	721.341	sp|O44480|RL18A_CAEEL	60S ribosomal protein L18a OS=Caenorhabditis elegans GN=rpl-20 PE=3 SV=2	2	2	33.18	276115	27077.4	9.80659	12780	8050.06	62.9895	21.6052	7.14888e-08	TRUE
LVNDGLIIR	precursor	1	#N/A	LVNDGLIIR	506.811	506.811	sp|O02639|RL19_CAEEL	60S ribosomal protein L19 OS=Caenorhabditis elegans GN=rpl-19 PE=3 SV=1	2	2	37.63	406739	43103.9	10.5974	7891.14	3970.09	50.3108	51.5437	4.12139e-07	TRUE
SAGQPVPALK	precursor	1	#N/A	SAGQPVPALK	484.282	484.282	sp|P34334|RL21_CAEEL	60S ribosomal protein L21 OS=Caenorhabditis elegans GN=rpl-21 PE=1 SV=3	2	2	26.42	563700	87803.2	15.5762	90912	6628.44	7.29105	6.2005	1.09208e-05	TRUE
IEDLEAFLNEK	precursor	1	#N/A	IEDLEAFLNEK	660.838	660.838	sp|P52819|RL22_CAEEL	60S ribosomal protein L22 OS=Caenorhabditis elegans GN=rpl-22 PE=1 SV=3	2	2	53.49	558480	83409.8	14.9351	16833.3	8572.37	50.9251	33.1771	3.35957e-06	TRUE
NPVEDGILR	precursor	1	#N/A	NPVEDGILR	506.775	506.775	sp|P52819|RL22_CAEEL	60S ribosomal protein L22 OS=Caenorhabditis elegans GN=rpl-22 PE=1 SV=3	2	2	33.56	488774	52103.1	10.66	23399.6	7085.91	30.2822	20.8881	4.25791e-07	TRUE
VSVVSEVPFSK	precursor	1	#N/A	VSVVSEVPFSK	589.327	589.327	sp|P52819|RL22_CAEEL	60S ribosomal protein L22 OS=Caenorhabditis elegans GN=rpl-22 PE=1 SV=3	2	2	38.66	451848	77588.9	17.1714	29429.1	9660.33	32.8257	15.3538	9.05612e-06	TRUE
VLQGVVIR	precursor	1	#N/A	VLQGVVIR	442.29	442.29	sp|P48158|RL23_CAEEL	60S ribosomal protein L23 OS=Caenorhabditis elegans GN=rpl-23 PE=3 SV=1	2	2	32.99	1.00207e+06	69488.1	6.93445	13041.4	4276.92	32.7949	76.8374	3.39058e-08	TRUE
GSAITGPVAK	precursor	1	#N/A	GSAITGPVAK	450.761	450.761	sp|P48158|RL23_CAEEL	60S ribosomal protein L23 OS=Caenorhabditis elegans GN=rpl-23 PE=3 SV=1	2	2	20.41	935091	89460.9	9.56708	171695	25650.7	14.9397	5.44623	1.95587e-07	TRUE
VNTLITPLQQK	precursor	1	#N/A	VNTLITPLQQK	627.874	627.874	sp|P48162|R23A1_CAEEL	60S ribosomal protein L23a 1 OS=Caenorhabditis elegans GN=rpl-25.1 PE=3 SV=1	2	2	36.54	761005	62821.4	8.25506	9159.43	4178.09	45.6152	83.0843	9.48445e-08	TRUE
LASDYDALDVANK	precursor	1	#N/A	LASDYDALDVANK	697.844	697.844	sp|Q20647|R23A2_CAEEL	60S ribosomal protein L23a 2 OS=Caenorhabditis elegans GN=rpl-25.2 PE=3 SV=1	2	2	36.08	420419	46139.8	10.9747	20068.4	12003.6	59.8135	20.9493	2.2053e-07	TRUE
AVAGLSLDAILAK	precursor	1	#N/A	AVAGLSLDAILAK	621.377	621.377	sp|O01868|RL24_CAEEL	60S ribosomal protein L24 OS=Caenorhabditis elegans GN=rpl-24.1 PE=3 SV=1	2	2	55.65	280729	73601.8	26.2181	22265.9	17604.9	79.067	12.608	8.85349e-05	TRUE
TDDEVVVMR	precursor	1	#N/A	TDDEVVVMR	532.258	532.258	sp|Q19869|RL26_CAEEL	60S ribosomal protein L26 OS=Caenorhabditis elegans GN=rpl-26 PE=3 SV=1	2	2	30.47	195985	17340.4	8.84783	21832.3	6650.62	30.4623	8.97686	2.16128e-08	TRUE
VNPFVSSDSGK	precursor	1	#N/A	VNPFVSSDSGK	568.783	568.783	sp|Q19869|RL26_CAEEL	60S ribosomal protein L26 OS=Caenorhabditis elegans GN=rpl-26 PE=3 SV=1	2	2	28.94	284818	32805.4	11.518	33734.3	9554.66	28.3233	8.44298	3.97237e-07	TRUE
AVTTSTLSK	precursor	1	#N/A	AVTTSTLSK	454.258	454.258	sp|Q21930|RL28_CAEEL	60S ribosomal protein L28 OS=Caenorhabditis elegans GN=rpl-28 PE=1 SV=3	2	2	12.67	325106	20231.6	6.22306	6073.67	981.298	16.1566	53.5272	0.00196358	TRUE	P2
HAIDVSAAAK	precursor	1	#N/A	HAIDVSAAAK	491.769	491.769	sp|Q21930|RL28_CAEEL	60S ribosomal protein L28 OS=Caenorhabditis elegans GN=rpl-28 PE=1 SV=3	2	2	10.92	108574	14642.4	13.4861	9480	4353.9	45.9272	11.453	8.81739e-07	TRUE
LIEADFAK	precursor	1	#N/A	LIEADFAK	453.75	453.75	sp|P50880|RL3_CAEEL	60S ribosomal protein L3 OS=Caenorhabditis elegans GN=rpl-3 PE=2 SV=1	2	2	33.44	1.19147e+06	92421.4	7.75695	11888.4	7565.71	63.6393	100.221	6.11946e-08	TRUE
TITPMGGFPR	precursor	1	#N/A	TITPMGGFPR	538.782	538.782	sp|P50880|RL3_CAEEL	60S ribosomal protein L3 OS=Caenorhabditis elegans GN=rpl-3 PE=2 SV=1	2	2	37.78	542008	36222.8	6.68307	6587.57	3689.73	56.0105	82.2774	2.30355e-08	TRUE
SALTEEGKNNGSTEFDLTQK	precursor [M+1]	1	#N/A	SALTEEGKNNGSTEFDLTQK	723.682	724.016	sp|P50880|RL3_CAEEL	60S ribosomal protein L3 OS=Caenorhabditis elegans GN=rpl-3 PE=2 SV=1	3	3	33.94	130971	34100.2	26.0364	4855.71	2272.26	46.7957	26.9726	9.76892e-05	TRUE
STINEVVTR	precursor	1	#N/A	STINEVVTR	509.78	509.78	sp|Q9U332|RL31_CAEEL	60S ribosomal protein L31 OS=Caenorhabditis elegans GN=rpl-31 PE=3 SV=1	2	2	27.8	651744	80599.3	12.3667	39582.4	9323.65	23.555	16.4655	1.25061e-06	TRUE
LLTVINQTQK	precursor	1	#N/A	LLTVINQTQK	579.348	579.348	sp|P34662|RL35_CAEEL	60S ribosomal protein L35 OS=Caenorhabditis elegans GN=rpl-35 PE=3 SV=1	2	2	32.23	440813	44405.9	10.0736	22688.6	13375.1	58.951	19.4289	8.61164e-08	TRUE
VLLYPSNI	precursor	1	#N/A	VLLYPSNI	459.768	459.768	sp|P49180|RL35A_CAEEL	60S ribosomal protein L35a OS=Caenorhabditis elegans GN=rpl-33 PE=1 SV=3	2	2	46.91	399231	50893.3	12.7478	66275.9	10003.7	15.094	6.02378	2.15562e-06	TRUE
EITGFAPYER	precursor	1	#N/A	EITGFAPYER	591.793	591.793	sp|P49181|RL36_CAEEL	60S ribosomal protein L36 OS=Caenorhabditis elegans GN=rpl-36 PE=1 SV=3	2	2	36.99	522868	46528.5	8.8987	8649.86	7181.57	83.0253	60.4481	1.02802e-07	TRUE
SGQGAFGNMCR	precursor	1	#N/A	SGQGAFGNMC[+57]R	592.75	592.75	sp|O02056|RL4_CAEEL	60S ribosomal protein L4 OS=Caenorhabditis elegans GN=rpl-4 PE=1 SV=3	2	2	28.48	259693	11270.4	4.33988	6967.29	3716.36	53.3402	37.2732	1.19519e-10	TRUE
LGPVVIYGQDAECAR	precursor	1	#N/A	LGPVVIYGQDAEC[+57]AR	824.412	824.412	sp|O02056|RL4_CAEEL	60S ribosomal protein L4 OS=Caenorhabditis elegans GN=rpl-4 PE=1 SV=3	2	2	38.92	310298	64830.1	20.8928	14908.1	8490.92	56.9549	20.814	2.57457e-05	TRUE
YEATQSQIR	precursor	1	#N/A	YEATQSQIR	548.275	548.275	sp|O02056|RL4_CAEEL	60S ribosomal protein L4 OS=Caenorhabditis elegans GN=rpl-4 PE=1 SV=3	2	2	21.82	443242	87793.3	19.8071	42020.4	10314.2	24.5456	10.5483	2.61927e-05	TRUE
AVLDIGLAR	precursor	1	#N/A	AVLDIGLAR	464.285	464.285	sp|P49405|RL5_CAEEL	60S ribosomal protein L5 OS=Caenorhabditis elegans GN=rpl-5 PE=3 SV=1	2	2	39.65	162148	35873.6	22.124	8547.86	5601.74	65.5338	18.9694	3.47069e-05	TRUE
GVADGGINVPHSESR	precursor	1	#N/A	GVADGGINVPHSESR	747.868	747.868	sp|P49405|RL5_CAEEL	60S ribosomal protein L5 OS=Caenorhabditis elegans GN=rpl-5 PE=3 SV=1	2	2	27.99	54073.4	7792.41	14.4108	2900.86	1949.13	67.1917	18.6405	1.5185e-06	TRUE
TEYTVSEQR	precursor	1	#N/A	TEYTVSEQR	556.765	556.765	sp|P47991|RL6_CAEEL	60S ribosomal protein L6 OS=Caenorhabditis elegans GN=rpl-6 PE=1 SV=1	2	2	22.73	367663	38048.7	10.3488	54988.3	5446.8	9.90538	6.6862	6.86798e-07	TRUE
EATNFLWPFK	precursor	1	#N/A	EATNFLWPFK	626.822	626.822	sp|O01802|RL7_CAEEL	60S ribosomal protein L7 OS=Caenorhabditis elegans GN=rpl-7 PE=1 SV=1	2	2	58.5	210365	21045.2	10.0042	7002.43	2899.86	41.4123	30.0417	2.59886e-07	TRUE
LNNPTGGWTK	precursor	1	#N/A	LNNPTGGWTK	544.28	544.28	sp|O01802|RL7_CAEEL	60S ribosomal protein L7 OS=Caenorhabditis elegans GN=rpl-7 PE=1 SV=1	2	2	30.49	804478	74633.5	9.27725	37921	10334.9	27.2539	21.2146	0.00411126	TRUE
VPITDNTIVEQSLGK	precursor	1	#N/A	VPITDNTIVEQSLGK	807.441	807.441	sp|O01802|RL7_CAEEL	60S ribosomal protein L7 OS=Caenorhabditis elegans GN=rpl-7 PE=1 SV=1	2	2	40.98	96341.6	16974.2	17.6188	12880	4680.46	36.3389	7.47994	8.78009e-06	TRUE
TTAAVALVDVNPEDK	precursor	1	#N/A	TTAAVALVDVNPEDK	771.904	771.904	sp|Q966C6|RL7A_CAEEL	60S ribosomal protein L7a OS=Caenorhabditis elegans GN=rpl-7A PE=1 SV=3	2	2	38.58	438477	48199.4	10.9924	3653.43	1178.53	32.2581	120.018	5.55262e-07	TRUE
LVETVNNNFSER	precursor	1	#N/A	LVETVNNNFSER	711.355	711.355	sp|Q966C6|RL7A_CAEEL	60S ribosomal protein L7a OS=Caenorhabditis elegans GN=rpl-7A PE=1 SV=3	2	2	31.82	436647	48131.2	11.0229	8143	3483.9	42.784	53.6224	5.51847e-07	TRUE
NFNIGQDIQPK	precursor	1	#N/A	NFNIGQDIQPK	637.33	637.33	sp|Q966C6|RL7A_CAEEL	60S ribosomal protein L7a OS=Caenorhabditis elegans GN=rpl-7A PE=1 SV=3	2	2	37.22	346289	36622.6	10.5757	19917.6	8641.94	43.3885	17.3861	2.25557e-07	TRUE
ASLGTVVR	precursor	1	#N/A	ASLGTVVR	401.743	401.743	sp|Q966C6|RL7A_CAEEL	60S ribosomal protein L7a OS=Caenorhabditis elegans GN=rpl-7A PE=1 SV=3	2	2	26.39	1.05179e+06	132389	12.587	84751	34087.3	40.2205	12.4103	7.12431e-07	TRUE
TALDSQSAR	precursor	1	#N/A	TALDSQSAR	474.741	474.741	sp|Q966C6|RL7A_CAEEL	60S ribosomal protein L7a OS=Caenorhabditis elegans GN=rpl-7A PE=1 SV=3	2	2	3.07	273829	17174.4	6.27192	28355.4	11714.5	41.3132	9.65703	2.01926e-11	TRUE
ASGNYATVIAHNPDTK	precursor	1	#N/A	ASGNYATVIAHNPDTK	553.609	553.609	sp|Q9XVF7|RL8_CAEEL	60S ribosomal protein L8 OS=Caenorhabditis elegans GN=rpl-8 PE=3 SV=1	3	3	29.16	242706	31362.4	12.922	2422.14	2051.79	84.7097	100.203	1.37709e-06	TRUE
AQIQIGNIVPVGTLPEGTTICNVENK	precursor [M+1]	1	#N/A	AQIQIGNIVPVGTLPEGTTIC[+57]NVENK	922.488	922.823	sp|Q9XVF7|RL8_CAEEL	60S ribosomal protein L8 OS=Caenorhabditis elegans GN=rpl-8 PE=3 SV=1	3	3	52.99	242904	50988	20.991	16372.3	4841.65	29.5722	14.8363	3.24961e-05	TRUE
AAQGLCITSCSMQNCGTGSCK	precursor [M+1]	1	#N/A	AAQGLC[+57]ITSC[+57]SMQNC[+57]GTGSC[+57]K	764.316	764.65	tr|Q9NL69|Q9NL69_CAEEL	ABF-2 (Fragment) OS=Caenorhabditis elegans GN=abf-2 PE=2 SV=1	3	3	34.09	64823.4	10090.3	15.5658	3610	1806.34	50.037	17.9566	3.7832e-06	TRUE
DLTDYLMK	precursor	1	#N/A	DLTDYLMK	499.747	499.747	sp|P0DM41|ACT1_CAEEL	Actin-1 OS=Caenorhabditis elegans GN=act-1 PE=1 SV=1	2	2	43.5	1.82055e+06	351807	19.3242	7944	6371.78	80.2087	229.173	1.50994e-05	TRUE
GYSFTTTAER	precursor	1	#N/A	GYSFTTTAER	566.767	566.767	sp|P0DM41|ACT1_CAEEL	Actin-1 OS=Caenorhabditis elegans GN=act-1 PE=1 SV=1	2	2	31.14	3.3088e+06	337055	10.1866	21933.3	11469.4	52.2924	150.857	3.45697e-07	TRUE
EITALAPSTMK	precursor	1	#N/A	EITALAPSTMK	581.313	581.313	sp|P0DM41|ACT1_CAEEL	Actin-1 OS=Caenorhabditis elegans GN=act-1 PE=1 SV=1	2	2	34.09	4.89601e+06	524298	10.7087	62081.6	16724.4	26.9394	78.8641	4.84072e-07	TRUE
DSYVGDEAQSKR	precursor	1	#N/A	DSYVGDEAQSKR	452.213	452.213	sp|P0DM41|ACT1_CAEEL	Actin-1 OS=Caenorhabditis elegans GN=act-1 PE=1 SV=1	3	3	17.7	1.35843e+06	134108	9.87232	22799.9	14589.6	63.9899	59.5804	2.47621e-07	TRUE
AVFPSIVGRPR	precursor	1	#N/A	AVFPSIVGRPR	400.24	400.24	sp|P0DM41|ACT1_CAEEL	Actin-1 OS=Caenorhabditis elegans GN=act-1 PE=1 SV=1	3	3	53.26	1421389	104687	7.36509	41391.6	15365.8	37.123	34.3401	3.59802e-08	TRUE
KDLYANTVLSGGTTMYPGIADR	precursor [M+1]	1	#N/A	KDLYANTVLSGGTTMYPGIADR	781.726	782.061	sp|P0DM41|ACT1_CAEEL	Actin-1 OS=Caenorhabditis elegans GN=act-1 PE=1 SV=1	3	3	53.99	437775	96461.1	22.0344	15006	7796.9	51.9585	29.1733	3.60845e-05	TRUE
QEYDESGPSIVHR	precursor	1	#N/A	Q[-17]EYDESGPSIVHR	750.342	750.342	sp|P0DM41|ACT1_CAEEL	Actin-1 OS=Caenorhabditis elegans GN=act-1 PE=1 SV=1	2	2	32.99	283338	34277.3	12.0977	12231.6	2505.1	20.4806	23.1645	1.11887e-06	TRUE
SYELPDGQVITVGNER	precursor	1	#N/A	SYELPDGQVITVGNER	888.942	888.942	sp|P0DM41|ACT1_CAEEL	Actin-1 OS=Caenorhabditis elegans GN=act-1 PE=1 SV=1	2	2	45.76	1.57237e+06	120766	7.6805	68742.3	23720.8	34.5069	22.8734	3.55568e-08	TRUE
HQGVMVGMGQK	precursor	1	#N/A	HQGVMVGMGQK	586.289	586.289	sp|P0DM41|ACT1_CAEEL	Actin-1 OS=Caenorhabditis elegans GN=act-1 PE=1 SV=1	2	2	22.97	274122	35381.9	12.9073	17675.6	7108.82	40.2183	15.5085	1.09796e-06	TRUE
AGFAGDDAPR	precursor	1	#N/A	AGFAGDDAPR	488.728	488.728	sp|P0DM41|ACT1_CAEEL	Actin-1 OS=Caenorhabditis elegans GN=act-1 PE=1 SV=1	2	2	24.21	3.59362e+06	475969	13.2448	522002	60077.1	11.509	6.8843	3.22956e-06	TRUE
DSYVGDEAQSK	precursor	1	#N/A	DSYVGDEAQSK	599.765	599.765	sp|P0DM41|ACT1_CAEEL	Actin-1 OS=Caenorhabditis elegans GN=act-1 PE=1 SV=1	2	2	20.94	501964	48575.1	9.67702	117115	6961.24	5.94392	4.28606	8.59548e-07	TRUE
GLSEETTTGVHNLAK	precursor	1	#N/A	GLSEETTTGVHNLAK	519.602	519.602	sp|P27604|SAHH_CAEEL	Adenosylhomocysteinase OS=Caenorhabditis elegans GN=ahcy-1 PE=1 SV=1	3	3	29.88	253789	45221.4	17.8185	3127.43	1004.27	32.1118	81.1493	9.84235e-06	TRUE
VPAINVNDSVTK	precursor	1	#N/A	VPAINVNDSVTK	628.846	628.846	sp|P27604|SAHH_CAEEL	Adenosylhomocysteinase OS=Caenorhabditis elegans GN=ahcy-1 PE=1 SV=1	2	2	32.19	494516	122770	24.8263	18921	5805.9	30.685	26.1358	7.64924e-05	TRUE
LGLYVLPK	precursor	1	#N/A	LGLYVLPK	451.789	451.789	sp|P27604|SAHH_CAEEL	Adenosylhomocysteinase OS=Caenorhabditis elegans GN=ahcy-1 PE=1 SV=1	2	2	41.85	162053	26940.6	16.6245	6727.71	2624.19	39.0057	24.0874	6.94172e-06	TRUE
VAVVAGYGDVGK	precursor	1	#N/A	VAVVAGYGDVGK	567.811	567.811	sp|P27604|SAHH_CAEEL	Adenosylhomocysteinase OS=Caenorhabditis elegans GN=ahcy-1 PE=1 SV=1	2	2	32.16	342826	30524.8	8.90386	24230.6	4173.21	17.2229	14.1485	1.6247e-07	TRUE
ANIIVTTTGCK	precursor	1	#N/A	ANIIVTTTGC[+57]K	589.316	589.316	sp|P27604|SAHH_CAEEL	Adenosylhomocysteinase OS=Caenorhabditis elegans GN=ahcy-1 PE=1 SV=1	2	2	29.77	386964	46815.3	12.0981	51398	18871.8	36.7169	7.52878	2.32747e-07	TRUE
ATDVMLAGK	precursor	1	#N/A	ATDVMLAGK	453.242	453.242	sp|P27604|SAHH_CAEEL	Adenosylhomocysteinase OS=Caenorhabditis elegans GN=ahcy-1 PE=1 SV=1	2	2	26.39	168148	18886.9	11.2323	51001.7	7830.75	15.3539	3.2969	6.41918e-07	TRUE
TDGCQVYLSK	precursor	1	#N/A	TDGC[+57]QVYLSK	585.777	585.777	tr|Q95YA9|Q95YA9_CAEEL	Adenylyl cyclase-associated protein OS=Caenorhabditis elegans GN=cas-1 PE=3 SV=1	2	2	27.24	82731	21117.4	25.5253	10194.9	3265.79	32.0337	8.11497	0.00012816	TRUE
GLSVDNTAFEEAR	precursor	1	#N/A	GLSVDNTAFEEAR	704.839	704.839	sp|O01541|SYAC_CAEEL	Alanine--tRNA ligase, cytoplasmic OS=Caenorhabditis elegans GN=aars-2 PE=2 SV=1	2	2	36.95	134280	21050.8	15.6768	5060	3038.5	60.0495	26.5376	4.08845e-06	TRUE
EFNAPMFAEK	precursor	1	#N/A	EFNAPMFAEK	592.276	592.276	tr|G5EEA8|G5EEA8_CAEEL	Annexin OS=Caenorhabditis elegans GN=nex-1 PE=2 SV=1	2	2	39.34	677772	89826.4	13.2532	18223.4	11400.5	62.5594	37.1924	1.47066e-06	TRUE
SEVDLELIK	precursor	1	#N/A	SEVDLELIK	523.292	523.292	tr|G5EEA8|G5EEA8_CAEEL	Annexin OS=Caenorhabditis elegans GN=nex-1 PE=2 SV=1	2	2	40.34	371585	48813.1	13.1365	15132.9	5272.5	34.8414	24.5548	1.63047e-06	TRUE
DLLVSLVTGSK	precursor	1	#N/A	DLLVSLVTGSK	566.335	566.335	tr|G5EEA8|G5EEA8_CAEEL	Annexin OS=Caenorhabditis elegans GN=nex-1 PE=2 SV=1	2	2	56.26	582036	57129.1	9.81538	29355	13432.9	45.7603	19.8275	1.32277e-07	TRUE
DGSHDTNDAQAKDDAVR	precursor	1	#N/A	DGSHDTNDAQAKDDAVR	454.453	454.453	tr|G5EEA8|G5EEA8_CAEEL	Annexin OS=Caenorhabditis elegans GN=nex-1 PE=2 SV=1	4	4	1.44	81316.4	4074.07	5.01014	4648.43	1158	24.9116	17.4933	8.46533e-10	TRUE
NLIEILTTR	precursor	1	#N/A	NLIEILTTR	536.822	536.822	tr|Q27473|Q27473_CAEEL	Annexin OS=Caenorhabditis elegans GN=nex-3 PE=3 SV=1	2	2	57.73	75946.4	8655.86	11.3973	5770.71	823.703	14.2738	13.1607	9.05692e-07	TRUE
VIEEVER	precursor	1	#N/A	VIEEVER	437.237	437.237	tr|Q27473|Q27473_CAEEL	Annexin OS=Caenorhabditis elegans GN=nex-3 PE=3 SV=1	2	2	21.7	516356	57588.8	11.1529	48865.4	16481.4	33.7281	10.5669	2.76885e-07	TRUE
DGLTMLVK	precursor	1	#N/A	DGLTMLVK	438.747	438.747	tr|Q27473|Q27473_CAEEL	Annexin OS=Caenorhabditis elegans GN=nex-3 PE=3 SV=1	2	2	39.08	160366	11566	7.21227	18723.4	2775.21	14.8221	8.565	2.65993e-08	TRUE
IQSYIDSFK	precursor	1	#N/A	IQSYIDSFK	550.785	550.785	sp|Q03577|SYDC_CAEEL	Aspartate--tRNA ligase, cytoplasmic OS=Caenorhabditis elegans GN=drs-1 PE=3 SV=1	2	2	37.82	162364	22451.3	13.8277	6047.43	1566.78	25.9082	26.8485	2.41181e-06	TRUE
IQAGICNQFR	precursor	1	#N/A	IQAGIC[+57]NQFR	603.806	603.806	sp|Q03577|SYDC_CAEEL	Aspartate--tRNA ligase, cytoplasmic OS=Caenorhabditis elegans GN=drs-1 PE=3 SV=1	2	2	33.29	130603	13275.1	10.1644	12230.1	5592.21	45.7248	10.6788	3.50793e-08	TRUE
ENGIEIGDEDDLSTPVEK	precursor	1	#N/A	ENGIEIGDEDDLSTPVEK	980.455	980.455	sp|Q03577|SYDC_CAEEL	Aspartate--tRNA ligase, cytoplasmic OS=Caenorhabditis elegans GN=drs-1 PE=3 SV=1	2	2	39.23	47462.7	6713.41	14.1446	12830.4	2069.51	16.1297	3.69923	5.26767e-06	TRUE
EAYPGDVFYLHSR	precursor	1	#N/A	EAYPGDVFYLHSR	518.584	518.584	sp|Q9XXK1|ATPA_CAEEL	ATP synthase subunit alpha, mitochondrial OS=Caenorhabditis elegans GN=H28O16.1 PE=1 SV=1	3	3	52.49	1.53011e+06	216284	14.1352	8045.43	3449.12	42.8705	190.183	2.43153e-06	TRUE
SSQQALLK	precursor	1	#N/A	SSQQALLK	437.753	437.753	sp|Q9XXK1|ATPA_CAEEL	ATP synthase subunit alpha, mitochondrial OS=Caenorhabditis elegans GN=H28O16.1 PE=1 SV=1	2	2	16.55	1.52094e+06	153521	10.0939	26770	18376.2	68.6446	56.8149	2.71643e-07	TRUE
AVDSLVPIGR	precursor	1	#N/A	AVDSLVPIGR	513.801	513.801	sp|Q9XXK1|ATPA_CAEEL	ATP synthase subunit alpha, mitochondrial OS=Caenorhabditis elegans GN=H28O16.1 PE=1 SV=1	2	2	37.11	1.90859e+06	198926	10.4227	39909.4	21142.5	52.9762	47.8229	3.56938e-07	TRUE
STVAQIVK	precursor	1	#N/A	STVAQIVK	423.258	423.258	sp|Q9XXK1|ATPA_CAEEL	ATP synthase subunit alpha, mitochondrial OS=Caenorhabditis elegans GN=H28O16.1 PE=1 SV=1	2	2	25.53	1.06916e+06	79446	7.43069	23241.7	6426.31	27.6499	46.0018	5.09093e-08	TRUE
VVDALGNPIDGK	precursor	1	#N/A	VVDALGNPIDGK	599.327	599.327	sp|Q9XXK1|ATPA_CAEEL	ATP synthase subunit alpha, mitochondrial OS=Caenorhabditis elegans GN=H28O16.1 PE=1 SV=1	2	2	34.61	1.1085e+06	127658	11.5163	24191	14148.7	58.4876	45.8227	6.46276e-07	TRUE
TAIAIDTIINQK	precursor	1	#N/A	TAIAIDTIINQK	650.877	650.877	sp|Q9XXK1|ATPA_CAEEL	ATP synthase subunit alpha, mitochondrial OS=Caenorhabditis elegans GN=H28O16.1 PE=1 SV=1	2	2	42.15	453097	84188	18.5805	10537	4181.11	39.6803	43.0006	1.30861e-05	TRUE
ILGTETGINLEETGK	precursor	1	#N/A	ILGTETGINLEETGK	787.917	787.917	sp|Q9XXK1|ATPA_CAEEL	ATP synthase subunit alpha, mitochondrial OS=Caenorhabditis elegans GN=H28O16.1 PE=1 SV=1	2	2	38.85	730954	73325.4	10.0315	34733.6	25501.1	73.4191	21.0446	4.96392e-08	TRUE
VLSIGDGIAR	precursor	1	#N/A	VLSIGDGIAR	500.793	500.793	sp|Q9XXK1|ATPA_CAEEL	ATP synthase subunit alpha, mitochondrial OS=Caenorhabditis elegans GN=H28O16.1 PE=1 SV=1	2	2	36	1.59172e+06	160168	10.0626	79715.3	33086.9	41.5063	19.9676	1.94626e-07	TRUE
TGAIVDVPVGDGLLGR	precursor	1	#N/A	TGAIVDVPVGDGLLGR	769.93	769.93	sp|Q9XXK1|ATPA_CAEEL	ATP synthase subunit alpha, mitochondrial OS=Caenorhabditis elegans GN=H28O16.1 PE=1 SV=1	2	2	50.18	1.82804e+06	265715	14.5355	98009.3	20187.4	20.5975	18.6517	3.54574e-06	TRUE
TIREEGQISPQTDAQLK	precursor	1	#N/A	TIREEGQISPQTDAQLK	638.669	638.669	sp|Q9XXK1|ATPA_CAEEL	ATP synthase subunit alpha, mitochondrial OS=Caenorhabditis elegans GN=H28O16.1 PE=1 SV=1	3	3	30.07	131324	22976.5	17.4961	8142.86	2493.81	30.6257	16.1275	1.03947e-05	TRUE
CIAMDGTEGLVR	precursor	1	#N/A	C[+57]IAMDGTEGLVR	661.316	661.316	sp|P46561|ATPB_CAEEL	ATP synthase subunit beta, mitochondrial OS=Caenorhabditis elegans GN=atp-2 PE=1 SV=2	2	2	36.99	584403	109231	18.6911	8799.57	5881.32	66.8365	66.4126	1.28336e-05	TRUE
GIAELAIYPAVDPLDSTSR	precursor [M+1]	1	#N/A	GIAELAIYPAVDPLDSTSR	994.52	995.022	sp|P46561|ATPB_CAEEL	ATP synthase subunit beta, mitochondrial OS=Caenorhabditis elegans GN=atp-2 PE=1 SV=2	2	2	56.15	316656	27023.1	8.53389	5495.43	4515.79	82.1736	57.6217	7.30923e-08	TRUE
GQPVADTGDPIKIPVGPETLGR	precursor [M+1]	1	#N/A	GQPVADTGDPIKIPVGPETLGR	739.734	740.068	sp|P46561|ATPB_CAEEL	ATP synthase subunit beta, mitochondrial OS=Caenorhabditis elegans GN=atp-2 PE=1 SV=2	3	3	52.14	1.22452e+06	168209	13.7367	53475.6	17249.6	32.257	22.8987	2.21331e-06	TRUE
VSLVYGQMNEPPGAR	precursor	1	#N/A	VSLVYGQMNEPPGAR	809.406	809.406	sp|P46561|ATPB_CAEEL	ATP synthase subunit beta, mitochondrial OS=Caenorhabditis elegans GN=atp-2 PE=1 SV=2	2	2	37.45	320803	40098.9	12.4995	21448.6	4496.75	20.9653	14.9569	1.40631e-06	TRUE
AEVAEALIK	precursor	1	#N/A	AEVAEALIK	472.277	472.277	sp|Q09544|ATPD_CAEEL	ATP synthase subunit delta, mitochondrial OS=Caenorhabditis elegans GN=F58F12.1 PE=1 SV=1	2	2	33.29	603061	88020.3	14.5956	47537.6	20120.6	42.3256	12.686	2.25568e-06	TRUE
NLVCSDLLTR	precursor	1	#N/A	NLVC[+57]SDLLTR	595.814	595.814	sp|Q95YF3|CGH1_CAEEL	ATP-dependent RNA helicase cgh-1 OS=Caenorhabditis elegans GN=cgh-1 PE=1 SV=1	2	2	39.31	305439	63060.2	20.6458	29005.1	11854.6	40.8705	10.5305	2.70994e-05	TRUE
LYVADQQLVDAADETTA	precursor	1	#N/A	LYVADQQLVDAADETTA	911.939	911.939	sp|Q95YF3|CGH1_CAEEL	ATP-dependent RNA helicase cgh-1 OS=Caenorhabditis elegans GN=cgh-1 PE=1 SV=1	2	2	45.8	170685	25456.7	14.9144	61011.7	8527.33	13.9765	2.79758	1.55881e-05	TRUE
LIDDNNLNTAGEGGCYPR	precursor	1	#N/A	LIDDNNLNTAGEGGC[+57]YPR	989.95	989.95	sp|P34689|GLH1_CAEEL	ATP-dependent RNA helicase glh-1 OS=Caenorhabditis elegans GN=glh-1 PE=1 SV=3	2	2	35.18	24671	3461.24	14.0296	6035.86	1651.63	27.3637	4.08741	1.23396e-06	TRUE	use M
HEQGIDCGGGYVK	precursor	1	#N/A	HEQGIDC[+57]GGGYVK	710.32	710.32	sp|P27798|CALR_CAEEL	Calreticulin OS=Caenorhabditis elegans GN=crt-1 PE=1 SV=1	2	2	25.24	33089.7	1316.24	3.9778	2454	566.304	23.0768	13.484	0.000163184	TRUE	P2
GVDECGIESGVVGGIPK	precursor	1	#N/A	GVDEC[+57]GIESGVVGGIPK	836.914	836.914	sp|P43510|CPR6_CAEEL	Cathepsin B-like cysteine proteinase 6 OS=Caenorhabditis elegans GN=cpr-6 PE=1 SV=1	2	2	40.41	122298	24409.1	19.9587	14918.6	6043.22	40.5081	8.1977	2.08058e-05	TRUE
LASNDPPVALVK	precursor	1	#N/A	LASNDPPVALVK	612.353	612.353	tr|G5ED07|G5ED07_CAEEL	CeERp57 OS=Caenorhabditis elegans GN=pdi-3 PE=2 SV=1	2	2	34.09	276974	45430.3	16.4023	12019.6	3161.79	26.3054	23.0436	6.89628e-06	TRUE
FVDMFEAGIIDPTK	precursor	1	#N/A	FVDMFEAGIIDPTK	791.895	791.895	sp|P50140|CH60_CAEEL	Chaperonin homolog Hsp-60, mitochondrial OS=Caenorhabditis elegans GN=hsp-60 PE=1 SV=2	2	2	55.34	802457	94801.1	11.8139	10357.6	3217.71	31.0663	77.4754	8.6705e-07	TRUE
ANEEAGDGTTCATVLAR	precursor [M+1]	1	#N/A	ANEEAGDGTTC[+57]ATVLAR	868.399	868.901	sp|P50140|CH60_CAEEL	Chaperonin homolog Hsp-60, mitochondrial OS=Caenorhabditis elegans GN=hsp-60 PE=1 SV=2	2	2	30.36	54601.6	9637.23	17.6501	3599.86	1732.14	48.1168	15.1677	8.79304e-06	TRUE	use M+1
AANEDQQIGVNIVKK	precursor	1	#N/A	AANEDQQIGVNIVKK	542.965	542.965	sp|P50140|CH60_CAEEL	Chaperonin homolog Hsp-60, mitochondrial OS=Caenorhabditis elegans GN=hsp-60 PE=1 SV=2	3	3	30.14	86701.6	9971.55	11.501	5856.14	2125.4	36.2935	14.8052	4.94924e-07	TRUE
VGLQVVAIK	precursor	1	#N/A	VGLQVVAIK	463.805	463.805	sp|P50140|CH60_CAEEL	Chaperonin homolog Hsp-60, mitochondrial OS=Caenorhabditis elegans GN=hsp-60 PE=1 SV=2	2	2	38.01	141004	19340.3	13.7161	16249.7	4395.49	27.0496	8.67735	1.97494e-06	TRUE
LIQDVANK	precursor	1	#N/A	LIQDVANK	450.761	450.761	sp|P50140|CH60_CAEEL	Chaperonin homolog Hsp-60, mitochondrial OS=Caenorhabditis elegans GN=hsp-60 PE=1 SV=2	2	2	21.98	179824	22911	12.7408	22426.6	6308.37	28.129	8.01833	9.40877e-07	TRUE
VTDALCATR	precursor	1	#N/A	VTDALC[+57]ATR	503.753	503.753	sp|P50140|CH60_CAEEL	Chaperonin homolog Hsp-60, mitochondrial OS=Caenorhabditis elegans GN=hsp-60 PE=1 SV=2	2	2	24.47	226456	41317.4	18.2453	33594.7	6773.54	20.1625	6.74081	2.01259e-05	TRUE
FSGVQLDCEK	precursor	1	#N/A	FSGVQLDC[+57]EK	591.777	591.777	sp|Q18143|CHITL_CAEEL	Chitinase-like protein C25A8.4 OS=Caenorhabditis elegans GN=C25A8.4 PE=1 SV=3	2	2	32.27	170903	18752.3	10.9725	10505.4	4482.46	42.668	16.2681	2.88419e-07	TRUE
MTQGVNCVTAGNR	precursor	1	#N/A	MTQGVNC[+57]VTAGNR	704.327	704.327	sp|Q18143|CHITL_CAEEL	Chitinase-like protein C25A8.4 OS=Caenorhabditis elegans GN=C25A8.4 PE=1 SV=3	2	2	25.34	83946.6	9969.06	11.8755	8316.71	3099.34	37.2664	10.0937	3.56759e-07	TRUE
AQVCQTCLK	precursor	1	#N/A	AQVC[+57]QTC[+57]LK	554.268	554.268	sp|Q18143|CHITL_CAEEL	Chitinase-like protein C25A8.4 OS=Caenorhabditis elegans GN=C25A8.4 PE=1 SV=3	2	2	20.49	198878	43351.9	21.7982	22689.1	6642.81	29.2775	8.76534	4.77704e-05	TRUE
IIQIDPSR	precursor	1	#N/A	IIQIDPSR	471.274	471.274	tr|G5ECQ8|G5ECQ8_CAEEL	Chromosome instability 4 OS=Caenorhabditis elegans GN=cin-4 PE=2 SV=1	2	2	30.7	243146	19208.4	7.89995	10908.4	5339.84	48.9515	22.2897	1.9458e-08	TRUE
ALAPWYK	precursor	1	#N/A	ALAPWYK	424.737	424.737	tr|G5ECQ8|G5ECQ8_CAEEL	Chromosome instability 4 OS=Caenorhabditis elegans GN=cin-4 PE=2 SV=1	2	2	37.15	130586	27059.4	20.7215	10425.3	1735.94	16.6512	12.5258	0.0240401	TRUE	p2
ASGQDLGQPGSCLSK	precursor	1	#N/A	ASGQDLGQPGSC[+57]LSK	752.857	752.857	sp|P17139|CO4A1_CAEEL	Collagen alpha-1(IV) chain OS=Caenorhabditis elegans GN=emb-9 PE=1 SV=5	2	2	28.22	224992	27495.7	12.2208	83849	8429.88	10.0536	2.6833	5.50426e-06	TRUE
GSCHYFANK	precursor	1	#N/A	GSC[+57]HYFANK	542.237	542.237	sp|P17140|CO4A2_CAEEL	Collagen alpha-2(IV) chain OS=Caenorhabditis elegans GN=let-2 PE=1 SV=2	2	2	8.32	110645	21159.9	19.1241	6797.29	4360.15	64.1455	16.2778	1.2543e-05	TRUE
ATPFIECNGAR	precursor	1	#N/A	ATPFIEC[+57]NGAR	618.296	618.296	sp|P17140|CO4A2_CAEEL	Collagen alpha-2(IV) chain OS=Caenorhabditis elegans GN=let-2 PE=1 SV=2	2	2	31.21	907185	84697.2	9.33627	86293.4	28016	32.466	10.5128	5.14969e-08	TRUE
SGIALEAQQK	precursor	1	#N/A	SGIALEAQQK	522.788	522.788	tr|G5EFB5|G5EFB5_CAEEL	CPN-1 OS=Caenorhabditis elegans GN=cpn-1 PE=4 SV=1	2	2	25.68	168700	27571.9	16.3438	35175	8537.34	24.271	4.79602	8.03942e-06	TRUE
DVLASAPQAEVTTLK	precursor	1	#N/A	DVLASAPQAEVTTLK	771.922	771.922	sp|P98080|UCR1_CAEEL	Cytochrome b-c1 complex subunit 1, mitochondrial OS=Caenorhabditis elegans GN=ucr-1 PE=3 SV=2	2	2	38.58	436545	46561.9	10.666	6237.14	2746.92	44.0413	69.9912	4.55814e-07	TRUE
VVDILADVLR	precursor	1	#N/A	VVDILADVLR	556.837	556.837	sp|P98080|UCR1_CAEEL	Cytochrome b-c1 complex subunit 1, mitochondrial OS=Caenorhabditis elegans GN=ucr-1 PE=3 SV=2	2	2	58.3	139764	28054	20.0724	3379.43	1059.8	31.3605	41.3573	2.08865e-05	TRUE
NSKLEASTIDTER	precursor	1	#N/A	NSKLEASTIDTER	488.583	488.583	sp|P98080|UCR1_CAEEL	Cytochrome b-c1 complex subunit 1, mitochondrial OS=Caenorhabditis elegans GN=ucr-1 PE=3 SV=2	3	3	25.64	134330	18812.4	14.0046	3860.43	2236.07	57.9227	34.7966	2.14404e-06	TRUE
TEAFPNYALTR	precursor	1	#N/A	TEAFPNYALTR	641.825	641.825	sp|P98080|UCR1_CAEEL	Cytochrome b-c1 complex subunit 1, mitochondrial OS=Caenorhabditis elegans GN=ucr-1 PE=3 SV=2	2	2	38.81	263869	46248.7	17.5271	11119.4	4878.36	43.8724	23.7305	9.34824e-06	TRUE
TNLYQNLETNTQK	precursor	1	#N/A	TNLYQNLETNTQK	783.892	783.892	sp|P98080|UCR1_CAEEL	Cytochrome b-c1 complex subunit 1, mitochondrial OS=Caenorhabditis elegans GN=ucr-1 PE=3 SV=2	2	2	35.03	150508	11235	7.46472	10784.7	3600.41	33.3843	13.9557	9.68113e-09	TRUE
ASAALESELNAIGAK	precursor	1	#N/A	ASAALESELNAIGAK	722.886	722.886	sp|P98080|UCR1_CAEEL	Cytochrome b-c1 complex subunit 1, mitochondrial OS=Caenorhabditis elegans GN=ucr-1 PE=3 SV=2	2	2	42.26	200563	69018.5	34.4123	15674.6	3722.51	23.7487	12.7954	0.000590658	TRUE
LEASTIDTER	precursor	1	#N/A	LEASTIDTER	567.785	567.785	sp|P98080|UCR1_CAEEL	Cytochrome b-c1 complex subunit 1, mitochondrial OS=Caenorhabditis elegans GN=ucr-1 PE=3 SV=2	2	2	26.57	364179	56063.2	15.3944	38669.3	5322.15	13.7632	9.41779	6.69949e-06	TRUE
TSGTVSGFDYSAANK	precursor	1	#N/A	TSGTVSGFDYSAANK	752.849	752.849	sp|P19974|CYC21_CAEEL	Cytochrome c 2.1 OS=Caenorhabditis elegans GN=cyc-2.1 PE=1 SV=2	2	2	32.23	43427.4	3443.75	7.92989	4883.43	2655.58	54.3793	8.89282	1.49687e-10	TRUE
SLDQLSLGEPR	precursor	1	#N/A	SLDQLSLGEPR	607.822	607.822	sp|P24894|COX2_CAEEL	Cytochrome c oxidase subunit 2 OS=Caenorhabditis elegans GN=cox-2 PE=2 SV=2	2	2	37.71	291504	45591	15.6399	15798.9	7157.63	45.3047	18.451	4.25599e-06	TRUE
GIDCTASLNLPK	precursor	1	#N/A	GIDC[+57]TASLNLPK	644.832	644.832	sp|O17953|DLDH_CAEEL	Dihydrolipoyl dehydrogenase, mitochondrial OS=Caenorhabditis elegans GN=dld-1 PE=2 SV=2	2	2	37.11	178031	39571.2	22.2271	13950.6	8353.17	59.8769	12.7615	3.50396e-05	TRUE
ILASDLSQAPAK	precursor	1	#N/A	ILASDLSQAPAK	607.343	607.343	sp|Q19749|ODP2_CAEEL	Dihydrolipoyllysine-residue acetyltransferase component of pyruvate dehydrogenase complex, mitochondrial OS=Caenorhabditis elegans GN=F23B12.5 PE=1 SV=1	2	2	30.84	148210	24461.3	16.5044	18633	7591.94	40.7446	7.95418	4.33616e-06	TRUE
LVGGGAEEIIANSDR	precursor	1	#N/A	LVGGGAEEIIANSDR	750.886	750.886	sp|Q18066|DIM_CAEEL	Disorganized muscle protein 1 OS=Caenorhabditis elegans GN=dim-1 PE=1 SV=3	2	2	38.16	69838.4	22008.5	31.5135	6673.86	3112.87	46.6428	10.4645	0.000367612	TRUE
FTEITNEVSGFIK	precursor	1	#N/A	FTEITNEVSGFIK	742.885	742.885	sp|P53013|EF1A_CAEEL	Elongation factor 1-alpha OS=Caenorhabditis elegans GN=eft-3 PE=2 SV=1	2	2	51.45	2.03076e+06	309099	15.2208	65506	28899.4	44.1171	31.0011	3.91356e-06	TRUE
VETGIIKPGMVVTFAPQNVTTEVK	precursor [M+1]	1	#N/A	VETGIIKPGMVVTFAPQNVTTEVK	853.468	853.802	sp|P53013|EF1A_CAEEL	Elongation factor 1-alpha OS=Caenorhabditis elegans GN=eft-3 PE=2 SV=1	3	3	55.57	1.83098e+06	210758	11.5106	76112.6	35393.6	46.5017	24.0562	5.55618e-07	TRUE
EHALLAQTLGVK	precursor	1	#N/A	EHALLAQTLGVK	640.372	640.372	sp|P53013|EF1A_CAEEL	Elongation factor 1-alpha OS=Caenorhabditis elegans GN=eft-3 PE=2 SV=1	2	2	53.53	672606	93019.3	13.8297	56421.7	36372.1	64.4648	11.9211	4.73576e-07	TRUE
KVEDFPK	precursor	1	#N/A	KVEDFPK	431.737	431.737	sp|P53013|EF1A_CAEEL	Elongation factor 1-alpha OS=Caenorhabditis elegans GN=eft-3 PE=2 SV=1	2	2	12.1	1.26576e+06	121016	9.56077	126040	22344.2	17.7279	10.0426	2.3075e-07	TRUE
MDSTEPPFSEAR	precursor	1	#N/A	MDSTEPPFSEAR	683.801	683.801	sp|P53013|EF1A_CAEEL	Elongation factor 1-alpha OS=Caenorhabditis elegans GN=eft-3 PE=2 SV=1	2	2	32.57	1.58798e+06	181968	11.4591	164221	37662.8	22.9342	9.66978	6.48421e-07	TRUE
LPLQDVYK	precursor	1	#N/A	LPLQDVYK	488.279	488.279	sp|P53013|EF1A_CAEEL	Elongation factor 1-alpha OS=Caenorhabditis elegans GN=eft-3 PE=2 SV=1	2	2	35.69	3325869	337995	10.1626	412324	131381	31.8635	8.06616	6.54036e-08	TRUE
QTVAVGVIK	precursor	1	#N/A	Q[-17]TVAVGVIK	449.274	449.274	sp|P53013|EF1A_CAEEL	Elongation factor 1-alpha OS=Caenorhabditis elegans GN=eft-3 PE=2 SV=1	2	2	38.01	193978	17308.4	8.92286	62930.3	8452.1	13.4309	3.08242	6.60321e-08	TRUE
FSVSPVVR	precursor	1	#N/A	FSVSPVVR	445.758	445.758	sp|P29691|EF2_CAEEL	Elongation factor 2 OS=Caenorhabditis elegans GN=eef-2 PE=1 SV=4	2	2	34.02	699276	63378.6	9.06347	6662	1110.61	16.6709	104.965	0.0041512	TRUE
STLTDSLVSK	precursor	1	#N/A	STLTDSLVSK	525.788	525.788	sp|P29691|EF2_CAEEL	Elongation factor 2 OS=Caenorhabditis elegans GN=eef-2 PE=1 SV=4	2	2	32.19	671950	92507.6	13.767	44354.1	10263.5	23.1398	15.1497	2.5169e-06	TRUE
GGGQIIPTAR	precursor	1	#N/A	GGGQIIPTAR	485.277	485.277	sp|P29691|EF2_CAEEL	Elongation factor 2 OS=Caenorhabditis elegans GN=eef-2 PE=1 SV=4	2	2	27.77	682244	85580.2	12.5439	47681.7	17666.9	37.0517	14.3083	9.17849e-07	TRUE
ETVQSESNQICLSK	precursor	1	#N/A	ETVQSESNQIC[+57]LSK	811.888	811.888	sp|P29691|EF2_CAEEL	Elongation factor 2 OS=Caenorhabditis elegans GN=eef-2 PE=1 SV=4	2	2	31.14	159669	19287.5	12.0797	12305	4593.84	37.3331	12.9759	6.09912e-07	TRUE
VTVDSDTSPR	precursor	1	#N/A	VTVDSDTSPR	538.765	538.765	tr|G5ED33|G5ED33_CAEEL	Epidermal growth factor receptor pathway substrate 8 splice variant A OS=Caenorhabditis elegans GN=eps-8 PE=1 SV=1	2	2	16.45	142954	17641.8	12.3409	12138.4	4218.05	34.7496	11.777	7.37362e-07	TRUE
IAQGGAGAGGVDSSMHQK	precursor	1	#N/A	IAQGGAGAGGVDSSMHQK	557.602	557.602	tr|G5EDE8|G5EDE8_CAEEL	ERGIC-53-like protein OS=Caenorhabditis elegans GN=ile-1 PE=2 SV=1	3	3	22.13	42442.9	5603.9	13.2034	2106.14	388.454	18.4439	20.1519	1.98059e-06	TRUE
ELTAQLQSEK	precursor	1	#N/A	ELTAQLQSEK	573.804	573.804	tr|G5EES2|G5EES2_CAEEL	ERM-1A OS=Caenorhabditis elegans GN=erm-1 PE=2 SV=1	2	2	27.93	255564	14049	5.49724	17316.7	2537.78	14.6551	14.7583	0.00129409	TRUE
FNEGLLGSGK	precursor	1	#N/A	FNEGLLGSGK	511.269	511.269	tr|G5EFI4|G5EFI4_CAEEL	Galectin LEC-5 OS=Caenorhabditis elegans GN=lec-5 PE=2 SV=1	2	2	33.94	1.07743e+06	119660	11.106	11282.6	4058.67	35.973	95.4953	5.91836e-07	TRUE
VSEPLAVGQTIHAVGTLSEKPTR	precursor [M+1]	1	#N/A	VSEPLAVGQTIHAVGTLSEKPTR	598.331	598.582	tr|G5EFI4|G5EFI4_CAEEL	Galectin LEC-5 OS=Caenorhabditis elegans GN=lec-5 PE=2 SV=1	4	4	56.07	492612	38647.6	7.84544	8581.86	1186.17	13.8218	57.4016	7.79776e-08	TRUE
AGQEFDLR	precursor	1	#N/A	AGQEFDLR	468.233	468.233	tr|G5EFI4|G5EFI4_CAEEL	Galectin LEC-5 OS=Caenorhabditis elegans GN=lec-5 PE=2 SV=1	2	2	31.21	676038	121370	17.9531	23557.6	9885.11	41.9615	28.6973	1.08973e-05	TRUE
YNEGAVVR	precursor	1	#N/A	YNEGAVVR	454.235	454.235	tr|G5EFI4|G5EFI4_CAEEL	Galectin LEC-5 OS=Caenorhabditis elegans GN=lec-5 PE=2 SV=1	2	2	21.96	574840	41575.9	7.23261	37135.4	8266.96	22.2617	15.4796	2.72816e-08	TRUE
LVLLPTSADSR	precursor	1	#N/A	LVLLPTSADSR	586.338	586.338	tr|Q21057|Q21057_CAEEL	Galectin OS=Caenorhabditis elegans PE=2 SV=1	2	2	38.01	3.8822e+06	382937	9.86392	33773	14488.6	42.9001	114.95	2.87354e-07	TRUE
TPDDIVLHFNAR	precursor	1	#N/A	TPDDIVLHFNAR	466.577	466.577	tr|Q21057|Q21057_CAEEL	Galectin OS=Caenorhabditis elegans PE=2 SV=1	3	3	52.76	720330	166701	23.1423	7296.43	3904.84	53.5171	98.7237	4.4128e-05	TRUE
HANPFQQNK	precursor	1	#N/A	HANPFQQNK	542.27	542.27	tr|Q21057|Q21057_CAEEL	Galectin OS=Caenorhabditis elegans PE=2 SV=1	2	2	6.78	466603	34188.7	7.32715	12222.4	8219.89	67.2525	38.176	1.5367e-08	TRUE
FDEGAVVNNSTSGGGWQSEDR	precursor [M+1]	1	#N/A	FDEGAVVNNSTSGGGWQSEDR	737.989	738.324	tr|Q21057|Q21057_CAEEL	Galectin OS=Caenorhabditis elegans PE=2 SV=1	3	3	37.03	599815	59400.2	9.90309	27974.6	18296.5	65.4041	21.4414	6.87765e-08	TRUE
CDIFVPAACEK	precursor	1	#N/A	C[+57]DIFVPAAC[+57]EK	655.299	655.299	tr|Q23621|Q23621_CAEEL	Glutamate dehydrogenase OS=Caenorhabditis elegans GN=gdh-1 PE=3 SV=1	2	2	36.39	162385	16352.5	10.0702	8731.57	5770.61	66.0891	18.5974	5.06624e-08	TRUE
MVGLDTGLAGK	precursor	1	#N/A	MVGLDTGLAGK	531.287	531.287	tr|Q23621|Q23621_CAEEL	Glutamate dehydrogenase OS=Caenorhabditis elegans GN=gdh-1 PE=3 SV=1	2	2	35.92	288619	38496.3	13.3381	27004.9	8336.78	30.8714	10.6877	1.507e-06	TRUE
CAVVDVPFGGAK	precursor	1	#N/A	C[+57]AVVDVPFGGAK	610.311	610.311	tr|Q23621|Q23621_CAEEL	Glutamate dehydrogenase OS=Caenorhabditis elegans GN=gdh-1 PE=3 SV=1	2	2	38.01	250269	20868.1	8.33829	28914.7	5782.97	20.0001	8.65542	4.81992e-08	TRUE
DCPVEPNAAFAAK	precursor	1	#N/A	DC[+57]PVEPNAAFAAK	695.327	695.327	tr|Q23621|Q23621_CAEEL	Glutamate dehydrogenase OS=Caenorhabditis elegans GN=gdh-1 PE=3 SV=1	2	2	33.03	82302.1	12088	14.6873	16064.7	3332.19	20.7423	5.12316	4.27971e-06	TRUE
TAAYANSIEK	precursor	1	#N/A	TAAYANSIEK	534.272	534.272	tr|Q23621|Q23621_CAEEL	Glutamate dehydrogenase OS=Caenorhabditis elegans GN=gdh-1 PE=3 SV=1	2	2	24.32	128044	15547.4	12.1422	28159.1	4125.05	14.6491	4.54716	1.58447e-06	TRUE
GAGQNIIPASTGAAK	precursor	1	#N/A	GAGQNIIPASTGAAK	678.368	678.368	sp|P17329|G3P2_CAEEL	Glyceraldehyde-3-phosphate dehydrogenase 2 OS=Caenorhabditis elegans GN=gpd-2 PE=3 SV=2	2	2	29.54	385273	44968.4	11.6718	42821.4	11244.2	26.2584	8.9972	5.71001e-07	TRUE
VCENIPIVLCGNK	precursor	1	#N/A	VC[+57]ENIPIVLC[+57]GNK	758.387	758.387	sp|O17915|RAN_CAEEL	GTP-binding nuclear protein ran-1 OS=Caenorhabditis elegans GN=ran-1 PE=1 SV=1	2	2	40.35	85683.3	8675.11	10.1246	7423.33	3363.59	45.3111	11.5424	0.00249881	TRUE	p2
TFISGACDASAK	precursor	1	#N/A	TFISGAC[+57]DASAK	614.287	614.287	sp|P17343|GBB1_CAEEL	Guanine nucleotide-binding protein subunit beta-1 OS=Caenorhabditis elegans GN=gpb-1 PE=2 SV=2	2	2	28.6	127186	12661.3	9.95497	18820.3	3417.58	18.159	6.75791	2.22409e-07	TRUE
LWNTLAQCK	precursor	1	#N/A	LWNTLAQC[+57]K	567.292	567.292	sp|Q21215|GBLP_CAEEL	Guanine nucleotide-binding protein subunit beta-2-like 1 OS=Caenorhabditis elegans GN=rack-1 PE=1 SV=3	2	2	35.33	576277	72689.8	12.6137	19074.6	7094.6	37.194	30.2118	1.25944e-06	TRUE
NDKTTVLSSSR	precursor	1	#N/A	NDKTTVLSSSR	604.317	604.317	sp|Q21215|GBLP_CAEEL	Guanine nucleotide-binding protein subunit beta-2-like 1 OS=Caenorhabditis elegans GN=rack-1 PE=1 SV=3	2	2	5.73	138527	22051.7	15.9187	13687.9	5930.11	43.3239	10.1205	3.59082e-06	TRUE
NQVAMNPHNTVFDAK	precursor	1	#N/A	NQVAMNPHNTVFDAK	562.607	562.607	sp|P09446|HSP7A_CAEEL	Heat shock 70 kDa protein A OS=Caenorhabditis elegans GN=hsp-1 PE=1 SV=2	3	3	31.74	162437	35254.6	21.7035	1711.57	793.348	46.352	94.9053	3.0596e-05	TRUE
IINEPTAAAIAYGLDKK	precursor	1	#N/A	IINEPTAAAIAYGLDKK	596.668	596.668	sp|P09446|HSP7A_CAEEL	Heat shock 70 kDa protein A OS=Caenorhabditis elegans GN=hsp-1 PE=1 SV=2	3	3	53.49	968280	84679.1	8.74531	24762	9410.41	38.0034	39.1035	1.23655e-07	TRUE
IFTPEEISSMVLLK	precursor	1	#N/A	IFTPEEISSMVLLK	803.942	803.942	sp|P09446|HSP7A_CAEEL	Heat shock 70 kDa protein A OS=Caenorhabditis elegans GN=hsp-1 PE=1 SV=2	2	2	59.76	175322	28682.6	16.36	5011	1592.95	31.7891	34.9874	6.35248e-06	TRUE
VEIIANDQGNR	precursor	1	#N/A	VEIIANDQGNR	614.818	614.818	sp|P09446|HSP7A_CAEEL	Heat shock 70 kDa protein A OS=Caenorhabditis elegans GN=hsp-1 PE=1 SV=2	2	2	26.46	715322	66148.5	9.24738	72771.4	9428.28	12.956	9.82971	2.45403e-07	TRUE
DAGAIAGLNVLR	precursor	1	#N/A	DAGAIAGLNVLR	585.335	585.335	sp|P09446|HSP7A_CAEEL	Heat shock 70 kDa protein A OS=Caenorhabditis elegans GN=hsp-1 PE=1 SV=2	2	2	43.16	402841	53013.7	13.1599	54190.7	11304.7	20.861	7.43376	1.89677e-06	TRUE
IINEPTAAAIAYGLDK	precursor	1	#N/A	IINEPTAAAIAYGLDK	830.451	830.451	sp|P09446|HSP7A_CAEEL	Heat shock 70 kDa protein A OS=Caenorhabditis elegans GN=hsp-1 PE=1 SV=2	2	2	48.91	600556	62873	10.4691	100085	18729.1	18.7132	6.00045	2.8609e-07	TRUE
ITPSYVAFSGDQGER	precursor	1	#N/A	ITPSYVAFSGDQGER	813.892	813.892	sp|P20163|HSP7D_CAEEL	Heat shock 70 kDa protein D OS=Caenorhabditis elegans GN=hsp-4 PE=1 SV=2	2	2	37.07	132125	13212.1	9.99973	7825.29	2775.24	35.4651	16.8843	1.93848e-07	TRUE
EQGVDLTKDPQAMQR	precursor	1	#N/A	EQGVDLTKDPQAMQR	572.618	572.618	sp|P11141|HSP7F_CAEEL	Heat shock 70 kDa protein F, mitochondrial OS=Caenorhabditis elegans GN=hsp-6 PE=1 SV=2	3	3	29.8	243701	27036.2	11.094	1702.43	992.668	58.3089	143.149	5.73789e-07	TRUE
EQQIVIQSSGGLSK	precursor	1	#N/A	EQQIVIQSSGGLSK	737.399	737.399	sp|P11141|HSP7F_CAEEL	Heat shock 70 kDa protein F, mitochondrial OS=Caenorhabditis elegans GN=hsp-6 PE=1 SV=2	2	2	32.31	62496.1	11661.8	18.6601	4855.71	2165.48	44.5966	12.8706	1.30799e-05	TRUE
VQATVQEIFGK	precursor	1	#N/A	VQATVQEIFGK	610.338	610.338	sp|P11141|HSP7F_CAEEL	Heat shock 70 kDa protein F, mitochondrial OS=Caenorhabditis elegans GN=hsp-6 PE=1 SV=2	2	2	40.22	208536	30263.5	14.5124	20477.6	9070.24	44.2935	10.1836	1.55768e-06	TRUE
TTPSTVAFTADGER	precursor	1	#N/A	TTPSTVAFTADGER	726.852	726.852	sp|P11141|HSP7F_CAEEL	Heat shock 70 kDa protein F, mitochondrial OS=Caenorhabditis elegans GN=hsp-6 PE=1 SV=2	2	2	32.65	242354	29959.7	12.362	27287.6	6243.3	22.8797	8.88147	1.11545e-06	TRUE
ASNGDAWVEAQGK	precursor	1	#N/A	ASNGDAWVEAQGK	666.813	666.813	sp|P11141|HSP7F_CAEEL	Heat shock 70 kDa protein F, mitochondrial OS=Caenorhabditis elegans GN=hsp-6 PE=1 SV=2	2	2	29.69	106126	8449.62	7.9619	12592.4	5098.59	40.4893	8.42774	6.21106e-10	TRUE
FYEQFGK	precursor	1	#N/A	FYEQFGK	459.721	459.721	sp|Q18688|HSP90_CAEEL	Heat shock protein 90 OS=Caenorhabditis elegans GN=daf-21 PE=1 SV=1	2	2	31.67	825082	70871.7	8.58965	8514	6330.23	74.3509	96.9089	1.10537e-07	TRUE
ADLVNNLGTIAK	precursor	1	#N/A	ADLVNNLGTIAK	614.848	614.848	sp|Q18688|HSP90_CAEEL	Heat shock protein 90 OS=Caenorhabditis elegans GN=daf-21 PE=1 SV=1	2	2	38.81	1.15771e+06	123445	10.6629	13404.1	8548.65	63.7762	86.3693	4.36731e-07	TRUE
YQALTEPSELDTGKELFIK	precursor [M+1]	1	#N/A	YQALTEPSELDTGKELFIK	728.047	728.382	sp|Q18688|HSP90_CAEEL	Heat shock protein 90 OS=Caenorhabditis elegans GN=daf-21 PE=1 SV=1	3	3	54.91	637103	56172.4	8.81686	13072.1	8323.68	63.6749	48.7374	1.03385e-07	TRUE
ELISNASDALDK	precursor	1	#N/A	ELISNASDALDK	638.325	638.325	sp|Q18688|HSP90_CAEEL	Heat shock protein 90 OS=Caenorhabditis elegans GN=daf-21 PE=1 SV=1	2	2	34.35	420840	48435	11.5091	12568.7	4360.11	34.6902	33.4832	7.28178e-07	TRUE
YSTSAGDEPTSLK	precursor	1	#N/A	YSTSAGDEPTSLK	678.32	678.32	sp|Q18688|HSP90_CAEEL	Heat shock protein 90 OS=Caenorhabditis elegans GN=daf-21 PE=1 SV=1	2	2	27.65	317677	32787.4	10.321	62452.1	10205.6	16.3414	5.08672	2.96881e-07	TRUE
DSSTMGYMAAK	precursor	1	#N/A	DSSTMGYMAAK	581.249	581.249	sp|Q18688|HSP90_CAEEL	Heat shock protein 90 OS=Caenorhabditis elegans GN=daf-21 PE=1 SV=1	2	2	29.16	294566	33889.6	11.5049	59792.6	10006.2	16.7349	4.92646	7.63164e-07	TRUE
SIPIQQAPVEQK	precursor	1	#N/A	SIPIQQAPVEQK	669.375	669.375	sp|P34696|HSP11_CAEEL	Heat shock protein Hsp-16.1/Hsp-16.11 OS=Caenorhabditis elegans GN=hsp-16.1 PE=2 SV=1	2	2	29.88	123719	12219.4	9.87676	16282.4	2675.52	16.4319	7.59829	2.81021e-07	TRUE
GSPSESSEIVNNDQK	precursor	1	#N/A	GSPSESSEIVNNDQK	795.866	795.866	sp|P34696|HSP11_CAEEL	Heat shock protein Hsp-16.1/Hsp-16.11 OS=Caenorhabditis elegans GN=hsp-16.1 PE=2 SV=1	2	2	24.21	34209	4684.53	13.6939	7474.14	1641.72	21.9653	4.57698	1.95883e-06	TRUE
ISPSESSEIVNNDQK	precursor	1	#N/A	ISPSESSEIVNNDQK	823.897	823.897	sp|P06582|HSP12_CAEEL	Heat shock protein Hsp-16.2 OS=Caenorhabditis elegans GN=hsp-16.2 PE=3 SV=1	2	2	28.94	34888.3	9259.97	26.5418	6332.86	2357.92	37.2331	5.50909	0.000187417	TRUE
TPITVSAAELR	precursor	1	#N/A	TPITVSAAELR	579.33	579.33	tr|G5ECT6|G5ECT6_CAEEL	Heterotrimeric G protein gamma subunit 2 OS=Caenorhabditis elegans GN=gpc-2 PE=4 SV=1	2	2	36.65	182371	26059.1	14.2891	12748.4	6204.44	48.6683	14.3053	1.74071e-06	TRUE
ALVQAAGSGANGR	precursor	1	#N/A	ALVQAAGSGANGR	586.313	586.313	sp|P10771|H11_CAEEL	Histone H1.1 OS=Caenorhabditis elegans GN=his-24 PE=1 SV=4	2	2	21.17	406105	44304.2	10.9096	40106.4	4292.82	10.7036	10.1257	8.04113e-07	TRUE
AGLQFPVGR	precursor	1	#N/A	AGLQFPVGR	472.769	472.769	sp|Q27511|H2AV_CAEEL	Histone H2A.V OS=Caenorhabditis elegans GN=htz-1 PE=3 SV=3	2	2	37.56	5.06629e+06	479909	9.47258	490721	75432.5	15.3718	10.3242	2.53792e-07	TRUE
GAPVPGKPGAPGQGPQ	precursor	1	#N/A	GAPVPGKPGAPGQGPQ	707.876	707.876	sp|Q27511|H2AV_CAEEL	Histone H2A.V OS=Caenorhabditis elegans GN=htz-1 PE=3 SV=3	2	2	25.34	88785.7	15819.5	17.8177	14729.7	3767.26	25.5759	6.02766	1.46108e-05	TRUE
QVHPDTGVSSK	precursor	1	#N/A	Q[-17]VHPDTGVSSK	569.28	569.28	sp|P04255|H2B1_CAEEL	Histone H2B 1 OS=Caenorhabditis elegans GN=his-11 PE=1 SV=4	2	2	20.9	595354	60216	10.1143	86948.1	4989.52	5.7385	6.84723	7.36889e-07	TRUE
TVTAMDVVYALK	precursor	1	#N/A	TVTAMDVVYALK	655.855	655.855	sp|P62784|H4_CAEEL	Histone H4 OS=Caenorhabditis elegans GN=his-1 PE=1 SV=2	2	2	55.3	830212	61828.2	7.44728	26632.6	17023.8	63.9209	31.1728	1.22041e-08	TRUE
DAVTYCEHAK	precursor	1	#N/A	DAVTYC[+57]EHAK	597.266	597.266	sp|P62784|H4_CAEEL	Histone H4 OS=Caenorhabditis elegans GN=his-1 PE=1 SV=2	2	2	9.03	559389	76777.7	13.7253	22249.9	6475.81	29.105	25.1412	2.26421e-06	TRUE
VFLENVIR	precursor	1	#N/A	VFLENVIR	495.293	495.293	sp|P62784|H4_CAEEL	Histone H4 OS=Caenorhabditis elegans GN=his-1 PE=1 SV=2	2	2	49.68	3.06042e+06	1.24373e+06	40.6391	195598	100858	51.5637	15.6464	0.00129277	TRUE
ISGLIYEETR	precursor	1	#N/A	ISGLIYEETR	590.814	590.814	sp|P62784|H4_CAEEL	Histone H4 OS=Caenorhabditis elegans GN=his-1 PE=1 SV=2	2	2	36.24	2.93796e+06	373956	12.7284	211417	27987.3	13.238	13.8966	1.81153e-06	TRUE
EAENLVAPALR	precursor	1	#N/A	EAENLVAPALR	591.827	591.827	sp|P91276|IMA2_CAEEL	Importin subunit alpha-2 OS=Caenorhabditis elegans GN=ima-2 PE=1 SV=1	2	2	35.59	232290	36110.4	15.5454	9386.57	3549.74	37.8172	24.7471	4.60906e-06	TRUE
TDLDQETLNR	precursor	1	#N/A	TDLDQETLNR	602.794	602.794	sp|P90901|IFA1_CAEEL	Intermediate filament protein ifa-1 OS=Caenorhabditis elegans GN=ifa-1 PE=1 SV=2	2	2	28.95	363071	46118.4	12.7023	26035.7	5932.09	22.7845	13.9451	0.00839666	TRUE	P2
VQEIQTQSAR	precursor	1	#N/A	VQEIQTQSAR	580.307	580.307	sp|P90901|IFA1_CAEEL	Intermediate filament protein ifa-1 OS=Caenorhabditis elegans GN=ifa-1 PE=1 SV=2	2	2	14.56	55913.3	12039.5	21.5324	4802.71	2507.6	52.2122	11.642	3.06179e-05	TRUE
GNIAIQEAEPSGK	precursor	1	#N/A	GNIAIQEAEPSGK	657.338	657.338	sp|P90900|IFA4_CAEEL	Intermediate filament protein ifa-4 OS=Caenorhabditis elegans GN=ifa-4 PE=1 SV=2	2	2	28.9	185403	38189.8	20.5982	10644	2927.37	27.5025	17.4186	2.82669e-05	TRUE
ELQALLAQAPADTR	precursor	1	#N/A	ELQALLAQAPADTR	748.907	748.907	sp|Q19289|IFB1_CAEEL	Intermediate filament protein ifb-1 OS=Caenorhabditis elegans GN=ifb-1 PE=1 SV=1	2	2	39.95	169826	33547.2	19.7538	4462.86	2447.61	54.8441	38.0532	1.84267e-05	TRUE
LVADLDELR	precursor	1	#N/A	LVADLDELR	522.29	522.29	sp|Q19289|IFB1_CAEEL	Intermediate filament protein ifb-1 OS=Caenorhabditis elegans GN=ifb-1 PE=1 SV=1	2	2	39.27	289740	37142.4	12.8192	14463	5652.58	39.083	20.0332	1.24319e-06	TRUE
THSLQQQENTDSTR	precursor	1	#N/A	THSLQQQENTDSTR	548.924	548.924	sp|Q19289|IFB1_CAEEL	Intermediate filament protein ifb-1 OS=Caenorhabditis elegans GN=ifb-1 PE=1 SV=1	3	3	3.25	105305	12473	11.8447	6359.14	752.62	11.8352	16.5596	1.13117e-06	TRUE
EVQNLNYQLTDDQR	precursor	1	#N/A	EVQNLNYQLTDDQR	868.416	868.416	sp|Q19289|IFB1_CAEEL	Intermediate filament protein ifb-1 OS=Caenorhabditis elegans GN=ifb-1 PE=1 SV=1	2	2	34.88	82546.7	18125.7	21.9581	6133.14	1279.28	20.8584	13.4591	4.58975e-05	TRUE
YSESLSTAR	precursor	1	#N/A	YSESLSTAR	507.249	507.249	sp|Q19289|IFB1_CAEEL	Intermediate filament protein ifb-1 OS=Caenorhabditis elegans GN=ifb-1 PE=1 SV=1	2	2	24.85	342942	36772.2	10.7226	29281.1	3398.51	11.6065	11.712	6.72773e-07	TRUE
NELALAIR	precursor	1	#N/A	NELALAIR	450.269	450.269	sp|Q19289|IFB1_CAEEL	Intermediate filament protein ifb-1 OS=Caenorhabditis elegans GN=ifb-1 PE=1 SV=1	2	2	36.84	488251	32751.2	6.70787	44685.6	18062.4	40.421	10.9264	1.77812e-10	TRUE
ANMESTYQR	precursor	1	#N/A	ANMESTYQR	550.245	550.245	sp|Q19289|IFB1_CAEEL	Intermediate filament protein ifb-1 OS=Caenorhabditis elegans GN=ifb-1 PE=1 SV=1	2	2	21.21	102574	8636.33	8.41961	9649	3043.19	31.5389	10.6305	1.87557e-08	TRUE
FTHVGQGVVVAQQETTR	precursor	1	#N/A	FTHVGQGVVVAQQETTR	619.659	619.659	sp|Q19286|IFB2_CAEEL	Intermediate filament protein ifb-2 OS=Caenorhabditis elegans GN=ifb-2 PE=1 SV=1	3	3	30.7	100805	29587.9	29.3516	1812.29	1122.26	61.925	55.6231	0.000176016	TRUE
GSLGNDIGQIK	precursor	1	#N/A	GSLGNDIGQIK	551.299	551.299	sp|Q19286|IFB2_CAEEL	Intermediate filament protein ifb-2 OS=Caenorhabditis elegans GN=ifb-2 PE=1 SV=1	2	2	33.29	667597	75830.5	11.3587	16384.4	13134.7	80.166	40.7458	4.44004e-07	TRUE
ASHIQTTVASSR	precursor	1	#N/A	ASHIQTTVASSR	419.89	419.89	sp|Q19286|IFB2_CAEEL	Intermediate filament protein ifb-2 OS=Caenorhabditis elegans GN=ifb-2 PE=1 SV=1	3	3	8.62	523190	41412.5	7.91538	20960.9	10389.4	49.5658	24.9603	2.54348e-08	TRUE
ISAVESSIVSK	precursor	1	#N/A	ISAVESSIVSK	560.316	560.316	sp|Q19286|IFB2_CAEEL	Intermediate filament protein ifb-2 OS=Caenorhabditis elegans GN=ifb-2 PE=1 SV=1	2	2	30.7	962172	97851.2	10.1698	40355	14307.2	35.4534	23.8427	2.90799e-07	TRUE
TTWGGAISQAQAELDTNK	precursor	1	#N/A	TTWGGAISQAQAELDTNK	945.963	945.963	sp|Q19286|IFB2_CAEEL	Intermediate filament protein ifb-2 OS=Caenorhabditis elegans GN=ifb-2 PE=1 SV=1	2	2	49.33	207965	19146.8	9.20677	10314.1	8350.85	80.9651	20.163	9.08783e-09	TRUE
TLLAQAPADTR	precursor	1	#N/A	TLLAQAPADTR	578.82	578.82	sp|Q19286|IFB2_CAEEL	Intermediate filament protein ifb-2 OS=Caenorhabditis elegans GN=ifb-2 PE=1 SV=1	2	2	30.18	2.71902e+06	338641	12.4545	173848	46158.8	26.5512	15.6402	1.22641e-06	TRUE
EIGLLNDR	precursor	1	#N/A	EIGLLNDR	465.256	465.256	sp|O45168|IFC1_CAEEL	Intermediate filament protein ifc-1 OS=Caenorhabditis elegans GN=ifc-1 PE=3 SV=2	2	2	34.43	641022	64724.9	10.0971	21000.4	6993.92	33.3037	30.5243	3.14689e-07	TRUE
IVEEDVLR	precursor	1	#N/A	IVEEDVLR	486.772	486.772	sp|O45168|IFC1_CAEEL	Intermediate filament protein ifc-1 OS=Caenorhabditis elegans GN=ifc-1 PE=3 SV=2	2	2	30.99	767572	81654.7	10.638	81468	18101.6	22.2193	9.42177	3.69683e-07	TRUE
LADYIEK	precursor	1	#N/A	LADYIEK	426.229	426.229	sp|O45168|IFC1_CAEEL	Intermediate filament protein ifc-1 OS=Caenorhabditis elegans GN=ifc-1 PE=3 SV=2	2	2	28.11	876786	99956.6	11.4003	114987	27541.8	23.9521	7.62511	4.65604e-07	TRUE
THSSSNTSYSNVPASR	precursor	1	#N/A	THSSSNTSYSNVPASR	565.596	565.596	sp|Q21067|IFC2_CAEEL	Intermediate filament protein ifc-2 OS=Caenorhabditis elegans GN=ifc-2 PE=1 SV=3	3	3	18.35	222877	25430.1	11.41	4479.57	2791.6	62.3184	49.754	6.06877e-07	TRUE
LCDNEISLR	precursor	1	#N/A	LC[+57]DNEISLR	560.277	560.277	sp|Q21067|IFC2_CAEEL	Intermediate filament protein ifc-2 OS=Caenorhabditis elegans GN=ifc-2 PE=1 SV=3	2	2	33.06	626467	86885.3	13.8691	22960.1	12274.5	53.4598	27.285	1.94538e-06	TRUE
WLDAVNAVK	precursor	1	#N/A	WLDAVNAVK	508.282	508.282	sp|Q21067|IFC2_CAEEL	Intermediate filament protein ifc-2 OS=Caenorhabditis elegans GN=ifc-2 PE=1 SV=3	2	2	37.71	490866	45667.1	9.30337	23848.6	12818.4	53.7493	20.5826	5.97279e-08	TRUE
DQCTELSIQMEK	precursor	1	#N/A	DQC[+57]TELSIQMEK	741.334	741.334	sp|Q21067|IFC2_CAEEL	Intermediate filament protein ifc-2 OS=Caenorhabditis elegans GN=ifc-2 PE=1 SV=3	2	2	35.92	139660	15869.7	11.3631	7410.43	2192.75	29.59	18.8464	6.45391e-07	TRUE
LIDDLKNNEEAK	precursor	1	#N/A	LIDDLKNNEEAK	701.365	701.365	sp|Q21067|IFC2_CAEEL	Intermediate filament protein ifc-2 OS=Caenorhabditis elegans GN=ifc-2 PE=1 SV=3	2	2	25.9	69469.1	11646	16.7643	5658	2124.76	37.5532	12.278	7.01044e-06	TRUE
IVEEDVIR	precursor	1	#N/A	IVEEDVIR	486.772	486.772	sp|Q21067|IFC2_CAEEL	Intermediate filament protein ifc-2 OS=Caenorhabditis elegans GN=ifc-2 PE=1 SV=3	2	2	30.99	767572	81654.7	10.638	73786.1	21928.2	29.7186	10.4027	2.36449e-07	TRUE
NTPGFSQSPK	precursor	1	#N/A	NTPGFSQSPK	531.764	531.764	tr|G5EEH6|G5EEH6_CAEEL	Isovaleryl-CoA dehydrogenase OS=Caenorhabditis elegans GN=ivd-1 PE=2 SV=1	2	2	22.58	179369	20422.7	11.3858	38976.4	7561.78	19.4009	4.60199	4.3003e-07	TRUE
ETGDNVGPLIVK	precursor	1	#N/A	ETGDNVGPLIVK	621.34	621.34	tr|Q9NL51|Q9NL51_CAEEL	Kinesin like protein OS=Caenorhabditis elegans GN=klp-17 PE=2 SV=1	2	2	35.15	277066	18199	6.56846	16122.7	6133.06	38.04	17.1849	0.000987571	TRUE
IVDTVDIEDIGEK	precursor	1	#N/A	IVDTVDIEDIGEK	723.372	723.372	tr|Q9NL51|Q9NL51_CAEEL	Kinesin like protein OS=Caenorhabditis elegans GN=klp-17 PE=2 SV=1	2	2	40.87	158955	30118.1	18.9476	20209	6562.38	32.4726	7.86555	1.771e-05	TRUE
TVQDSMVCLEPR	precursor	1	#N/A	TVQDSMVC[+57]LEPR	717.839	717.839	sp|Q18026|KYNU_CAEEL	Kynureninase OS=Caenorhabditis elegans GN=flu-2 PE=2 SV=1	2	2	37.26	109022	32817.5	30.1017	5896.14	3515.91	59.6307	18.4904	0.00023286	TRUE
FSSPIDIIYPELVK	precursor	1	#N/A	FSSPIDIIYPELVK	810.948	810.948	sp|Q18026|KYNU_CAEEL	Kynureninase OS=Caenorhabditis elegans GN=flu-2 PE=2 SV=1	2	2	58.84	41311.6	9385.38	22.7185	5328	3506.16	65.8062	7.75367	2.90862e-05	TRUE
NAPSPAATSSLAIAK	precursor	1	#N/A	NAPSPAATSSLAIAK	699.883	699.883	sp|Q9N4Z0|L2HDH_CAEEL	L-2-hydroxyglutarate dehydrogenase, mitochondrial OS=Caenorhabditis elegans GN=Y45G12B.3 PE=3 SV=2	2	2	32.46	53024.9	9904.21	18.6784	6085.57	2631.34	43.239	8.71321	1.17912e-05	TRUE
VAALSGCSTDPK	precursor	1	#N/A	VAALSGC[+57]STDPK	603.295	603.295	sp|Q9N4Z0|L2HDH_CAEEL	L-2-hydroxyglutarate dehydrogenase, mitochondrial OS=Caenorhabditis elegans GN=Y45G12B.3 PE=3 SV=2	2	2	23.28	54081.1	13227.9	24.4593	9523.57	2598.38	27.2837	5.67866	0.000129535	TRUE
IAELNQEIER	precursor	1	#N/A	IAELNQEIER	607.822	607.822	sp|Q21443|LMN1_CAEEL	Lamin-1 OS=Caenorhabditis elegans GN=lmn-1 PE=1 SV=2	2	2	32.5	408113	47246	11.5767	9194.57	3744.83	40.7287	44.3863	7.44267e-07	TRUE
VANNSEEEQSIGGYK	precursor	1	#N/A	VANNSEEEQSIGGYK	812.876	812.876	sp|Q21443|LMN1_CAEEL	Lamin-1 OS=Caenorhabditis elegans GN=lmn-1 PE=1 SV=2	2	2	28.45	86514.3	9418.22	10.8863	4777.86	2524.74	52.8425	18.1073	2.05745e-07	TRUE
DLETSSSGNASLIER	precursor	1	#N/A	DLETSSSGNASLIER	789.884	789.884	sp|Q21443|LMN1_CAEEL	Lamin-1 OS=Caenorhabditis elegans GN=lmn-1 PE=1 SV=2	2	2	34.24	49496.4	9431.16	19.0542	3269.43	1944.64	59.4794	15.1392	1.26359e-05	TRUE
ALDSAQDELAK	precursor	1	#N/A	ALDSAQDELAK	580.793	580.793	sp|Q21443|LMN1_CAEEL	Lamin-1 OS=Caenorhabditis elegans GN=lmn-1 PE=1 SV=2	2	2	28.22	253862	35582.1	14.0163	21209.1	4965.16	23.4105	11.9695	2.83515e-06	TRUE
EASFQFSSR	precursor	1	#N/A	EASFQFSSR	529.749	529.749	sp|Q21443|LMN1_CAEEL	Lamin-1 OS=Caenorhabditis elegans GN=lmn-1 PE=1 SV=2	2	2	32.23	263860	31840.9	12.0674	23528.1	17438.5	74.1177	11.2146	3.90692e-08	TRUE
DANAAGDVTATQTNAYK	precursor	1	#N/A	DANAAGDVTATQTNAYK	570.936	570.936	sp|Q11117|LMP1_CAEEL	LAMP family protein lmp-1 OS=Caenorhabditis elegans GN=lmp-1 PE=2 SV=1	3	3	28.6	85612.4	14669.5	17.1348	5817.86	2189.08	37.6268	14.7155	8.3785e-06	TRUE
TDLVPYFGK	precursor	1	#N/A	TDLVPYFGK	520.277	520.277	sp|Q11117|LMP1_CAEEL	LAMP family protein lmp-1 OS=Caenorhabditis elegans GN=lmp-1 PE=2 SV=1	2	2	42.13	284417	79668	28.011	31396	13085	41.6771	9.05901	0.000197763	TRUE
FIDTNESR	precursor	1	#N/A	FIDTNESR	491.235	491.235	sp|Q9XTB5|LEM2_CAEEL	LEM protein 2 OS=Caenorhabditis elegans GN=lem-2 PE=1 SV=1	2	2	21.62	100364	11925.1	11.8818	11084	1692.24	15.2674	9.05489	1.22516e-06	TRUE
ILGAPLSAPLAK	precursor	1	#N/A	ILGAPLSAPLAK	575.863	575.863	sp|Q09996|SYLC_CAEEL	Leucine--tRNA ligase OS=Caenorhabditis elegans GN=lrs-1 PE=3 SV=2	2	2	40.15	154593	27918.2	18.0591	15476.9	5956.6	38.4872	9.98867	1.10347e-05	TRUE
KAEDAAAPIVEK	precursor	1	#N/A	KAEDAAAPIVEK	414.563	414.563	tr|Q9UB95|Q9UB95_CAEEL	Lipoprotein receptor OS=Caenorhabditis elegans PE=2 SV=1	3	3	21.43	68182	6143.46	9.01039	1010.71	383.662	37.9595	67.4592	1.65077e-07	TRUE
CICQEGYK	precursor	1	#N/A	C[+57]IC[+57]QEGYK	529.226	529.226	tr|Q9UB95|Q9UB95_CAEEL	Lipoprotein receptor OS=Caenorhabditis elegans PE=2 SV=1	2	2	20.37	68013.6	9594.78	14.1072	15672.6	4480.7	28.5894	4.33966	1.18927e-06	TRUE
SDGPIGLYR	precursor	1	#N/A	SDGPIGLYR	489.256	489.256	tr|G5EFU2|G5EFU2_CAEEL	Mitochondrial adenine nucleotide translocase 1.4 OS=Caenorhabditis elegans GN=ant-1.4 PE=2 SV=1	2	2	34.01	562371	44215.3	7.8623	17089.3	7729.18	45.2282	32.9078	4.48577e-08	TRUE
FLIDLASGGTAAAVSK	precursor	1	#N/A	FLIDLASGGTAAAVSK	760.92	760.92	tr|G5EFU2|G5EFU2_CAEEL	Mitochondrial adenine nucleotide translocase 1.4 OS=Caenorhabditis elegans GN=ant-1.4 PE=2 SV=1	2	2	49.76	920600	156293	16.9773	44859.7	15484.4	34.5173	20.5217	8.19228e-06	TRUE
TAVAPIER	precursor	1	#N/A	TAVAPIER	428.748	428.748	tr|G5EFU2|G5EFU2_CAEEL	Mitochondrial adenine nucleotide translocase 1.4 OS=Caenorhabditis elegans GN=ant-1.4 PE=2 SV=1	2	2	22.2	3.42783e+06	432143	12.6069	410766	32636.6	7.94529	8.34497	2.34246e-06	TRUE
TQTCIQNCVNR	precursor	1	#N/A	TQTC[+57]IQNC[+57]VNR	697.319	697.319	sp|Q9N408|TIM8_CAEEL	Mitochondrial import inner membrane translocase subunit tim-8 OS=Caenorhabditis elegans GN=tim-8 PE=3 SV=1	2	2	24.62	64875.7	11183.8	17.2388	10234.1	2091.15	20.4331	6.33914	1.39749e-05	TRUE
AVVQQLPSTR	precursor	1	#N/A	AVVQQLPSTR	549.817	549.817	sp|Q19766|TOM20_CAEEL	Mitochondrial import receptor subunit TOM20 homolog OS=Caenorhabditis elegans GN=tomm-20 PE=1 SV=1	2	2	28.11	166457	21605.1	12.9794	16681.4	4034.54	24.1858	9.97858	1.57861e-06	TRUE
LAGAQATIER	precursor	1	#N/A	LAGAQATIER	515.288	515.288	sp|Q18090|TOM40_CAEEL	Mitochondrial import receptor subunit TOM40 homolog OS=Caenorhabditis elegans GN=C18E9.6 PE=3 SV=1	2	2	25.27	218696	32029.9	14.6458	18075.9	6356.35	35.1648	12.0988	2.809e-06	TRUE
DLQNVNITLR	precursor	1	#N/A	DLQNVNITLR	593.333	593.333	sp|Q9BKU4|PHB1_CAEEL	Mitochondrial prohibitin complex protein 1 OS=Caenorhabditis elegans GN=phb-1 PE=1 SV=1	2	2	38.63	396819	9053.48	2.28151	4852.67	1466.26	30.2155	81.7735	0.000190938	TRUE	p2
VLPSITNEVLK	precursor	1	#N/A	VLPSITNEVLK	606.864	606.864	sp|Q9BKU4|PHB1_CAEEL	Mitochondrial prohibitin complex protein 1 OS=Caenorhabditis elegans GN=phb-1 PE=1 SV=1	2	2	42.02	357542	88086.3	24.6367	7515	3839.39	51.0898	47.5771	6.6371e-05	TRUE
IAAVTTAEGDAQAAK	precursor	1	#N/A	IAAVTTAEGDAQAAK	708.87	708.87	sp|Q9BKU4|PHB1_CAEEL	Mitochondrial prohibitin complex protein 1 OS=Caenorhabditis elegans GN=phb-1 PE=1 SV=1	2	2	30.33	391178	46271.3	11.8287	10443.4	3725.45	35.6727	37.4569	8.65884e-07	TRUE
AVTTITGSK	precursor	1	#N/A	AVTTITGSK	439.253	439.253	sp|Q9BKU4|PHB1_CAEEL	Mitochondrial prohibitin complex protein 1 OS=Caenorhabditis elegans GN=phb-1 PE=1 SV=1	2	2	9.98	532854	30307.1	5.68769	30276.3	6374.01	21.0528	17.5997	0.00122716	TRUE	p2
IGGLSTDLYK	precursor	1	#N/A	IGGLSTDLYK	533.793	533.793	sp|P50093|PHB2_CAEEL	Mitochondrial prohibitin complex protein 2 OS=Caenorhabditis elegans GN=phb-2 PE=1 SV=2	2	2	36.84	563301	71567.1	12.7049	6927.71	6244.93	90.1441	81.3112	1.19428e-06	TRUE
VLPSICNEVLK	precursor	1	#N/A	VLPSIC[+57]NEVLK	636.355	636.355	sp|P50093|PHB2_CAEEL	Mitochondrial prohibitin complex protein 2 OS=Caenorhabditis elegans GN=phb-2 PE=1 SV=2	2	2	40.72	452104	106981	23.6629	22612.1	14335.2	63.3958	19.9939	5.39927e-05	TRUE
TLGQNWEER	precursor	1	#N/A	TLGQNWEER	566.773	566.773	sp|P50093|PHB2_CAEEL	Mitochondrial prohibitin complex protein 2 OS=Caenorhabditis elegans GN=phb-2 PE=1 SV=2	2	2	31.59	258791	42787.1	16.5335	14806.1	9409.19	63.5492	17.4786	4.54576e-06	TRUE
IVQAEGEAESAK	precursor	1	#N/A	IVQAEGEAESAK	616.312	616.312	sp|P50093|PHB2_CAEEL	Mitochondrial prohibitin complex protein 2 OS=Caenorhabditis elegans GN=phb-2 PE=1 SV=2	2	2	20.98	389429	29437.1	7.55904	56158	5713.94	10.1748	6.93453	6.66579e-08	TRUE
GKPPIEGGEVDYK	precursor	1	#N/A	GKPPIEGGEVDYK	463.573	463.573	sp|P19625|MLR1_CAEEL	Myosin regulatory light chain 1 OS=Caenorhabditis elegans GN=mlc-1 PE=4 SV=1	3	3	27.54	396311	48310.9	12.1901	2636.86	1091.09	41.3784	150.297	1.01723e-06	TRUE
RGEPLDEDEVK	precursor	1	#N/A	RGEPLDEDEVK	429.546	429.546	sp|P19625|MLR1_CAEEL	Myosin regulatory light chain 1 OS=Caenorhabditis elegans GN=mlc-1 PE=4 SV=1	3	3	23.95	219318	21949.1	10.0079	5814.29	1583.8	27.2398	37.7205	3.24557e-07	TRUE
SGSEAAQFDQK	precursor	1	#N/A	SGSEAAQFDQK	584.267	584.267	sp|P19625|MLR1_CAEEL	Myosin regulatory light chain 1 OS=Caenorhabditis elegans GN=mlc-1 PE=4 SV=1	2	2	20.49	166498	23163.6	13.9122	31864.6	3233.15	10.1465	5.22519	5.80258e-06	TRUE
VLAGPFPDQD	precursor	1	#N/A	VLAGPFPDQD	529.761	529.761	sp|P53014|MLE_CAEEL	Myosin, essential light chain OS=Caenorhabditis elegans GN=mlc-3 PE=1 SV=1	2	2	39.92	244047	43074.2	17.6499	48284.4	12846.2	26.6053	5.05437	1.3138e-05	TRUE
VGTEWVSK	precursor	1	#N/A	VGTEWVSK	453.24	453.24	sp|P02567|MYO1_CAEEL	Myosin-1 OS=Caenorhabditis elegans GN=let-75 PE=2 SV=3	2	2	28.07	385870	48735.8	12.6301	14228.7	3669.97	25.7927	27.1191	1.38421e-06	TRUE
CNLTLDQK	precursor	1	#N/A	C[+57]NLTLDQK	496.247	496.247	sp|P02567|MYO1_CAEEL	Myosin-1 OS=Caenorhabditis elegans GN=let-75 PE=2 SV=3	2	2	25.97	271858	38669.5	14.2242	16745.1	11972.9	71.5005	16.235	9.56302e-07	TRUE
DLTDQLGEGGR	precursor	1	#N/A	DLTDQLGEGGR	580.781	580.781	sp|P12844|MYO3_CAEEL	Myosin-3 OS=Caenorhabditis elegans GN=myo-3 PE=2 SV=1	2	2	32.01	238016	43923.3	18.4539	16031	6556.99	40.902	14.8472	1.30797e-05	TRUE
VAQENIDEITK	precursor	1	#N/A	VAQENIDEITK	630.328	630.328	sp|P12844|MYO3_CAEEL	Myosin-3 OS=Caenorhabditis elegans GN=myo-3 PE=2 SV=1	2	2	30.44	761925	68097.4	8.93755	70690.3	17104.9	24.197	10.7783	8.34694e-08	TRUE
ALEDSLAKEEK	precursor	1	#N/A	ALEDSLAKEEK	411.55	411.55	sp|P02566|MYO4_CAEEL	Myosin-4 OS=Caenorhabditis elegans GN=unc-54 PE=4 SV=1	3	3	26.9	431393	45812.9	10.6197	3577.86	2074.13	57.9714	120.573	4.39993e-07	TRUE
AQVEVSQIR	precursor	1	#N/A	AQVEVSQIR	515.288	515.288	sp|P02566|MYO4_CAEEL	Myosin-4 OS=Caenorhabditis elegans GN=unc-54 PE=4 SV=1	2	2	27.54	1.09692e+06	132248	12.0564	32725.6	7171.58	21.9143	33.5186	1.05133e-06	TRUE
DQANEANAQVSSLTSAK	precursor	1	#N/A	DQANEANAQVSSLTSAK	867.419	867.419	sp|P02566|MYO4_CAEEL	Myosin-4 OS=Caenorhabditis elegans GN=unc-54 PE=4 SV=1	2	2	32.19	105825	20990.6	19.8352	4883	4684.86	95.9423	21.6722	1.32002e-05	TRUE
ALESMQASLETEAK	precursor	1	#N/A	ALESMQASLETEAK	754.369	754.369	sp|P02566|MYO4_CAEEL	Myosin-4 OS=Caenorhabditis elegans GN=unc-54 PE=4 SV=1	2	2	36.5	210535	29715.1	14.1141	9718.86	5459.68	56.1762	21.6625	1.88271e-06	TRUE
LDEAEAAALK	precursor	1	#N/A	LDEAEAAALK	515.774	515.774	sp|P02566|MYO4_CAEEL	Myosin-4 OS=Caenorhabditis elegans GN=unc-54 PE=4 SV=1	2	2	30.03	461734	53721.2	11.6347	22338.1	10200.2	45.6628	20.6702	5.45331e-07	TRUE
SQLTSQLEEAR	precursor	1	#N/A	SQLTSQLEEAR	631.323	631.323	sp|P02566|MYO4_CAEEL	Myosin-4 OS=Caenorhabditis elegans GN=unc-54 PE=4 SV=1	2	2	32.95	177277	33954.7	19.1535	9616.71	8115.66	84.3912	18.4343	1.03452e-05	TRUE
SLQDEMQQQDEAIAK	precursor	1	#N/A	SLQDEMQQQDEAIAK	867.404	867.404	sp|P02566|MYO4_CAEEL	Myosin-4 OS=Caenorhabditis elegans GN=unc-54 PE=4 SV=1	2	2	36.05	141334	20065.1	14.1969	9085.43	4513.12	49.6743	15.5561	1.74336e-06	TRUE
LEDEQALVSK	precursor	1	#N/A	LEDEQALVSK	566.298	566.298	sp|P02566|MYO4_CAEEL	Myosin-4 OS=Caenorhabditis elegans GN=unc-54 PE=4 SV=1	2	2	28.82	723707	87399.3	12.0766	75562	15118	20.0074	9.57766	1.11456e-06	TRUE
ATDLTLASK	precursor	1	#N/A	ATDLTLASK	460.258	460.258	sp|P02566|MYO4_CAEEL	Myosin-4 OS=Caenorhabditis elegans GN=unc-54 PE=4 SV=1	2	2	26.35	1.06963e+06	102547	9.58714	117343	19243.1	16.3989	9.11541	2.47225e-07	TRUE
CAEAIMSK	precursor	1	#N/A	C[+57]AEAIMSK	455.212	455.212	sp|P02566|MYO4_CAEEL	Myosin-4 OS=Caenorhabditis elegans GN=unc-54 PE=4 SV=1	2	2	19.41	614005	75668.5	12.3237	67969.6	11479.4	16.889	9.03353	1.46907e-06	TRUE
TQLSDAEER	precursor	1	#N/A	TQLSDAEER	524.749	524.749	sp|P02566|MYO4_CAEEL	Myosin-4 OS=Caenorhabditis elegans GN=unc-54 PE=4 SV=1	2	2	19.41	358809	54003.4	15.0508	54998.7	9415.35	17.1192	6.52395	6.16801e-06	TRUE
IAQENIDESGR	precursor	1	#N/A	IAQENIDESGR	616.299	616.299	sp|P02566|MYO4_CAEEL	Myosin-4 OS=Caenorhabditis elegans GN=unc-54 PE=4 SV=1	2	2	23.58	385192	64273.6	16.6861	63889.3	13420.6	21.0061	6.02905	1.10414e-05	TRUE
ANGVASALEK	precursor	1	#N/A	ANGVASALEK	480.261	480.261	sp|P02566|MYO4_CAEEL	Myosin-4 OS=Caenorhabditis elegans GN=unc-54 PE=4 SV=1	2	2	26.01	252761	64131.7	25.3725	44565.6	3934.31	8.82815	5.67167	0.000204734	TRUE
VVMVTGDHPITAK	precursor	1	#N/A	VVMVTGDHPITAK	456.583	456.583	tr|Q27461|Q27461_CAEEL	Na,K-ATPase alpha subunit OS=Caenorhabditis elegans GN=eat-6 PE=2 SV=1	3	3	28.67	166417	16760.9	10.0716	1328.71	548.501	41.2806	125.247	3.26271e-07	TRUE
GIPVEEVNPR	precursor	1	#N/A	GIPVEEVNPR	555.301	555.301	tr|Q27461|Q27461_CAEEL	Na,K-ATPase alpha subunit OS=Caenorhabditis elegans GN=eat-6 PE=2 SV=1	2	2	31.17	306821	39756.5	12.9576	16306.3	5745.84	35.237	18.8161	1.4053e-06	TRUE
SPDCTNENPLETR	precursor	1	#N/A	SPDC[+57]TNENPLETR	766.836	766.836	tr|Q27461|Q27461_CAEEL	Na,K-ATPase alpha subunit OS=Caenorhabditis elegans GN=eat-6 PE=2 SV=1	2	2	29.69	63523.9	7652.67	12.0469	4611.86	2262.05	49.0486	13.774	3.67869e-07	TRUE
DCTGDASEIALLK	precursor	1	#N/A	DC[+57]TGDASEIALLK	696.837	696.837	tr|Q27461|Q27461_CAEEL	Na,K-ATPase alpha subunit OS=Caenorhabditis elegans GN=eat-6 PE=2 SV=1	2	2	40.11	109723	18657.1	17.0037	9005.71	1678.44	18.6375	12.1838	1.0442e-05	TRUE
LGTNLETGLTR	precursor	1	#N/A	LGTNLETGLTR	587.825	587.825	tr|Q27461|Q27461_CAEEL	Na,K-ATPase alpha subunit OS=Caenorhabditis elegans GN=eat-6 PE=2 SV=1	2	2	34.61	155080	25268.3	16.2937	13573.1	5012.09	36.9265	11.4255	5.68572e-06	TRUE
LTADIQAVSSSK	precursor	1	#N/A	LTADIQAVSSSK	610.33	610.33	tr|Q22869|Q22869_CAEEL	Non-muscle myosin heavy chain II OS=Caenorhabditis elegans GN=nmy-2 PE=2 SV=1	2	2	30.73	121339	24232.9	19.9712	9246.29	4000	43.2606	13.123	2.11811e-05	TRUE
VGILGLPNVGK	precursor	1	#N/A	VGILGLPNVGK	533.835	533.835	sp|P91917|OLA1_CAEEL	Obg-like ATPase 1 OS=Caenorhabditis elegans GN=tag-210 PE=2 SV=1	2	2	44.03	106126	5094.56	4.80048	7500	2700.03	36.0004	14.1501	0.000140916	TRUE	p2
VPAFLNVTDIAGLVK	precursor	1	#N/A	VPAFLNVTDIAGLVK	778.956	778.956	sp|P91917|OLA1_CAEEL	Obg-like ATPase 1 OS=Caenorhabditis elegans GN=tag-210 PE=2 SV=1	2	2	59.57	47918.9	9320.28	19.4501	5348.43	3170.71	59.283	8.95943	1.0113e-05	TRUE
TVTIADCGELKSE	precursor	1	#N/A	TVTIADC[+57]GELKSE	711.843	711.843	sp|P52009|CYP1_CAEEL	Peptidyl-prolyl cis-trans isomerase 1 OS=Caenorhabditis elegans GN=cyn-1 PE=2 SV=1	2	2	33.37	79320.9	14462.6	18.2331	7413.29	3425.71	46.2105	10.6998	1.00037e-05	TRUE
VVEGLDIVSK	precursor	1	#N/A	VVEGLDIVSK	529.808	529.808	sp|P52015|CYP7_CAEEL	Peptidyl-prolyl cis-trans isomerase 7 OS=Caenorhabditis elegans GN=cyn-7 PE=1 SV=2	2	2	35.97	623933	60486	9.69431	31870.9	11436.5	35.8839	19.5769	1.75171e-07	TRUE
GWDQGVAQMSVGEK	precursor	1	#N/A	GWDQGVAQMSVGEK	746.348	746.348	tr|Q27462|Q27462_CAEEL	Peptidyl-prolyl cis-trans isomerase OS=Caenorhabditis elegans GN=FKBP-2 PE=2 SV=1	2	2	37.93	176333	86553.6	49.0853	12198.7	7768.12	63.6799	14.455	0.00344636	TRUE
YTGIATGFR	precursor	1	#N/A	YTGIATGFR	493.259	493.259	sp|P40614|MPCP_CAEEL	Phosphate carrier protein, mitochondrial OS=Caenorhabditis elegans GN=F01G4.6 PE=2 SV=1	2	2	34.24	858435	87417.1	10.1833	22645.9	15024.7	66.3464	37.9069	2.28044e-07	TRUE
LNQDSQATAGGILKK	precursor	1	#N/A	LNQDSQATAGGILKK	515.286	515.286	sp|P40614|MPCP_CAEEL	Phosphate carrier protein, mitochondrial OS=Caenorhabditis elegans GN=F01G4.6 PE=2 SV=1	3	3	27.54	1.07473e+06	131483	12.234	31636	8038.95	25.4108	33.9718	1.12886e-06	TRUE
LNQDSQATAGGILK	precursor	1	#N/A	LNQDSQATAGGILK	708.378	708.378	sp|P40614|MPCP_CAEEL	Phosphate carrier protein, mitochondrial OS=Caenorhabditis elegans GN=F01G4.6 PE=2 SV=1	2	2	31.36	186972	30038.8	16.066	7033.29	2686.94	38.2032	26.5838	5.64024e-06	TRUE
TTIAEEGAR	precursor	1	#N/A	TTIAEEGAR	474.243	474.243	sp|P40614|MPCP_CAEEL	Phosphate carrier protein, mitochondrial OS=Caenorhabditis elegans GN=F01G4.6 PE=2 SV=1	2	2	9.18	1.75088e+06	144328	8.24319	162390	31650.5	19.4904	10.782	6.50129e-08	TRUE
MALYNIASTGK	precursor	1	#N/A	MALYNIASTGK	584.805	584.805	tr|Q9N5U1|Q9N5U1_CAEEL	Phosphorylase OS=Caenorhabditis elegans GN=CELE_T22F3.3 PE=2 SV=1	2	2	37.56	183682	37879.1	20.6221	14192	3548.65	25.0046	12.9426	3.12531e-05	TRUE
LSDGFSAADLR	precursor	1	#N/A	LSDGFSAADLR	576.288	576.288	sp|O17071|PRS10_CAEEL	Probable 26S protease regulatory subunit 10B OS=Caenorhabditis elegans GN=rpt-4 PE=1 SV=2	2	2	37.82	101485	17368.7	17.1145	8111	5804.5	71.5634	12.512	3.35249e-06	TRUE
AVANQTSATFLR	precursor	1	#N/A	AVANQTSATFLR	639.844	639.844	sp|O16368|PRS4_CAEEL	Probable 26S protease regulatory subunit 4 OS=Caenorhabditis elegans GN=rpt-2 PE=3 SV=1	2	2	33.41	146637	20742.6	14.1456	4325.29	2393.21	55.3307	33.9022	2.31705e-06	TRUE
VVGSEFVQK	precursor	1	#N/A	VVGSEFVQK	496.774	496.774	sp|P46502|PRS6B_CAEEL	Probable 26S protease regulatory subunit 6B OS=Caenorhabditis elegans GN=rpt-3 PE=3 SV=1	2	2	29.48	146929	27044.1	18.4062	16025.7	7247.61	45.225	9.16835	0.0155594	TRUE	p2
TTANAIYVNPR	precursor	1	#N/A	TTANAIYVNPR	610.325	610.325	sp|Q20938|PS11A_CAEEL	Probable 26S proteasome regulatory subunit rpn-6.1 OS=Caenorhabditis elegans GN=rpn-6.1 PE=2 SV=2	2	2	29.35	171919	40126	23.34	11735.7	5002.44	42.6258	14.6492	5.70448e-05	TRUE
NQVTGEYGAVPATAR	precursor	1	#N/A	NQVTGEYGAVPATAR	767.386	767.386	sp|P34455|ACON_CAEEL	Probable aconitate hydratase, mitochondrial OS=Caenorhabditis elegans GN=aco-2 PE=1 SV=2	2	2	30.81	156540	22344.7	14.2742	9661.29	5826.88	60.3116	16.2028	1.40374e-06	TRUE
WVAIGDENYGEGSSR	precursor	1	#N/A	WVAIGDENYGEGSSR	820.371	820.371	sp|P34455|ACON_CAEEL	Probable aconitate hydratase, mitochondrial OS=Caenorhabditis elegans GN=aco-2 PE=1 SV=2	2	2	37.49	124098	11844.4	9.54438	11446.3	10722.1	93.6728	10.8417	0.000596686	TRUE	get P1
FLQAANACR	precursor	1	#N/A	FLQAANAC[+57]R	525.761	525.761	sp|Q10454|KARG1_CAEEL	Probable arginine kinase F46H5.3 OS=Caenorhabditis elegans GN=F46H5.3 PE=1 SV=2	2	2	25.71	188375	24731	13.1286	24843.7	10307.7	41.49	7.58238	3.83871e-07	TRUE
NVGELADLDPEGK	precursor	1	#N/A	NVGELADLDPEGK	678.836	678.836	sp|Q27535|KARG2_CAEEL	Probable arginine kinase ZC434.8 OS=Caenorhabditis elegans GN=ZC434.8 PE=3 SV=1	2	2	39.23	164868	55410.2	33.6089	6454.57	2893.33	44.8261	25.5428	0.000415645	TRUE
LGLTEYQAVR	precursor	1	#N/A	LGLTEYQAVR	575.317	575.317	sp|Q27535|KARG2_CAEEL	Probable arginine kinase ZC434.8 OS=Caenorhabditis elegans GN=ZC434.8 PE=3 SV=1	2	2	36.16	163100	30428.8	18.6565	14873.6	4687.95	31.5187	10.9658	1.60772e-05	TRUE
IQEGATDAATHNAMAK	precursor	1	#N/A	IQEGATDAATHNAMAK	543.595	543.595	sp|P34574|CLH_CAEEL	Probable clathrin heavy chain 1 OS=Caenorhabditis elegans GN=chc-1 PE=3 SV=1	3	3	23.88	107590	12438.1	11.5606	2253.14	706.689	31.3646	47.7512	7.71399e-07	TRUE
VAASAPQGILR	precursor	1	#N/A	VAASAPQGILR	541.819	541.819	sp|P34574|CLH_CAEEL	Probable clathrin heavy chain 1 OS=Caenorhabditis elegans GN=chc-1 PE=3 SV=1	2	2	31.67	236246	25122.9	10.6342	7475	3045.68	40.7448	31.6048	4.05142e-07	TRUE
IYIDSNNNPER	precursor	1	#N/A	IYIDSNNNPER	667.82	667.82	sp|P34574|CLH_CAEEL	Probable clathrin heavy chain 1 OS=Caenorhabditis elegans GN=chc-1 PE=3 SV=1	2	2	28.12	137479	9248.06	6.72689	6072.33	1177.23	19.3869	22.6402	0.00215542	TRUE	P2
VVQSFAETGQFDK	precursor	1	#N/A	VVQSFAETGQFDK	728.359	728.359	sp|P34574|CLH_CAEEL	Probable clathrin heavy chain 1 OS=Caenorhabditis elegans GN=chc-1 PE=3 SV=1	2	2	35.22	150238	19119.3	12.726	9583.57	3514.03	36.6672	15.6766	1.1043e-06	TRUE
VVGSMQLYSTER	precursor	1	#N/A	VVGSMQLYSTER	685.343	685.343	sp|P34574|CLH_CAEEL	Probable clathrin heavy chain 1 OS=Caenorhabditis elegans GN=chc-1 PE=3 SV=1	2	2	34.99	183622	53757.4	29.2762	12207.6	4115.13	33.7096	15.0416	0.000222964	TRUE
LAPITLNAITAASK	precursor	1	#N/A	LAPITLNAITAASK	692.414	692.414	sp|Q93615|ETFA_CAEEL	Probable electron transfer flavoprotein subunit alpha, mitochondrial OS=Caenorhabditis elegans GN=F27D4.1 PE=3 SV=2	2	2	44.6	136625	24190.2	17.7055	6325.67	1680.37	26.5643	21.5986	0.0164293	TRUE
LGNEVSVLVTGANATK	precursor	1	#N/A	LGNEVSVLVTGANATK	786.933	786.933	sp|Q93615|ETFA_CAEEL	Probable electron transfer flavoprotein subunit alpha, mitochondrial OS=Caenorhabditis elegans GN=F27D4.1 PE=3 SV=2	2	2	40.11	59635	15108.6	25.3352	4242.14	2711.63	63.9211	14.0578	8.19514e-05	TRUE
VAPVILASQK	precursor	1	#N/A	VAPVILASQK	513.321	513.321	sp|Q93615|ETFA_CAEEL	Probable electron transfer flavoprotein subunit alpha, mitochondrial OS=Caenorhabditis elegans GN=F27D4.1 PE=3 SV=2	2	2	30.73	349650	34946.6	9.99476	75756.1	14610.7	19.2865	4.61546	1.00446e-07	TRUE
EAKPAAAAAQPEDDEPKEEK	precursor [M+1]	1	#N/A	EAKPAAAAAQPEDDEPKEEK	531.758	532.008	sp|P54412|EF1G_CAEEL	Probable elongation factor 1-gamma OS=Caenorhabditis elegans GN=F17C11.9 PE=2 SV=1	4	4	21.55	55286.7	1431.2	2.58869	1379.33	617.985	44.8031	40.0822	4.36567e-05	TRUE
TVVNQPAVK	precursor	1	#N/A	TVVNQPAVK	478.282	478.282	sp|P54412|EF1G_CAEEL	Probable elongation factor 1-gamma OS=Caenorhabditis elegans GN=F17C11.9 PE=2 SV=1	2	2	20.41	549547	62761.1	11.4205	54176.6	8564.66	15.8088	10.1436	9.07917e-07	TRUE
AFAAGADIK	precursor	1	#N/A	AFAAGADIK	432.235	432.235	sp|P34559|ECHM_CAEEL	Probable enoyl-CoA hydratase, mitochondrial OS=Caenorhabditis elegans GN=ech-6 PE=1 SV=1	2	2	27.95	660204	59956.2	9.08147	20678.6	8550.69	41.3505	31.927	1.37473e-07	TRUE
AGSEIHVR	precursor	1	#N/A	AGSEIHVR	434.735	434.735	sp|Q09610|LEC8_CAEEL	Probable galaptin lec-8 OS=Caenorhabditis elegans GN=lec-8 PE=2 SV=2	2	2	1.82	311122	44879.3	14.425	10432.3	5833.89	55.9215	29.823	2.53666e-06	TRUE
SGLITIAGGK	precursor	1	#N/A	SGLITIAGGK	458.777	458.777	sp|P90795|GPDM_CAEEL	Probable glycerol-3-phosphate dehydrogenase, mitochondrial OS=Caenorhabditis elegans GN=T25G3.4 PE=3 SV=2	2	2	33.75	148415	23452.5	15.802	7958.57	4103.73	51.5636	18.6484	4.17592e-06	TRUE
AVFDAIADGR	precursor	1	#N/A	AVFDAIADGR	517.767	517.767	sp|Q93714|IDH3A_CAEEL	Probable isocitrate dehydrogenase [NAD] subunit alpha, mitochondrial OS=Caenorhabditis elegans GN=idha-1 PE=1 SV=3	2	2	36.27	475384	50872.7	10.7014	15424	9625.97	62.409	30.8211	2.89911e-07	TRUE
GPLETPIGK	precursor	1	#N/A	GPLETPIGK	456.263	456.263	sp|Q93714|IDH3A_CAEEL	Probable isocitrate dehydrogenase [NAD] subunit alpha, mitochondrial OS=Caenorhabditis elegans GN=idha-1 PE=1 SV=3	2	2	29.92	270677	36254.3	13.394	25372.6	9319.38	36.7301	10.6681	1.18867e-06	TRUE
DDLFNTNAGIVR	precursor	1	#N/A	DDLFNTNAGIVR	667.839	667.839	sp|O02640|MDHM_CAEEL	Probable malate dehydrogenase, mitochondrial OS=Caenorhabditis elegans GN=mdh-2 PE=3 SV=1	2	2	40.91	414910	127963	30.8412	5766	3848.55	66.7456	71.958	0.000227402	TRUE
DLAAVIAK	precursor	1	#N/A	DLAAVIAK	400.747	400.747	sp|O02640|MDHM_CAEEL	Probable malate dehydrogenase, mitochondrial OS=Caenorhabditis elegans GN=mdh-2 PE=3 SV=1	2	2	34.32	324203	20079.9	6.19361	7767.14	2911.96	37.4907	41.7404	1.19802e-08	TRUE
LIDASVPELNK	precursor	1	#N/A	LIDASVPELNK	599.838	599.838	sp|O02640|MDHM_CAEEL	Probable malate dehydrogenase, mitochondrial OS=Caenorhabditis elegans GN=mdh-2 PE=3 SV=1	2	2	37.22	328969	69429.4	21.1051	13689.9	5635.49	41.1655	24.0301	2.93395e-05	TRUE
NVQCAYVASDAVK	precursor	1	#N/A	NVQC[+57]AYVASDAVK	712.846	712.846	sp|O02640|MDHM_CAEEL	Probable malate dehydrogenase, mitochondrial OS=Caenorhabditis elegans GN=mdh-2 PE=3 SV=1	2	2	30.14	151818	26663.4	17.5628	11709.3	1964.55	16.7777	12.9656	1.26503e-05	TRUE
SQAFVSELK	precursor	1	#N/A	SQAFVSELK	504.772	504.772	sp|O02640|MDHM_CAEEL	Probable malate dehydrogenase, mitochondrial OS=Caenorhabditis elegans GN=mdh-2 PE=3 SV=1	2	2	33.44	285226	54934.6	19.26	30989.3	18349.1	59.211	9.20403	9.55513e-06	TRUE
IQDAGTEVVNAK	precursor	1	#N/A	IQDAGTEVVNAK	622.828	622.828	sp|O02640|MDHM_CAEEL	Probable malate dehydrogenase, mitochondrial OS=Caenorhabditis elegans GN=mdh-2 PE=3 SV=1	2	2	25.82	315525	41729.2	13.2254	58146.4	4270.59	7.34455	5.42638	4.57976e-06	TRUE
VPAENVLGAPGAGFK	precursor	1	#N/A	VPAENVLGAPGAGFK	713.888	713.888	sp|Q22347|ACADM_CAEEL	Probable medium-chain specific acyl-CoA dehydrogenase 10, mitochondrial OS=Caenorhabditis elegans GN=acdh-10 PE=2 SV=1	2	2	39.11	146763	10609.1	7.2287	10035.9	5859.61	58.3868	14.6239	2.78127e-10	TRUE
LALVQAENDIK	precursor	1	#N/A	LALVQAENDIK	607.343	607.343	sp|Q18359|NDUA5_CAEEL	Probable NADH dehydrogenase [ubiquinone] 1 alpha subcomplex subunit 5 OS=Caenorhabditis elegans GN=C33A12.1 PE=3 SV=1	2	2	37.22	162957	34129.5	20.9439	3915	1640.78	41.91	41.6237	2.64357e-05	TRUE
ALEQIPR	precursor	1	#N/A	ALEQIPR	413.743	413.743	sp|Q18359|NDUA5_CAEEL	Probable NADH dehydrogenase [ubiquinone] 1 alpha subcomplex subunit 5 OS=Caenorhabditis elegans GN=C33A12.1 PE=3 SV=1	2	2	28.07	202057	30605.3	15.1468	7336.57	3916.22	53.3795	27.5411	3.49799e-06	TRUE
LDDVLNLAQR	precursor	1	#N/A	LDDVLNLAQR	578.82	578.82	sp|Q94360|NDUS7_CAEEL	Probable NADH dehydrogenase [ubiquinone] iron-sulfur protein 7, mitochondrial OS=Caenorhabditis elegans GN=nduf-7 PE=3 SV=1	2	2	40.15	135189	15220.8	11.2589	8529.29	5346.26	62.6813	15.85	1.25839e-07	TRUE
GTAVVDGDFK	precursor	1	#N/A	GTAVVDGDFK	504.753	504.753	sp|Q21824|TDX1_CAEEL	Probable peroxiredoxin prdx-3 OS=Caenorhabditis elegans GN=prdx-3 PE=1 SV=1	2	2	28.97	330713	31987.3	9.67221	38584	7840.92	20.3217	8.57124	1.77971e-07	TRUE
IGNSLYDEEGAK	precursor	1	#N/A	IGNSLYDEEGAK	648.309	648.309	sp|P91427|PGK_CAEEL	Probable phosphoglycerate kinase OS=Caenorhabditis elegans GN=pgk-1 PE=1 SV=1	2	2	29.73	59196.9	18312	30.9342	8532.57	3847.8	45.0954	6.93775	0.000398095	TRUE
IVNELLEAAK	precursor	1	#N/A	IVNELLEAAK	550.322	550.322	sp|P91427|PGK_CAEEL	Probable phosphoglycerate kinase OS=Caenorhabditis elegans GN=pgk-1 PE=1 SV=1	2	2	38.24	101869	16435.1	16.1335	16262.6	9185.71	56.4838	6.26403	9.90097e-07	TRUE
SSASTEYYTR	precursor	1	#N/A	SSASTEYYTR	582.762	582.762	sp|P52899|ODPA_CAEEL	Probable pyruvate dehydrogenase E1 component subunit alpha, mitochondrial OS=Caenorhabditis elegans GN=T05H10.6 PE=2 SV=1	2	2	23.17	55118.4	8548.34	15.509	11958.7	4336.41	36.2615	4.60906	1.73261e-06	TRUE
MMSQAAGGSNEAPR	precursor	1	#N/A	MMSQAAGGSNEAPR	703.811	703.811	sp|Q19537|RFA1_CAEEL	Probable replication factor A 73 kDa subunit OS=Caenorhabditis elegans GN=rpa-1 PE=1 SV=1	2	2	22.43	19860.6	2800.62	14.1014	4281.71	1272.23	29.713	4.63846	1.11244e-06	TRUE
VVVENLSSR	precursor	1	#N/A	VVVENLSSR	501.783	501.783	sp|Q23121|RSP1_CAEEL	Probable splicing factor, arginine/serine-rich 1 OS=Caenorhabditis elegans GN=rsp-1 PE=3 SV=1	2	2	27.46	331382	47442.9	14.3167	64216.6	11219.3	17.471	5.16037	4.49991e-06	TRUE
LVIDNLSTR	precursor	1	#N/A	LVIDNLSTR	515.798	515.798	sp|Q23120|RSP2_CAEEL	Probable splicing factor, arginine/serine-rich 2 OS=Caenorhabditis elegans GN=rsp-2 PE=3 SV=1	2	2	34.93	410313	42034.5	10.2445	11663.7	2052.25	17.5953	35.1788	0.0054244	TRUE	p2
VYVGNLPGDVR	precursor	1	#N/A	VYVGNLPGDVR	594.822	594.822	sp|Q9NEW6|RSP3_CAEEL	Probable splicing factor, arginine/serine-rich 3 OS=Caenorhabditis elegans GN=rsp-3 PE=1 SV=2	2	2	35.63	1.74124e+06	212123	12.1823	26342	5455.03	20.7085	66.1013	1.06339e-06	TRUE
SHEGETAYIR	precursor	1	#N/A	SHEGETAYIR	581.778	581.778	sp|Q9NEW6|RSP3_CAEEL	Probable splicing factor, arginine/serine-rich 3 OS=Caenorhabditis elegans GN=rsp-3 PE=1 SV=2	2	2	19.8	148490	17706.1	11.9241	8958	3939.84	43.9812	16.5762	5.5729e-07	TRUE
DGTGVVEFTR	precursor	1	#N/A	DGTGVVEFTR	540.77	540.77	sp|Q9NEW6|RSP3_CAEEL	Probable splicing factor, arginine/serine-rich 3 OS=Caenorhabditis elegans GN=rsp-3 PE=1 SV=2	2	2	33.34	873663	110031	12.5942	64162.4	17293.4	26.9525	13.6164	1.27016e-06	TRUE
DAGDVCYADVAR	precursor	1	#N/A	DAGDVC[+57]YADVAR	656.285	656.285	sp|Q9NEW6|RSP3_CAEEL	Probable splicing factor, arginine/serine-rich 3 OS=Caenorhabditis elegans GN=rsp-3 PE=1 SV=2	2	2	31.85	661194	73071.4	11.0514	105473	29957.8	28.4034	6.26887	1.37818e-07	TRUE
INNISMK	precursor	1	#N/A	INNISMK	410.223	410.223	sp|Q10021|RSP5_CAEEL	Probable splicing factor, arginine/serine-rich 5 OS=Caenorhabditis elegans GN=rsp-5 PE=3 SV=3	2	2	22.36	193924	15361	7.92114	37838.6	56251.9	148.663	5.12504	0.000338978	TRUE
VELSTGQR	precursor	1	#N/A	VELSTGQR	445.241	445.241	sp|Q18409|RSP6_CAEEL	Probable splicing factor, arginine/serine-rich 6 OS=Caenorhabditis elegans GN=rsp-6 PE=3 SV=1	2	2	17.43	551586	56710.6	10.2814	141497	19667.3	13.8994	3.89821	3.65371e-07	TRUE
LVGPNCPGIISADQCK	precursor	1	#N/A	LVGPNC[+57]PGIISADQC[+57]K	864.924	864.924	sp|P53596|SUCA_CAEEL	Probable succinyl-CoA ligase [ADP/GDP-forming] subunit alpha, mitochondrial OS=Caenorhabditis elegans GN=C05G5.4 PE=3 SV=1	2	2	35.63	65123	8194.69	12.5834	8500.86	3771.08	44.3612	7.66076	1.83849e-07	TRUE
EAGVVVTDSPAK	precursor	1	#N/A	EAGVVVTDSPAK	586.812	586.812	sp|P53596|SUCA_CAEEL	Probable succinyl-CoA ligase [ADP/GDP-forming] subunit alpha, mitochondrial OS=Caenorhabditis elegans GN=C05G5.4 PE=3 SV=1	2	2	25.6	89768	14694.9	16.3699	30636.1	5877.45	19.1847	2.93013	1.82026e-05	TRUE
LSNIVDLAR	precursor	1	#N/A	LSNIVDLAR	500.793	500.793	sp|P53588|SUCB1_CAEEL	Probable succinyl-CoA ligase [ADP-forming] subunit beta, mitochondrial OS=Caenorhabditis elegans GN=F47B10.1 PE=3 SV=1	2	2	37.82	245088	27306.5	11.1415	4845.71	3950.62	81.5282	50.5784	4.47449e-07	TRUE
AAAANLNYIR	precursor	1	#N/A	AAAANLNYIR	538.796	538.796	sp|P53588|SUCB1_CAEEL	Probable succinyl-CoA ligase [ADP-forming] subunit beta, mitochondrial OS=Caenorhabditis elegans GN=F47B10.1 PE=3 SV=1	2	2	32.38	292589	24782.2	8.46997	8307	3397.6	40.9004	35.222	9.04606e-08	TRUE
ALIATSQLR	precursor	1	#N/A	ALIATSQLR	486.795	486.795	sp|P53588|SUCB1_CAEEL	Probable succinyl-CoA ligase [ADP-forming] subunit beta, mitochondrial OS=Caenorhabditis elegans GN=F47B10.1 PE=3 SV=1	2	2	32.76	347396	38973.6	11.2188	12529	5939.18	47.4034	27.7273	4.97635e-07	TRUE
GMGGAMDLVSAPGAR	precursor	1	#N/A	GMGGAMDLVSAPGAR	695.334	695.334	sp|Q09450|SCOT_CAEEL	Probable succinyl-CoA:3-ketoacid coenzyme A transferase, mitochondrial OS=Caenorhabditis elegans GN=C05C10.3 PE=3 SV=1	2	2	39.11	68721.1	18967.5	27.6006	13319.1	9323.98	70.0044	5.15958	0.000139148	TRUE
LSDLGLSSQK	precursor	1	#N/A	LSDLGLSSQK	524.288	524.288	sp|Q9N5Y2|TECR_CAEEL	Probable very-long-chain enoyl-CoA reductase art-1 OS=Caenorhabditis elegans GN=art-1 PE=3 SV=1	2	2	30.03	239081	185991	77.7944	12365.7	8067.17	65.2382	19.3342	0.0244297	TRUE
VNSSSQVAVAATHSLSPALK	precursor [M+1]	1	#N/A	VNSSSQVAVAATHSLSPALK	656.357	656.691	sp|Q21752|VDAC_CAEEL	Probable voltage-dependent anion-selective channel OS=Caenorhabditis elegans GN=R05G6.7 PE=3 SV=2	3	3	36.59	1.14776e+06	307695	26.8083	7505.57	5943.3	79.1851	152.921	9.99936e-05	TRUE
VKLDWALPTAR	precursor	1	#N/A	VKLDWALPTAR	423.915	423.915	sp|Q21752|VDAC_CAEEL	Probable voltage-dependent anion-selective channel OS=Caenorhabditis elegans GN=R05G6.7 PE=3 SV=2	3	3	55.76	334377	33968.7	10.1588	4409.86	2284.05	51.7941	75.8248	3.31586e-07	TRUE
YKIPQYGITLTEK	precursor	1	#N/A	YKIPQYGITLTEK	518.624	518.624	sp|Q21752|VDAC_CAEEL	Probable voltage-dependent anion-selective channel OS=Caenorhabditis elegans GN=R05G6.7 PE=3 SV=2	3	3	52.49	1.57467e+06	157630	10.0104	22385	8968.76	40.0659	70.3447	3.13178e-07	TRUE
IPQYGITLTEK	precursor	1	#N/A	IPQYGITLTEK	631.853	631.853	sp|Q21752|VDAC_CAEEL	Probable voltage-dependent anion-selective channel OS=Caenorhabditis elegans GN=R05G6.7 PE=3 SV=2	2	2	38.73	353173	63663.5	18.0261	9845.43	3112.11	31.6097	35.8718	1.12806e-05	TRUE
LGGNLDVK	precursor	1	#N/A	LGGNLDVK	408.235	408.235	sp|Q21752|VDAC_CAEEL	Probable voltage-dependent anion-selective channel OS=Caenorhabditis elegans GN=R05G6.7 PE=3 SV=2	2	2	26.09	3.46668e+06	381320	10.9996	118554	30482.7	25.712	29.2413	5.87307e-07	TRUE
GYNFGFLK	precursor	1	#N/A	GYNFGFLK	473.245	473.245	sp|Q21752|VDAC_CAEEL	Probable voltage-dependent anion-selective channel OS=Caenorhabditis elegans GN=R05G6.7 PE=3 SV=2	2	2	52.07	1.15349e+06	291159	25.2416	44574.6	18912.3	42.4284	25.8777	8.27979e-05	TRUE
AGDNKEVEFK	precursor	1	#N/A	AGDNKEVEFK	568.783	568.783	sp|Q21752|VDAC_CAEEL	Probable voltage-dependent anion-selective channel OS=Caenorhabditis elegans GN=R05G6.7 PE=3 SV=2	2	2	11.3	220363	50963.2	23.1269	12948.1	6263.05	48.3702	17.0189	5.11485e-05	TRUE
FGLGLEFDPSN	precursor	1	#N/A	FGLGLEFDPSN	598.285	598.285	sp|Q21752|VDAC_CAEEL	Probable voltage-dependent anion-selective channel OS=Caenorhabditis elegans GN=R05G6.7 PE=3 SV=2	2	2	52.03	442044	92896.8	21.0153	26908.9	7559.82	28.0942	16.4275	3.21997e-05	TRUE
VTADVGVTSAPVINAAGVFSR	precursor [M+1]	1	#N/A	VTADVGVTSAPVINAAGVFSR	677.7	678.035	sp|Q21752|VDAC_CAEEL	Probable voltage-dependent anion-selective channel OS=Caenorhabditis elegans GN=R05G6.7 PE=3 SV=2	3	3	50.6	791880	279183	35.2557	50432	23686	46.9662	15.7019	0.000604835	TRUE
SGQVLEISK	precursor	1	#N/A	SGQVLEISK	480.772	480.772	sp|Q19626|VATB_CAEEL	Probable V-type proton ATPase subunit B OS=Caenorhabditis elegans GN=vha-12 PE=1 SV=1	2	2	28.14	159700	27335.3	17.1167	12270.6	3705.08	30.1948	13.0149	9.25122e-06	TRUE
AVVQVFEGTSGIDAK	precursor	1	#N/A	AVVQVFEGTSGIDAK	760.901	760.901	sp|Q19626|VATB_CAEEL	Probable V-type proton ATPase subunit B OS=Caenorhabditis elegans GN=vha-12 PE=1 SV=1	2	2	39.76	78745.6	15901.4	20.1934	6826.43	3024.02	44.2987	11.5354	2.21967e-05	TRUE
TPVSEDMLGR	precursor	1	#N/A	TPVSEDMLGR	552.771	552.771	sp|Q19626|VATB_CAEEL	Probable V-type proton ATPase subunit B OS=Caenorhabditis elegans GN=vha-12 PE=1 SV=1	2	2	32.38	176543	15197.3	8.60827	28596.3	5676.54	19.8506	6.17364	3.0806e-08	TRUE
TVVEQYQGK	precursor	1	#N/A	TVVEQYQGK	526.275	526.275	sp|Q22494|VATH2_CAEEL	Probable V-type proton ATPase subunit H 2 OS=Caenorhabditis elegans GN=vha-15 PE=3 SV=1	2	2	21.54	38763.6	12625.8	32.5712	6763.29	2659.69	39.3254	5.73147	0.000656748	TRUE
TEESLIFGK	precursor	1	#N/A	TEESLIFGK	512.271	512.271	sp|Q9XW16|PROF1_CAEEL	Profilin-1 OS=Caenorhabditis elegans GN=pfn-1 PE=2 SV=1	2	2	37.56	235732	45553.3	19.3242	31367.3	18947.8	60.4061	7.5152	7.50669e-06	TRUE
TEADNVFK	precursor	1	#N/A	TEADNVFK	462.227	462.227	sp|Q9XW16|PROF1_CAEEL	Profilin-1 OS=Caenorhabditis elegans GN=pfn-1 PE=2 SV=1	2	2	26.46	476269	39630.5	8.32104	128236	20170.2	15.729	3.71402	1.49346e-08	TRUE
AINSTNLTAVAVK	precursor	1	#N/A	AINSTNLTAVAVK	651.375	651.375	sp|O17586|PSA6_CAEEL	Proteasome subunit alpha type-6 OS=Caenorhabditis elegans GN=pas-1 PE=1 SV=1	2	2	35.07	53658.3	13909	25.9214	9627	2585.45	26.8563	5.57373	0.000191912	TRUE
IVDSDGNALEGSR	precursor	1	#N/A	IVDSDGNALEGSR	666.823	666.823	tr|Q3T978|Q3T978_CAEEL	Protein ACDH-11, isoform b OS=Caenorhabditis elegans GN=acdh-11 PE=2 SV=1	2	2	27.27	52509.6	9246	17.6082	6309.57	2052.83	32.5351	8.32221	1.04153e-05	TRUE
LLVYNAAR	precursor	1	#N/A	LLVYNAAR	460.272	460.272	tr|O01607|O01607_CAEEL	Protein ACDH-4 OS=Caenorhabditis elegans GN=acdh-4 PE=3 SV=3	2	2	31.45	250066	52760	21.0984	8148.33	3735.05	45.8382	30.6892	0.0225066	TRUE	p2
VPAANVVGAPGEGFK	precursor	1	#N/A	VPAANVVGAPGEGFK	706.88	706.88	tr|Q22781|Q22781_CAEEL	Protein ACDH-7 OS=Caenorhabditis elegans GN=acdh-7 PE=3 SV=2	2	2	35.48	168538	22186.4	13.164	8937	2795.18	31.2765	18.8585	1.672e-06	TRUE
VYFATGDIGQK	precursor	1	#N/A	VYFATGDIGQK	599.809	599.809	tr|Q20121|Q20121_CAEEL	Protein ACS-4 OS=Caenorhabditis elegans GN=acs-4 PE=4 SV=2	2	2	35.37	178154	22483.5	12.6202	8314.29	2008.96	24.1628	21.4275	1.41044e-06	TRUE
LLLQVQDASK	precursor	1	#N/A	LLLQVQDASK	557.827	557.827	tr|O45865|O45865_CAEEL	Protein ANT-1.1, isoform a OS=Caenorhabditis elegans GN=ant-1.1 PE=2 SV=1	2	2	34.76	2.78699e+06	252679	9.06638	39320.4	17940.9	45.6273	70.879	1.66628e-07	TRUE
GLADCLIK	precursor	1	#N/A	GLADC[+57]LIK	445.244	445.244	tr|O45865|O45865_CAEEL	Protein ANT-1.1, isoform a OS=Caenorhabditis elegans GN=ant-1.1 PE=2 SV=1	2	2	36.5	1.78551e+06	395326	22.1408	25900.9	10999.3	42.4669	68.9364	3.50253e-05	TRUE
GIMDVLIR	precursor	1	#N/A	GIMDVLIR	458.768	458.768	tr|O45865|O45865_CAEEL	Protein ANT-1.1, isoform a OS=Caenorhabditis elegans GN=ant-1.1 PE=2 SV=1	2	2	56.07	436972	64697.8	14.8059	6526.43	3600.71	55.1713	66.9542	3.24428e-06	TRUE
IIQNEGMSAMFK	precursor	1	#N/A	IIQNEGMSAMFK	684.836	684.836	tr|O45865|O45865_CAEEL	Protein ANT-1.1, isoform a OS=Caenorhabditis elegans GN=ant-1.1 PE=2 SV=1	2	2	40.52	455230	108331	23.7969	11180.4	5338.56	47.7491	40.7167	5.52951e-05	TRUE
LYSIDDR	precursor	1	#N/A	LYSIDDR	441.222	441.222	tr|Q19202|Q19202_CAEEL	Protein APY-1 OS=Caenorhabditis elegans GN=apy-1 PE=1 SV=2	2	2	29.8	195083	40664.4	20.8447	4817.43	4100.14	85.1106	40.4952	2.37005e-05	TRUE
AGFAGEQQPK	precursor	1	#N/A	AGFAGEQQPK	516.759	516.759	tr|Q9NA98|Q9NA98_CAEEL	Protein ARP-1 OS=Caenorhabditis elegans GN=arp-1 PE=3 SV=2	2	2	20.6	213344	35730.5	16.7479	88756.3	7539.87	8.49502	2.4037	0.000101025	TRUE
TSAAQTASFAALK	precursor	1	#N/A	TSAAQTASFAALK	633.838	633.838	tr|Q20053|Q20053_CAEEL	Protein ASB-1 OS=Caenorhabditis elegans GN=asb-1 PE=4 SV=1	2	2	34.69	262383	36865.7	14.0503	8478.86	5656.29	66.7105	30.9455	1.94286e-06	TRUE
GLIQEDLK	precursor	1	#N/A	GLIQEDLK	458.261	458.261	tr|Q19126|Q19126_CAEEL	Protein ASB-2 OS=Caenorhabditis elegans GN=asb-2 PE=4 SV=1	2	2	33.34	638339	16331.3	2.5584	30669	8810.82	28.7287	20.8138	1.78928e-05	TRUE	P2
MAIQYGTGSMK	precursor	1	#N/A	MAIQYGTGSMK	593.783	593.783	tr|Q21966|Q21966_CAEEL	Protein ASP-4 OS=Caenorhabditis elegans GN=asp-4 PE=3 SV=1	2	2	32.61	253304	40316	15.9161	19077.3	5171.28	27.107	13.2778	6.05239e-06	TRUE
YVDLSIASR	precursor	1	#N/A	YVDLSIASR	512.277	512.277	tr|Q7JNG1|Q7JNG1_CAEEL	Protein ATP-3, isoform b OS=Caenorhabditis elegans GN=atp-3 PE=2 SV=1	2	2	35.44	134037	17159.8	12.8022	4531.86	3500.86	77.25	29.5767	8.32397e-07	TRUE
ALSDALSK	precursor	1	#N/A	ALSDALSK	402.727	402.727	tr|Q7JNG1|Q7JNG1_CAEEL	Protein ATP-3, isoform b OS=Caenorhabditis elegans GN=atp-3 PE=2 SV=1	2	2	26.17	848459	97618.1	11.5054	58712	3054.86	5.20313	14.4512	0.00750724	TRUE	p2
LDQISTDLNNVR	precursor	1	#N/A	LDQISTDLNNVR	694.362	694.362	tr|Q7JNG1|Q7JNG1_CAEEL	Protein ATP-3, isoform b OS=Caenorhabditis elegans GN=atp-3 PE=2 SV=1	2	2	36.76	129595	12708.9	9.80664	11434.4	6909.19	60.4244	11.3338	6.16771e-09	TRUE
NAGNLANSDPAVKK	precursor	1	#N/A	NAGNLANSDPAVKK	466.916	466.916	tr|O16517|O16517_CAEEL	Protein ATP-4 OS=Caenorhabditis elegans GN=atp-4 PE=4 SV=1	3	3	19.26	173431	18267.7	10.5331	4317.14	1286.98	29.8108	40.1727	4.38817e-07	TRUE
LVPEHAAELTR	precursor	1	#N/A	LVPEHAAELTR	412.563	412.563	tr|Q17763|Q17763_CAEEL	Protein ATP-5 OS=Caenorhabditis elegans GN=atp-5 PE=4 SV=2	3	3	27.43	177449	26645.8	15.016	1051.86	743.138	70.6501	168.701	3.45868e-06	TRUE
VATSSVNWSK	precursor	1	#N/A	VATSSVNWSK	539.78	539.78	tr|Q17763|Q17763_CAEEL	Protein ATP-5 OS=Caenorhabditis elegans GN=atp-5 PE=4 SV=2	2	2	27.84	188500	24886.2	13.2023	14036.4	4470.9	31.8521	13.4293	1.52889e-06	TRUE
EASIIGFNMVLEK	precursor	1	#N/A	EASIIGFNMVLEK	725.884	725.884	tr|D3YT72|D3YT72_CAEEL	Protein B0513.4, isoform b OS=Caenorhabditis elegans GN=B0513.4 PE=2 SV=1	2	2	55.69	538324	178504	33.1592	8745.86	5709.01	65.2768	61.5519	0.000343138	TRUE
DASTSGNEVFSTK	precursor	1	#N/A	DASTSGNEVFSTK	671.81	671.81	tr|Q93168|Q93168_CAEEL	Protein C01G10.8 OS=Caenorhabditis elegans GN=C01G10.8 PE=4 SV=1	2	2	28.56	53217.3	8416.22	15.8148	8865.43	2782.64	31.3875	6.00279	3.94744e-06	TRUE
AGAAAAGLATR	precursor	1	#N/A	AGAAAAGLATR	465.262	465.262	tr|O44444|O44444_CAEEL	Protein C02B10.4 OS=Caenorhabditis elegans GN=C02B10.4 PE=4 SV=1	2	2	20.68	74602.3	9975.45	13.3715	9475.43	1876.92	19.8083	7.87324	2.28442e-06	TRUE
VQAWVNQQGGK	precursor	1	#N/A	VQAWVNQQGGK	607.817	607.817	tr|Q17698|Q17698_CAEEL	Protein C06A8.3 OS=Caenorhabditis elegans GN=C06A8.3 PE=4 SV=1	2	2	26.35	102790	14314.2	13.9256	12928.1	3252.86	25.1611	7.95089	2.35329e-06	TRUE
SYNEIQWAFCTPR	precursor	1	#N/A	SYNEIQWAFC[+57]TPR	836.383	836.383	tr|Q27GT6|Q27GT6_CAEEL	Protein C08A9.10 OS=Caenorhabditis elegans GN=C08A9.10 PE=4 SV=1	2	2	52.92	1.17746e+06	386037	32.7856	80740	18613.1	23.0532	14.5833	0.000431181	TRUE
TAGIGMPCETDQDCIHNMEPNEWCNSER	precursor [M+2]	1	#N/A	TAGIGMPC[+57]ETDQDC[+57]IHNMEPNEWC[+57]NSER	1117.78	1118.45	tr|Q27GT6|Q27GT6_CAEEL	Protein C08A9.10 OS=Caenorhabditis elegans GN=C08A9.10 PE=4 SV=1	3	3	49.68	1.44571e+06	174557	12.0741	295908	103207	34.878	4.88568	9.70126e-08	TRUE
SCGTACEPTCQNPNPQVCTLQCILNVCQCSQGFVR	precursor [M+2]	1	#N/A	SC[+57]GTAC[+57]EPTC[+57]QNPNPQVC[+57]TLQC[+57]ILNVC[+57]QC[+57]SQGFVR	1036.7	1037.2	tr|Q94162|Q94162_CAEEL	Protein C10G8.4 OS=Caenorhabditis elegans GN=C10G8.4 PE=4 SV=1	4	4	55.11	320053	78622.9	24.5656	5962.71	3231.5	54.1951	53.6757	6.45099e-05	TRUE
CPSNEEFR	precursor	1	#N/A	C[+57]PSNEEFR	519.719	519.719	tr|Q94162|Q94162_CAEEL	Protein C10G8.4 OS=Caenorhabditis elegans GN=C10G8.4 PE=4 SV=1	2	2	19.5	3662067	364032	9.94063	1.1156e+06	81832.6	7.33529	3.28259	1.1877e-06	TRUE
TCTPLTEGTFK	precursor	1	#N/A	TC[+57]TPLTEGTFK	627.805	627.805	tr|Q18032|Q18032_CAEEL	Protein C15H9.9 OS=Caenorhabditis elegans GN=C15H9.9 PE=4 SV=1	2	2	33.91	229586	31518.5	13.7284	23502.7	3172.68	13.4992	9.76849	0.0108893	TRUE	p2
FDANADEVDTR	precursor	1	#N/A	FDANADEVDTR	626.776	626.776	tr|Q18036|Q18036_CAEEL	Protein C16A3.5 OS=Caenorhabditis elegans GN=C16A3.5 PE=4 SV=1	2	2	28.45	40803.9	14361.3	35.1959	11239.6	4708.58	41.8929	3.63037	0.00178462	TRUE
VNNSGFAPLPTGISK	precursor	1	#N/A	VNNSGFAPLPTGISK	751.404	751.404	tr|Q18076|Q18076_CAEEL	Protein C18B2.5, isoform a OS=Caenorhabditis elegans GN=C18B2.5 PE=4 SV=1	2	2	38.89	158062	43206.2	27.3349	7735.57	5290.28	68.3889	20.4332	0.000127222	TRUE
SNTIDSSASFAESR	precursor	1	#N/A	SNTIDSSASFAESR	736.337	736.337	tr|Q18076|Q18076_CAEEL	Protein C18B2.5, isoform a OS=Caenorhabditis elegans GN=C18B2.5 PE=4 SV=1	2	2	31.7	43074.6	9221.52	21.4083	4253.71	2537.43	59.6522	10.1263	2.43761e-05	TRUE
FATFQDAER	precursor	1	#N/A	FATFQDAER	542.757	542.757	tr|Q9XVS2|Q9XVS2_CAEEL	Protein C25A1.4 OS=Caenorhabditis elegans GN=C25A1.4 PE=1 SV=1	2	2	32.08	67031.9	11964.6	17.8491	7338.29	2738.25	37.3146	9.13454	1.01766e-05	TRUE
AALYGSTVEGR	precursor	1	#N/A	AALYGSTVEGR	562.291	562.291	tr|Q9XVS2|Q9XVS2_CAEEL	Protein C25A1.4 OS=Caenorhabditis elegans GN=C25A1.4 PE=1 SV=1	2	2	28.64	214977	44476.2	20.6889	95208	9013.42	9.46709	2.25797	0.000472164	TRUE
CVFPIDAK	precursor	1	#N/A	C[+57]VFPIDAK	475.244	475.244	tr|Q18529|Q18529_CAEEL	Protein C39D10.7 OS=Caenorhabditis elegans GN=C39D10.7 PE=1 SV=3	2	2	36	1.04376e+06	127027	12.1702	17703.3	6453.78	36.4553	58.9584	1.03425e-06	TRUE
CPAGLFYSK	precursor	1	#N/A	C[+57]PAGLFYSK	521.755	521.755	tr|Q18529|Q18529_CAEEL	Protein C39D10.7 OS=Caenorhabditis elegans GN=C39D10.7 PE=1 SV=3	2	2	34.57	719292	86437.2	12.017	13315.9	3968.1	29.7998	54.0177	9.76142e-07	TRUE
VTGDMHFTDNVK	precursor	1	#N/A	VTGDMHFTDNVK	455.215	455.215	tr|Q18529|Q18529_CAEEL	Protein C39D10.7 OS=Caenorhabditis elegans GN=C39D10.7 PE=1 SV=3	3	3	29.84	283448	57507.5	20.2886	8738.86	3132.47	35.8453	32.4354	2.27281e-05	TRUE
ECSIATTLDR	precursor	1	#N/A	EC[+57]SIATTLDR	583.28	583.28	tr|Q18529|Q18529_CAEEL	Protein C39D10.7 OS=Caenorhabditis elegans GN=C39D10.7 PE=1 SV=3	2	2	32.27	692970	68795.4	9.92761	26749.6	10289.7	38.4669	25.9058	2.40599e-07	TRUE
GSDIIDSNACFGK	precursor	1	#N/A	GSDIIDSNAC[+57]FGK	692.314	692.314	tr|Q18529|Q18529_CAEEL	Protein C39D10.7 OS=Caenorhabditis elegans GN=C39D10.7 PE=1 SV=3	2	2	34.95	471881	54438.5	11.5365	23823	5416.11	22.7348	19.8078	8.15071e-07	TRUE
MCSPHYIVCDNGR	precursor	1	#N/A	MC[+57]SPHYIVC[+57]DNGR	536.895	536.895	tr|Q18529|Q18529_CAEEL	Protein C39D10.7 OS=Caenorhabditis elegans GN=C39D10.7 PE=1 SV=3	3	3	29.43	106576	30328.6	28.4574	5659.86	1610.94	28.4625	18.8301	0.000179625	TRUE
GPPCPDGDGLYAVGCSSK	precursor	1	#N/A	GPPC[+57]PDGDGLYAVGC[+57]SSK	918.898	918.898	tr|Q18529|Q18529_CAEEL	Protein C39D10.7 OS=Caenorhabditis elegans GN=C39D10.7 PE=1 SV=3	2	2	34.99	128478	10684.1	8.3159	8054.57	3532.37	43.8554	15.951	1.7356e-08	TRUE
SLISSCAPGLFYNEK	precursor	1	#N/A	SLISSC[+57]APGLFYNEK	843.414	843.414	tr|Q18529|Q18529_CAEEL	Protein C39D10.7 OS=Caenorhabditis elegans GN=C39D10.7 PE=1 SV=3	2	2	50.76	472593	84780.3	17.9394	49913	31079.6	62.2676	9.46833	4.64433e-06	TRUE
LSGDYALDK	precursor	1	#N/A	LSGDYALDK	491.248	491.248	tr|Q18529|Q18529_CAEEL	Protein C39D10.7 OS=Caenorhabditis elegans GN=C39D10.7 PE=1 SV=3	2	2	28.71	302414	29844.7	9.86883	45455.9	14932.1	32.8497	6.65292	1.9464e-08	TRUE
ATGTCDFAENCEK	precursor	1	#N/A	ATGTC[+57]DFAENC[+57]EK	751.798	751.798	tr|Q18529|Q18529_CAEEL	Protein C39D10.7 OS=Caenorhabditis elegans GN=C39D10.7 PE=1 SV=3	2	2	25.86	189259	23774.1	12.5616	36800.1	3293.85	8.95064	5.1429	3.2038e-06	TRUE
IVPTINEGAGVVTSR	precursor	1	#N/A	IVPTINEGAGVVTSR	756.923	756.923	tr|Q18599|Q18599_CAEEL	Protein C44B7.10 OS=Caenorhabditis elegans GN=C44B7.10 PE=4 SV=3	2	2	36.61	252316	25622.1	10.1548	4909	2563.88	52.2282	51.3987	3.09442e-07	TRUE
GAAIGNDGLGKPIIALPSISK	precursor [M+1]	1	#N/A	GAAIGNDGLGKPIIALPSISK	664.721	665.055	tr|Q18599|Q18599_CAEEL	Protein C44B7.10 OS=Caenorhabditis elegans GN=C44B7.10 PE=4 SV=3	3	3	55.34	481034	91442.5	19.0096	20039.7	14035.1	70.0367	24.004	1.30872e-05	TRUE
VVSLAEATR	precursor	1	#N/A	VVSLAEATR	473.272	473.272	tr|Q18599|Q18599_CAEEL	Protein C44B7.10 OS=Caenorhabditis elegans GN=C44B7.10 PE=4 SV=3	2	2	28.97	740445	76223.8	10.2943	50503	23677.3	46.8829	14.6614	1.0339e-07	TRUE
VALEAQASPSK	precursor	1	#N/A	VALEAQASPSK	550.801	550.801	tr|O02082|O02082_CAEEL	Protein C48E7.1 OS=Caenorhabditis elegans GN=C48E7.1 PE=4 SV=1	2	2	23.43	69663	11599.9	16.6515	13797.6	3104.67	22.5016	5.04893	1.05085e-05	TRUE
TVVSSSSLSSSSSGHR	precursor	1	#N/A	TVVSSSSLSSSSSGHR	522.257	522.257	tr|Q18805|Q18805_CAEEL	Protein C53B7.2 OS=Caenorhabditis elegans GN=C53B7.2 PE=4 SV=2	3	3	22.72	233136	28374.2	12.1707	15547.7	4966.14	31.9413	14.9949	8.93746e-07	TRUE
CTYNSDCGSNR	precursor	1	#N/A	C[+57]TYNSDC[+57]GSNR	667.248	667.248	tr|H2KZE2|H2KZE2_CAEEL	Protein C53B7.3, isoform a OS=Caenorhabditis elegans GN=C53B7.3 PE=4 SV=1	2	2	1.67	47404.9	7339.47	15.4825	16278.7	6317.32	38.8072	2.91208	5.07792e-06	TRUE
CLNNLSCANDER	precursor	1	#N/A	C[+57]LNNLSC[+57]ANDER	733.312	733.312	tr|H2KZE4|H2KZE4_CAEEL	Protein C53B7.3, isoform b OS=Caenorhabditis elegans GN=C53B7.3 PE=4 SV=1	2	2	27.5	154056	23394	15.1854	19754.3	6641.14	33.6187	7.7986	2.97499e-06	TRUE
ETNQETFGHNAVR	precursor	1	#N/A	ETNQETFGHNAVR	501.571	501.571	tr|Q9XW17|Q9XW17_CAEEL	Protein CAR-1 OS=Caenorhabditis elegans GN=car-1 PE=4 SV=1	3	3	23.05	251345	27331.6	10.8742	5335	2110.08	39.5517	47.1124	5.09973e-07	TRUE
RPTANPVAAR	precursor	1	#N/A	RPTANPVAAR	526.802	526.802	tr|Q9XW17|Q9XW17_CAEEL	Protein CAR-1 OS=Caenorhabditis elegans GN=car-1 PE=4 SV=1	2	2	2.16	182358	18841.5	10.3321	8819.43	3739.36	42.3991	20.6769	2.41754e-07	TRUE
LNIEDKAEPEVEEK	precursor	1	#N/A	LNIEDKAEPEVEEK	548.277	548.277	tr|Q9XW17|Q9XW17_CAEEL	Protein CAR-1 OS=Caenorhabditis elegans GN=car-1 PE=4 SV=1	3	3	29.99	345321	65635.4	19.0071	17877.4	8031.39	44.9248	19.316	1.53686e-05	TRUE
DLIVCDTPK	precursor	1	#N/A	DLIVC[+57]DTPK	530.771	530.771	tr|Q9XW17|Q9XW17_CAEEL	Protein CAR-1 OS=Caenorhabditis elegans GN=car-1 PE=4 SV=1	2	2	32.38	314903	30349.7	9.6378	41012.6	13394.8	32.6602	7.67821	2.53541e-08	TRUE
TSFFDNISCESLEK	precursor	1	#N/A	TSFFDNISC[+57]ESLEK	838.877	838.877	tr|Q9XW17|Q9XW17_CAEEL	Protein CAR-1 OS=Caenorhabditis elegans GN=car-1 PE=4 SV=1	2	2	49.56	1.68683e+06	247449	14.6695	260762	90510	34.7098	6.46883	1.63167e-06	TRUE
YEGILYTVDTNDSTIALAK	precursor [M+1]	1	#N/A	YEGILYTVDTNDSTIALAK	1044.03	1044.53	tr|Q9XW17|Q9XW17_CAEEL	Protein CAR-1 OS=Caenorhabditis elegans GN=car-1 PE=4 SV=1	2	2	52.92	163965	41245.6	25.155	26096.7	16038.7	61.4588	6.28299	7.13353e-05	TRUE
SAPASDGAPAASAGSSR	precursor	1	#N/A	SAPASDGAPAASAGSSR	730.342	730.342	tr|Q9XW17|Q9XW17_CAEEL	Protein CAR-1 OS=Caenorhabditis elegans GN=car-1 PE=4 SV=1	2	2	10.48	290289	25722.9	8.86112	87298	6671.03	7.64168	3.32527	4.19286e-07	TRUE
MAACPIGETFDK	precursor	1	#N/A	MAAC[+57]PIGETFDK	670.305	670.305	tr|O45599|O45599_CAEEL	Protein CBD-1 OS=Caenorhabditis elegans GN=cbd-1 PE=4 SV=2	2	2	36.16	683821	70250.7	10.2732	17498.9	11693.3	66.823	39.0781	2.48012e-07	TRUE
YIQCSNGAAIVR	precursor	1	#N/A	YIQC[+57]SNGAAIVR	676.343	676.343	tr|O45599|O45599_CAEEL	Protein CBD-1 OS=Caenorhabditis elegans GN=cbd-1 PE=4 SV=2	2	2	29.69	265659	33718.4	12.6923	11644.1	7344.42	63.074	22.8148	7.70086e-07	TRUE
TFSEIPAR	precursor	1	#N/A	TFSEIPAR	460.745	460.745	tr|O45599|O45599_CAEEL	Protein CBD-1 OS=Caenorhabditis elegans GN=cbd-1 PE=4 SV=2	2	2	29.84	718583	75120.5	10.454	45054.6	13400.5	29.7428	15.9492	3.27967e-07	TRUE
YGYGPAIDSPFSTAFR	precursor	1	#N/A	YGYGPAIDSPFSTAFR	874.918	874.918	tr|O45599|O45599_CAEEL	Protein CBD-1 OS=Caenorhabditis elegans GN=cbd-1 PE=4 SV=2	2	2	55.3	459166	48601.3	10.5847	30618.6	8690.17	28.382	14.9963	3.63401e-07	TRUE
TYLECTDAGNVEK	precursor	1	#N/A	TYLEC[+57]TDAGNVEK	750.338	750.338	tr|O45599|O45599_CAEEL	Protein CBD-1 OS=Caenorhabditis elegans GN=cbd-1 PE=4 SV=2	2	2	30.4	459654	46962.5	10.2169	33319.6	8201.91	24.6159	13.7953	3.10444e-07	TRUE
ECEGSLYFDER	precursor	1	#N/A	EC[+57]EGSLYFDER	702.79	702.79	tr|O45599|O45599_CAEEL	Protein CBD-1 OS=Caenorhabditis elegans GN=cbd-1 PE=4 SV=2	2	2	35.96	201561	19514.4	9.68167	16821.7	5377.7	31.9688	11.9822	1.06496e-07	TRUE
YIQCSDSAASVR	precursor	1	#N/A	YIQC[+57]SDSAASVR	678.814	678.814	tr|O45599|O45599_CAEEL	Protein CBD-1 OS=Caenorhabditis elegans GN=cbd-1 PE=4 SV=2	2	2	25.71	349248	32653.2	9.34956	57121.6	6992.43	12.2413	6.11412	2.60253e-07	TRUE
FVESNIEQVFPK	precursor	1	#N/A	FVESNIEQVFPK	718.875	718.875	tr|O45599|O45599_CAEEL	Protein CBD-1 OS=Caenorhabditis elegans GN=cbd-1 PE=4 SV=2	2	2	46.61	1940896	193410	9.96501	455950	80425.4	17.6391	4.25682	1.20769e-07	TRUE
ESVSACTVPK	precursor	1	#N/A	ESVSAC[+57]TVPK	539.266	539.266	tr|O45599|O45599_CAEEL	Protein CBD-1 OS=Caenorhabditis elegans GN=cbd-1 PE=4 SV=2	2	2	23.95	644614	82284.5	12.7649	194287	17043.6	8.77239	3.31785	6.2967e-06	TRUE
ITNQDDDPDEDFAVEK	precursor	1	#N/A	ITNQDDDPDEDFAVEK	925.9	925.9	tr|Q19973|Q19973_CAEEL	Protein CEC-5 OS=Caenorhabditis elegans GN=cec-5 PE=4 SV=1	2	2	33.9	49106.7	8031.16	16.3545	6505.71	1067.78	16.4129	7.54824	1.03115e-05	TRUE
NQTVSSSAIAR	precursor	1	#N/A	NQTVSSSAIAR	567.299	567.299	tr|I7KSC2|I7KSC2_CAEEL	Protein CFIM-2, isoform e OS=Caenorhabditis elegans GN=cfim-2 PE=4 SV=1	2	2	22.32	150641	12177.3	8.08367	14645.4	2840.04	19.392	10.2859	5.2202e-08	TRUE
ENVCQDNENEIVR	precursor	1	#N/A	ENVC[+57]QDNENEIVR	809.86	809.86	tr|Q21551|Q21551_CAEEL	Protein CHCH-3 OS=Caenorhabditis elegans GN=chch-3 PE=4 SV=1	2	2	28.82	36088.3	4432.66	12.2828	4731.43	1897.26	40.099	7.62736	2.04456e-07	TRUE
TVGADDKGYVDTPEGDEEQLK	precursor [M+1]	1	#N/A	TVGADDKGYVDTPEGDEEQLK	756.017	756.351	tr|H9G333|H9G333_CAEEL	Protein CPL-1, isoform b OS=Caenorhabditis elegans GN=cpl-1 PE=3 SV=1	3	3	32.27	217663	22172.2	10.1865	10179.9	8567.71	84.1633	21.3817	3.58366e-08	TRUE
NSWGAGWGEK	precursor	1	#N/A	NSWGAGWGEK	546.249	546.249	tr|H9G333|H9G333_CAEEL	Protein CPL-1, isoform b OS=Caenorhabditis elegans GN=cpl-1 PE=3 SV=1	2	2	35.7	151888	23722.6	15.6185	15096.4	6412.4	42.4763	10.0612	3.1502e-06	TRUE
TTAGGIGFAVR	precursor	1	#N/A	TTAGGIGFAVR	525.291	525.291	tr|O01542|O01542_CAEEL	Protein CPN-3 OS=Caenorhabditis elegans GN=cpn-3 PE=4 SV=1	2	2	35.12	212628	25917.3	12.189	14398.7	8614.43	59.8279	14.7672	0.00459927	TRUE	p2
DGTPATMSQQAK	precursor	1	#N/A	DGTPATMSQQAK	617.79	617.79	tr|Q18853|Q18853_CAEEL	Protein CYC-1 OS=Caenorhabditis elegans GN=cyc-1 PE=4 SV=1	2	2	14.89	133280	15816.8	11.8674	19170.1	6466.65	33.7329	6.95246	2.09801e-07	TRUE
YEAVNLVTGSMAR	precursor	1	#N/A	YEAVNLVTGSMAR	705.856	705.856	tr|Q18943|Q18943_CAEEL	Protein D1054.10 OS=Caenorhabditis elegans GN=CELE_D1054.10 PE=4 SV=1	2	2	40.67	2.15536e+06	579152	26.8704	9101.14	8699.22	95.5838	236.823	0.000100111	TRUE
SRGASPDFTQTR	precursor	1	#N/A	SRGASPDFTQTR	441.553	441.553	tr|Q18943|Q18943_CAEEL	Protein D1054.10 OS=Caenorhabditis elegans GN=CELE_D1054.10 PE=4 SV=1	3	3	22.01	453519	47180.4	10.4032	2402.43	1539.12	64.0652	188.775	3.89433e-07	TRUE
RLGVFNSPNPLTNPLLSAPK	precursor [M+1]	1	#N/A	RLGVFNSPNPLTNPLLSAPK	712.404	712.738	tr|Q18943|Q18943_CAEEL	Protein D1054.10 OS=Caenorhabditis elegans GN=CELE_D1054.10 PE=4 SV=1	3	3	57.65	343636	73278.1	21.3244	7180.86	4389.95	61.134	47.8544	2.8408e-05	TRUE
LGVFNSPNPLTNPLLSAPK	precursor [M+1]	1	#N/A	LGVFNSPNPLTNPLLSAPK	660.37	660.705	tr|Q18943|Q18943_CAEEL	Protein D1054.10 OS=Caenorhabditis elegans GN=CELE_D1054.10 PE=4 SV=1	3	3	57.46	5.64206e+06	474653	8.41276	301978	119380	39.5328	18.6837	4.17982e-08	TRUE
DYAVLSASSK	precursor	1	#N/A	DYAVLSASSK	520.767	520.767	tr|Q18943|Q18943_CAEEL	Protein D1054.10 OS=Caenorhabditis elegans GN=CELE_D1054.10 PE=4 SV=1	2	2	30.47	1.09455e+07	1.16951e+06	10.6849	1.09439e+06	222468	20.3281	10.0015	4.51544e-07	TRUE
GASPDFTQTR	precursor	1	#N/A	GASPDFTQTR	540.259	540.259	tr|Q18943|Q18943_CAEEL	Protein D1054.10 OS=Caenorhabditis elegans GN=CELE_D1054.10 PE=4 SV=1	2	2	25.46	1.20424e+07	1.10397e+06	9.16736	2.00067e+06	141988	7.097	6.01915	3.94401e-07	TRUE
AYVGEFPGIPEEAFYPPIIR	precursor [M+1]	1	#N/A	AYVGEFPGIPEEAFYPPIIR	755.725	756.059	tr|Q18947|Q18947_CAEEL	Protein D1054.11 OS=Caenorhabditis elegans GN=CELE_D1054.11 PE=4 SV=1	3	3	59.8	680461	100600	14.7842	5844	4177.49	71.4834	116.438	3.16058e-06	TRUE
NLNFLFAR	precursor	1	#N/A	NLNFLFAR	497.777	497.777	tr|Q18947|Q18947_CAEEL	Protein D1054.11 OS=Caenorhabditis elegans GN=CELE_D1054.11 PE=4 SV=1	2	2	56.22	353956	66478.1	18.7815	7087	3813.26	53.8064	49.9444	1.35319e-05	TRUE
TIIGLPVEHGVQQLAQK	precursor [M+1]	1	#N/A	TIIGLPVEHGVQQLAQK	611.019	611.354	tr|Q18947|Q18947_CAEEL	Protein D1054.11 OS=Caenorhabditis elegans GN=CELE_D1054.11 PE=4 SV=1	3	3	54.18	6024943	843620	14.0021	124164	43159.5	34.76	48.524	2.42984e-06	TRUE
EGTSDILVATDVAGR	precursor	1	#N/A	EGTSDILVATDVAGR	752.386	752.386	tr|Q95QN2|Q95QN2_CAEEL	Protein DDX-23 OS=Caenorhabditis elegans GN=ddx-23 PE=3 SV=1	2	2	38.96	86261	17108.8	19.8337	8767	2338.38	26.6725	9.83928	2.62502e-05	TRUE
VEQVVYMVPEDR	precursor	1	#N/A	VEQVVYMVPEDR	732.364	732.364	tr|Q95QN2|Q95QN2_CAEEL	Protein DDX-23 OS=Caenorhabditis elegans GN=ddx-23 PE=3 SV=1	2	2	38.2	129067	38694.8	29.9804	15111.9	4039.43	26.7302	8.54076	0.000335972	TRUE
EIGYLEPTPIQR	precursor	1	#N/A	EIGYLEPTPIQR	708.38	708.38	tr|Q95QN2|Q95QN2_CAEEL	Protein DDX-23 OS=Caenorhabditis elegans GN=ddx-23 PE=3 SV=1	2	2	38.81	84673.7	12749.6	15.0573	23971	10686.8	44.5822	3.53234	1.4827e-06	TRUE
IAIVTGASR	precursor	1	#N/A	IAIVTGASR	444.269	444.269	tr|Q23612|Q23612_CAEEL	Protein DHS-26 OS=Caenorhabditis elegans GN=dhs-26 PE=3 SV=2	2	2	28.64	340097	52081	15.3136	14360.9	6905.8	48.0877	23.6822	3.81527e-06	TRUE
AVVSLASDPR	precursor	1	#N/A	AVVSLASDPR	507.783	507.783	tr|Q9N538|Q9N538_CAEEL	Protein DHS-9 OS=Caenorhabditis elegans GN=dhs-9 PE=4 SV=1	2	2	29.8	496846	49077	9.87771	19469	7945.91	40.8131	25.5199	2.17762e-07	TRUE
IVSLADQVEK	precursor	1	#N/A	IVSLADQVEK	551.311	551.311	sp|Q17967|PDI1_CAEEL	Protein disulfide-isomerase 1 OS=Caenorhabditis elegans GN=pdi-1 PE=3 SV=1	2	2	32.53	197091	26878.2	13.6374	12401	7138.87	57.5669	15.8932	1.00928e-06	TRUE
ATAQIVDWVK	precursor	1	#N/A	ATAQIVDWVK	565.814	565.814	sp|Q17967|PDI1_CAEEL	Protein disulfide-isomerase 1 OS=Caenorhabditis elegans GN=pdi-1 PE=3 SV=1	2	2	41.06	160349	32651.1	20.3626	14880.7	7738.81	52.0056	10.7756	2.01191e-05	TRUE
VDATENQALASK	precursor	1	#N/A	VDATENQALASK	623.817	623.817	sp|Q17967|PDI1_CAEEL	Protein disulfide-isomerase 1 OS=Caenorhabditis elegans GN=pdi-1 PE=3 SV=1	2	2	23.47	111487	13030.7	11.688	22172.3	5242.38	23.6438	5.02823	3.30628e-07	TRUE
LQPGAGGGSSSAPAKEEPK	precursor	1	#N/A	LQPGAGGGSSSAPAKEEPK	589.967	589.967	tr|O45148|O45148_CAEEL	Protein DLST-1 OS=Caenorhabditis elegans GN=dlst-1 PE=3 SV=2	3	3	19.35	49571.4	4283.98	8.64203	2537.57	568.265	22.394	19.535	1.21556e-07	TRUE
DTRYPGASGVNVR	precursor	1	#N/A	DTRYPGASGVNVR	464.572	464.572	tr|O61874|O61874_CAEEL	Protein DOD-19 OS=Caenorhabditis elegans GN=dod-19 PE=4 SV=2	3	3	27.46	193620	23148.2	11.9555	20087.3	3153.05	15.6967	9.63894	1.24631e-06	TRUE
VGEVDVTVNPGLSGR	precursor	1	#N/A	VGEVDVTVNPGLSGR	749.897	749.897	tr|G5EC91|G5EC91_CAEEL	Protein DPY-11 OS=Caenorhabditis elegans GN=dpy-11 PE=2 SV=1	2	2	36.27	97351.6	12223.5	12.5561	22817.9	25293.1	110.848	4.26646	0.000132775	TRUE
VETVAPAYIAYGR	precursor	1	#N/A	VETVAPAYIAYGR	705.375	705.375	tr|Q4W4Y5|Q4W4Y5_CAEEL	Protein E02D9.1, isoform c OS=Caenorhabditis elegans GN=CELE_E02D9.1 PE=2 SV=1	2	2	38.5	119399	22997.1	19.2607	15585.9	7773.88	49.8778	7.66072	1.11053e-05	TRUE
ADVGSYSEYPTK	precursor	1	#N/A	ADVGSYSEYPTK	658.804	658.804	tr|Q19063|Q19063_CAEEL	Protein E04F6.8 OS=Caenorhabditis elegans GN=CELE_E04F6.8 PE=4 SV=1	2	2	29.39	147548	21611.5	14.6472	29659	9320.83	31.4267	4.9748	1.52955e-06	TRUE
FVELPGAEK	precursor	1	#N/A	FVELPGAEK	495.269	495.269	tr|Q23315|Q23315_CAEEL	Protein EARS-1 OS=Caenorhabditis elegans GN=ears-1 PE=3 SV=1	2	2	33.56	426900	63950.9	14.9803	16296.6	9161.57	56.2178	26.1957	3.12119e-06	TRUE
SAAAPTATASTGK	precursor	1	#N/A	SAAAPTATASTGK	567.293	567.293	tr|Q23315|Q23315_CAEEL	Protein EARS-1 OS=Caenorhabditis elegans GN=ears-1 PE=3 SV=1	2	2	2.16	38168.7	5776.48	15.1341	3614	922.425	25.5237	10.5613	0.012068	TRUE	p2
AFVDDTDTETMR	precursor	1	#N/A	AFVDDTDTETMR	700.804	700.804	tr|Q23315|Q23315_CAEEL	Protein EARS-1 OS=Caenorhabditis elegans GN=ears-1 PE=3 SV=1	2	2	32.38	47395.7	6824.72	14.3994	5438.57	2006.11	36.8867	8.71474	1.74661e-06	TRUE
SQPLPVQNSSNSVNK	precursor	1	#N/A	SQPLPVQNSSNSVNK	799.91	799.91	tr|Q21740|Q21740_CAEEL	Protein EDC-3 OS=Caenorhabditis elegans GN=edc-3 PE=1 SV=1	2	2	25.97	23401.6	3590.11	15.3413	8263.43	1831.55	22.1645	2.83194	7.55011e-06	TRUE
CPGSNACLPLSAK	precursor	1	#N/A	C[+57]PGSNAC[+57]LPLSAK	687.829	687.829	tr|Q09967|Q09967_CAEEL	Protein EGG-1 OS=Caenorhabditis elegans GN=egg-1 PE=4 SV=2	2	2	31.36	327151	55648.9	17.0101	17003	6074.23	35.7245	19.2408	8.23415e-06	TRUE
ASHVCDGVAQCADGSDEQQCDCQR	precursor [M+1]	1	#N/A	ASHVC[+57]DGVAQC[+57]ADGSDEQQC[+57]DC[+57]QR	918.352	918.686	tr|Q09967|Q09967_CAEEL	Protein EGG-1 OS=Caenorhabditis elegans GN=egg-1 PE=4 SV=2	3	3	25.27	55108.4	7146.78	12.9686	5861.86	1819.15	31.0336	9.40119	1.07203e-06	TRUE
CDGINDCADASDEKNCSK	precursor	1	#N/A	C[+57]DGINDC[+57]ADASDEKNC[+57]SK	686.931	686.931	tr|Q09967|Q09967_CAEEL	Protein EGG-1 OS=Caenorhabditis elegans GN=egg-1 PE=4 SV=2	3	3	21.54	44528.3	6586.24	14.7911	5322.43	2034.56	38.2261	8.36616	1.96078e-06	TRUE
DCTDGMDEEDCPGSCTIESFSPK	precursor [M+1]	1	#N/A	DC[+57]TDGMDEEDC[+57]PGSC[+57]TIESFSPK	879.663	879.997	tr|Q09967|Q09967_CAEEL	Protein EGG-1 OS=Caenorhabditis elegans GN=egg-1 PE=4 SV=2	3	3	41.48	36053.1	8182.18	22.6948	8054.43	4880.02	60.588	4.47619	3.28063e-05	TRUE
VQVFCFDGK	precursor	1	#N/A	VQVFC[+57]FDGK	550.266	550.266	tr|Q9TXU7|Q9TXU7_CAEEL	Protein EIF-1.A OS=Caenorhabditis elegans GN=eif-1.a PE=3 SV=1	2	2	39.5	91162.3	10840.1	11.891	5569.43	2677.36	48.0724	16.3683	4.59892e-07	TRUE
VLPSGQVVLGGIK	precursor	1	#N/A	VLPSGQVVLGGIK	633.893	633.893	tr|Q95QM8|Q95QM8_CAEEL	Protein F07A11.2, isoform b OS=Caenorhabditis elegans GN=CELE_F07A11.2 PE=2 SV=1	2	2	40.83	83777.7	20456.6	24.4177	4858	2176.33	44.7989	17.2453	0.0307876	TRUE
FESETDTEVIAK	precursor	1	#N/A	FESETDTEVIAK	684.83	684.83	tr|Q95QM8|Q95QM8_CAEEL	Protein F07A11.2, isoform b OS=Caenorhabditis elegans GN=CELE_F07A11.2 PE=2 SV=1	2	2	30.73	84561.3	11279.5	13.3389	9617.57	3881.67	40.3602	8.79237	6.89301e-07	TRUE
IFDSCDPAPSYK	precursor	1	#N/A	IFDSC[+57]DPAPSYK	700.314	700.314	tr|Q067X2|Q067X2_CAEEL	Protein F13G11.3 OS=Caenorhabditis elegans GN=CELE_F13G11.3 PE=4 SV=1	2	2	33.41	886704	109583	12.3585	16449	10430	63.4082	53.9063	1.02571e-06	TRUE
LEPCLGNGVLR	precursor	1	#N/A	LEPC[+57]LGNGVLR	614.329	614.329	tr|Q067X2|Q067X2_CAEEL	Protein F13G11.3 OS=Caenorhabditis elegans GN=CELE_F13G11.3 PE=4 SV=1	2	2	37.86	1306604	156367	11.9675	34725.4	15193.9	43.7543	37.6267	8.82154e-07	TRUE
IEFDNYGIIENSF	precursor	1	#N/A	IEFDNYGIIENSF	780.864	780.864	tr|Q067X2|Q067X2_CAEEL	Protein F13G11.3 OS=Caenorhabditis elegans GN=CELE_F13G11.3 PE=4 SV=1	2	2	55.88	418359	50809.7	12.145	15823.4	5132.71	32.4374	26.4392	1.02088e-06	TRUE
TGDDVTVYVK	precursor	1	#N/A	TGDDVTVYVK	548.78	548.78	tr|O61522|O61522_CAEEL	Protein F17E9.4 OS=Caenorhabditis elegans GN=CELE_F17E9.4 PE=4 SV=2	2	2	31.06	145054	10970.9	7.56331	20794.7	7336.24	35.2793	6.97554	2.56727e-10	TRUE
LQYSGIADCAK	precursor	1	#N/A	LQYSGIADC[+57]AK	613.298	613.298	tr|Q93540|Q93540_CAEEL	Protein F20D1.9 OS=Caenorhabditis elegans GN=CELE_F20D1.9 PE=3 SV=2	2	2	31.7	129409	18254.6	14.1062	7998.29	3185.42	39.8263	16.1796	2.18133e-06	TRUE
LQNQTVGADGK	precursor	1	#N/A	LQNQTVGADGK	565.794	565.794	tr|Q93540|Q93540_CAEEL	Protein F20D1.9 OS=Caenorhabditis elegans GN=CELE_F20D1.9 PE=3 SV=2	2	2	3.94	52254.1	8222.66	15.7359	11536.9	3924.26	34.015	4.52932	2.43198e-06	TRUE
VLPSGQVVLGGLK	precursor	1	#N/A	VLPSGQVVLGGLK	633.893	633.893	tr|Q19699|Q19699_CAEEL	Protein F22B3.4 OS=Caenorhabditis elegans GN=CELE_F22B3.4 PE=4 SV=1	2	2	40.83	79566.3	14579.7	18.324	4687.33	2837.65	60.5387	16.9748	0.015653	TRUE	p2
GVDSTPPLR	precursor	1	#N/A	GVDSTPPLR	471.256	471.256	tr|Q9GYI1|Q9GYI1_CAEEL	Protein F29B9.11 OS=Caenorhabditis elegans GN=CELE_F29B9.11 PE=4 SV=1	2	2	25.38	270433	17157.5	6.34446	42755.7	8046.89	18.8206	6.32508	7.23172e-10	TRUE
AIVDTAEMDESSYK	precursor	1	#N/A	AIVDTAEMDESSYK	779.851	779.851	tr|A5Z2U9|A5Z2U9_CAEEL	Protein F30A10.14 OS=Caenorhabditis elegans GN=CELE_F30A10.14 PE=4 SV=1	2	2	35.18	63454.3	12306.8	19.3947	5190.43	2148.12	41.3862	12.2252	1.77849e-05	TRUE
ALAGGNEAEVEK	precursor	1	#N/A	ALAGGNEAEVEK	594.299	594.299	tr|H2FLK1|H2FLK1_CAEEL	Protein F32A7.5, isoform d OS=Caenorhabditis elegans GN=CELE_F32A7.5 PE=4 SV=1	2	2	23.13	82882.7	17387	20.9779	18281	2741.55	14.9967	4.53382	8.02918e-05	TRUE
YSNPAKPGDTAAR	precursor	1	#N/A	YSNPAKPGDTAAR	449.893	449.893	tr|P90860|P90860_CAEEL	Protein F36A2.7 OS=Caenorhabditis elegans GN=CELE_F36A2.7 PE=4 SV=1	3	3	11.86	372797	44562.7	11.9536	13811.7	4647.68	33.6502	26.9914	9.12594e-07	TRUE
INDQQGFFK	precursor	1	#N/A	INDQQGFFK	548.775	548.775	tr|P90860|P90860_CAEEL	Protein F36A2.7 OS=Caenorhabditis elegans GN=CELE_F36A2.7 PE=4 SV=1	2	2	34.13	284874	29632.6	10.402	12258.4	4087.97	33.3482	23.2391	3.515e-07	TRUE
AIANVAAAAPAHH	precursor	1	#N/A	AIANVAAAAPAHH	405.219	405.219	tr|Q9XU97|Q9XU97_CAEEL	Protein F44E5.1 OS=Caenorhabditis elegans GN=CELE_F44E5.1 PE=4 SV=1	3	3	24.93	299338	35795.2	11.9581	17867.4	5386.26	30.1457	16.7533	8.69755e-07	TRUE
ANTNDIVDIR	precursor	1	#N/A	ANTNDIVDIR	565.794	565.794	tr|Q20476|Q20476_CAEEL	Protein F46G10.1, isoform a OS=Caenorhabditis elegans GN=CELE_F46G10.1 PE=1 SV=3	2	2	33.1	173975	20095.8	11.5509	9807.71	5160.65	52.6183	17.7386	3.39541e-07	TRUE
IDGDLALMK	precursor	1	#N/A	IDGDLALMK	488.263	488.263	tr|Q9GPA1|Q9GPA1_CAEEL	Protein F48E3.4 OS=Caenorhabditis elegans GN=CELE_F48E3.4 PE=3 SV=3	2	2	36.92	364410	36631.7	10.0523	20667.9	18096.6	87.5592	17.6317	9.94727e-09	TRUE
NLIAQAIIK	precursor	1	#N/A	NLIAQAIIK	492.316	492.316	tr|Q9GPA1|Q9GPA1_CAEEL	Protein F48E3.4 OS=Caenorhabditis elegans GN=CELE_F48E3.4 PE=3 SV=3	2	2	40.38	203929	43678.8	21.4186	25006.1	6682.5	26.7234	8.15516	4.56128e-05	TRUE
IFSSGQLTAR	precursor	1	#N/A	IFSSGQLTAR	540.296	540.296	tr|Q20616|Q20616_CAEEL	Protein F49E12.1 OS=Caenorhabditis elegans GN=CELE_F49E12.1 PE=4 SV=1	2	2	32.23	1882317	202086	10.736	21932	8235.22	37.5489	85.8251	4.82608e-07	TRUE
LMPAAYDDGFNTLVSASR	precursor [M+1]	1	#N/A	LMPAAYDDGFNTLVSASR	964.465	964.966	tr|Q20616|Q20616_CAEEL	Protein F49E12.1 OS=Caenorhabditis elegans GN=CELE_F49E12.1 PE=4 SV=1	2	2	52.68	356167	55491.7	15.5803	11249.3	11953.4	106.259	31.6613	2.6872e-06	TRUE
AFDIENGSR	precursor	1	#N/A	AFDIENGSR	504.741	504.741	tr|Q20616|Q20616_CAEEL	Protein F49E12.1 OS=Caenorhabditis elegans GN=CELE_F49E12.1 PE=4 SV=1	2	2	29.28	928025	90539.3	9.75612	45288.1	13627.5	30.0907	20.4916	2.29483e-07	TRUE
SMDGTCNNLQNPVK	precursor	1	#N/A	SMDGTC[+57]NNLQNPVK	789.356	789.356	tr|Q20616|Q20616_CAEEL	Protein F49E12.1 OS=Caenorhabditis elegans GN=CELE_F49E12.1 PE=4 SV=1	2	2	29.84	462694	59064.6	12.7654	31182.6	6341.55	20.3369	14.8382	1.62951e-06	TRUE
LTTSVTER	precursor	1	#N/A	LTTSVTER	453.748	453.748	tr|Q20616|Q20616_CAEEL	Protein F49E12.1 OS=Caenorhabditis elegans GN=CELE_F49E12.1 PE=4 SV=1	2	2	19.84	2.61625e+06	276782	10.5794	490690	34544.8	7.04004	5.33177	1.12845e-06	TRUE
ACGTCSLTSPTPLTR	precursor	1	#N/A	AC[+57]GTC[+57]SLTSPTPLTR	811.387	811.387	tr|Q20616|Q20616_CAEEL	Protein F49E12.1 OS=Caenorhabditis elegans GN=CELE_F49E12.1 PE=4 SV=1	2	2	33.9	192875	51368.3	26.633	81350.1	11803.7	14.5097	2.37092	0.00150901	TRUE
TFDDQQDR	precursor	1	#N/A	TFDDQQDR	512.72	512.72	tr|Q20616|Q20616_CAEEL	Protein F49E12.1 OS=Caenorhabditis elegans GN=CELE_F49E12.1 PE=4 SV=1	2	2	6.74	205320	27264.2	13.2789	88755.9	9692.58	10.9205	2.31331	1.47772e-05	TRUE
SGVPQNVGALTVNR	precursor	1	#N/A	SGVPQNVGALTVNR	706.386	706.386	tr|O45552|O45552_CAEEL	Protein F53A2.7 OS=Caenorhabditis elegans GN=CELE_F53A2.7 PE=3 SV=2	2	2	34.76	193394	34665.6	17.9248	9288.43	2276.53	24.5093	20.821	1.20479e-05	TRUE
MIDVLAANSGK	precursor	1	#N/A	MIDVLAANSGK	559.797	559.797	tr|Q965K2|Q965K2_CAEEL	Protein F53H1.1 OS=Caenorhabditis elegans GN=CELE_F53H1.1 PE=3 SV=1	2	2	35.66	191504	35583.9	18.5813	12782.6	3876.11	30.3234	14.9817	1.53019e-05	TRUE
VLVATSVAAR	precursor	1	#N/A	VLVATSVAAR	493.803	493.803	tr|Q965K2|Q965K2_CAEEL	Protein F53H1.1 OS=Caenorhabditis elegans GN=CELE_F53H1.1 PE=3 SV=1	2	2	29.2	112829	22252.8	19.7226	10986.6	4399.91	40.0481	10.2697	2.00454e-05	TRUE
TLGEYGQLQR	precursor	1	#N/A	TLGEYGQLQR	582.804	582.804	tr|Q93778|Q93778_CAEEL	Protein F53H4.2 OS=Caenorhabditis elegans GN=CELE_F53H4.2 PE=4 SV=2	2	2	31.74	186435	25945.4	13.9166	11939	3926.57	32.8886	15.6156	2.27006e-06	TRUE
CFVSVIQK	precursor	1	#N/A	C[+57]FVSVIQK	490.765	490.765	tr|Q93778|Q93778_CAEEL	Protein F53H4.2 OS=Caenorhabditis elegans GN=CELE_F53H4.2 PE=4 SV=2	2	2	34.5	289930	60372	20.823	20348.7	7075.27	34.7701	14.2481	3.00546e-05	TRUE
VYSVDNINTIK	precursor	1	#N/A	VYSVDNINTIK	633.34	633.34	tr|Q9TXK1|Q9TXK1_CAEEL	Protein F54E2.1 OS=Caenorhabditis elegans GN=CELE_F54E2.1 PE=4 SV=2	2	2	35.74	298759	65455.1	21.909	26357.4	9531.62	36.1629	11.3349	4.23738e-05	TRUE
IAQPIVECMAK	precursor	1	#N/A	IAQPIVEC[+57]MAK	630.328	630.328	tr|O17891|O17891_CAEEL	Protein F55B11.2 OS=Caenorhabditis elegans GN=CELE_F55B11.2 PE=4 SV=2	2	2	34.61	183277	48275	26.3399	27929.3	18464.3	66.1108	6.56217	9.48124e-05	TRUE
LAAIAGNCGTDAECK	precursor	1	#N/A	LAAIAGNC[+57]GTDAEC[+57]K	775.851	775.851	tr|Q95ZS5|Q95ZS5_CAEEL	Protein F56A8.3, isoform a OS=Caenorhabditis elegans GN=CELE_F56A8.3 PE=2 SV=1	2	2	27.39	37297.6	6680.49	17.9113	6319.43	2487.56	39.3637	5.90205	7.55942e-06	TRUE
GLGSPIPGTAPLCK	precursor	1	#N/A	GLGSPIPGTAPLC[+57]K	684.371	684.371	tr|O45574|O45574_CAEEL	Protein F56A8.3, isoform b OS=Caenorhabditis elegans GN=CELE_F56A8.3 PE=2 SV=1	2	2	38.01	259721	34873.4	13.4273	14330.4	6248.23	43.6011	18.1237	1.49751e-06	TRUE
IAEQIPGASGAEVK	precursor	1	#N/A	IAEQIPGASGAEVK	685.37	685.37	tr|Q8MXF1|Q8MXF1_CAEEL	Protein F56F11.4, isoform b OS=Caenorhabditis elegans GN=CELE_F56F11.4 PE=2 SV=1	2	2	32.04	102908	17367.3	16.8765	4558	1467.24	32.1904	22.5774	7.96303e-06	TRUE
FVTNESLVDACDR	precursor	1	#N/A	FVTNESLVDAC[+57]DR	763.351	763.351	tr|Q8IA68|Q8IA68_CAEEL	Protein F57B10.3, isoform b OS=Caenorhabditis elegans GN=CELE_F57B10.3 PE=2 SV=1	2	2	35.67	68488.7	21125.4	30.845	7576.57	2109.31	27.8399	9.03954	0.000379852	TRUE
CFAGIYAQGK	precursor	1	#N/A	C[+57]FAGIYAQGK	557.771	557.771	tr|Q94247|Q94247_CAEEL	Protein F57F4.4 OS=Caenorhabditis elegans GN=CELE_F57F4.4 PE=4 SV=1	2	2	33.18	134159	12737.2	9.49413	6935.14	1464.15	21.112	19.3448	2.3686e-07	TRUE
TISTDKDITGYCCTTGTNCNVK	precursor [M+1]	1	#N/A	TISTDKDITGYC[+57]C[+57]TTGTNC[+57]NVK	837.038	837.373	tr|Q94247|Q94247_CAEEL	Protein F57F4.4 OS=Caenorhabditis elegans GN=CELE_F57F4.4 PE=4 SV=1	3	3	31.17	35694	8942.37	25.0529	4304.29	2969.36	68.9861	8.29267	6.33097e-05	TRUE
YGELGGESDVR	precursor	1	#N/A	YGELGGESDVR	591.275	591.275	tr|Q93831|Q93831_CAEEL	Protein F59C6.5 OS=Caenorhabditis elegans GN=CELE_F59C6.5 PE=4 SV=1	2	2	28.71	50651	12414.7	24.5104	6999.29	1685.23	24.0772	7.2366	0.00011661	TRUE
ACFYEANEQYR	precursor	1	#N/A	AC[+57]FYEANEQYR	725.806	725.806	tr|Q93831|Q93831_CAEEL	Protein F59C6.5 OS=Caenorhabditis elegans GN=CELE_F59C6.5 PE=4 SV=1	2	2	33.37	41442	9640.1	23.2617	6449.57	1984.62	30.7713	6.42554	8.048e-05	TRUE
LVEESAEGVQR	precursor	1	#N/A	LVEESAEGVQR	608.812	608.812	tr|Q9U217|Q9U217_CAEEL	Protein FAAH-4, isoform a OS=Caenorhabditis elegans GN=faah-4 PE=2 SV=1	2	2	24.89	73928.9	9033.75	12.2195	16376.7	3258.09	19.8947	4.51427	8.16451e-07	TRUE
AAAQQIIVCR	precursor	1	#N/A	AAAQQIIVC[+57]R	565.311	565.311	tr|O45418|O45418_CAEEL	Protein FKB-6 OS=Caenorhabditis elegans GN=fkb-6 PE=1 SV=1	2	2	29.35	133179	22411.2	16.8279	21751.3	10953.1	50.3563	6.12281	2.19605e-06	TRUE
IVEVEPENK	precursor	1	#N/A	IVEVEPENK	528.782	528.782	tr|O45418|O45418_CAEEL	Protein FKB-6 OS=Caenorhabditis elegans GN=fkb-6 PE=1 SV=1	2	2	23.39	95164.3	12426	13.0575	40582.7	8568.59	21.1139	2.34495	3.07188e-06	TRUE
LGVSFTPR	precursor	1	#N/A	LGVSFTPR	438.751	438.751	tr|D0IMZ7|D0IMZ7_CAEEL	Protein FLN-1, isoform f OS=Caenorhabditis elegans GN=fln-1 PE=2 SV=1	2	2	34.8	189287	52388.2	27.6767	6514.29	3458.93	53.0976	29.0572	0.000136043	TRUE
VYIAPATGEVR	precursor	1	#N/A	VYIAPATGEVR	588.325	588.325	tr|D0IMZ7|D0IMZ7_CAEEL	Protein FLN-1, isoform f OS=Caenorhabditis elegans GN=fln-1 PE=2 SV=1	2	2	30.77	242593	48868.1	20.1441	8458.57	4377.5	51.7522	28.6801	2.11106e-05	TRUE
LLNTSPMDITAR	precursor	1	#N/A	LLNTSPMDITAR	666.353	666.353	tr|D0IMZ7|D0IMZ7_CAEEL	Protein FLN-1, isoform f OS=Caenorhabditis elegans GN=fln-1 PE=2 SV=1	2	2	38.58	118763	11170.1	9.40532	6652.57	4294.41	64.5527	17.8522	2.14795e-08	TRUE
VATPGEYVVAVK	precursor	1	#N/A	VATPGEYVVAVK	616.848	616.848	tr|D0IMZ7|D0IMZ7_CAEEL	Protein FLN-1, isoform f OS=Caenorhabditis elegans GN=fln-1 PE=2 SV=1	2	2	35.89	190148	27179.2	14.2937	16466.3	10900.6	66.1997	11.5477	5.71274e-07	TRUE
EAGVGAVAVTIEGPSK	precursor	1	#N/A	EAGVGAVAVTIEGPSK	742.901	742.901	tr|D0IMZ7|D0IMZ7_CAEEL	Protein FLN-1, isoform f OS=Caenorhabditis elegans GN=fln-1 PE=2 SV=1	2	2	37.26	122592	20322.3	16.5773	14744.4	5200.71	35.2723	8.31444	5.93438e-06	TRUE
NLLSVAYK	precursor	1	#N/A	NLLSVAYK	454.266	454.266	tr|Q95ZT1|Q95ZT1_CAEEL	Protein FTT-2, isoform b OS=Caenorhabditis elegans GN=ftt-2 PE=2 SV=2	2	2	37.45	588925	96064	16.3117	13625.7	12154.5	89.2027	43.2216	5.06948e-06	TRUE
VTELGAELSNEER	precursor	1	#N/A	VTELGAELSNEER	723.857	723.857	tr|Q95ZT1|Q95ZT1_CAEEL	Protein FTT-2, isoform b OS=Caenorhabditis elegans GN=ftt-2 PE=2 SV=2	2	2	34.88	109641	14117.5	12.8761	8842.86	3263.58	36.9064	12.3988	9.97109e-07	TRUE
LGALVNSQK	precursor	1	#N/A	LGALVNSQK	465.274	465.274	tr|H2KZJ5|H2KZJ5_CAEEL	Protein GLRX-3, isoform a OS=Caenorhabditis elegans GN=glrx-3 PE=4 SV=1	2	2	23.32	116968	27435.2	23.4552	6600.71	4121.32	62.4375	17.7206	5.11765e-05	TRUE
IPADTQAISLIK	precursor	1	#N/A	IPADTQAISLIK	635.374	635.374	tr|A7LPE6|A7LPE6_CAEEL	Protein GPDH-2, isoform d OS=Caenorhabditis elegans GN=gpdh-2 PE=2 SV=1	2	2	40.6	193780	46988.5	24.2484	11996.9	3473.06	28.9497	16.1526	7.48866e-05	TRUE
LGELQASSGGK	precursor	1	#N/A	LGELQASSGGK	523.777	523.777	tr|N1NVC4|N1NVC4_CAEEL	Protein GTA-1, isoform b OS=Caenorhabditis elegans GN=gta-1 PE=4 SV=1	2	2	21.58	76214.3	13294.3	17.4433	10782.7	7063.31	65.5059	7.06819	1.87624e-06	TRUE
AISINPDSAQGYK	precursor	1	#N/A	AISINPDSAQGYK	682.346	682.346	tr|G5EE04|G5EE04_CAEEL	Protein HIP-1 OS=Caenorhabditis elegans GN=hip-1 PE=4 SV=1	2	2	33.37	224898	42134.4	18.7349	9458.71	4045.11	42.766	23.7768	1.41981e-05	TRUE
YSQIAAEITR	precursor	1	#N/A	YSQIAAEITR	576.306	576.306	tr|O16298|O16298_CAEEL	Protein HPO-18 OS=Caenorhabditis elegans GN=hpo-18 PE=4 SV=1	2	2	33.75	284379	36435.7	12.8124	11829.9	4236.41	35.8111	24.0391	1.36865e-06	TRUE
ITTSGSYNTAGNANLHEER	precursor [M+1]	1	#N/A	ITTSGSYNTAGNANLHEER	678.987	679.322	tr|H2KYS1|H2KYS1_CAEEL	Protein HSP-43, isoform a OS=Caenorhabditis elegans GN=hsp-43 PE=3 SV=1	3	3	27.24	141302	28576	20.2234	4735.14	3510.64	74.1401	29.8411	1.98191e-05	TRUE
EGIDVNSNVVNDDRR	precursor	1	#N/A	EGIDVNSNVVNDDRR	567.943	567.943	tr|B0M0L8|B0M0L8_CAEEL	Protein HSP-43, isoform b OS=Caenorhabditis elegans GN=hsp-43 PE=3 SV=2	3	3	30.41	170101	977.704	0.574779	1703	188.09	11.0447	99.883	8.59521e-06	TRUE	p2
VESPVSTTTGILR	precursor	1	#N/A	VESPVSTTTGILR	680.378	680.378	tr|B0M0L8|B0M0L8_CAEEL	Protein HSP-43, isoform b OS=Caenorhabditis elegans GN=hsp-43 PE=3 SV=2	2	2	37.56	200198	41309.8	20.6345	9400.43	3765.75	40.0593	21.2967	2.60889e-05	TRUE
DVDFNSIQSSIDAK	precursor	1	#N/A	DVDFNSIQSSIDAK	769.87	769.87	tr|B0M0L8|B0M0L8_CAEEL	Protein HSP-43, isoform b OS=Caenorhabditis elegans GN=hsp-43 PE=3 SV=2	2	2	42.89	247149	34657.6	14.023	14740.7	4419.78	29.9835	16.7664	2.54685e-06	TRUE
FNNMALQGR	precursor	1	#N/A	FNNMALQGR	525.761	525.761	tr|B0M0L8|B0M0L8_CAEEL	Protein HSP-43, isoform b OS=Caenorhabditis elegans GN=hsp-43 PE=3 SV=2	2	2	29.77	213259	23429.7	10.9865	16350.3	4873.48	29.8067	13.0432	4.0692e-07	TRUE
TLDDTLMIEGR	precursor	1	#N/A	TLDDTLMIEGR	632.316	632.316	tr|B0M0L8|B0M0L8_CAEEL	Protein HSP-43, isoform b OS=Caenorhabditis elegans GN=hsp-43 PE=3 SV=2	2	2	39.69	126472	26346.8	20.8322	16642	5056.88	30.3862	7.59955	3.63325e-05	TRUE
IINEPTAAALAYGLDK	precursor	1	#N/A	IINEPTAAALAYGLDK	830.451	830.451	tr|O45246|O45246_CAEEL	Protein HSP-70 OS=Caenorhabditis elegans GN=hsp-70 PE=3 SV=1	2	2	48.91	601866	109773	18.2388	102481	20782.2	20.2791	5.87296	2.14855e-05	TRUE
NEAAVFR	precursor	1	#N/A	NEAAVFR	403.711	403.711	tr|M1Z854|M1Z854_CAEEL	Protein IFB-2, isoform e OS=Caenorhabditis elegans GN=ifb-2 PE=4 SV=1	2	2	24.79	536585	32050.1	5.97298	60972.7	8936.9	14.6572	8.80042	0.00119371	TRUE	p2
LSLHSSDAPVAEK	precursor	1	#N/A	LSLHSSDAPVAEK	451.905	451.905	tr|D1MN85|D1MN85_CAEEL	Protein IFE-1, isoform a OS=Caenorhabditis elegans GN=ife-1 PE=2 SV=1	3	3	26.82	81724.3	18823	23.0323	2458.29	1431.16	58.2179	33.2444	4.58291e-05	TRUE
CQLSDQQVR	precursor	1	#N/A	C[+57]QLSDQQVR	567.272	567.272	tr|Q22505|Q22505_CAEEL	Protein IMMT-1 OS=Caenorhabditis elegans GN=immt-1 PE=4 SV=2	2	2	21.85	65199.3	12711.9	19.4971	14726.3	4902.44	33.2904	4.42741	2.14649e-05	TRUE
CYQCQETGHISR	precursor	1	#N/A	C[+57]YQC[+57]QETGHISR	513.554	513.554	tr|Q966I7|Q966I7_CAEEL	Protein K08D12.3, isoform a OS=Caenorhabditis elegans GN=CELE_K08D12.3 PE=2 SV=1	3	3	21.73	327033	31541.6	9.64477	1481.57	283.871	19.1601	220.734	2.51811e-07	TRUE
GGGGGSTCYNCQETGHFSR	precursor [M+1]	1	#N/A	GGGGGSTC[+57]YNC[+57]QETGHFSR	677.939	678.273	tr|Q966I7|Q966I7_CAEEL	Protein K08D12.3, isoform a OS=Caenorhabditis elegans GN=CELE_K08D12.3 PE=2 SV=1	3	3	26.12	118066	18002.4	15.2478	5887.14	3245.29	55.125	20.0548	3.18268e-06	TRUE
GGGGGGGSCYNCGGR	precursor	1	#N/A	GGGGGGGSC[+57]YNC[+57]GGR	686.759	686.759	tr|Q966I7|Q966I7_CAEEL	Protein K08D12.3, isoform a OS=Caenorhabditis elegans GN=CELE_K08D12.3 PE=2 SV=1	2	2	1.52	82480	6983.08	8.46639	10887.4	4569.88	41.9739	7.57571	8.03957e-10	TRUE
CGSDDDCGFFYK	precursor	1	#N/A	C[+57]GSDDDC[+57]GFFYK	735.769	735.769	tr|L8EC28|L8EC28_CAEEL	Protein K08D9.9 OS=Caenorhabditis elegans GN=CELE_K08D9.9 PE=4 SV=1	2	2	37.33	49279.1	4725.61	9.58948	6788.43	1779.19	26.2092	7.25929	5.42323e-08	TRUE
SSLSSVTAPELASVAIK	precursor	1	#N/A	SSLSSVTAPELASVAIK	830.462	830.462	tr|Q22100|Q22100_CAEEL	Protein KAT-1 OS=Caenorhabditis elegans GN=kat-1 PE=3 SV=2	2	2	48.91	585678	55632.7	9.49885	101517	25190.8	24.8143	5.76924	2.9947e-08	TRUE
GAIAEDSGTYSVR	precursor	1	#N/A	GAIAEDSGTYSVR	663.32	663.32	tr|H2L076|H2L076_CAEEL	Protein KETN-1, isoform a OS=Caenorhabditis elegans GN=ketn-1 PE=4 SV=1	2	2	29.77	66900.4	15532	23.2166	12285.6	3580.06	29.1403	5.44545	9.0349e-05	TRUE
VGSTSENIMQK	precursor	1	#N/A	VGSTSENIMQK	597.295	597.295	tr|Q4W5R4|Q4W5R4_CAEEL	Protein LAF-1, isoform a OS=Caenorhabditis elegans GN=laf-1 PE=2 SV=1	2	2	25.19	65096	18253.8	28.0414	10240.3	3492.89	34.1093	6.35685	0.000256714	TRUE
TLTVFGIPEKK	precursor	1	#N/A	TLTVFGIPEKK	411.58	411.58	tr|Q20684|Q20684_CAEEL	Protein LEC-2, isoform a OS=Caenorhabditis elegans GN=lec-2 PE=2 SV=2	3	3	53.91	560787	64414.9	11.4865	2405.71	750.085	31.1793	233.106	7.09661e-07	TRUE
SKLVEPFEPGQTLIVK	precursor [M+1]	1	#N/A	SKLVEPFEPGQTLIVK	595.677	596.011	tr|Q20684|Q20684_CAEEL	Protein LEC-2, isoform a OS=Caenorhabditis elegans GN=lec-2 PE=2 SV=2	3	3	54.95	372614	48650.1	13.0564	10331.3	4246.76	41.1058	36.0666	1.54588e-06	TRUE
FQIFVDQK	precursor	1	#N/A	FQIFVDQK	512.777	512.777	tr|Q20684|Q20684_CAEEL	Protein LEC-2, isoform a OS=Caenorhabditis elegans GN=lec-2 PE=2 SV=2	2	2	39.65	389766	103994	26.6812	14832.9	13542.2	91.2988	26.2772	0.000102023	TRUE
LVEPFEPGQTLIVK	precursor	1	#N/A	LVEPFEPGQTLIVK	785.448	785.448	tr|Q20684|Q20684_CAEEL	Protein LEC-2, isoform a OS=Caenorhabditis elegans GN=lec-2 PE=2 SV=2	2	2	50.95	899963	95360.3	10.596	44546.7	17269.4	38.767	20.2027	3.21381e-07	TRUE
YYPVPYESGLAGEGLAPGK	precursor [M+1]	1	#N/A	YYPVPYESGLAGEGLAPGK	984.491	984.993	tr|Q20684|Q20684_CAEEL	Protein LEC-2, isoform a OS=Caenorhabditis elegans GN=lec-2 PE=2 SV=2	2	2	46.18	383275	84139.9	21.9529	35653.3	13087.6	36.7081	10.7501	4.3038e-05	TRUE
NEFFNPQTPVNIPVQGFSNGAR	precursor [M+1]	1	#N/A	NEFFNPQTPVNIPVQGFSNGAR	811.736	812.071	tr|Q9N384|Q9N384_CAEEL	Protein LEC-6 OS=Caenorhabditis elegans GN=lec-6 PE=1 SV=1	3	3	53.26	1.13686e+06	85851.3	7.55162	22174.1	10802.5	48.7167	51.2696	4.49163e-08	TRUE
VAAEEIQAENEK	precursor	1	#N/A	VAAEEIQAENEK	665.828	665.828	tr|Q966L6|Q966L6_CAEEL	Protein LET-504 OS=Caenorhabditis elegans GN=let-504 PE=4 SV=1	2	2	24.89	31548.3	4535.45	14.3762	8645.71	2603.91	30.1179	3.64901	1.20575e-06	TRUE
LEEATHNVDESER	precursor	1	#N/A	LEEATHNVDESER	510.234	510.234	tr|K8FDX2|K8FDX2_CAEEL	Protein LEV-11, isoform g OS=Caenorhabditis elegans GN=lev-11 PE=3 SV=1	3	3	20.45	108553	18496.2	17.0389	3054.71	1468.42	48.0706	35.5362	7.71511e-06	TRUE
ANTVEAQLK	precursor	1	#N/A	ANTVEAQLK	487.269	487.269	tr|K8FDX2|K8FDX2_CAEEL	Protein LEV-11, isoform g OS=Caenorhabditis elegans GN=lev-11 PE=3 SV=1	2	2	23.73	880009	77631.6	8.82168	78875	11542.5	14.6339	11.157	1.62965e-07	TRUE
SAVDAGSSYR	precursor	1	#N/A	SAVDAGSSYR	506.738	506.738	tr|H2L0I3|H2L0I3_CAEEL	Protein LFI-1, isoform d OS=Caenorhabditis elegans GN=lfi-1 PE=4 SV=1	2	2	20.3	63956	13453.3	21.0353	10387.3	6966.25	67.0651	6.15714	1.16596e-05	TRUE
SNNTNMETDLTR	precursor	1	#N/A	SNNTNMETDLTR	698.312	698.312	tr|H2L0I3|H2L0I3_CAEEL	Protein LFI-1, isoform d OS=Caenorhabditis elegans GN=lfi-1 PE=4 SV=1	2	2	29.16	69918.4	19337.2	27.6568	11451.9	3989.85	34.8402	6.10542	0.000239299	TRUE
SATTNVNFLNSIISR	precursor	1	#N/A	SATTNVNFLNSIISR	818.936	818.936	tr|O62415|O62415_CAEEL	Protein LYS-1 OS=Caenorhabditis elegans GN=lys-1 PE=4 SV=1	2	2	55.34	464212	45092.3	9.71372	15242.3	8010.81	52.5565	30.4556	1.70065e-07	TRUE
GFTPFGSGAFDTTSVTSIR	precursor [M+1]	1	#N/A	GFTPFGSGAFDTTSVTSIR	974.476	974.977	tr|O62415|O62415_CAEEL	Protein LYS-1 OS=Caenorhabditis elegans GN=lys-1 PE=4 SV=1	2	2	55.07	325763	49833.5	15.2975	18961.7	9982.68	52.6465	17.18	3.10102e-06	TRUE
DVYLAGNVLK	precursor	1	#N/A	DVYLAGNVLK	546.308	546.308	tr|O16202|O16202_CAEEL	Protein LYS-7 OS=Caenorhabditis elegans GN=lys-7 PE=4 SV=1	2	2	39.61	178681	36379.8	20.3602	15065	9637.38	63.972	11.8607	1.66478e-05	TRUE
QFAQDETVCGITVNR	precursor	1	#N/A	Q[-17]FAQDETVC[+57]GITVNR	860.902	860.902	tr|O16202|O16202_CAEEL	Protein LYS-7 OS=Caenorhabditis elegans GN=lys-7 PE=4 SV=1	2	2	44.23	188564	15720.4	8.33695	35060.7	4431.66	12.64	5.3782	8.10658e-08	TRUE
AYNPAGQGSFDTSSCVTIQNAYK	precursor [M+1]	1	#N/A	AYNPAGQGSFDTSSC[+57]VTIQNAYK	827.045	827.379	tr|O16202|O16202_CAEEL	Protein LYS-7 OS=Caenorhabditis elegans GN=lys-7 PE=4 SV=1	3	3	40.87	557589	187848	33.6893	175438	72343.9	41.2363	3.17827	0.00179402	TRUE
AFGCWTTPSVK	precursor	1	#N/A	AFGC[+57]WTTPSVK	627.303	627.303	tr|Q09975|Q09975_CAEEL	Protein LYS-8 OS=Caenorhabditis elegans GN=lys-8 PE=1 SV=2	2	2	39.92	167178	30657	18.3379	17918.6	3719.11	20.7556	9.32989	1.78203e-05	TRUE
FGGSQDAQSSAPK	precursor	1	#N/A	FGGSQDAQSSAPK	640.299	640.299	tr|D3YT55|D3YT55_CAEEL	Protein MARS-1, isoform b OS=Caenorhabditis elegans GN=mars-1 PE=2 SV=1	2	2	18.99	33054.9	4668.35	14.123	6156.29	1290.01	20.9544	5.36929	3.04746e-06	TRUE
GGAAAAPVDDTIDVGR	precursor	1	#N/A	GGAAAAPVDDTIDVGR	742.871	742.871	tr|D3YT56|D3YT56_CAEEL	Protein MARS-1, isoform c OS=Caenorhabditis elegans GN=mars-1 PE=2 SV=1	2	2	33.67	71258.1	9330.27	13.0936	4729.43	2526.29	53.4164	15.067	7.578e-07	TRUE
MVTGDNINTAR	precursor	1	#N/A	MVTGDNINTAR	596.293	596.293	tr|B7CED8|B7CED8_CAEEL	Protein MCA-3, isoform d OS=Caenorhabditis elegans GN=mca-3 PE=2 SV=1	2	2	25.64	100781	20487.1	20.3283	9881.71	4402.71	44.5541	10.1987	2.268e-05	TRUE
IIEEAPAPNMEHDTR	precursor	1	#N/A	IIEEAPAPNMEHDTR	574.942	574.942	tr|O45430|O45430_CAEEL	Protein MCCC-1 OS=Caenorhabditis elegans GN=mccc-1 PE=4 SV=2	3	3	29.13	60723.9	10135	16.6903	6075.14	3483.74	57.3442	9.99546	3.07902e-06	TRUE
SYVNDEDCAAAIR	precursor	1	#N/A	SYVNDEDC[+57]AAAIR	742.328	742.328	tr|Q9XXI9|Q9XXI9_CAEEL	Protein MCM-2, isoform a OS=Caenorhabditis elegans GN=mcm-2 PE=2 SV=1	2	2	31.89	32887	10192.8	30.9933	8421.57	2946.53	34.9879	3.90509	0.000777564	TRUE
LSQEVSVDDVEK	precursor	1	#N/A	LSQEVSVDDVEK	674.336	674.336	tr|Q95XQ8|Q95XQ8_CAEEL	Protein MCM-4 OS=Caenorhabditis elegans GN=mcm-4 PE=3 SV=1	2	2	31.4	75359.9	19498.7	25.8741	8006.43	2616.11	32.6751	9.41242	0.00012963	TRUE
TAIIAAANPAYGR	precursor	1	#N/A	TAIIAAANPAYGR	644.854	644.854	tr|O16297|O16297_CAEEL	Protein MCM-7 OS=Caenorhabditis elegans GN=mcm-7 PE=3 SV=1	2	2	33.9	208524	21440.8	10.2822	33506.6	12716.6	37.9526	6.22337	1.275e-08	TRUE
YSSDPTFVSPR	precursor	1	#N/A	YSSDPTFVSPR	628.301	628.301	tr|O16297|O16297_CAEEL	Protein MCM-7 OS=Caenorhabditis elegans GN=mcm-7 PE=3 SV=1	2	2	32.08	95363	15734.8	16.4999	15708.1	6900.9	43.932	6.07093	2.60277e-06	TRUE
NTAYEAVSYGTER	precursor	1	#N/A	NTAYEAVSYGTER	730.836	730.836	tr|Q65ZB1|Q65ZB1_CAEEL	Protein MDT-28, isoform b OS=Caenorhabditis elegans GN=mdt-28 PE=2 SV=1	2	2	31.89	43071.1	15022.5	34.8784	6039.86	2751.47	45.5552	7.13115	0.000803114	TRUE
SLSENIIAGR	precursor	1	#N/A	SLSENIIAGR	530.293	530.293	tr|O17687|O17687_CAEEL	Protein NASP-2 OS=Caenorhabditis elegans GN=nasp-2 PE=4 SV=1	2	2	33.97	237199	32111.2	13.5376	12697.1	7260.94	57.1856	18.6813	1.18168e-06	TRUE
AASLAAESTVDGEAIK	precursor	1	#N/A	AASLAAESTVDGEAIK	766.894	766.894	tr|O17687|O17687_CAEEL	Protein NASP-2 OS=Caenorhabditis elegans GN=nasp-2 PE=4 SV=1	2	2	34.16	196095	17611.4	8.98105	16021.7	4502.37	28.1017	12.2393	7.62714e-08	TRUE
NICHGSDAVDSANR	precursor	1	#N/A	NIC[+57]HGSDAVDSANR	505.892	505.892	tr|Q93576|Q93576_CAEEL	Protein NDK-1 OS=Caenorhabditis elegans GN=ndk-1 PE=1 SV=1	3	3	16.38	75889.9	6781.16	8.93553	1586.14	706.228	44.5249	47.8455	1.41236e-07	TRUE
TTAGAVEATSEITEGK	precursor	1	#N/A	TTAGAVEATSEITEGK	782.889	782.889	tr|O45012|O45012_CAEEL	Protein NOL-5 OS=Caenorhabditis elegans GN=nol-5 PE=4 SV=1	2	2	32.95	90276.1	17664.7	19.5674	5426.86	2047.06	37.721	16.6351	1.95876e-05	TRUE
CGSSEVTEAVR	precursor	1	#N/A	C[+57]GSSEVTEAVR	597.775	597.775	tr|P91495|P91495_CAEEL	Protein NPP-12 OS=Caenorhabditis elegans GN=npp-12 PE=4 SV=1	2	2	24.66	39001.9	10409.8	26.6906	8680.71	2949.68	33.9797	4.49293	0.000245526	TRUE
STVPASGVIAPK	precursor	1	#N/A	STVPASGVIAPK	563.827	563.827	tr|Q21021|Q21021_CAEEL	Protein NPP-9, isoform a OS=Caenorhabditis elegans GN=npp-9 PE=2 SV=2	2	2	28.97	102368	18662.3	18.2305	26914.6	4105.06	15.2522	3.80346	3.96271e-05	TRUE
STSPVDYSQLK	precursor	1	#N/A	STSPVDYSQLK	612.809	612.809	tr|Q9UAN9|Q9UAN9_CAEEL	Protein NRA-4, isoform a OS=Caenorhabditis elegans GN=nra-4 PE=4 SV=2	2	2	32.31	74485.3	13356.6	17.9319	6317	3895.58	61.6682	11.7912	6.25815e-06	TRUE
GQFVGTVDPDSPAER	precursor	1	#N/A	GQFVGTVDPDSPAER	787.876	787.876	tr|G5EE55|G5EE55_CAEEL	Protein NRFL-1, isoform c OS=Caenorhabditis elegans GN=nrfl-1 PE=2 SV=1	2	2	33.18	27958	5720.46	20.4609	3981.29	2093.02	52.5715	7.02235	1.61051e-05	TRUE
GNTDEIATVDER	precursor	1	#N/A	GNTDEIATVDER	660.307	660.307	tr|Q21233|Q21233_CAEEL	Protein NUO-4, isoform a OS=Caenorhabditis elegans GN=nuo-4 PE=2 SV=1	2	2	28.37	72530.6	10497.1	14.4727	10587.4	2886.51	27.2635	6.85063	2.62077e-06	TRUE
GQDLQIGTYVEK	precursor	1	#N/A	GQDLQIGTYVEK	675.849	675.849	tr|Q86S76|Q86S76_CAEEL	Protein NUO-5, isoform b OS=Caenorhabditis elegans GN=nuo-5 PE=2 SV=2	2	2	36.76	96009.9	16545.3	17.2329	7054.29	2985.44	42.3209	13.6101	7.95081e-06	TRUE
SGAGNIFIK	precursor	1	#N/A	SGAGNIFIK	453.756	453.756	tr|Q9U302|Q9U302_CAEEL	Protein PAB-1, isoform a OS=Caenorhabditis elegans GN=pab-1 PE=2 SV=1	2	2	33.44	1.18274e+06	91136.7	7.70555	25314.6	13423.3	53.0261	46.7218	4.52246e-08	TRUE
GPPQQYNQVAQGGVR	precursor	1	#N/A	GPPQQYNQVAQGGVR	799.905	799.905	tr|Q9U302|Q9U302_CAEEL	Protein PAB-1, isoform a OS=Caenorhabditis elegans GN=pab-1 PE=2 SV=1	2	2	28.94	38795.9	6376.66	16.4364	10415	2542.89	24.4157	3.725	8.76404e-06	TRUE
YQGVNLYVK	precursor	1	#N/A	YQGVNLYVK	542.295	542.295	tr|Q19581|Q19581_CAEEL	Protein PAB-2, isoform b OS=Caenorhabditis elegans GN=pab-2 PE=2 SV=2	2	2	35.74	180244	24106.9	13.3746	13907.6	5558.7	39.9689	12.9602	1.25018e-06	TRUE
AYQEALDIAK	precursor	1	#N/A	AYQEALDIAK	561.295	561.295	tr|N1NV25|N1NV25_CAEEL	Protein PAR-5, isoform b OS=Caenorhabditis elegans GN=par-5 PE=4 SV=1	2	2	34.01	402931	33475	8.30788	16304.6	11266.4	69.0994	24.7127	1.35292e-08	TRUE
YLAEVASEDR	precursor	1	#N/A	YLAEVASEDR	576.78	576.78	tr|N1NV25|N1NV25_CAEEL	Protein PAR-5, isoform b OS=Caenorhabditis elegans GN=par-5 PE=4 SV=1	2	2	29.2	431324	53065	12.3028	36144.1	9036.99	25.0026	11.9334	1.10136e-06	TRUE
EVTGQEYAAPNAR	precursor	1	#N/A	EVTGQEYAAPNAR	703.339	703.339	tr|Q65ZK5|Q65ZK5_CAEEL	Protein PARS-1, isoform b OS=Caenorhabditis elegans GN=pars-1 PE=2 SV=1	2	2	26.31	119884	21481.7	17.9188	19964.4	7726.05	38.6991	6.00487	7.9629e-06	TRUE
AVTNEEVTQEELGGAK	precursor	1	#N/A	AVTNEEVTQEELGGAK	837.913	837.913	tr|Q8WQF1|Q8WQF1_CAEEL	Protein PCCB-1, isoform b OS=Caenorhabditis elegans GN=pccb-1 PE=2 SV=1	2	2	31.78	37302.1	9308.98	24.9556	2947.86	1549.56	52.5657	12.654	8.16751e-05	TRUE
SEATAAAEFTGK	precursor	1	#N/A	SEATAAAEFTGK	591.785	591.785	tr|Q7JKI3|Q7JKI3_CAEEL	Protein PCK-2, isoform c OS=Caenorhabditis elegans GN=pck-2 PE=2 SV=1	2	2	29.99	114143	23058.9	20.2018	14041.3	5513.63	39.2673	8.1291	2.34992e-05	TRUE
NTAIYSQESCQNCCSISSR	precursor [M+1]	1	#N/A	NTAIYSQESC[+57]QNC[+57]C[+57]SISSR	755.649	755.983	tr|O44145|O44145_CAEEL	Protein PERM-2 OS=Caenorhabditis elegans GN=perm-2 PE=4 SV=2	3	3	30.66	3116783	900413	28.8892	77748	40740.8	52.4011	40.0883	0.000166834	TRUE
ALQCVCCTSR	precursor	1	#N/A	ALQC[+57]VC[+57]C[+57]TSR	627.773	627.773	tr|O44145|O44145_CAEEL	Protein PERM-2 OS=Caenorhabditis elegans GN=perm-2 PE=4 SV=2	2	2	23.81	2.17131e+07	2.05438e+06	9.4615	2.22281e+06	207125	9.31815	9.76829	3.43369e-07	TRUE
KDDDLNSPDR	precursor	1	#N/A	KDDDLNSPDR	587.77	587.77	tr|O44145|O44145_CAEEL	Protein PERM-2 OS=Caenorhabditis elegans GN=perm-2 PE=4 SV=2	2	2	1.1	386150	34016.4	8.80911	54279.4	19898.4	36.6592	7.11412	2.5409e-09	TRUE
VVGILMIFDPK	precursor	1	#N/A	VVGILMIFDPK	616.36	616.36	tr|O44145|O44145_CAEEL	Protein PERM-2 OS=Caenorhabditis elegans GN=perm-2 PE=4 SV=2	2	2	60.44	88137	28889.6	32.7781	14497.6	7527.39	51.9218	6.07943	0.000577609	TRUE
DDDLNSPDR	precursor	1	#N/A	DDDLNSPDR	523.723	523.723	tr|O44145|O44145_CAEEL	Protein PERM-2 OS=Caenorhabditis elegans GN=perm-2 PE=4 SV=2	2	2	11.93	437597	48625.5	11.1119	176318	13973.7	7.92528	2.48186	4.5425e-06	TRUE
CSEVATHDEDSCNFCCQQTAR	precursor [M+1]	1	#N/A	C[+57]SEVATHDEDSC[+57]NFC[+57]C[+57]QQTAR	858.995	859.329	tr|O44144|O44144_CAEEL	Protein PERM-4 OS=Caenorhabditis elegans GN=perm-4 PE=4 SV=1	3	3	27.77	2.32286e+06	120127	5.17152	34805.9	10215.6	29.3501	66.7377	5.33606e-09	TRUE
VKCSEVATHDEDSCNFCCQQTAR	precursor [M+1]	1	#N/A	VKC[+57]SEVATHDEDSC[+57]NFC[+57]C[+57]QQTAR	701.289	701.54	tr|O44144|O44144_CAEEL	Protein PERM-4 OS=Caenorhabditis elegans GN=perm-4 PE=4 SV=1	4	4	26.86	79969.9	15971.9	19.9723	1917.43	1165.32	60.7751	41.7068	1.93817e-05	TRUE
DTSLPNDQLFGFLAITK	precursor [M+1]	1	#N/A	DTSLPNDQLFGFLAITK	940.494	940.995	tr|O44144|O44144_CAEEL	Protein PERM-4 OS=Caenorhabditis elegans GN=perm-4 PE=4 SV=1	2	2	59.84	137580	41418.5	30.105	5321	2686.74	50.4932	25.8561	0.000223761	TRUE
VDSTYLSEANWEPK	precursor	1	#N/A	VDSTYLSEANWEPK	819.886	819.886	tr|O44144|O44144_CAEEL	Protein PERM-4 OS=Caenorhabditis elegans GN=perm-4 PE=4 SV=1	2	2	42.76	7.58638e+06	769582	10.1443	578632	64632.6	11.1699	13.1109	4.66167e-07	TRUE
DDDDETFKR	precursor	1	#N/A	DDDDETFKR	570.744	570.744	tr|O44144|O44144_CAEEL	Protein PERM-4 OS=Caenorhabditis elegans GN=perm-4 PE=4 SV=1	2	2	9.64	79019.6	12170	15.4013	10910.6	8328.46	76.3339	7.24248	2.97288e-07	TRUE
LTCSTITNEQCR	precursor	1	#N/A	LTC[+57]STITNEQC[+57]R	741.837	741.837	tr|O16225|O16225_CAEEL	Protein PHAT-3 OS=Caenorhabditis elegans GN=phat-3 PE=4 SV=1	2	2	26.79	81894.9	16475.3	20.1176	22131.7	3853.65	17.4124	3.70034	7.37673e-05	TRUE
CNVGGNPVYSDNPK	precursor	1	#N/A	C[+57]NVGGNPVYSDNPK	760.844	760.844	tr|O01876|O01876_CAEEL	Protein PQN-24 OS=Caenorhabditis elegans GN=pqn-24 PE=4 SV=3	2	2	27.43	40079	4205.14	10.4921	7493.86	1364.75	18.2116	5.34825	2.71953e-07	TRUE
VEVDTPETFHR	precursor	1	#N/A	VEVDTPETFHR	443.886	443.886	tr|H2L044|H2L044_CAEEL	Protein PQN-52, isoform b OS=Caenorhabditis elegans GN=pqn-52 PE=4 SV=1	3	3	40.98	645424	11261.2	1.74477	12786.3	4462.65	34.9017	50.4776	2.06655e-05	TRUE	p2
EVVEVCGGFR	precursor	1	#N/A	EVVEVC[+57]GGFR	576.279	576.279	tr|H2L044|H2L044_CAEEL	Protein PQN-52, isoform b OS=Caenorhabditis elegans GN=pqn-52 PE=4 SV=1	2	2	34.2	166600	20554.7	12.3377	5415.57	2016.83	37.2414	30.7632	1.09639e-06	TRUE
FNGVSINNEQR	precursor	1	#N/A	FNGVSINNEQR	639.315	639.315	tr|H2L044|H2L044_CAEEL	Protein PQN-52, isoform b OS=Caenorhabditis elegans GN=pqn-52 PE=4 SV=1	2	2	29.84	301225	21703.7	7.20516	16730.1	5516.31	32.9723	18.0049	1.45751e-08	TRUE
LVQAFQFVEK	precursor	1	#N/A	LVQAFQFVEK	604.837	604.837	tr|H2KZL7|H2KZL7_CAEEL	Protein PRDX-2, isoform b OS=Caenorhabditis elegans GN=prdx-2 PE=4 SV=1	2	2	42.74	109464	33245.8	30.3714	8125.29	1697.08	20.8864	13.4721	0.000292701	TRUE
SADAPVAAPAAK	precursor	1	#N/A	SADAPVAAPAAK	534.788	534.788	tr|Q9U2X0|Q9U2X0_CAEEL	Protein PRMT-1 OS=Caenorhabditis elegans GN=prmt-1 PE=4 SV=1	2	2	21.13	60746.9	10729.1	17.6619	16196.1	3204.71	19.7869	3.7507	2.39192e-05	TRUE
AVAAAEEAAK	precursor	1	#N/A	AVAAAEEAAK	465.748	465.748	tr|Q21732|Q21732_CAEEL	Protein R04F11.2 OS=Caenorhabditis elegans GN=CELE_R04F11.2 PE=4 SV=1	2	2	2.35	303340	18073.1	5.95804	84667.4	17878.1	21.1157	3.58272	7.59841e-11	TRUE
LSGTGSAGATIR	precursor	1	#N/A	LSGTGSAGATIR	545.796	545.796	tr|Q21742|Q21742_CAEEL	Protein R05F9.6 OS=Caenorhabditis elegans GN=CELE_R05F9.6 PE=3 SV=1	2	2	23.54	133060	31467.9	23.6494	8187.29	3796.81	46.3744	16.252	5.95965e-05	TRUE
LYVDSYIPSNDTSR	precursor	1	#N/A	LYVDSYIPSNDTSR	815.391	815.391	tr|Q21742|Q21742_CAEEL	Protein R05F9.6 OS=Caenorhabditis elegans GN=CELE_R05F9.6 PE=3 SV=1	2	2	39.19	62496	13790.5	22.0663	4458.29	3260.43	73.1318	14.0179	2.8914e-05	TRUE
YGSGSGQQSVTAVK	precursor	1	#N/A	YGSGSGQQSVTAVK	684.841	684.841	tr|O61793|O61793_CAEEL	Protein R12E2.13 OS=Caenorhabditis elegans GN=CELE_R12E2.13 PE=1 SV=1	2	2	23.81	43143.9	4728.89	10.9607	3876.29	1827.54	47.1468	11.1302	8.90591e-08	TRUE
LLLIGDSGVGK	precursor	1	#N/A	LLLIGDSGVGK	536.324	536.324	tr|Q94148|Q94148_CAEEL	Protein RAB-10 OS=Caenorhabditis elegans GN=rab-10 PE=2 SV=2	2	2	40.22	165395	34287.4	20.7305	8976.43	3627.42	40.4105	18.4255	2.72033e-05	TRUE
VIMVGTGGVGK	precursor	1	#N/A	VIMVGTGGVGK	509.292	509.292	tr|H2L0Q6|H2L0Q6_CAEEL	Protein RAL-1, isoform b OS=Caenorhabditis elegans GN=ral-1 PE=4 SV=1	2	2	30.99	362908	63401.5	17.4704	33845.7	9014.38	26.6337	10.7224	1.14085e-05	TRUE
LLSATTVSPSKQETER	precursor	1	#N/A	LLSATTVSPSKQETER	582.979	582.979	tr|Q9GZH4|Q9GZH4_CAEEL	Protein RIBO-1 OS=Caenorhabditis elegans GN=ribo-1 PE=4 SV=2	3	3	27.8	110857	9794.99	8.83573	3731.43	651.134	17.45	29.7089	1.63054e-07	TRUE
HMVQYSK	precursor	1	#N/A	HMVQYSK	446.721	446.721	tr|O17694|O17694_CAEEL	Protein RIL-1 OS=Caenorhabditis elegans GN=ril-1 PE=4 SV=1	2	2	1.63	52230.7	7634.53	14.6169	3752.33	704.93	18.7865	13.9195	0.0116436	TRUE	p2
VMTGANQGDVLR	precursor	1	#N/A	VMTGANQGDVLR	630.822	630.822	tr|Q95Y97|Q95Y97_CAEEL	Protein RPA-2 OS=Caenorhabditis elegans GN=rpa-2 PE=1 SV=1	2	2	29.54	98152.7	16502	16.8126	11467.9	3522.54	30.7166	8.55894	7.9085e-06	TRUE
VQIDGPSSDVTR	precursor	1	#N/A	VQIDGPSSDVTR	637.323	637.323	tr|Q9XVE9|Q9XVE9_CAEEL	Protein RPL-14 OS=Caenorhabditis elegans GN=rpl-14 PE=4 SV=1	2	2	28.75	721195	101408	14.0611	66090.4	15218.4	23.0267	10.9122	2.92265e-06	TRUE
LVIIANNTPPLR	precursor	1	#N/A	LVIIANNTPPLR	660.904	660.904	tr|Q9XWS4|Q9XWS4_CAEEL	Protein RPL-30, isoform a OS=Caenorhabditis elegans GN=rpl-30 PE=3 SV=2	2	2	39.55	135629	21026.8	15.5031	1760	1541.64	87.5931	77.0619	0.0117746	TRUE	p2
TGQYVLGYK	precursor	1	#N/A	TGQYVLGYK	514.774	514.774	tr|Q9XWS4|Q9XWS4_CAEEL	Protein RPL-30, isoform a OS=Caenorhabditis elegans GN=rpl-30 PE=3 SV=2	2	2	32.72	586754	76663.3	13.0657	21308.7	9559.4	44.8615	27.5359	1.44349e-06	TRUE
YIGEIGHGVSAK	precursor	1	#N/A	YIGEIGHGVSAK	615.827	615.827	tr|Q22716|Q22716_CAEEL	Protein RPL-32, isoform a OS=Caenorhabditis elegans GN=rpl-32 PE=2 SV=1	2	2	27.77	62313.9	8050.47	12.9192	5318	2358.5	44.3493	11.7175	6.69322e-07	TRUE
VGQAVDVVAQAGKPK	precursor	1	#N/A	VGQAVDVVAQAGKPK	489.616	489.616	tr|Q9GZH5|Q9GZH5_CAEEL	Protein RPN-1 OS=Caenorhabditis elegans GN=rpn-1 PE=4 SV=1	3	3	28.33	164516	23289.9	14.1566	2959	452.905	15.306	55.5986	2.64185e-06	TRUE
MMAETEEASR	precursor	1	#N/A	MMAETEEASR	577.744	577.744	tr|Q9GZH5|Q9GZH5_CAEEL	Protein RPN-1 OS=Caenorhabditis elegans GN=rpn-1 PE=4 SV=1	2	2	21.43	29332.9	5645.33	19.2458	7904.29	3832.5	48.4864	3.71101	1.20395e-05	TRUE
YLGVEDANNLTTEQK	precursor	1	#N/A	YLGVEDANNLTTEQK	847.915	847.915	tr|Q22253|Q22253_CAEEL	Protein RPN-9 OS=Caenorhabditis elegans GN=rpn-9 PE=1 SV=1	2	2	36.16	31135.9	5794.68	18.6109	4326.29	1122.61	25.9486	7.1969	1.90423e-05	TRUE
VTEAGPGGAPVYR	precursor	1	#N/A	VTEAGPGGAPVYR	637.33	637.33	tr|O01869|O01869_CAEEL	Protein RPS-10 OS=Caenorhabditis elegans GN=rps-10 PE=1 SV=1	2	2	28.22	147964	19595.1	13.2431	11674	6150.13	52.6823	12.6746	6.39317e-07	TRUE
DAVEGTYIDKK	precursor	1	#N/A	DAVEGTYIDKK	619.817	619.817	tr|Q20206|Q20206_CAEEL	Protein RPS-11 OS=Caenorhabditis elegans GN=rps-11 PE=3 SV=1	2	2	24.78	161765	28653	17.7127	8544.14	3750.79	43.8989	18.9329	9.88721e-06	TRUE
VMNTNIDGNR	precursor	1	#N/A	VMNTNIDGNR	567.272	567.272	tr|O18240|O18240_CAEEL	Protein RPS-18 OS=Caenorhabditis elegans GN=rps-18 PE=3 SV=1	2	2	24.1	330790	48432	14.6413	40366.6	7389.41	18.3058	8.19465	4.56448e-06	TRUE
LTLTSQNVKPLEK	precursor	1	#N/A	LTLTSQNVKPLEK	490.956	490.956	tr|Q8WQA8|Q8WQA8_CAEEL	Protein RPS-20 OS=Caenorhabditis elegans GN=rps-20 PE=3 SV=1	3	3	32.16	226533	52385.2	23.1248	4827.71	983.992	20.3822	46.9234	4.69839e-05	TRUE
VCAQLIDGAK	precursor	1	#N/A	VC[+57]AQLIDGAK	537.784	537.784	tr|Q8WQA8|Q8WQA8_CAEEL	Protein RPS-20 OS=Caenorhabditis elegans GN=rps-20 PE=3 SV=1	2	2	29.61	267463	31228.5	11.6758	20356.1	3578.76	17.5808	13.1392	9.79282e-07	TRUE
YTNTLLPSR	precursor	1	#N/A	YTNTLLPSR	532.79	532.79	tr|A8WIR1|A8WIR1_CAEEL	Protein RPS-22, isoform b OS=Caenorhabditis elegans GN=rps-22 PE=2 SV=1	2	2	32.8	839673	84526.2	10.0666	8104.71	3038.24	37.4874	103.603	3.2716e-07	TRUE
IVVNLTGR	precursor	1	#N/A	IVVNLTGR	436.272	436.272	tr|A8WIR1|A8WIR1_CAEEL	Protein RPS-22, isoform b OS=Caenorhabditis elegans GN=rps-22 PE=2 SV=1	2	2	33.18	641101	95747.6	14.9349	77161.1	57317.8	74.2832	8.3086	2.62199e-07	TRUE
TTPDTVIPFGFESK	precursor	1	#N/A	TTPDTVIPFGFESK	769.89	769.89	tr|Q1XFY9|Q1XFY9_CAEEL	Protein RPS-24 OS=Caenorhabditis elegans GN=rps-24 PE=4 SV=1	2	2	50.18	1.85411e+06	313735	16.921	107023	24877.7	23.2452	17.3245	8.89084e-06	TRUE
DKLCNTDLDGHK	precursor	1	#N/A	DKLC[+57]NTDLDGHK	472.558	472.558	tr|Q9XTZ2|Q9XTZ2_CAEEL	Protein RSP-8, isoform a OS=Caenorhabditis elegans GN=rsp-8 PE=2 SV=1	3	3	17.28	126664	10475.2	8.27006	538.143	162.953	30.2805	235.373	1.00198e-07	TRUE
RVESYGSGNSGGGGGR	precursor	1	#N/A	RVESYGSGNSGGGGGR	499.566	499.566	tr|G3MU77|G3MU77_CAEEL	Protein RSP-8, isoform b OS=Caenorhabditis elegans GN=rsp-8 PE=2 SV=1	3	3	0.65	49825	3315.44	6.65417	427.333	137.64	32.2091	116.595	0.0022118	TRUE
SGGGGGGYMR	precursor	1	#N/A	SGGGGGGYMR	449.695	449.695	tr|G3MU77|G3MU77_CAEEL	Protein RSP-8, isoform b OS=Caenorhabditis elegans GN=rsp-8 PE=2 SV=1	2	2	4.16	272676	34516	12.6583	66923.1	26107.9	39.0118	4.07446	1.36214e-07	TRUE
AVLIAGPPATGK	precursor	1	#N/A	AVLIAGPPATGK	547.832	547.832	tr|O17607|O17607_CAEEL	Protein RUVB-1 OS=Caenorhabditis elegans GN=ruvb-1 PE=1 SV=2	2	2	31.93	184685	21845.3	11.8285	8236.71	2936.01	35.6454	22.4221	7.95551e-07	TRUE
IVDQCVQYGTGR	precursor	1	#N/A	IVDQC[+57]VQYGTGR	698.338	698.338	tr|Q9XU13|Q9XU13_CAEEL	Protein SCA-1, isoform b OS=Caenorhabditis elegans GN=sca-1 PE=2 SV=1	2	2	28.26	157846	15504.2	9.82237	6857.71	2007.96	29.2803	23.0173	2.58338e-07	TRUE
NCLFSGTNVASGK	precursor	1	#N/A	NC[+57]LFSGTNVASGK	677.825	677.825	tr|Q9XU13|Q9XU13_CAEEL	Protein SCA-1, isoform b OS=Caenorhabditis elegans GN=sca-1 PE=2 SV=1	2	2	34.05	149144	17833.3	11.9571	6727.43	4199.76	62.4274	22.1695	4.6532e-07	TRUE
IGLFGENEDTTGK	precursor	1	#N/A	IGLFGENEDTTGK	690.836	690.836	tr|Q9XU13|Q9XU13_CAEEL	Protein SCA-1, isoform b OS=Caenorhabditis elegans GN=sca-1 PE=2 SV=1	2	2	38.62	157165	42836.4	27.2557	8015.57	3134.85	39.1095	19.6074	0.000136516	TRUE
GDISSIELR	precursor	1	#N/A	GDISSIELR	495.267	495.267	tr|O44954|O44954_CAEEL	Protein SDHA-2 OS=Caenorhabditis elegans GN=sdha-2 PE=4 SV=1	2	2	34.54	322158	25705.5	7.97916	23066.4	8135.79	35.2711	13.9665	1.63505e-08	TRUE
GEGGYLVNSQGER	precursor	1	#N/A	GEGGYLVNSQGER	683.323	683.323	tr|O44954|O44954_CAEEL	Protein SDHA-2 OS=Caenorhabditis elegans GN=sdha-2 PE=4 SV=1	2	2	28.52	146586	28526.4	19.4605	19978.4	6361.44	31.8416	7.3372	2.1891e-05	TRUE
SAILASEAVQAER	precursor	1	#N/A	SAILASEAVQAER	672.86	672.86	tr|H2FLJ1|H2FLJ1_CAEEL	Protein STL-1, isoform a OS=Caenorhabditis elegans GN=stl-1 PE=4 SV=1	2	2	33.33	338576	36839.3	10.8807	13929	6968.27	50.0271	24.3072	3.41331e-07	TRUE
AAILESEGIR	precursor	1	#N/A	AAILESEGIR	529.796	529.796	tr|H2FLJ1|H2FLJ1_CAEEL	Protein STL-1, isoform a OS=Caenorhabditis elegans GN=stl-1 PE=4 SV=1	2	2	33.25	264212	33084.1	12.5218	25562.3	10845.8	42.4289	10.336	4.39488e-07	TRUE
LLGPNCPGIIASGDCK	precursor	1	#N/A	LLGPNC[+57]PGIIASGDC[+57]K	836.413	836.413	tr|O02642|O02642_CAEEL	Protein SUCL-2 OS=Caenorhabditis elegans GN=sucl-2 PE=3 SV=1	2	2	37.52	73041.7	11978.6	16.3997	22327.7	1577.68	7.066	3.27135	3.97052e-05	TRUE
DGDTYCPVPLVGTK	precursor	1	#N/A	DGDTYC[+57]PVPLVGTK	761.366	761.366	tr|Q9XWU2|Q9XWU2_CAEEL	Protein SUP-1 OS=Caenorhabditis elegans GN=sup-1 PE=4 SV=1	2	2	38.47	100230	9331.12	9.30973	19469	6208.83	31.8908	5.14817	4.11005e-09	TRUE
LTDLDEEGVQSTK	precursor	1	#N/A	LTDLDEEGVQSTK	717.852	717.852	tr|H8ESF3|H8ESF3_CAEEL	Protein SWSN-1, isoform c OS=Caenorhabditis elegans GN=swsn-1 PE=4 SV=1	2	2	29.69	44232.6	9311.01	21.0501	7346.86	2415.57	32.8789	6.02061	3.85886e-05	TRUE
YMEQSSDLLQK	precursor	1	#N/A	YMEQSSDLLQK	671.321	671.321	tr|Q9TXQ6|Q9TXQ6_CAEEL	Protein T04G9.7 OS=Caenorhabditis elegans GN=CELE_T04G9.7 PE=4 SV=2	2	2	33.22	258312	31114.2	12.0452	15590	4495.55	28.8361	16.5691	9.40269e-07	TRUE
FVDLYGADK	precursor	1	#N/A	FVDLYGADK	514.258	514.258	tr|Q9BIC3|Q9BIC3_CAEEL	Protein T08B2.7, isoform b OS=Caenorhabditis elegans GN=CELE_T08B2.7 PE=2 SV=1	2	2	35.4	273008	33848.7	12.3984	3777.57	1725.99	45.6905	72.2707	1.13317e-06	TRUE
TVLLDANPAGVER	precursor	1	#N/A	TVLLDANPAGVER	677.87	677.87	tr|Q9BIC3|Q9BIC3_CAEEL	Protein T08B2.7, isoform b OS=Caenorhabditis elegans GN=CELE_T08B2.7 PE=2 SV=1	2	2	36.73	182324	22076.1	12.1082	7218.29	4999.23	69.2578	25.2586	5.19528e-07	TRUE
LTAGNYPAPLK	precursor	1	#N/A	LTAGNYPAPLK	572.822	572.822	tr|Q9BIC3|Q9BIC3_CAEEL	Protein T08B2.7, isoform b OS=Caenorhabditis elegans GN=CELE_T08B2.7 PE=2 SV=1	2	2	33.18	220505	57937.5	26.2749	15844.6	4726.19	29.8285	13.9167	0.000124517	TRUE
AEGTATATETLSR	precursor	1	#N/A	AEGTATATETLSR	654.326	654.326	tr|Q9BIC3|Q9BIC3_CAEEL	Protein T08B2.7, isoform b OS=Caenorhabditis elegans GN=CELE_T08B2.7 PE=2 SV=1	2	2	25.9	201062	47437.8	23.5936	24815	4848.97	19.5405	8.10243	9.04646e-05	TRUE
AVSASPSASSTFTGGTK	precursor	1	#N/A	AVSASPSASSTFTGGTK	778.384	778.384	tr|Q8T3D2|Q8T3D2_CAEEL	Protein T08G11.1, isoform b OS=Caenorhabditis elegans GN=CELE_T08G11.1 PE=2 SV=1	2	2	28.67	94406	15346.4	16.2558	9041.57	3033.84	33.5544	10.4413	5.95044e-06	TRUE
LAVAPINIK	precursor	1	#N/A	LAVAPINIK	469.805	469.805	tr|Q8T3D2|Q8T3D2_CAEEL	Protein T08G11.1, isoform b OS=Caenorhabditis elegans GN=CELE_T08G11.1 PE=2 SV=1	2	2	37.11	131092	14824.1	11.3082	12729	4159.65	32.6785	10.2987	3.25344e-07	TRUE
VLYSSDLEEPR	precursor	1	#N/A	VLYSSDLEEPR	654.328	654.328	tr|Q7JP80|Q7JP80_CAEEL	Protein T13C2.6, isoform b OS=Caenorhabditis elegans GN=CELE_T13C2.6 PE=4 SV=1	2	2	34.61	119275	40728	34.1463	13591.6	6778.24	49.8709	8.77567	0.000620139	TRUE
TSIYGDSLSR	precursor	1	#N/A	TSIYGDSLSR	549.775	549.775	tr|H2KZS2|H2KZS2_CAEEL	Protein T23E7.2, isoform a OS=Caenorhabditis elegans GN=CELE_T23E7.2 PE=4 SV=2	2	2	31.03	201799	34182.4	16.9388	16965.1	9249.39	54.52	11.8949	4.81954e-06	TRUE
GASVTPENFLNVLK	precursor	1	#N/A	GASVTPENFLNVLK	744.906	744.906	tr|G5EBF4|G5EBF4_CAEEL	Protein T28H10.3 OS=Caenorhabditis elegans GN=CELE_T28H10.3 PE=2 SV=1	2	2	56.57	224482	33839.8	15.0746	18732	4534.11	24.2052	11.9839	4.50587e-06	TRUE
FGNVGTLTR	precursor	1	#N/A	FGNVGTLTR	482.764	482.764	tr|Q22508|Q22508_CAEEL	Protein TAG-18 OS=Caenorhabditis elegans GN=tag-18 PE=4 SV=1	2	2	31.44	294656	51041.7	17.3224	11466.7	7092.69	61.8546	25.6967	7.70779e-06	TRUE
GLAEAAVIAK	precursor	1	#N/A	GLAEAAVIAK	471.785	471.785	tr|Q86D21|Q86D21_CAEEL	Protein TARS-1, isoform b OS=Caenorhabditis elegans GN=tars-1 PE=2 SV=1	2	2	31.89	119423	31348.2	26.2497	8029.86	5262.28	65.5339	14.8724	0.000101762	TRUE
DVNTAIAAIK	precursor	1	#N/A	DVNTAIAAIK	508.293	508.293	tr|O18688|O18688_CAEEL	Protein TBA-1, isoform a OS=Caenorhabditis elegans GN=tba-1 PE=2 SV=1	2	2	35.92	1.81011e+06	165465	9.14117	32186.1	10274.3	31.9216	56.2387	1.83432e-07	TRUE
TIQFVDWCPTGFK	precursor	1	#N/A	TIQFVDWC[+57]PTGFK	799.887	799.887	tr|O18688|O18688_CAEEL	Protein TBA-1, isoform a OS=Caenorhabditis elegans GN=tba-1 PE=2 SV=1	2	2	56.07	231714	62429.3	26.9424	13979.6	3273.71	23.4178	16.5752	0.000138032	TRUE
SIFVDLEPTVVDEIR	precursor	1	#N/A	SIFVDLEPTVVDEIR	866.462	866.462	tr|G5EDD4|G5EDD4_CAEEL	Protein TBA-4 OS=Caenorhabditis elegans GN=tba-4 PE=3 SV=1	2	2	57.88	165232	40703.9	24.6344	12204.7	7497.28	61.4294	13.5384	6.95755e-05	TRUE
IISQVVSSITASLR	precursor	1	#N/A	IISQVVSSITASLR	737.435	737.435	tr|G5EDD4|G5EDD4_CAEEL	Protein TBA-4 OS=Caenorhabditis elegans GN=tba-4 PE=3 SV=1	2	2	58.08	208053	82390.8	39.601	16770.4	7674.51	45.7621	12.4059	0.00122993	TRUE
VGINYQPPTVVPGGDLAK	precursor [M+1]	1	#N/A	VGINYQPPTVVPGGDLAK	609	609.334	tr|G5EDD4|G5EDD4_CAEEL	Protein TBA-4 OS=Caenorhabditis elegans GN=tba-4 PE=3 SV=1	3	3	43.77	1.07622e+06	206490	19.1866	141940	64960	45.7657	7.58219	1.24151e-05	TRUE
FDLMYAK	precursor	1	#N/A	FDLMYAK	444.22	444.22	tr|P91873|P91873_CAEEL	Protein TBA-6 OS=Caenorhabditis elegans GN=tba-6 PE=2 SV=2	2	2	38.62	352544	56993.7	16.1664	9457.29	4639.41	49.0564	37.2775	5.58156e-06	TRUE
ASAPAASVVAPTK	precursor	1	#N/A	ASAPAASVVAPTK	585.33	585.33	tr|Q9GRZ9|Q9GRZ9_CAEEL	Protein TCC-1 OS=Caenorhabditis elegans GN=tcc-1 PE=4 SV=1	2	2	25.79	92486.7	16210.8	17.5277	35462.9	3356.39	9.46451	2.60799	9.69509e-05	TRUE
MAAVSFANLK	precursor	1	#N/A	MAAVSFANLK	526.284	526.284	tr|O17759|O17759_CAEEL	Protein TKT-1 OS=Caenorhabditis elegans GN=tkt-1 PE=4 SV=1	2	2	39.95	115468	34753.3	30.0977	13432.3	4926.07	36.6734	8.59634	0.00032331	TRUE
YLIGFQNK	precursor	1	#N/A	YLIGFQNK	491.771	491.771	tr|Q95XT5|Q95XT5_CAEEL	Protein TRAP-1 OS=Caenorhabditis elegans GN=trap-1 PE=4 SV=1	2	2	37.41	239114	28337.4	11.851	13869.9	8261.69	59.5658	17.2398	3.05428e-07	TRUE
LIPVSISDETAK	precursor	1	#N/A	LIPVSISDETAK	636.856	636.856	tr|Q9U238|Q9U238_CAEEL	Protein TRAP-4 OS=Caenorhabditis elegans GN=trap-4 PE=1 SV=1	2	2	36.35	808616	78912.3	9.75893	16112.6	3237.53	20.0932	50.1854	2.87111e-07	TRUE
NIQYTAEVNGR	precursor	1	#N/A	NIQYTAEVNGR	632.818	632.818	tr|Q9U238|Q9U238_CAEEL	Protein TRAP-4 OS=Caenorhabditis elegans GN=trap-4 PE=1 SV=1	2	2	29.35	186237	20678.8	11.1035	7234	3330.13	46.0345	25.7447	4.53254e-07	TRUE
IQEITGDLAK	precursor	1	#N/A	IQEITGDLAK	544.303	544.303	tr|Q19328|Q19328_CAEEL	Protein TSN-1 OS=Caenorhabditis elegans GN=tsn-1 PE=4 SV=1	2	2	31.74	182448	35207.9	19.2975	12438.1	6923.9	55.6666	14.6684	1.44451e-05	TRUE
LLELQEQAK	precursor	1	#N/A	LLELQEQAK	536.306	536.306	tr|Q19328|Q19328_CAEEL	Protein TSN-1 OS=Caenorhabditis elegans GN=tsn-1 PE=4 SV=1	2	2	31.7	216261	29908	13.8296	19043.9	6673.64	35.0435	11.3559	1.75718e-06	TRUE
VSEYQIPQEK	precursor	1	#N/A	VSEYQIPQEK	610.812	610.812	tr|Q9XWL1|Q9XWL1_CAEEL	Protein TTR-17 OS=Caenorhabditis elegans GN=ttr-17 PE=4 SV=1	2	2	30.44	125661	20194.5	16.0706	15374.3	4302.3	27.9837	8.17348	6.19758e-06	TRUE
SFISEGETADR	precursor	1	#N/A	SFISEGETADR	606.281	606.281	tr|Q17473|Q17473_CAEEL	Protein TTR-18 OS=Caenorhabditis elegans GN=ttr-18 PE=4 SV=1	2	2	31.4	228544	22060.8	9.65277	9650.57	3661.45	37.9402	23.6819	1.87527e-07	TRUE
VTCNGQPAENIK	precursor	1	#N/A	VTC[+57]NGQPAENIK	665.825	665.825	tr|Q17473|Q17473_CAEEL	Protein TTR-18 OS=Caenorhabditis elegans GN=ttr-18 PE=4 SV=1	2	2	21.97	160499	18253	11.3726	12041.4	3244.66	26.9458	13.3289	6.08164e-07	TRUE
LFEDGTIYDTK	precursor	1	#N/A	LFEDGTIYDTK	651.317	651.317	tr|Q9XXR4|Q9XXR4_CAEEL	Protein TTR-24, isoform a OS=Caenorhabditis elegans GN=ttr-24 PE=4 SV=1	2	2	37.41	384152	49376.4	12.8533	12984.7	3141.86	24.1966	29.585	1.54828e-06	TRUE
LVCNGAPAR	precursor	1	#N/A	LVC[+57]NGAPAR	479.25	479.25	tr|Q9XXR4|Q9XXR4_CAEEL	Protein TTR-24, isoform a OS=Caenorhabditis elegans GN=ttr-24 PE=4 SV=1	2	2	8.66	866121	83993.5	9.69766	126106	15768.7	12.5043	6.86821	3.45036e-07	TRUE
YPGEGTDCIH	precursor	1	#N/A	YPGEGTDC[+57]IH	574.737	574.737	tr|H2KMI9|H2KMI9_CAEEL	Protein TTR-24, isoform b OS=Caenorhabditis elegans GN=ttr-24 PE=4 SV=1	2	2	28.07	166194	25288	15.2159	17435.7	5516.16	31.6371	9.53183	3.76264e-06	TRUE
LYEDGTVYDTK	precursor	1	#N/A	LYEDGTVYDTK	652.306	652.306	tr|Q9XXQ6|Q9XXQ6_CAEEL	Protein TTR-25, isoform a OS=Caenorhabditis elegans GN=ttr-25 PE=2 SV=1	2	2	30.33	98375.1	20639.2	20.9801	7057.71	3812.78	54.0229	13.9387	2.59093e-05	TRUE
LTCNGQAVK	precursor	1	#N/A	LTC[+57]NGQAVK	495.755	495.755	tr|Q9XXQ6|Q9XXQ6_CAEEL	Protein TTR-25, isoform a OS=Caenorhabditis elegans GN=ttr-25 PE=2 SV=1	2	2	2.16	144895	11411.3	7.87555	32860.1	10552.9	32.1147	4.40945	6.49044e-10	TRUE
MDVTNTLADGTFK	precursor	1	#N/A	MDVTNTLADGTFK	706.84	706.84	tr|F3Y5P3|F3Y5P3_CAEEL	Protein TTR-25, isoform b OS=Caenorhabditis elegans GN=ttr-25 PE=2 SV=1	2	2	39.92	167801	28693.5	17.0997	5711.86	2119.74	37.1113	29.3777	8.25817e-06	TRUE
LICNGQPASNVLVK	precursor	1	#N/A	LIC[+57]NGQPASNVLVK	756.914	756.914	tr|Q9XXR5|Q9XXR5_CAEEL	Protein TTR-26 OS=Caenorhabditis elegans GN=ttr-26 PE=4 SV=1	2	2	34.35	129877	29950.5	23.0606	8724.14	3501.37	40.1342	14.8871	5.37154e-05	TRUE
NAVVSGSGQNAR	precursor	1	#N/A	NAVVSGSGQNAR	580.294	580.294	tr|Q9XXR5|Q9XXR5_CAEEL	Protein TTR-26 OS=Caenorhabditis elegans GN=ttr-26 PE=4 SV=1	2	2	1.44	118297	16097.6	13.6079	17744.3	4213.59	23.7462	6.66674	1.95677e-06	TRUE
CNYDGICVR	precursor	1	#N/A	C[+57]NYDGIC[+57]VR	578.747	578.747	tr|Q22341|Q22341_CAEEL	Protein TTR-30 OS=Caenorhabditis elegans GN=ttr-30 PE=4 SV=3	2	2	32.57	63121.3	17593.6	27.8727	5526.86	2391.57	43.2717	11.4208	0.000175945	TRUE
SEVTTIDPK	precursor	1	#N/A	SEVTTIDPK	495.261	495.261	tr|Q22341|Q22341_CAEEL	Protein TTR-30 OS=Caenorhabditis elegans GN=ttr-30 PE=4 SV=3	2	2	24.36	98809.3	26936.7	27.2613	26423.7	9036.54	34.1986	3.73942	0.000354713	TRUE
IVDIDTGPDPDDTLDEKR	precursor [M+1]	1	#N/A	IVDIDTGPDPDDTLDEKR	671.992	672.326	tr|Q86NH9|Q86NH9_CAEEL	Protein TTR-41 OS=Caenorhabditis elegans GN=ttr-41 PE=4 SV=1	3	3	35.44	128396	35605.3	27.7308	7274.71	3847.4	52.8873	17.6497	0.000148406	TRUE
LLCGTSPAK	precursor	1	#N/A	LLC[+57]GTSPAK	473.755	473.755	tr|Q2EEM8|Q2EEM8_CAEEL	Protein TTR-45 OS=Caenorhabditis elegans GN=ttr-45 PE=4 SV=1	2	2	21.43	508661	64282.3	12.6376	63366	4349.21	6.86364	8.02734	2.49708e-06	TRUE
GTLLCGNTPASNVR	precursor	1	#N/A	GTLLC[+57]GNTPASNVR	730.37	730.37	tr|O61977|O61977_CAEEL	Protein TTR-47 OS=Caenorhabditis elegans GN=ttr-47 PE=4 SV=1	2	2	32.42	111330	19484.9	17.5019	6341.86	2384.71	37.6026	17.5548	9.69916e-06	TRUE
VYHDCDDGIIPGQR	precursor	1	#N/A	VYHDC[+57]DDGIIPGQR	548.919	548.919	tr|O62289|O62289_CAEEL	Protein TTR-51 OS=Caenorhabditis elegans GN=ttr-51 PE=4 SV=2	3	3	30.51	334745	60353.1	18.0296	5648.43	1079.02	19.103	59.2634	1.08547e-05	TRUE
LMCGSKPASGVK	precursor	1	#N/A	LMC[+57]GSKPASGVK	412.214	412.214	tr|O62289|O62289_CAEEL	Protein TTR-51 OS=Caenorhabditis elegans GN=ttr-51 PE=4 SV=2	3	3	7.98	1.01397e+06	105307	10.3856	24832.9	8913.74	35.8949	40.832	3.85896e-07	TRUE
LTCNGEPAAHVR	precursor	1	#N/A	LTC[+57]NGEPAAHVR	442.219	442.219	tr|H2KYJ2|H2KYJ2_CAEEL	Protein TTR-59, isoform b OS=Caenorhabditis elegans GN=ttr-59 PE=4 SV=1	3	3	19.95	226146	28182.1	12.4619	12542.3	5426.89	43.2688	18.0307	8.69172e-07	TRUE
VEVSTIDPK	precursor	1	#N/A	VEVSTIDPK	494.271	494.271	tr|H2KYJ2|H2KYJ2_CAEEL	Protein TTR-59, isoform b OS=Caenorhabditis elegans GN=ttr-59 PE=4 SV=1	2	2	27.46	224700	19477.2	8.66809	22109.6	7029.58	31.7943	10.163	2.17617e-08	TRUE
KVYDAGVIQLAGSYPGESR	precursor [M+1]	1	#N/A	KVYDAGVIQLAGSYPGESR	670.681	671.016	tr|O17345|O17345_CAEEL	Protein TTR-6 OS=Caenorhabditis elegans GN=ttr-6 PE=4 SV=1	3	3	52.03	1.09715e+06	165265	15.0631	52638.7	20210.3	38.3944	20.843	3.71481e-06	TRUE
IPDSYTSSGK	precursor	1	#N/A	IPDSYTSSGK	527.756	527.756	tr|O17345|O17345_CAEEL	Protein TTR-6 OS=Caenorhabditis elegans GN=ttr-6 PE=4 SV=1	2	2	22.39	525577	52529.6	9.99465	79505.6	8864.29	11.1493	6.61057	4.89032e-07	TRUE
AISAELGDR	precursor	1	#N/A	AISAELGDR	466.246	466.246	tr|Q9U2U0|Q9U2U0_CAEEL	Protein UAF-2 OS=Caenorhabditis elegans GN=uaf-2 PE=4 SV=1	2	2	27.46	269008	39873.4	14.8224	18567.9	8869.88	47.7701	14.4878	2.41342e-06	TRUE
AVTAQDVTQALSR	precursor	1	#N/A	AVTAQDVTQALSR	680.365	680.365	tr|G5EDD1|G5EDD1_CAEEL	Protein UCR-2.1, isoform b OS=Caenorhabditis elegans GN=ucr-2.1 PE=2 SV=1	2	2	39.34	155339	32526	20.9388	9665.71	4900.31	50.6979	16.0711	2.69543e-05	TRUE
NTAAVQVLSDAQHASEVALEK	precursor [M+1]	1	#N/A	NTAAVQVLSDAQHASEVALEK	727.71	728.044	tr|G5EDD1|G5EDD1_CAEEL	Protein UCR-2.1, isoform b OS=Caenorhabditis elegans GN=ucr-2.1 PE=2 SV=1	3	3	56.49	220156	52878.3	24.0186	18240.4	15165.8	83.1441	12.0697	4.36724e-05	TRUE
FNTGTTGVIAK	precursor	1	#N/A	FNTGTTGVIAK	554.803	554.803	tr|Q22370|Q22370_CAEEL	Protein UCR-2.2 OS=Caenorhabditis elegans GN=ucr-2.2 PE=3 SV=2	2	2	29.54	146729	29418.9	20.0499	8565.57	4225.45	49.3306	17.1301	2.07184e-05	TRUE
TTQVQDIEGCK	precursor	1	#N/A	TTQVQDIEGC[+57]K	639.803	639.803	tr|Q9TZ33|Q9TZ33_CAEEL	Protein UCR-2.3 OS=Caenorhabditis elegans GN=ucr-2.3 PE=3 SV=1	2	2	26.39	121526	17357.2	14.2827	14736.7	3727.34	25.2929	8.24648	2.87917e-06	TRUE
VTGDPSAVISWTK	precursor	1	#N/A	VTGDPSAVISWTK	680.859	680.859	tr|G5EEI5|G5EEI5_CAEEL	Protein UNC-52, isoform d OS=Caenorhabditis elegans GN=unc-52 PE=2 SV=1	2	2	40.22	209744	59313.8	28.2791	8108.71	3254.29	40.1333	25.8665	0.000159085	TRUE
AELSGQAIEFR	precursor	1	#N/A	AELSGQAIEFR	610.817	610.817	tr|G5EEI5|G5EEI5_CAEEL	Protein UNC-52, isoform d OS=Caenorhabditis elegans GN=unc-52 PE=2 SV=1	2	2	37.03	166097	23595.6	14.2059	12995	2208.48	16.9949	12.7816	3.46499e-06	TRUE
VVSQGDNIVLK	precursor	1	#N/A	VVSQGDNIVLK	586.338	586.338	tr|G5EEI5|G5EEI5_CAEEL	Protein UNC-52, isoform d OS=Caenorhabditis elegans GN=unc-52 PE=2 SV=1	2	2	30.88	212872	41552.7	19.52	35952.3	10835.9	30.1398	5.92097	2.41795e-05	TRUE
LCNECAPGYTR	precursor	1	#N/A	LC[+57]NEC[+57]APGYTR	670.79	670.79	tr|G5EEI5|G5EEI5_CAEEL	Protein UNC-52, isoform d OS=Caenorhabditis elegans GN=unc-52 PE=2 SV=1	2	2	25.6	46959.4	7483.4	15.9359	12857.9	3064.34	23.8324	3.6522	6.92749e-06	TRUE
CITTGSPTPK	precursor	1	#N/A	C[+57]ITTGSPTPK	531.268	531.268	tr|G5EEI5|G5EEI5_CAEEL	Protein UNC-52, isoform d OS=Caenorhabditis elegans GN=unc-52 PE=2 SV=1	2	2	19.37	145486	10475.6	7.20047	69222.9	9543.44	13.7865	2.1017	1.85748e-08	TRUE
SGQCPILVATAVAAR	precursor	1	#N/A	SGQC[+57]PILVATAVAAR	757.411	757.411	tr|Q95XY1|Q95XY1_CAEEL	Protein VBH-1, isoform b OS=Caenorhabditis elegans GN=vbh-1 PE=2 SV=1	2	2	42.13	193668	122266	63.1319	6477.43	3640.53	56.2032	29.8989	0.00949535	TRUE
ASASNLAISGYDPYK	precursor	1	#N/A	ASASNLAISGYDPYK	778.883	778.883	tr|Q9TYW1|Q9TYW1_CAEEL	Protein VHA-19 OS=Caenorhabditis elegans GN=vha-19 PE=4 SV=1	2	2	39.19	189246	25613.3	13.5344	10873.1	1759.27	16.1799	17.4049	2.41424e-06	TRUE
KAGEGAADTFGK	precursor	1	#N/A	KAGEGAADTFGK	576.288	576.288	tr|H2KYR1|H2KYR1_CAEEL	Protein VIG-1, isoform a OS=Caenorhabditis elegans GN=vig-1 PE=4 SV=1	2	2	7.23	848272	108865	12.8337	14387.9	7570.52	52.6174	58.9575	1.36634e-06	TRUE
SVKPAQPVKPAAAPVAATK	precursor [M+1]	1	#N/A	SVKPAQPVKPAAAPVAATK	611.032	611.366	tr|H2KYR1|H2KYR1_CAEEL	Protein VIG-1, isoform a OS=Caenorhabditis elegans GN=vig-1 PE=4 SV=1	3	3	23.54	57045	8602.47	15.0802	2341.86	1261.08	53.8496	24.3589	3.26601e-06	TRUE
LESLEKESTTVVR	precursor	1	#N/A	LESLEKESTTVVR	497.607	497.607	tr|G8JY38|G8JY38_CAEEL	Protein VIT-2, isoform b OS=Caenorhabditis elegans GN=vit-2 PE=2 SV=1	3	3	30.73	278644	47811.4	17.1586	824.286	422.613	51.2702	338.043	7.51137e-06	TRUE
FPTTLGLPLTISGK	precursor	1	#N/A	FPTTLGLPLTISGK	722.924	722.924	tr|G8JY38|G8JY38_CAEEL	Protein VIT-2, isoform b OS=Caenorhabditis elegans GN=vit-2 PE=2 SV=1	2	2	55.84	340562	44828	13.1629	15261.3	7947.17	52.074	22.3154	1.24742e-06	TRUE
IQAVAGMK	precursor	1	#N/A	IQAVAGMK	409.234	409.234	tr|G8JY38|G8JY38_CAEEL	Protein VIT-2, isoform b OS=Caenorhabditis elegans GN=vit-2 PE=2 SV=1	2	2	23.66	2.53081e+06	286081	11.3039	133942	12883.7	9.61891	18.8948	8.40028e-07	TRUE
YCQPDAVFVQR	precursor	1	#N/A	YC[+57]QPDAVFVQR	691.83	691.83	tr|O01780|O01780_CAEEL	Protein W03F11.1 OS=Caenorhabditis elegans GN=CELE_W03F11.1 PE=4 SV=1	2	2	36.03	4.18553e+06	480101	11.4705	66072.7	18779.4	28.4223	63.3473	7.35435e-07	TRUE
CNEGDQDAHFDSNK	precursor	1	#N/A	C[+57]NEGDQDAHFDSNK	546.215	546.215	tr|O01780|O01780_CAEEL	Protein W03F11.1 OS=Caenorhabditis elegans GN=CELE_W03F11.1 PE=4 SV=1	3	3	12.01	429314	34446.3	8.02355	63719.1	25096.1	39.3855	6.73761	3.28331e-10	TRUE
EELKQQIDAAK	precursor	1	#N/A	EELKQQIDAAK	424.898	424.898	tr|L8E833|L8E833_CAEEL	Protein W05H9.1, isoform b OS=Caenorhabditis elegans GN=CELE_W05H9.1 PE=4 SV=1	3	3	24.1	974293	110845	11.377	4623	2597.2	56.18	210.749	6.67248e-07	TRUE
LEELKTDLAQVK	precursor	1	#N/A	LEELKTDLAQVK	462.933	462.933	tr|L8E833|L8E833_CAEEL	Protein W05H9.1, isoform b OS=Caenorhabditis elegans GN=CELE_W05H9.1 PE=4 SV=1	3	3	34.06	150709	17345.8	11.5094	4754	2167.5	45.5932	31.7015	0.00633471	TRUE	p2
LDGNNQVYNPTSER	precursor	1	#N/A	LDGNNQVYNPTSER	803.876	803.876	tr|L8E833|L8E833_CAEEL	Protein W05H9.1, isoform b OS=Caenorhabditis elegans GN=CELE_W05H9.1 PE=4 SV=1	2	2	29.69	107999	16360.9	15.1491	4282.43	2801.36	65.4152	25.2191	2.98674e-06	TRUE
ELVTAEVK	precursor	1	#N/A	ELVTAEVK	444.755	444.755	tr|L8E833|L8E833_CAEEL	Protein W05H9.1, isoform b OS=Caenorhabditis elegans GN=CELE_W05H9.1 PE=4 SV=1	2	2	26.79	1.66183e+06	177935	10.7072	72374.3	8513.19	11.7627	22.9616	5.7081e-07	TRUE
SLRPDTENTTITK	precursor	1	#N/A	SLRPDTENTTITK	492.595	492.595	tr|Q9N5B3|Q9N5B3_CAEEL	Protein W08E12.7 OS=Caenorhabditis elegans GN=CELE_W08E12.7 PE=4 SV=1	3	3	24.85	195416	16804.4	8.59931	4567.43	1291.84	28.2838	42.7846	1.25968e-07	TRUE
YGLLVPYPVLYEK	precursor	1	#N/A	YGLLVPYPVLYEK	777.434	777.434	tr|Q9N5B3|Q9N5B3_CAEEL	Protein W08E12.7 OS=Caenorhabditis elegans GN=CELE_W08E12.7 PE=4 SV=1	2	2	58.08	140126	30585.6	21.8273	14549.9	3540.07	24.3306	9.63074	4.93694e-05	TRUE
LEVVQQAAK	precursor	1	#N/A	LEVVQQAAK	493.287	493.287	tr|Q9XW20|Q9XW20_CAEEL	Protein Y18D10A.11 OS=Caenorhabditis elegans GN=CELE_Y18D10A.11 PE=4 SV=1	2	2	23.99	67591.9	9558.41	14.1414	14525	3326.56	22.9023	4.65348	2.42808e-06	TRUE
GLDQQVDAEEASR	precursor	1	#N/A	GLDQQVDAEEASR	709.331	709.331	tr|Q9BKU3|Q9BKU3_CAEEL	Protein Y37E3.10 OS=Caenorhabditis elegans GN=CELE_Y37E3.10 PE=4 SV=2	2	2	29.32	27819.6	5591.86	20.1004	3699	595.825	16.1077	7.52084	3.77219e-05	TRUE
NQHYCPTVNVER	precursor	1	#N/A	NQHYC[+57]PTVNVER	506.237	506.237	tr|Q9BKU5|Q9BKU5_CAEEL	Protein Y37E3.8, isoform a OS=Caenorhabditis elegans GN=CELE_Y37E3.8 PE=3 SV=1	3	3	26.97	260900	24595.1	9.42702	6770	5038.33	74.4214	38.5377	1.10213e-07	TRUE
SPVIDCTK	precursor	1	#N/A	SPVIDC[+57]TK	460.231	460.231	tr|Q9BKU5|Q9BKU5_CAEEL	Protein Y37E3.8, isoform a OS=Caenorhabditis elegans GN=CELE_Y37E3.8 PE=3 SV=1	2	2	13.87	589880	69893.6	11.8488	87815.7	8615.36	9.81073	6.71725	1.70458e-06	TRUE
AGGNNGGLWR	precursor	1	#N/A	AGGNNGGLWR	501.249	501.249	tr|Q95XS2|Q95XS2_CAEEL	Protein Y38F2AR.9 OS=Caenorhabditis elegans GN=CELE_Y38F2AR.9 PE=4 SV=1	2	2	28.75	162386	25768.4	15.8686	13248.4	4227.18	31.907	12.257	5.4112e-06	TRUE
LNDPICTEVGEK	precursor	1	#N/A	LNDPIC[+57]TEVGEK	687.832	687.832	tr|Q95XR0|Q95XR0_CAEEL	Protein Y39G10AR.8 OS=Caenorhabditis elegans GN=CELE_Y39G10AR.8 PE=4 SV=1	2	2	33.86	67923.6	16322.5	24.0306	14825	8269.48	55.7806	4.58169	5.97863e-05	TRUE
LTSSDANLDR	precursor	1	#N/A	LTSSDANLDR	546.27	546.27	tr|Q65XX4|Q65XX4_CAEEL	Protein Y47G6A.15 OS=Caenorhabditis elegans GN=CELE_Y47G6A.15 PE=4 SV=1	2	2	23.38	524375	63801.6	12.1672	212190	14774.7	6.96295	2.47125	1.13693e-05	TRUE
NAAAQTTNEMR	precursor	1	#N/A	NAAAQTTNEMR	603.78	603.78	tr|Q65XX4|Q65XX4_CAEEL	Protein Y47G6A.15 OS=Caenorhabditis elegans GN=CELE_Y47G6A.15 PE=4 SV=1	2	2	10.71	203264	19776.2	9.7293	91314.3	13441.9	14.7204	2.22598	2.69287e-07	TRUE
VATCITGDCVCTLC	precursor	1	#N/A	VATC[+57]ITGDC[+57]VC[+57]TLC[+57]	815.341	815.341	tr|Q9XXR2|Q9XXR2_CAEEL	Protein Y51A2D.14 OS=Caenorhabditis elegans GN=CELE_Y51A2D.14 PE=4 SV=1	2	2	39.76	328808	39266.1	11.942	77108.3	10158.4	13.1742	4.26424	1.6821e-06	TRUE
STEIQGFCTSR	precursor	1	#N/A	STEIQGFC[+57]TSR	643.296	643.296	tr|Q9N3I0|Q9N3I0_CAEEL	Protein Y51H7C.1 OS=Caenorhabditis elegans GN=CELE_Y51H7C.1 PE=4 SV=1	2	2	31.55	285686	39738.2	13.9097	16893.4	7292.75	43.1691	16.9111	1.8743e-06	TRUE
IQCSEAVR	precursor	1	#N/A	IQC[+57]SEAVR	481.74	481.74	tr|Q9N3I0|Q9N3I0_CAEEL	Protein Y51H7C.1 OS=Caenorhabditis elegans GN=CELE_Y51H7C.1 PE=4 SV=1	2	2	7.98	248452	21547	8.67249	53711.6	14709.1	27.3854	4.62567	2.35595e-09	TRUE
VIVNCATCR	precursor	1	#N/A	VIVNC[+57]ATC[+57]R	546.768	546.768	tr|Q9N3I0|Q9N3I0_CAEEL	Protein Y51H7C.1 OS=Caenorhabditis elegans GN=CELE_Y51H7C.1 PE=4 SV=1	2	2	23.17	693392	79074.4	11.404	181823	12927.5	7.10994	3.81356	2.73003e-06	TRUE
LGLVQSTEIQGVCTR	precursor	1	#N/A	LGLVQSTEIQGVC[+57]TR	830.938	830.938	tr|Q9N3I1|Q9N3I1_CAEEL	Protein Y51H7C.13 OS=Caenorhabditis elegans GN=CELE_Y51H7C.13 PE=4 SV=2	2	2	39.42	204417	70775.9	34.6233	9636.14	3966.03	41.1579	21.2136	0.000509964	TRUE
LIVTNCSVCR	precursor	1	#N/A	LIVTNC[+57]SVC[+57]R	611.308	611.308	tr|Q9N3I1|Q9N3I1_CAEEL	Protein Y51H7C.13 OS=Caenorhabditis elegans GN=CELE_Y51H7C.13 PE=4 SV=2	2	2	29.84	142196	26154.8	18.3935	7714.57	2889.6	37.4564	18.4321	1.32601e-05	TRUE
VSSQSAQFR	precursor	1	#N/A	VSSQSAQFR	505.257	505.257	tr|Q9N3H3|Q9N3H3_CAEEL	Protein Y53G8AL.2 OS=Caenorhabditis elegans GN=CELE_Y53G8AL.2 PE=4 SV=2	2	2	17.06	164454	30998.2	18.8491	31558.7	10121	32.0704	5.21106	1.68363e-05	TRUE
VGDITVFK	precursor	1	#N/A	VGDITVFK	439.753	439.753	tr|Q9N3D0|Q9N3D0_CAEEL	Protein Y54E10BR.5 OS=Caenorhabditis elegans GN=CELE_Y54E10BR.5 PE=4 SV=1	2	2	35.56	108202	18233.5	16.8514	7775.29	3057.12	39.3184	13.9161	7.22853e-06	TRUE
LAECVDQSSAK	precursor	1	#N/A	LAEC[+57]VDQSSAK	604.285	604.285	tr|Q9BL03|Q9BL03_CAEEL	Protein Y54F10AM.5 OS=Caenorhabditis elegans GN=CELE_Y54F10AM.5 PE=4 SV=2	2	2	20.14	123311	15996.7	12.9727	10616.1	3663.42	34.508	11.6154	1.10365e-06	TRUE
VATNPNFDGK	precursor	1	#N/A	VATNPNFDGK	531.764	531.764	tr|Q688Z6|Q688Z6_CAEEL	Protein Y54G2A.2, isoform b OS=Caenorhabditis elegans GN=CELE_Y54G2A.2 PE=2 SV=1	2	2	23.99	118413	10558.3	8.91651	21004.4	6285.84	29.9263	5.63754	3.89909e-09	TRUE
LMGAPLQIQR	precursor	1	#N/A	LMGAPLQIQR	563.824	563.824	tr|Q9N368|Q9N368_CAEEL	Protein Y55F3AM.3, isoform a OS=Caenorhabditis elegans GN=CELE_Y55F3AM.3 PE=2 SV=2	2	2	37.29	153415	21230.2	13.8384	7771.86	2206.57	28.3918	19.7398	2.40756e-06	TRUE
LELTAEER	precursor	1	#N/A	LELTAEER	480.753	480.753	tr|Q9N368|Q9N368_CAEEL	Protein Y55F3AM.3, isoform a OS=Caenorhabditis elegans GN=CELE_Y55F3AM.3 PE=2 SV=2	2	2	28.56	236328	33471	14.163	16541	6921.73	41.8459	14.2874	1.98848e-06	TRUE
SCEQLNNFELAGR	precursor	1	#N/A	SC[+57]EQLNNFELAGR	769.357	769.357	tr|Q9N368|Q9N368_CAEEL	Protein Y55F3AM.3, isoform a OS=Caenorhabditis elegans GN=CELE_Y55F3AM.3 PE=2 SV=2	2	2	38.12	66352.9	20480.5	30.8661	7619.29	3369.22	44.2197	8.70854	0.000354759	TRUE
NTGCLAGPAICK	precursor	1	#N/A	NTGC[+57]LAGPAIC[+57]K	631.305	631.305	tr|D8FRP6|D8FRP6_CAEEL	Protein Y60A3A.21, isoform c OS=Caenorhabditis elegans GN=CELE_Y60A3A.21 PE=4 SV=1	2	2	29.5	123713	18197.6	14.7095	22645.7	8630.65	38.1116	5.46298	9.77184e-07	TRUE
KVTCVELPGPRPLTGF	precursor	1	#N/A	KVTC[+57]VELPGPRPLTGF	590.991	590.991	tr|Q9XWT4|Q9XWT4_CAEEL	Protein Y62H9A.4 OS=Caenorhabditis elegans GN=CELE_Y62H9A.4 PE=4 SV=1	3	3	55.92	364137	53446	14.6775	9616.43	3335.31	34.6835	37.8661	3.26357e-06	TRUE
CDDKNFVGK	precursor	1	#N/A	C[+57]DDKNFVGK	541.75	541.75	tr|Q9XWT4|Q9XWT4_CAEEL	Protein Y62H9A.4 OS=Caenorhabditis elegans GN=CELE_Y62H9A.4 PE=4 SV=1	2	2	5.3	217331	33816	15.5596	10189.1	7463.08	73.2454	21.3297	2.86307e-06	TRUE
TYNIIACPNSGKPYALVAK	precursor [M+1]	1	#N/A	TYNIIAC[+57]PNSGKPYALVAK	694.035	694.369	tr|Q9XWT4|Q9XWT4_CAEEL	Protein Y62H9A.4 OS=Caenorhabditis elegans GN=CELE_Y62H9A.4 PE=4 SV=1	3	3	51.37	1.3715e+06	267119	19.4764	97176.7	44565.4	45.8602	14.1135	1.7455e-05	TRUE
VTCVELPGPRPLTGF	precursor	1	#N/A	VTC[+57]VELPGPRPLTGF	821.935	821.935	tr|Q9XWT4|Q9XWT4_CAEEL	Protein Y62H9A.4 OS=Caenorhabditis elegans GN=CELE_Y62H9A.4 PE=4 SV=1	2	2	52.92	615726	102025	16.5698	52419.9	26898.8	51.3141	11.7461	4.37522e-06	TRUE
GDYYAEISCPR	precursor	1	#N/A	GDYYAEISC[+57]PR	665.79	665.79	tr|Q9XWS6|Q9XWS6_CAEEL	Protein Y62H9A.5 OS=Caenorhabditis elegans GN=CELE_Y62H9A.5 PE=4 SV=2	2	2	34.65	3.28187e+06	371596	11.3227	56303.6	25108	44.5939	58.2889	6.5007e-07	TRUE
LREFDLPSELK	precursor	1	#N/A	LREFDLPSELK	449.582	449.582	tr|Q9XWT3|Q9XWT3_CAEEL	Protein Y62H9A.6 OS=Caenorhabditis elegans GN=CELE_Y62H9A.6 PE=4 SV=1	3	3	54.57	1.94326e+06	143031	7.36035	3263.43	1259.99	38.6093	595.466	4.93919e-08	TRUE
EFDLPSELK	precursor	1	#N/A	EFDLPSELK	539.277	539.277	tr|Q9XWT3|Q9XWT3_CAEEL	Protein Y62H9A.6 OS=Caenorhabditis elegans GN=CELE_Y62H9A.6 PE=4 SV=1	2	2	42.15	14725126	4.72564e+06	32.0924	74740.1	71906.7	96.2089	197.018	0.000270928	TRUE
AKFSEMER	precursor	1	#N/A	AKFSEMER	499.242	499.242	tr|Q9XWT3|Q9XWT3_CAEEL	Protein Y62H9A.6 OS=Caenorhabditis elegans GN=CELE_Y62H9A.6 PE=4 SV=1	2	2	20.11	259376	26235.6	10.1149	15030.7	7107.93	47.2894	17.2564	1.24285e-07	TRUE
RTTVVANNGDEVK	precursor	1	#N/A	RTTVVANNGDEVK	468.248	468.248	tr|Q9XWT3|Q9XWT3_CAEEL	Protein Y62H9A.6 OS=Caenorhabditis elegans GN=CELE_Y62H9A.6 PE=4 SV=1	3	3	7.61	2.59029e+06	173274	6.68938	209576	19182.7	9.15308	12.3596	0.000140321	TRUE	p1
TYAIIADK	precursor	1	#N/A	TYAIIADK	447.75	447.75	tr|Q9XWT3|Q9XWT3_CAEEL	Protein Y62H9A.6 OS=Caenorhabditis elegans GN=CELE_Y62H9A.6 PE=4 SV=1	2	2	30.4	3.3927e+07	2.98712e+06	8.80455	3.70145e+06	1.18007e+06	31.8812	9.16587	1.77521e-08	TRUE
TVVCVELSTSPDKY	precursor	1	#N/A	TVVC[+57]VELSTSPDKY	799.393	799.393	tr|Q9XWT3|Q9XWT3_CAEEL	Protein Y62H9A.6 OS=Caenorhabditis elegans GN=CELE_Y62H9A.6 PE=4 SV=1	2	2	41.48	2.72384e+06	744729	27.3411	323857	210586	65.0244	8.41064	0.000131071	TRUE
TYTTISCPSNTK	precursor	1	#N/A	TYTTISC[+57]PSNTK	686.824	686.824	tr|Q9XWT3|Q9XWT3_CAEEL	Protein Y62H9A.6 OS=Caenorhabditis elegans GN=CELE_Y62H9A.6 PE=4 SV=1	2	2	26.35	1.69668e+07	1.5464e+06	9.11431	6.67755e+06	682048	10.2141	2.54087	2.9565e-07	TRUE
CGNLVMGK	precursor	1	#N/A	C[+57]GNLVMGK	439.715	439.715	tr|Q95PZ1|Q95PZ1_CAEEL	Protein Y67H2A.5 OS=Caenorhabditis elegans GN=CELE_Y67H2A.5 PE=4 SV=1	2	2	23.13	263036	48143	18.3028	40348.3	5264.72	13.0482	6.51914	2.48728e-05	TRUE
VDTYANALLEGK	precursor	1	#N/A	VDTYANALLEGK	647.338	647.338	tr|Q95PZ1|Q95PZ1_CAEEL	Protein Y67H2A.5 OS=Caenorhabditis elegans GN=CELE_Y67H2A.5 PE=4 SV=1	2	2	39.8	128936	42665	33.0902	31482.1	12908.4	41.0024	4.09551	0.00101528	TRUE
LQILPLEAIK	precursor	1	#N/A	LQILPLEAIK	569.366	569.366	tr|Q95XI9|Q95XI9_CAEEL	Protein Y69A2AR.18, isoform b OS=Caenorhabditis elegans GN=CELE_Y69A2AR.18 PE=2 SV=1	2	2	55.69	580783	90569.3	15.5943	19605.3	10209.4	52.0748	29.6238	4.31978e-06	TRUE
TVVSYETSK	precursor	1	#N/A	TVVSYETSK	507.261	507.261	tr|Q95XI9|Q95XI9_CAEEL	Protein Y69A2AR.18, isoform b OS=Caenorhabditis elegans GN=CELE_Y69A2AR.18 PE=2 SV=1	2	2	22.7	615855	53047.5	8.61362	60656.7	13786.3	22.7284	10.1531	6.26289e-08	TRUE
APPSFADASIAAK	precursor	1	#N/A	APPSFADASIAAK	415.887	415.887	tr|Q86DM7|Q86DM7_CAEEL	Protein Y69A2AR.18, isoform c OS=Caenorhabditis elegans GN=CELE_Y69A2AR.18 PE=2 SV=1	3	3	35.25	137634	20815.5	15.1239	7923.43	2737.58	34.5505	17.3705	3.91696e-06	TRUE
GGCGMVEPVGCVGCK	precursor	1	#N/A	GGC[+57]GMVEPVGC[+57]VGC[+57]K	783.83	783.83	tr|A8WI97|A8WI97_CAEEL	Protein Y69H2.3, isoform e OS=Caenorhabditis elegans GN=CELE_Y69H2.3 PE=2 SV=1	2	2	32.16	42716.7	6277.02	14.6945	3656.86	1537.05	42.0319	11.6813	2.23732e-06	TRUE
APCNPIPTCRPK	precursor	1	#N/A	APC[+57]NPIPTC[+57]RPK	470.904	470.904	tr|A8WI97|A8WI97_CAEEL	Protein Y69H2.3, isoform e OS=Caenorhabditis elegans GN=CELE_Y69H2.3 PE=2 SV=1	3	3	25.79	163149	31522	19.321	36085.4	4689.34	12.9951	4.52118	5.07695e-05	TRUE
VASNSDGTTEAACVK	precursor	1	#N/A	VASNSDGTTEAAC[+57]VK	755.346	755.346	tr|Q9N4H7|Q9N4H7_CAEEL	Protein Y71F9AL.17 OS=Caenorhabditis elegans GN=CELE_Y71F9AL.17 PE=4 SV=2	2	2	20.68	29701.1	4110.71	13.8403	9368.71	3137.85	33.4929	3.17025	9.20169e-07	TRUE
VCDVAVSLEGR	precursor	1	#N/A	VC[+57]DVAVSLEGR	602.803	602.803	tr|Q9BL29|Q9BL29_CAEEL	Protein Y71H2AM.2 OS=Caenorhabditis elegans GN=CELE_Y71H2AM.2 PE=4 SV=3	2	2	34.32	255874	53911.1	21.0694	14337.9	3079.59	21.4788	17.846	3.28576e-05	TRUE
ALQDGLTTDFASGFISNDRR	precursor [M+1]	1	#N/A	ALQDGLTTDFASGFISNDRR	728.694	729.028	tr|Q23258|Q23258_CAEEL	Protein ZC373.2 OS=Caenorhabditis elegans GN=CELE_ZC373.2 PE=4 SV=2	3	3	56.11	7.3668e+06	808873	10.98	178112	83072.6	46.6406	41.3605	5.06502e-07	TRUE
NCGGGNTFFDGK	precursor	1	#N/A	NC[+57]GGGNTFFDGK	637.267	637.267	tr|Q23258|Q23258_CAEEL	Protein ZC373.2 OS=Caenorhabditis elegans GN=CELE_ZC373.2 PE=4 SV=2	2	2	31.7	279134	28665.8	10.2696	54676.3	13076	23.9154	5.10521	6.8692e-08	TRUE
ALQDGLTTDFASGFISNDR	precursor [M+1]	1	#N/A	ALQDGLTTDFASGFISNDR	1014.49	1014.99	tr|Q23258|Q23258_CAEEL	Protein ZC373.2 OS=Caenorhabditis elegans GN=CELE_ZC373.2 PE=4 SV=2	2	2	53.76	1.20451e+06	186986	15.5238	265884	126654	47.6352	4.53022	8.74811e-07	TRUE
LACGFSCSR	precursor	1	#N/A	LAC[+57]GFSC[+57]SR	529.231	529.231	tr|Q23258|Q23258_CAEEL	Protein ZC373.2 OS=Caenorhabditis elegans GN=CELE_ZC373.2 PE=4 SV=2	2	2	26.46	9.11297e+07	7.74453e+06	8.49837	2.88294e+07	7.49093e+06	25.9837	3.161	7.57868e-09	TRUE
TCVCCFNNTNR	precursor	1	#N/A	TC[+57]VC[+57]C[+57]FNNTNR	723.29	723.29	tr|Q23258|Q23258_CAEEL	Protein ZC373.2 OS=Caenorhabditis elegans GN=CELE_ZC373.2 PE=4 SV=2	2	2	26.53	4.37875e+07	4.22738e+06	9.65433	1.70882e+07	3.82942e+06	22.4097	2.56244	8.81738e-08	TRUE
CTVEDGFQAAK	precursor	1	#N/A	C[+57]TVEDGFQAAK	613.28	613.28	tr|Q965Z4|Q965Z4_CAEEL	Protein ZK105.1 OS=Caenorhabditis elegans GN=CELE_ZK105.1 PE=4 SV=1	2	2	29.39	374870	38633.3	10.3058	40308.4	13878.8	34.4314	9.30005	8.64365e-08	TRUE
VYDEFDVPR	precursor	1	#N/A	VYDEFDVPR	570.272	570.272	tr|Q23604|Q23604_CAEEL	Protein ZK813.3 OS=Caenorhabditis elegans GN=CELE_ZK813.3 PE=4 SV=3	2	2	37.14	4033009	368859	9.146	721812	158409	21.946	5.58734	3.03053e-08	TRUE
AAGLNYVR	precursor	1	#N/A	AAGLNYVR	432.24	432.24	sp|P34539|ATP5E_CAEEL	Putative ATP synthase subunit epsilon, mitochondrial OS=Caenorhabditis elegans GN=R05D3.6 PE=3 SV=1	2	2	27.95	650878	72612.3	11.1561	25164.3	10964.7	43.5725	25.8651	4.92329e-07	TRUE
SVAGSLTSDPK	precursor	1	#N/A	SVAGSLTSDPK	531.277	531.277	tr|Q17340|Q17340_CAEEL	Putative uncharacterized protein (Fragment) OS=Caenorhabditis elegans PE=2 SV=1	2	2	25.31	501370	62909.5	12.5475	56849.9	17635.8	31.0218	8.8192	7.48848e-07	TRUE
LKADEAYLVGK	precursor	1	#N/A	LKADEAYLVGK	402.896	402.896	sp|O17732|PYC1_CAEEL	Pyruvate carboxylase 1 OS=Caenorhabditis elegans GN=pyc-1 PE=1 SV=1	3	3	30.73	88471.7	23940.7	27.0602	2305	1395.22	60.53	38.3825	0.000114976	TRUE
FCELAVK	precursor	1	#N/A	FC[+57]ELAVK	433.726	433.726	sp|O17732|PYC1_CAEEL	Pyruvate carboxylase 1 OS=Caenorhabditis elegans GN=pyc-1 PE=1 SV=1	2	2	30.9	347979	80469.9	23.1249	12694.7	8484.38	66.8342	27.4115	0.0265126	TRUE	p2
LLNYLGEVK	precursor	1	#N/A	LLNYLGEVK	524.805	524.805	sp|O17732|PYC1_CAEEL	Pyruvate carboxylase 1 OS=Caenorhabditis elegans GN=pyc-1 PE=1 SV=1	2	2	40.3	134728	34276.5	25.4412	7145	2393.91	33.5047	18.8563	9.38379e-05	TRUE
LSQETIQTTGSAIQCR	precursor	1	#N/A	LSQETIQTTGSAIQC[+57]R	896.947	896.947	sp|O17732|PYC1_CAEEL	Pyruvate carboxylase 1 OS=Caenorhabditis elegans GN=pyc-1 PE=1 SV=1	2	2	33.22	34902.1	6402.31	18.3436	5500.14	1912.42	34.7704	6.34568	1.22216e-05	TRUE
VPVPIVFR	precursor	1	#N/A	VPVPIVFR	463.795	463.795	sp|O44451|ODPB_CAEEL	Pyruvate dehydrogenase E1 component subunit beta, mitochondrial OS=Caenorhabditis elegans GN=C04C3.3 PE=1 SV=2	2	2	42.52	77777.9	23959.2	30.8047	15353	6701.5	43.6494	5.06597	0.000487341	TRUE
LLIIGDSGVGK	precursor	1	#N/A	LLIIGDSGVGK	536.324	536.324	tr|Q94141|Q94141_CAEEL	Rab1-like (Fragment) OS=Caenorhabditis elegans PE=2 SV=1	2	2	40.22	159096	31650.9	19.8942	5246.29	3713.22	70.778	30.3255	1.81847e-05	TRUE
ATIDDALVDFK	precursor	1	#N/A	ATIDDALVDFK	604.314	604.314	sp|P34560|RMD1_CAEEL	Regulator of microtubule dynamics protein 1 OS=Caenorhabditis elegans GN=rmd-1 PE=1 SV=2	2	2	43.96	92756.1	15513	16.7245	9837.71	8245.07	83.8108	9.42863	9.24718e-07	TRUE
SNQQNLGTIK	precursor	1	#N/A	SNQQNLGTIK	551.796	551.796	sp|Q03604|RIR1_CAEEL	Ribonucleoside-diphosphate reductase large subunit OS=Caenorhabditis elegans GN=rnr-1 PE=3 SV=1	2	2	21.51	107639	13789.8	12.8111	29040.6	6824.58	23.5001	3.70649	6.82087e-07	TRUE
VSVDDGAGSIEYR	precursor	1	#N/A	VSVDDGAGSIEYR	684.326	684.326	sp|Q22053|FBRL_CAEEL	rRNA 2'-O-methyltransferase fibrillarin OS=Caenorhabditis elegans GN=fib-1 PE=3 SV=1	2	2	33.29	306315	23299.8	7.6065	28501.3	13920.7	48.8423	10.7474	3.23967e-10	TRUE
AIIAGVSCYAR	precursor	1	#N/A	AIIAGVSC[+57]YAR	590.811	590.811	sp|P50432|GLYC_CAEEL	Serine hydroxymethyltransferase OS=Caenorhabditis elegans GN=mel-32 PE=1 SV=2	2	2	35.78	165045	34569	20.9452	14797.9	6922.84	46.7827	11.1533	2.72964e-05	TRUE
IGDFGLATTVNGDER	precursor	1	#N/A	IGDFGLATTVNGDER	782.884	782.884	sp|P34331|PLK1_CAEEL	Serine/threonine-protein kinase plk-1 OS=Caenorhabditis elegans GN=plk-1 PE=1 SV=3	2	2	40.26	109023	32696.6	29.9907	5343.71	1322.12	24.7416	20.402	0.000236879	TRUE
ATETANIILK	precursor	1	#N/A	ATETANIILK	537.314	537.314	sp|Q09422|PGAM5_CAEEL	Serine/threonine-protein phosphatase Pgam5, mitochondrial OS=Caenorhabditis elegans GN=pgam-5 PE=3 SV=2	2	2	33.1	130806	19339.2	14.7846	11270.1	2773	24.6048	11.6064	3.93447e-06	TRUE
ECGAGDSNDDLEKNPDALPCR	precursor [M+1]	1	#N/A	EC[+57]GAGDSNDDLEKNPDALPC[+57]R	778.33	778.665	sp|Q93235|AT1B1_CAEEL	Sodium/potassium-transporting ATPase subunit beta-1 OS=Caenorhabditis elegans GN=nkb-1 PE=1 SV=1	3	3	30.51	60990.4	12013.2	19.6969	7252.57	3743.24	51.6126	8.40949	1.36283e-05	TRUE
VSGAVYTDR	precursor	1	#N/A	VSGAVYTDR	484.246	484.246	sp|Q9Y194|SGPL_CAEEL	Sphingosine-1-phosphate lyase OS=Caenorhabditis elegans GN=spl-1 PE=1 SV=1	2	2	21.43	114802	15600.9	13.5895	11449.1	2987.75	26.0959	10.0271	2.04701e-06	TRUE
LSDVQINTNR	precursor	1	#N/A	LSDVQINTNR	580.307	580.307	sp|P91349|SPD5_CAEEL	Spindle-defective protein 5 OS=Caenorhabditis elegans GN=spd-5 PE=1 SV=2	2	2	27.84	108875	20403.5	18.7404	23526.6	6782.11	28.8274	4.62774	1.93361e-05	TRUE
AMAAEAEATR	precursor	1	#N/A	AMAAEAEATR	510.743	510.743	sp|Q19958|STO2_CAEEL	Stomatin-2 OS=Caenorhabditis elegans GN=sto-2 PE=2 SV=4	2	2	18.76	58044.9	17486.2	30.1253	10497.4	7773.2	74.0486	5.52944	0.000255642	TRUE
ALPIHTSAGHAVTQKPSSTTTTGKH	precursor [M+1]	1	#N/A	ALPIHTSAGHAVTQKPSSTTTTGKH	506.47	506.671	sp|Q20363|SIP1_CAEEL	Stress-induced protein 1 OS=Caenorhabditis elegans GN=sip-1 PE=1 SV=1	5	5	54.53	594291	100749	16.9528	6259.29	2421.83	38.6918	94.9455	7.26958e-06	TRUE
HSMLNNFNNIVPQQLNEVENTAQK	precursor [M+1]	1	#N/A	HSMLNNFNNIVPQQLNEVENTAQK	928.124	928.458	sp|Q20363|SIP1_CAEEL	Stress-induced protein 1 OS=Caenorhabditis elegans GN=sip-1 PE=1 SV=1	3	3	55.45	1.61455e+06	332912	20.6195	21771.9	10641.9	48.879	74.1576	2.30211e-05	TRUE
DVDLAHIHTVINK	precursor	1	#N/A	DVDLAHIHTVINK	492.272	492.272	sp|Q20363|SIP1_CAEEL	Stress-induced protein 1 OS=Caenorhabditis elegans GN=sip-1 PE=1 SV=1	3	3	53.57	1.42963e+06	167865	11.7419	23861.1	13705.6	57.4391	59.9145	7.76628e-07	TRUE
LDVAAFKPEELK	precursor	1	#N/A	LDVAAFKPEELK	453.922	453.922	sp|Q20363|SIP1_CAEEL	Stress-induced protein 1 OS=Caenorhabditis elegans GN=sip-1 PE=1 SV=1	3	3	53.14	4.98712e+06	529687	10.6211	204122	69687.7	34.1402	24.432	4.06763e-07	TRUE
DFEDMMPYWAQR	precursor	1	#N/A	DFEDMMPYWAQR	794.832	794.832	sp|Q20363|SIP1_CAEEL	Stress-induced protein 1 OS=Caenorhabditis elegans GN=sip-1 PE=1 SV=1	2	2	56.26	124728	14636	11.7343	14608.6	4937.95	33.8018	8.538	2.98662e-07	TRUE
EGQMTIDAPK	precursor	1	#N/A	EGQMTIDAPK	545.266	545.266	sp|Q20363|SIP1_CAEEL	Stress-induced protein 1 OS=Caenorhabditis elegans GN=sip-1 PE=1 SV=1	2	2	28.03	7.54834e+06	847707	11.2304	1.47108e+06	171143	11.6338	5.13116	1.17031e-06	TRUE
LAYINPELAQEEK	precursor	1	#N/A	LAYINPELAQEEK	759.396	759.396	sp|O16259|STIP1_CAEEL	Stress-induced-phosphoprotein 1 OS=Caenorhabditis elegans GN=sti-1 PE=1 SV=1	2	2	38.43	90338.9	18824.7	20.8379	15778.1	5165.77	32.7401	5.72557	3.63013e-05	TRUE
AAMGLAEGGLK	precursor	1	#N/A	AAMGLAEGGLK	509.274	509.274	sp|Q09508|DHSA_CAEEL	Succinate dehydrogenase [ubiquinone] flavoprotein subunit, mitochondrial OS=Caenorhabditis elegans GN=sdha-1 PE=1 SV=3	2	2	32.84	250208	28017.8	11.1978	6603.29	3449.45	52.2384	37.8915	5.32917e-07	TRUE
NAGEASVANIDK	precursor	1	#N/A	NAGEASVANIDK	594.796	594.796	sp|Q09508|DHSA_CAEEL	Succinate dehydrogenase [ubiquinone] flavoprotein subunit, mitochondrial OS=Caenorhabditis elegans GN=sdha-1 PE=1 SV=3	2	2	26.24	160337	8460.82	5.27691	14625	4299.01	29.395	10.9632	4.02445e-11	TRUE
EAIALQPALK	precursor	1	#N/A	EAIALQPALK	527.319	527.319	sp|P41977|SODM2_CAEEL	Superoxide dismutase [Mn] 2, mitochondrial OS=Caenorhabditis elegans GN=sod-3 PE=1 SV=2	2	2	35.37	163860	18980.2	11.5832	8668.43	3399.25	39.2141	18.903	5.83638e-07	TRUE
ELSSALMSVK	precursor	1	#N/A	ELSSALMSVK	532.786	532.786	sp|O17528|TMED2_CAEEL	Suppressor/enhancer of lin-12 protein 9 OS=Caenorhabditis elegans GN=sel-9 PE=1 SV=1	2	2	37	137825	17213.6	12.4895	5685.67	2182.38	38.3839	24.2408	0.00761703	TRUE	p2
ADALQEGASQFEK	precursor	1	#N/A	ADALQEGASQFEK	697.333	697.333	sp|O02495|SYB1_CAEEL	Synaptobrevin-1 OS=Caenorhabditis elegans GN=snb-1 PE=1 SV=1	2	2	35.63	66126.7	15395.5	23.2818	3993	1700.27	42.5812	16.5607	5.51822e-05	TRUE
ILISGNPESAGGIK	precursor	1	#N/A	ILISGNPESAGGIK	678.38	678.38	sp|P47207|TCPB_CAEEL	T-complex protein 1 subunit beta OS=Caenorhabditis elegans GN=cct-2 PE=1 SV=2	2	2	35.27	124578	6009.14	4.82361	5078.67	3623.59	71.3492	24.5296	8.27236e-05	TRUE	p2
LGEACSVVLR	precursor	1	#N/A	LGEAC[+57]SVVLR	552.298	552.298	sp|P47207|TCPB_CAEEL	T-complex protein 1 subunit beta OS=Caenorhabditis elegans GN=cct-2 PE=1 SV=2	2	2	33.25	351628	57901.5	16.4667	15200	7888.81	51.9	23.1334	5.8844e-06	TRUE
GATQQILDESER	precursor	1	#N/A	GATQQILDESER	673.831	673.831	sp|P47207|TCPB_CAEEL	T-complex protein 1 subunit beta OS=Caenorhabditis elegans GN=cct-2 PE=1 SV=2	2	2	31.97	123654	21097	17.0613	8816.86	2632.68	29.8596	14.0247	9.05864e-06	TRUE
IINSENDSNVNLK	precursor	1	#N/A	IINSENDSNVNLK	730.373	730.373	sp|P47208|TCPD_CAEEL	T-complex protein 1 subunit delta OS=Caenorhabditis elegans GN=cct-4 PE=2 SV=1	2	2	28.48	53254.9	6750.95	12.6767	7719.86	1274.64	16.5112	6.89843	1.85477e-06	TRUE
LVETAQTSLGSK	precursor	1	#N/A	LVETAQTSLGSK	617.338	617.338	sp|P47209|TCPE_CAEEL	T-complex protein 1 subunit epsilon OS=Caenorhabditis elegans GN=cct-5 PE=1 SV=1	2	2	26.9	178387	28389.9	15.9148	19249.6	4387.75	22.794	9.26705	6.83933e-06	TRUE
AVDDAVNTYK	precursor	1	#N/A	AVDDAVNTYK	548.269	548.269	sp|Q9N358|TCPQ_CAEEL	T-complex protein 1 subunit theta OS=Caenorhabditis elegans GN=cct-8 PE=1 SV=3	2	2	26.39	108575	11561.6	10.6485	26437.1	12648	47.8417	4.1069	6.67953e-08	TRUE
AIANECQANFISIK	precursor	1	#N/A	AIANEC[+57]QANFISIK	789.901	789.901	sp|P54811|TERA1_CAEEL	Transitional endoplasmic reticulum ATPase homolog 1 OS=Caenorhabditis elegans GN=cdc-48.1 PE=1 SV=1	2	2	39.65	101415	17066.1	16.828	8434	3010.79	35.6983	12.0246	7.45161e-06	TRUE
MSGESESNLR	precursor	1	#N/A	MSGESESNLR	555.248	555.248	sp|P54811|TERA1_CAEEL	Transitional endoplasmic reticulum ATPase homolog 1 OS=Caenorhabditis elegans GN=cdc-48.1 PE=1 SV=1	2	2	19.5	64717.9	11864.6	18.3328	20114.1	1849.31	9.1941	3.21753	7.52661e-05	TRUE
AAAPCVLFFDELDSIAK	precursor	2	#N/A	AAAPC[+57]VLFFDELDSIAK	622.982	622.982	sp|P54812|TERA2_CAEEL	Transitional endoplasmic reticulum ATPase homolog 2 OS=Caenorhabditis elegans GN=cdc-48.2 PE=1 SV=2	3	3	62.15	20271.7	666.232	3.28652	2224.33	674.319	30.3155	9.11359	1.13271e-05	TRUE
EGEIVLAGSNPSAEEGAEDDGSDEHVER	precursor [M+1]	1	#N/A	EGEIVLAGSNPSAEEGAEDDGSDEHVER	966.755	967.089	sp|Q93573|TCTP_CAEEL	Translationally-controlled tumor protein homolog OS=Caenorhabditis elegans GN=tct-1 PE=1 SV=1	3	3	34.16	38727.9	10891.3	28.1226	3208	1519.18	47.3561	12.0723	0.000178562	TRUE
AAEGAENGQVAIIEYR	precursor	1	#N/A	AAEGAENGQVAIIEYR	845.923	845.923	sp|Q93573|TCTP_CAEEL	Translationally-controlled tumor protein homolog OS=Caenorhabditis elegans GN=tct-1 PE=1 SV=1	2	2	37.48	72405.6	11481.9	15.8577	7606.86	1955.41	25.7058	9.51846	6.15464e-06	TRUE
TYDAGVIELAGK	precursor	1	#N/A	TYDAGVIELAGK	618.827	618.827	sp|P34500|TTR2_CAEEL	Transthyretin-like protein 2 OS=Caenorhabditis elegans GN=ttr-2 PE=1 SV=1	2	2	38.66	1.04498e+06	122777	11.7492	5367.14	3404.86	63.439	194.699	8.0651e-07	TRUE
LVCEGKPASGVK	precursor	1	#N/A	LVC[+57]EGKPASGVK	415.56	415.56	sp|P34500|TTR2_CAEEL	Transthyretin-like protein 2 OS=Caenorhabditis elegans GN=ttr-2 PE=1 SV=1	3	3	8.32	6994733	629956	9.00615	126371	50898.6	40.2771	55.3508	1.5906e-07	TRUE
LMESDNSFGPGFLDSDDKMASGK	precursor [M+1]	1	#N/A	LMESDNSFGPGFLDSDDKMASGK	816.695	817.029	sp|P34500|TTR2_CAEEL	Transthyretin-like protein 2 OS=Caenorhabditis elegans GN=ttr-2 PE=1 SV=1	3	3	53.95	368059	91388.9	24.83	24069	13630.4	56.6306	15.2918	7.60017e-05	TRUE
DGITPCQR	precursor	1	#N/A	DGITPC[+57]QR	473.724	473.724	sp|P34500|TTR2_CAEEL	Transthyretin-like protein 2 OS=Caenorhabditis elegans GN=ttr-2 PE=1 SV=1	2	2	13.9	1.06469e+06	123649	11.6137	250541	27921	11.1443	4.24956	1.74523e-06	TRUE
LLCGNGPAANVR	precursor	1	#N/A	LLC[+57]GNGPAANVR	621.325	621.325	sp|Q22285|TTR46_CAEEL	Transthyretin-like protein 46 OS=Caenorhabditis elegans GN=ttr-46 PE=3 SV=1	2	2	29.13	285503	37330.6	13.0754	4964.86	2150.64	43.3173	57.5047	1.56946e-06	TRUE
EDSYEEQIR	precursor	1	#N/A	EDSYEEQIR	584.759	584.759	sp|Q27249|TPM3_CAEEL	Tropomyosin isoforms c/e OS=Caenorhabditis elegans GN=lev-11 PE=1 SV=1	2	2	27.35	138039	26776.9	19.398	9130.14	4339.84	47.5331	15.1191	1.67973e-05	TRUE
IVELEEELR	precursor	1	#N/A	IVELEEELR	565.309	565.309	sp|Q27249|TPM3_CAEEL	Tropomyosin isoforms c/e OS=Caenorhabditis elegans GN=lev-11 PE=1 SV=1	2	2	38.88	374225	3497.62	0.934631	47612	12719.8	26.7156	7.85989	0.000344951	TRUE	p2
ALQREDSYEEQIR	precursor	1	#N/A	ALQREDSYEEQIR	546.269	546.269	sp|Q27249|TPM3_CAEEL	Tropomyosin isoforms c/e OS=Caenorhabditis elegans GN=lev-11 PE=1 SV=1	3	3	28.87	150648	6598.49	4.38008	32277.3	6011.39	18.6242	4.66729	5.07297e-05	TRUE	p2
EDAANNYAR	precursor	1	#N/A	EDAANNYAR	512.228	512.228	sp|P52274|TBA8_CAEEL	Tubulin alpha-8 chain OS=Caenorhabditis elegans GN=tba-8 PE=3 SV=2	2	2	4.01	112801	20989.1	18.6073	36539.4	10770	29.475	3.0871	2.47385e-05	TRUE
AVLVDLEPGTMDSVR	precursor	1	#N/A	AVLVDLEPGTMDSVR	801.414	801.414	sp|P12456|TBB1_CAEEL	Tubulin beta-1 chain OS=Caenorhabditis elegans GN=mec-7 PE=2 SV=1	2	2	47.84	916083	95476.5	10.4223	98325	47268.8	48.074	9.31689	2.15386e-08	TRUE
NMMAACDPR	precursor	1	#N/A	NMMAAC[+57]DPR	533.217	533.217	sp|P12456|TBB1_CAEEL	Tubulin beta-1 chain OS=Caenorhabditis elegans GN=mec-7 PE=2 SV=1	2	2	25.64	628933	56165.2	8.93024	108366	18166.7	16.7642	5.80379	7.67056e-08	TRUE
ALTVAELTQQMFDAK	precursor	1	#N/A	ALTVAELTQQMFDAK	833.429	833.429	sp|P52275|TBB2_CAEEL	Tubulin beta-2 chain OS=Caenorhabditis elegans GN=tbb-2 PE=3 SV=1	2	2	58.34	373494	83006.7	22.2244	7099.57	2612.53	36.7984	52.6079	3.66665e-05	TRUE
IDVYYNEANNGK	precursor	1	#N/A	IDVYYNEANNGK	700.328	700.328	sp|P52275|TBB2_CAEEL	Tubulin beta-2 chain OS=Caenorhabditis elegans GN=tbb-2 PE=3 SV=1	2	2	31.03	565164	48758.1	8.62725	21450.3	7076.79	32.9916	26.3476	1.02845e-07	TRUE
EVDEQMLNVQNK	precursor	1	#N/A	EVDEQMLNVQNK	723.848	723.848	sp|P52275|TBB2_CAEEL	Tubulin beta-2 chain OS=Caenorhabditis elegans GN=tbb-2 PE=3 SV=1	2	2	32.99	370044	50842.1	13.7395	22734.6	5930.68	26.0866	16.2767	2.36807e-06	TRUE
CHDTLVVDTATAAATSGEK	precursor	1	#N/A	C[+57]HDTLVVDTATAAATSGEK	649.642	649.642	sp|P37165|RS27A_CAEEL	Ubiquitin-like protein 1-40S ribosomal protein S27a OS=Caenorhabditis elegans GN=ubl-1 PE=1 SV=2	3	3	34.54	122144	19082.1	15.6226	4535.14	1550.94	34.1983	26.9328	4.85403e-06	TRUE
ECQQPSCGGGVFMAQHANR	precursor [M+1]	1	#N/A	EC[+57]QQPSC[+57]GGGVFMAQHANR	711.972	712.306	sp|P37165|RS27A_CAEEL	Ubiquitin-like protein 1-40S ribosomal protein S27a OS=Caenorhabditis elegans GN=ubl-1 PE=1 SV=2	3	3	29.92	85922.3	17126.9	19.933	5666.43	3635.89	64.1654	15.1634	1.63029e-05	TRUE
VAQNPADLAELPEEK	precursor	1	#N/A	VAQNPADLAELPEEK	812.415	812.415	tr|Q6LD30|Q6LD30_CAEEL	Unc-87 protein OS=Caenorhabditis elegans GN=unc-87 PE=2 SV=1	2	2	38.12	164717	11510.6	6.98808	15319	4488.95	29.3032	10.7525	2.77308e-09	TRUE
YPASTVQILGAEK	precursor	1	#N/A	YPASTVQILGAEK	688.875	688.875	sp|Q21276|YZVL_CAEEL	Uncharacterized NOP5 family protein K07C5.4 OS=Caenorhabditis elegans GN=K07C5.4 PE=3 SV=1	2	2	37.71	204147	26844.2	13.1495	7496.14	3469.66	46.286	27.2336	1.47746e-06	TRUE
VYVGGQYAR	precursor	1	#N/A	VYVGGQYAR	506.764	506.764	sp|Q19948|YPP4_CAEEL	Uncharacterized protein F32A5.4 OS=Caenorhabditis elegans GN=F32A5.4 PE=1 SV=1	2	2	26.71	138408	24204.8	17.488	17882	6098.66	34.105	7.74007	9.17621e-06	TRUE
ASTSLLVESASK	precursor	1	#N/A	ASTSLLVESASK	596.825	596.825	sp|Q9BPN8|Y92H3_CAEEL	Uncharacterized protein Y92H12BR.3 OS=Caenorhabditis elegans GN=Y92H12BR.3 PE=1 SV=2	2	2	31.63	224682	32255.8	14.3562	14669.1	5710.76	38.9304	15.3166	2.45954e-06	TRUE
CEYTGDLTVK	precursor	1	#N/A	C[+57]EYTGDLTVK	593.276	593.276	sp|O62053|U375A_CAEEL	UPF0375 protein C08F11.11 OS=Caenorhabditis elegans GN=C08F11.11 PE=1 SV=1	2	2	31.63	4.293e+06	431644	10.0546	168687	53623.1	31.7886	25.4495	2.97773e-07	TRUE
TAPCNSEDYADVDCLVAFGADNIAAIEKQ	precursor [M+1]	1	#N/A	TAPC[+57]NSEDYADVDC[+57]LVAFGADNIAAIEKQ	790.108	790.358	sp|O62053|U375A_CAEEL	UPF0375 protein C08F11.11 OS=Caenorhabditis elegans GN=C08F11.11 PE=1 SV=1	4	4	60.63	113288	45522.9	40.1835	20172.4	11144.5	55.2462	5.61596	0.00204647	TRUE
TPADCNVAFSAAK	precursor	1	#N/A	TPADC[+57]NVAFSAAK	676.319	676.319	sp|O45944|U375F_CAEEL	UPF0375 protein Y45F10C.4 OS=Caenorhabditis elegans GN=Y45F10C.4 PE=1 SV=1	2	2	30.1	271266	24692.1	9.10252	42585.1	8413.62	19.7572	6.36997	6.42706e-08	TRUE
AVCECNLSK	precursor	1	#N/A	AVC[+57]EC[+57]NLSK	540.744	540.744	sp|O45944|U375F_CAEEL	UPF0375 protein Y45F10C.4 OS=Caenorhabditis elegans GN=Y45F10C.4 PE=1 SV=1	2	2	14.28	278326	36184.7	13.0008	95388	13215.5	13.8545	2.91783	4.23626e-06	TRUE
LESIEKESTTVVR	precursor	1	#N/A	LESIEKESTTVVR	497.607	497.607	sp|P55155|VIT1_CAEEL	Vitellogenin-1 OS=Caenorhabditis elegans GN=vit-1 PE=1 SV=2	3	3	30.73	279661	56177.5	20.0877	1050	441.397	42.0378	266.344	1.89001e-05	TRUE
TVVVPQWQQK	precursor	1	#N/A	TVVVPQWQQK	606.84	606.84	sp|P55155|VIT1_CAEEL	Vitellogenin-1 OS=Caenorhabditis elegans GN=vit-1 PE=1 SV=2	2	2	35.44	4352580	467528	10.7414	22277.6	12905.8	57.9317	195.379	4.73326e-07	TRUE
VYLPSIAQR	precursor	1	#N/A	VYLPSIAQR	523.803	523.803	sp|P55155|VIT1_CAEEL	Vitellogenin-1 OS=Caenorhabditis elegans GN=vit-1 PE=1 SV=2	2	2	37.26	4.0123e+06	567235	14.1374	24396	8849.98	36.2763	164.465	2.44609e-06	TRUE
KSEVTVNAQLQQSK	precursor	1	#N/A	KSEVTVNAQLQQSK	520.618	520.618	sp|P55155|VIT1_CAEEL	Vitellogenin-1 OS=Caenorhabditis elegans GN=vit-1 PE=1 SV=2	3	3	24.93	853444	228913	26.8223	5252.29	1229.23	23.4037	162.49	0.000100365	TRUE
LNQINAVAEYK	precursor	1	#N/A	LNQINAVAEYK	631.841	631.841	sp|P55155|VIT1_CAEEL	Vitellogenin-1 OS=Caenorhabditis elegans GN=vit-1 PE=1 SV=2	2	2	33.9	3.49925e+06	324691	9.27886	27612	7276.58	26.353	126.729	2.02334e-07	TRUE
SIQETPFPSQTIAEALIK	precursor [M+1]	1	#N/A	SIQETPFPSQTIAEALIK	987.033	987.535	sp|P55155|VIT1_CAEEL	Vitellogenin-1 OS=Caenorhabditis elegans GN=vit-1 PE=1 SV=2	2	2	56.15	1.03619e+06	103859	10.0232	12359	2833.88	22.9297	83.8409	3.26715e-07	TRUE
LTVGQLEK	precursor	1	#N/A	LTVGQLEK	444.263	444.263	sp|P55155|VIT1_CAEEL	Vitellogenin-1 OS=Caenorhabditis elegans GN=vit-1 PE=1 SV=2	2	2	30.84	5.60721e+06	659338	11.7587	69197.1	30900	44.655	81.0324	8.25115e-07	TRUE
FEYIEAEER	precursor	1	#N/A	FEYIEAEER	593.275	593.275	sp|P55155|VIT1_CAEEL	Vitellogenin-1 OS=Caenorhabditis elegans GN=vit-1 PE=1 SV=2	2	2	34.24	2.34645e+06	213311	9.09078	30429.6	12171.2	39.9978	77.111	1.74458e-07	TRUE
SQLLVVRPEMPSSLR	precursor	1	#N/A	SQLLVVRPEMPSSLR	571.322	571.322	sp|P55155|VIT1_CAEEL	Vitellogenin-1 OS=Caenorhabditis elegans GN=vit-1 PE=1 SV=2	3	3	54.37	1.26555e+06	228876	18.0851	18862.9	14735.2	78.1178	67.0923	1.04064e-05	TRUE
TFDDVLYNTPLTTCYSLIAK	precursor [M+1]	1	#N/A	TFDDVLYNTPLTTC[+57]YSLIAK	779.056	779.39	sp|P55155|VIT1_CAEEL	Vitellogenin-1 OS=Caenorhabditis elegans GN=vit-1 PE=1 SV=2	3	3	58.07	1.0052e+06	150544	14.9765	16346.3	8790.15	53.7746	61.494	3.48361e-06	TRUE
AEFAPFEK	precursor	1	#N/A	AEFAPFEK	469.735	469.735	sp|P55155|VIT1_CAEEL	Vitellogenin-1 OS=Caenorhabditis elegans GN=vit-1 PE=1 SV=2	2	2	36.03	463884	41712.8	8.99208	9719.14	4134.01	42.5347	47.7289	1.49916e-07	TRUE
AVVNMISFNPIAPR	precursor	1	#N/A	AVVNMISFNPIAPR	764.919	764.919	sp|P55155|VIT1_CAEEL	Vitellogenin-1 OS=Caenorhabditis elegans GN=vit-1 PE=1 SV=2	2	2	55.3	1.59513e+06	155243	9.73227	45694.1	17503.7	38.3061	34.9089	2.40281e-07	TRUE
SEVTVNAQLQQSK	precursor	1	#N/A	SEVTVNAQLQQSK	716.376	716.376	sp|P55155|VIT1_CAEEL	Vitellogenin-1 OS=Caenorhabditis elegans GN=vit-1 PE=1 SV=2	2	2	28.56	335906	45580.4	13.5694	11778.7	6463.97	54.8784	28.5181	1.68077e-06	TRUE
MFTPLFEQGVK	precursor	1	#N/A	MFTPLFEQGVK	648.836	648.836	sp|P55155|VIT1_CAEEL	Vitellogenin-1 OS=Caenorhabditis elegans GN=vit-1 PE=1 SV=2	2	2	53.22	2.44691e+06	343805	14.0506	95827	17338.1	18.0931	25.5346	2.78067e-06	TRUE
LVLEENHSIK	precursor	1	#N/A	LVLEENHSIK	591.33	591.33	sp|P55155|VIT1_CAEEL	Vitellogenin-1 OS=Caenorhabditis elegans GN=vit-1 PE=1 SV=2	2	2	27.69	257525	63621	24.7048	10542.4	5635.92	53.4594	24.4275	7.18701e-05	TRUE
YVQMALEK	precursor	1	#N/A	YVQMALEK	491.257	491.257	sp|P55155|VIT1_CAEEL	Vitellogenin-1 OS=Caenorhabditis elegans GN=vit-1 PE=1 SV=2	2	2	31.17	444779	44340.2	9.96902	18943.9	7853.33	41.4558	23.4788	2.14338e-07	TRUE
DCSEEPTFAVLSK	precursor	1	#N/A	DC[+57]SEEPTFAVLSK	741.843	741.843	sp|P55155|VIT1_CAEEL	Vitellogenin-1 OS=Caenorhabditis elegans GN=vit-1 PE=1 SV=2	2	2	40.49	2.27445e+06	241425	10.6147	100876	11617.8	11.5169	22.547	5.44486e-07	TRUE
NSEEMIIK	precursor	1	#N/A	NSEEMIIK	482.244	482.244	sp|P55155|VIT1_CAEEL	Vitellogenin-1 OS=Caenorhabditis elegans GN=vit-1 PE=1 SV=2	2	2	28.97	2.23238e+06	227497	10.1908	126202	31879.6	25.2607	17.6889	3.34374e-07	TRUE
EFELEQENTESR	precursor	1	#N/A	EFELEQENTESR	755.836	755.836	sp|P55155|VIT1_CAEEL	Vitellogenin-1 OS=Caenorhabditis elegans GN=vit-1 PE=1 SV=2	2	2	32.91	186771	74108.2	39.6787	13479	3941.37	29.2408	13.8564	0.00121403	TRUE
SPILEETK	precursor	1	#N/A	SPILEETK	458.753	458.753	sp|P55155|VIT1_CAEEL	Vitellogenin-1 OS=Caenorhabditis elegans GN=vit-1 PE=1 SV=2	2	2	24.36	370184	63858.4	17.2505	36325.3	7101.13	19.5487	10.1908	1.19869e-05	TRUE
ETEQVLAR	precursor	1	#N/A	ETEQVLAR	473.254	473.254	sp|P55155|VIT1_CAEEL	Vitellogenin-1 OS=Caenorhabditis elegans GN=vit-1 PE=1 SV=2	2	2	20.71	2.94249e+06	275662	9.36833	369124	27289	7.39291	7.97155	3.81252e-07	TRUE
DYTMNTEVTTVCDK	precursor	1	#N/A	DYTMNTEVTTVC[+57]DK	838.861	838.861	sp|P55155|VIT1_CAEEL	Vitellogenin-1 OS=Caenorhabditis elegans GN=vit-1 PE=1 SV=2	2	2	35.07	62556.3	16652.1	26.6193	8483.29	4462.63	52.605	7.37406	0.000130995	TRUE
GYEAVEQQQR	precursor	1	#N/A	GYEAVEQQQR	604.289	604.289	sp|P55155|VIT1_CAEEL	Vitellogenin-1 OS=Caenorhabditis elegans GN=vit-1 PE=1 SV=2	2	2	22.7	135535	29409.4	21.6987	20946.1	7427.12	35.4582	6.47066	4.4073e-05	TRUE
HQLTEASGSVCK	precursor	1	#N/A	HQLTEASGSVC[+57]K	439.547	439.547	sp|P05690|VIT2_CAEEL	Vitellogenin-2 OS=Caenorhabditis elegans GN=vit-2 PE=1 SV=5	3	3	11.86	2.25741e+06	230781	10.2232	16628.4	6591.69	39.6411	135.756	3.57083e-07	TRUE
KFPTTLGLPLTISGK	precursor	1	#N/A	KFPTTLGLPLTISGK	524.984	524.984	sp|P05690|VIT2_CAEEL	Vitellogenin-2 OS=Caenorhabditis elegans GN=vit-2 PE=1 SV=5	3	3	56.96	814385	165791	20.3578	10468	7090.52	67.7352	77.7975	2.11048e-05	TRUE
MAASHLPESEQMPSLNSMEQR	precursor [M+1]	1	#N/A	MAASHLPESEQMPSLNSMEQR	791.693	792.027	sp|P05690|VIT2_CAEEL	Vitellogenin-2 OS=Caenorhabditis elegans GN=vit-2 PE=1 SV=5	3	3	48.95	1.34773e+06	124448	9.23386	39299.1	17988.9	45.7743	34.2942	1.48662e-07	TRUE
NRPAEFTAR	precursor	1	#N/A	NRPAEFTAR	531.278	531.278	sp|P05690|VIT2_CAEEL	Vitellogenin-2 OS=Caenorhabditis elegans GN=vit-2 PE=1 SV=5	2	2	10.06	844273	76500.1	9.06105	32965.9	9816.69	29.7783	25.6105	1.53904e-07	TRUE
FDGLVLSGLPSASSELSQSR	precursor [M+1]	1	#N/A	FDGLVLSGLPSASSELSQSR	684.02	684.354	sp|P05690|VIT2_CAEEL	Vitellogenin-2 OS=Caenorhabditis elegans GN=vit-2 PE=1 SV=5	3	3	54.07	2.32652e+06	306201	13.1613	93578.6	38936.3	41.6082	24.8617	1.53176e-06	TRUE
TIQETPFPSQSIAEALIK	precursor [M+1]	1	#N/A	TIQETPFPSQSIAEALIK	987.033	987.535	sp|P05690|VIT2_CAEEL	Vitellogenin-2 OS=Caenorhabditis elegans GN=vit-2 PE=1 SV=5	2	2	56.15	1.01672e+06	94640.5	9.30845	44700.1	30711.4	68.7053	22.7453	3.63756e-08	TRUE
IQSEDYSAYQIER	precursor	1	#N/A	IQSEDYSAYQIER	801.376	801.376	sp|P05690|VIT2_CAEEL	Vitellogenin-2 OS=Caenorhabditis elegans GN=vit-2 PE=1 SV=5	2	2	35.26	625134	81667.8	13.0641	31604.1	17790.2	56.2908	19.7801	9.70726e-07	TRUE
QLVENLIEK	precursor	1	#N/A	Q[-17]LVENLIEK	534.8	534.8	sp|P05690|VIT2_CAEEL	Vitellogenin-2 OS=Caenorhabditis elegans GN=vit-2 PE=1 SV=5	2	2	47.87	182331	27931.7	15.3192	11550.3	3169.21	27.4383	15.7858	4.66853e-06	TRUE
LGESAIVIELPEGEVR	precursor	1	#N/A	LGESAIVIELPEGEVR	855.967	855.967	sp|P05690|VIT2_CAEEL	Vitellogenin-2 OS=Caenorhabditis elegans GN=vit-2 PE=1 SV=5	2	2	50.87	750919	192789	25.6737	60142.4	30680.1	51.0124	12.4857	9.90477e-05	TRUE
RGYEVEQQQQR	precursor	1	#N/A	RGYEVEQQQQR	474.236	474.236	sp|P05690|VIT2_CAEEL	Vitellogenin-2 OS=Caenorhabditis elegans GN=vit-2 PE=1 SV=5	3	3	9.18	1723506	66480.4	3.85728	145892	21898.3	15.0099	11.8136	7.96594e-11	TRUE
DYTMNTELTTVCDK	precursor	1	#N/A	DYTMNTELTTVC[+57]DK	845.869	845.869	sp|P05690|VIT2_CAEEL	Vitellogenin-2 OS=Caenorhabditis elegans GN=vit-2 PE=1 SV=5	2	2	38.35	737000	104792	14.2188	88059.7	22977.7	26.0933	8.36932	2.69202e-06	TRUE
GYEVEQQQQR	precursor	1	#N/A	GYEVEQQQQR	632.799	632.799	sp|P05690|VIT2_CAEEL	Vitellogenin-2 OS=Caenorhabditis elegans GN=vit-2 PE=1 SV=5	2	2	20.64	464480	40583.5	8.7374	66745	7040.99	10.5491	6.95903	1.93146e-07	TRUE
APLTTCYSLVAK	precursor	1	#N/A	APLTTC[+57]YSLVAK	662.352	662.352	sp|Q9N4J2|VIT3_CAEEL	Vitellogenin-3 OS=Caenorhabditis elegans GN=vit-3 PE=1 SV=1	2	2	37.48	7.69238e+06	789808	10.2674	30361.3	11649.2	38.3687	253.362	3.63113e-07	TRUE
NTLEITHK	precursor	1	#N/A	NTLEITHK	478.264	478.264	sp|Q9N4J2|VIT3_CAEEL	Vitellogenin-3 OS=Caenorhabditis elegans GN=vit-3 PE=1 SV=1	2	2	8.43	1.63033e+06	202820	12.4404	13010.9	7578.12	58.2446	125.306	1.13924e-06	TRUE
LTPESEYTFSR	precursor	1	#N/A	LTPESEYTFSR	665.32	665.32	sp|Q9N4J2|VIT3_CAEEL	Vitellogenin-3 OS=Caenorhabditis elegans GN=vit-3 PE=1 SV=1	2	2	35.07	1.88815e+06	214902	11.3816	17792.1	9395.49	52.807	106.123	6.71141e-07	TRUE
SLLTFLTNDSK	precursor	1	#N/A	SLLTFLTNDSK	619.835	619.835	sp|Q9N4J2|VIT3_CAEEL	Vitellogenin-3 OS=Caenorhabditis elegans GN=vit-3 PE=1 SV=1	2	2	57.73	572509	103286	18.0409	5643	2048.98	36.3101	101.455	1.04418e-05	TRUE
STNPCYQQLAVR	precursor	1	#N/A	STNPC[+57]YQQLAVR	718.851	718.851	sp|Q9N4J2|VIT3_CAEEL	Vitellogenin-3 OS=Caenorhabditis elegans GN=vit-3 PE=1 SV=1	2	2	32.61	1.83413e+06	195971	10.6847	19679.1	5667.68	28.8004	93.2016	4.73686e-07	TRUE
MPTILSINGK	precursor	1	#N/A	MPTILSINGK	537.305	537.305	sp|Q9N4J2|VIT3_CAEEL	Vitellogenin-3 OS=Caenorhabditis elegans GN=vit-3 PE=1 SV=1	2	2	40.79	1.64149e+06	265697	16.1864	19055	12357.2	64.8501	86.1446	5.45597e-06	TRUE
LVLDIVPTVATTHVTEMR	precursor [M+1]	1	#N/A	LVLDIVPTVATTHVTEMR	665.703	666.037	sp|Q9N4J2|VIT3_CAEEL	Vitellogenin-3 OS=Caenorhabditis elegans GN=vit-3 PE=1 SV=1	3	3	57	666525	132543	19.8856	8222.29	4528.49	55.0758	81.0633	1.85006e-05	TRUE
FDGYTVK	precursor	1	#N/A	FDGYTVK	415.208	415.208	sp|Q9N4J2|VIT3_CAEEL	Vitellogenin-3 OS=Caenorhabditis elegans GN=vit-3 PE=1 SV=1	2	2	28.71	5.34268e+06	560783	10.4963	76747.3	13290.9	17.3177	69.6139	4.37816e-07	TRUE
RIPTTIGMPLTISGK	precursor	1	#N/A	RIPTTIGMPLTISGK	528.976	528.976	sp|Q9N4J2|VIT3_CAEEL	Vitellogenin-3 OS=Caenorhabditis elegans GN=vit-3 PE=1 SV=1	3	3	55.07	1.64893e+06	316678	19.205	23888	15140.8	63.3824	69.0276	1.5098e-05	TRUE
VQSGIQMLQEIVK	precursor	1	#N/A	VQSGIQMLQEIVK	736.911	736.911	sp|Q9N4J2|VIT3_CAEEL	Vitellogenin-3 OS=Caenorhabditis elegans GN=vit-3 PE=1 SV=1	2	2	56.96	616148	88407.5	14.3484	9388.14	4232.43	45.0827	65.6305	2.73215e-06	TRUE
SDDKFLVK	precursor	1	#N/A	SDDKFLVK	476.261	476.261	sp|Q9N4J2|VIT3_CAEEL	Vitellogenin-3 OS=Caenorhabditis elegans GN=vit-3 PE=1 SV=1	2	2	24.96	698553	102154	14.6237	11390.4	5111.68	44.877	61.328	3.06705e-06	TRUE
CITRPETAYGLR	precursor	1	#N/A	C[+57]ITRPETAYGLR	479.582	479.582	sp|Q9N4J2|VIT3_CAEEL	Vitellogenin-3 OS=Caenorhabditis elegans GN=vit-3 PE=1 SV=1	3	3	30.98	1.05087e+06	496981	47.2925	21099.3	3273.36	15.5141	49.8058	0.00227537	TRUE
TELLAARPQMPSSLR	precursor	1	#N/A	TELLAARPQMPSSLR	557.307	557.307	sp|Q9N4J2|VIT3_CAEEL	Vitellogenin-3 OS=Caenorhabditis elegans GN=vit-3 PE=1 SV=1	3	3	51.22	2.79864e+06	366694	13.1026	56866.4	51235.6	90.0982	49.2143	1.2471e-06	TRUE
NRPVEFTAR	precursor	1	#N/A	NRPVEFTAR	545.294	545.294	sp|Q9N4J2|VIT3_CAEEL	Vitellogenin-3 OS=Caenorhabditis elegans GN=vit-3 PE=1 SV=1	2	2	22.43	915685	138934	15.1726	18995.9	7254.74	38.1912	48.2045	3.90406e-06	TRUE
REEEIVVK	precursor	1	#N/A	REEEIVVK	501.285	501.285	sp|Q9N4J2|VIT3_CAEEL	Vitellogenin-3 OS=Caenorhabditis elegans GN=vit-3 PE=1 SV=1	2	2	12.47	856901	107122	12.5011	18811	9664.18	51.3752	45.5532	1.13958e-06	TRUE
AMFQQTWEK	precursor	1	#N/A	AMFQQTWEK	584.776	584.776	sp|Q9N4J2|VIT3_CAEEL	Vitellogenin-3 OS=Caenorhabditis elegans GN=vit-3 PE=1 SV=1	2	2	36.95	427535	73966	17.3006	10097.4	4028.17	39.8931	42.3409	8.57835e-06	TRUE
FWYPVIEQGVK	precursor	1	#N/A	FWYPVIEQGVK	683.364	683.364	sp|Q9N4J2|VIT3_CAEEL	Vitellogenin-3 OS=Caenorhabditis elegans GN=vit-3 PE=1 SV=1	2	2	54.37	2.47139e+06	212274	8.58924	65462.4	38163.7	58.2987	37.7528	7.37901e-08	TRUE
ELLELPFR	precursor	1	#N/A	ELLELPFR	508.792	508.792	sp|Q9N4J2|VIT3_CAEEL	Vitellogenin-3 OS=Caenorhabditis elegans GN=vit-3 PE=1 SV=1	2	2	55.84	690525	74107.7	10.7321	24876.7	7914	31.8129	27.7579	4.676e-07	TRUE
NEECEVENDRISEK	precursor	1	#N/A	NEEC[+57]EVENDRISEK	584.256	584.256	sp|Q9N4J2|VIT3_CAEEL	Vitellogenin-3 OS=Caenorhabditis elegans GN=vit-3 PE=1 SV=1	3	3	25.49	269339	34136.5	12.6742	10410.1	4356.92	41.8526	25.8727	1.20287e-06	TRUE
GIPEYELLIK	precursor	1	#N/A	GIPEYELLIK	587.84	587.84	sp|Q9N4J2|VIT3_CAEEL	Vitellogenin-3 OS=Caenorhabditis elegans GN=vit-3 PE=1 SV=1	2	2	52.14	4.68186e+06	585580	12.5074	181169	62960.4	34.7522	25.8424	1.19883e-06	TRUE
EGQFVKPQTVYTYTFK	precursor [M+1]	1	#N/A	EGQFVKPQTVYTYTFK	646	646.334	sp|Q9N4J2|VIT3_CAEEL	Vitellogenin-3 OS=Caenorhabditis elegans GN=vit-3 PE=1 SV=1	3	3	52.92	1.12291e+06	124884	11.1215	47422.7	37522.1	79.1226	23.6787	1.6173e-07	TRUE
IPTTIGMPLTISGK	precursor	1	#N/A	IPTTIGMPLTISGK	714.91	714.91	sp|Q9N4J2|VIT3_CAEEL	Vitellogenin-3 OS=Caenorhabditis elegans GN=vit-3 PE=1 SV=1	2	2	48.14	1012028	137807	13.6169	53636	15681.2	29.2364	18.8684	2.1463e-06	TRUE
TEAVDALR	precursor	1	#N/A	TEAVDALR	437.735	437.735	sp|Q9N4J2|VIT3_CAEEL	Vitellogenin-3 OS=Caenorhabditis elegans GN=vit-3 PE=1 SV=1	2	2	25.79	6.4179e+06	705405	10.9912	350369	35743.8	10.2018	18.3175	7.11453e-07	TRUE
LEAPQQMYWNTELR	precursor	1	#N/A	LEAPQQMYWNTELR	889.93	889.93	sp|Q9N4J2|VIT3_CAEEL	Vitellogenin-3 OS=Caenorhabditis elegans GN=vit-3 PE=1 SV=1	2	2	48.95	836124	80185.4	9.59014	49550.6	20815.4	42.0084	16.8742	9.71675e-08	TRUE
VTFVEESK	precursor	1	#N/A	VTFVEESK	469.745	469.745	sp|Q9N4J2|VIT3_CAEEL	Vitellogenin-3 OS=Caenorhabditis elegans GN=vit-3 PE=1 SV=1	2	2	26.53	3.31595e+06	263388	7.94306	229518	26576.8	11.5794	14.4475	9.51984e-08	TRUE
VHTTIYTK	precursor	1	#N/A	VHTTIYTK	481.769	481.769	sp|Q9N4J2|VIT3_CAEEL	Vitellogenin-3 OS=Caenorhabditis elegans GN=vit-3 PE=1 SV=1	2	2	4.95	419687	45309.4	10.796	34783.6	11000.2	31.6248	12.0657	2.92979e-07	TRUE
TMEGDCEVAYTIVQEGEK	precursor [M+1]	1	#N/A	TMEGDC[+57]EVAYTIVQEGEK	686.971	687.306	sp|Q9N4J2|VIT3_CAEEL	Vitellogenin-3 OS=Caenorhabditis elegans GN=vit-3 PE=1 SV=1	3	3	45.84	1.12509e+06	187695	16.6827	93714.3	45435.6	48.4831	12.0055	5.11119e-06	TRUE
SAPVDEMSQDQK	precursor	1	#N/A	SAPVDEMSQDQK	667.798	667.798	sp|Q9N4J2|VIT3_CAEEL	Vitellogenin-3 OS=Caenorhabditis elegans GN=vit-3 PE=1 SV=1	2	2	23.57	271822	37477.1	13.7874	36038	6934.23	19.2414	7.54264	2.92788e-06	TRUE
AYNFWTVSEK	precursor	1	#N/A	AYNFWTVSEK	622.801	622.801	sp|Q9N4J2|VIT3_CAEEL	Vitellogenin-3 OS=Caenorhabditis elegans GN=vit-3 PE=1 SV=1	2	2	47.72	1.14862e+06	437167	38.0602	178656	63959.3	35.8003	6.42924	0.00148678	TRUE
SKVTFVEESK	precursor	1	#N/A	SKVTFVEESK	577.309	577.309	sp|Q9N4J2|VIT3_CAEEL	Vitellogenin-3 OS=Caenorhabditis elegans GN=vit-3 PE=1 SV=1	2	2	22.58	112935	21042.5	18.6323	23135.1	5635.2	24.3577	4.88155	2.30771e-05	TRUE
NQDSEYVETEEK	precursor	1	#N/A	NQDSEYVETEEK	735.815	735.815	sp|Q9N4J2|VIT3_CAEEL	Vitellogenin-3 OS=Caenorhabditis elegans GN=vit-3 PE=1 SV=1	2	2	25.23	98138.4	11882.2	12.1076	21436.4	2773.07	12.9363	4.57811	1.89297e-06	TRUE
NEECEVENDR	precursor	1	#N/A	NEEC[+57]EVENDR	647.254	647.254	sp|Q9N4J2|VIT3_CAEEL	Vitellogenin-3 OS=Caenorhabditis elegans GN=vit-3 PE=1 SV=1	2	2	19.76	63791	9776.27	15.3255	20156.4	3103.98	15.3995	3.1648	1.34107e-05	TRUE
LIEQFYKQGDKAEVNPFK	precursor [M+1]	1	#N/A	LIEQFYKQGDKAEVNPFK	718.713	719.047	sp|P18947|VIT4_CAEEL	Vitellogenin-4 OS=Caenorhabditis elegans GN=vit-4 PE=1 SV=3	3	3	54.53	761859	93917.8	12.3275	26230.4	10381.1	39.5764	29.0448	1.05762e-06	TRUE
VDQSEVSTFDNVIYR	precursor	1	#N/A	VDQSEVSTFDNVIYR	886.428	886.428	sp|P18947|VIT4_CAEEL	Vitellogenin-4 OS=Caenorhabditis elegans GN=vit-4 PE=1 SV=3	2	2	46.34	1.66497e+06	169215	10.1632	118216	27575.1	23.3261	14.0842	3.1915e-07	TRUE
TMEGDCEVAYTIVQEGGK	precursor [M+1]	1	#N/A	TMEGDC[+57]EVAYTIVQEGGK	993.943	994.444	sp|P18947|VIT4_CAEEL	Vitellogenin-4 OS=Caenorhabditis elegans GN=vit-4 PE=1 SV=3	2	2	44.31	194600	41753	21.4558	15826.9	11779	74.4239	12.2956	2.11318e-05	TRUE
LTPQSEYTFSR	precursor	1	#N/A	LTPQSEYTFSR	664.828	664.828	sp|P06125|VIT5_CAEEL	Vitellogenin-5 OS=Caenorhabditis elegans GN=vit-5 PE=2 SV=2	2	2	33.9	2.77106e+06	247625	8.9361	14759.3	3619.93	24.5265	187.75	1.60157e-07	TRUE
FDGLLLSGLPTASSDASQTLISCR	precursor [M+1]	1	#N/A	FDGLLLSGLPTASSDASQTLISC[+57]R	837.092	837.426	sp|P06125|VIT5_CAEEL	Vitellogenin-5 OS=Caenorhabditis elegans GN=vit-5 PE=2 SV=2	3	3	57.5	651777	111576	17.1187	9512.29	4642.72	48.8076	68.5195	7.76364e-06	TRUE
LIEQFYQQGDKAEVNPFK	precursor [M+1]	1	#N/A	LIEQFYQQGDKAEVNPFK	718.7	719.035	sp|P06125|VIT5_CAEEL	Vitellogenin-5 OS=Caenorhabditis elegans GN=vit-5 PE=2 SV=2	3	3	54.53	771561	115952	15.0282	21932.7	13011.8	59.3261	35.1785	3.35113e-06	TRUE
LIEQFYQQGDK	precursor	1	#N/A	LIEQFYQQGDK	684.843	684.843	sp|P06125|VIT5_CAEEL	Vitellogenin-5 OS=Caenorhabditis elegans GN=vit-5 PE=2 SV=2	2	2	35.67	284203	33710.4	11.8614	14167.9	4496.16	31.7349	20.0597	8.40873e-07	TRUE
SAPVDEMNQDQK	precursor	1	#N/A	SAPVDEMNQDQK	681.304	681.304	sp|P06125|VIT5_CAEEL	Vitellogenin-5 OS=Caenorhabditis elegans GN=vit-5 PE=2 SV=2	2	2	23.17	371692	39597.7	10.6534	77179.6	7461.68	9.66794	4.81593	1.00365e-06	TRUE
MPTISSIR	precursor	1	#N/A	MPTISSIR	452.75	452.75	sp|P18948|VIT6_CAEEL	Vitellogenin-6 OS=Caenorhabditis elegans GN=vit-6 PE=1 SV=5	2	2	34.76	8.28347e+06	1.08373e+06	13.083	20952.3	17826.6	85.0818	395.349	1.51465e-06	TRUE
VQGTLNRPTSVR	precursor	1	#N/A	VQGTLNRPTSVR	443.253	443.253	sp|P18948|VIT6_CAEEL	Vitellogenin-6 OS=Caenorhabditis elegans GN=vit-6 PE=1 SV=5	3	3	22.62	1.13953e+07	1.10462e+06	9.69367	33973.6	8139.84	23.9593	335.417	2.57253e-07	TRUE
LEIGDIER	precursor	1	#N/A	LEIGDIER	472.756	472.756	sp|P18948|VIT6_CAEEL	Vitellogenin-6 OS=Caenorhabditis elegans GN=vit-6 PE=1 SV=5	2	2	35.44	9.18123e+06	845959	9.21401	33793.6	19166.8	56.7173	271.686	1.89168e-07	TRUE
AIYNTPSEEKR	precursor	1	#N/A	AIYNTPSEEKR	436.558	436.558	sp|P18948|VIT6_CAEEL	Vitellogenin-6 OS=Caenorhabditis elegans GN=vit-6 PE=1 SV=5	3	3	22.91	6.07173e+06	596810	9.82932	26055.4	5454.06	20.9325	233.031	2.81463e-07	TRUE
TRFATSQQESNSMK	precursor	1	#N/A	TRFATSQQESNSMK	538.923	538.923	sp|P18948|VIT6_CAEEL	Vitellogenin-6 OS=Caenorhabditis elegans GN=vit-6 PE=1 SV=5	3	3	21.51	152296	17834.6	11.7105	1033.14	278.114	26.9192	147.411	8.06153e-07	TRUE
NLRDQPQMEER	precursor	1	#N/A	NLRDQPQMEER	472.561	472.561	sp|P18948|VIT6_CAEEL	Vitellogenin-6 OS=Caenorhabditis elegans GN=vit-6 PE=1 SV=5	3	3	23.58	564068	54835.5	9.72142	4060.57	1772.71	43.6566	138.913	2.63108e-07	TRUE
VICPIAEVGTK	precursor	1	#N/A	VIC[+57]PIAEVGTK	593.829	593.829	sp|P18948|VIT6_CAEEL	Vitellogenin-6 OS=Caenorhabditis elegans GN=vit-6 PE=1 SV=5	2	2	35.18	11787283	1.18023e+06	10.0127	94185.4	23992.4	25.4735	125.15	3.19154e-07	TRUE
SIYFNTLALAGTR	precursor	1	#N/A	SIYFNTLALAGTR	713.888	713.888	sp|P18948|VIT6_CAEEL	Vitellogenin-6 OS=Caenorhabditis elegans GN=vit-6 PE=1 SV=5	2	2	53.91	1.65434e+06	283500	17.1368	17391.3	9852.74	56.6533	95.1245	7.67821e-06	TRUE
AFTLSLLR	precursor	1	#N/A	AFTLSLLR	460.782	460.782	sp|P18948|VIT6_CAEEL	Vitellogenin-6 OS=Caenorhabditis elegans GN=vit-6 PE=1 SV=5	2	2	55.65	1487420	188732	12.6886	16187.7	7427.61	45.8842	91.8857	1.30003e-06	TRUE
ECNEEQLEQIYR	precursor	1	#N/A	EC[+57]NEEQLEQIYR	805.859	805.859	sp|P18948|VIT6_CAEEL	Vitellogenin-6 OS=Caenorhabditis elegans GN=vit-6 PE=1 SV=5	2	2	36.84	1.41475e+06	141691	10.0153	15936	5527.11	34.6832	88.7767	3.19012e-07	TRUE
LVQQFESASTR	precursor	1	#N/A	LVQQFESASTR	633.328	633.328	sp|P18948|VIT6_CAEEL	Vitellogenin-6 OS=Caenorhabditis elegans GN=vit-6 PE=1 SV=5	2	2	29.88	5.34243e+06	580241	10.861	60767.3	18457.2	30.3735	87.9162	5.2244e-07	TRUE
FLHQAVLNTPVDTEIR	precursor [M+1]	1	#N/A	FLHQAVLNTPVDTEIR	618.335	618.67	sp|P18948|VIT6_CAEEL	Vitellogenin-6 OS=Caenorhabditis elegans GN=vit-6 PE=1 SV=5	3	3	53.3	4.41234e+06	522247	11.836	50278.6	20393.2	40.5603	87.7579	8.63162e-07	TRUE
RVPTPMGLPVQFTSK	precursor	1	#N/A	RVPTPMGLPVQFTSK	553.308	553.308	sp|P18948|VIT6_CAEEL	Vitellogenin-6 OS=Caenorhabditis elegans GN=vit-6 PE=1 SV=5	3	3	54.8	3.55198e+06	376667	10.6044	46449.3	19224.1	41.3873	76.47	4.44324e-07	TRUE
REQDDEPTEQVAIVER	precursor	1	#N/A	REQDDEPTEQVAIVER	638.645	638.645	sp|P18948|VIT6_CAEEL	Vitellogenin-6 OS=Caenorhabditis elegans GN=vit-6 PE=1 SV=5	3	3	31.17	348759	40142.8	11.5102	5195.86	2484.51	47.8172	67.1225	7.16712e-07	TRUE
AVINMLQVNILK	precursor	1	#N/A	AVINMLQVNILK	678.408	678.408	sp|P18948|VIT6_CAEEL	Vitellogenin-6 OS=Caenorhabditis elegans GN=vit-6 PE=1 SV=5	2	2	57.46	1.1131e+06	173134	15.5542	16852.3	9962.87	59.1188	66.0504	4.33449e-06	TRUE
SYANNESPCEQTFSSR	precursor	1	#N/A	SYANNESPC[+57]EQTFSSR	938.892	938.892	sp|P18948|VIT6_CAEEL	Vitellogenin-6 OS=Caenorhabditis elegans GN=vit-6 PE=1 SV=5	2	2	30.58	784688	99880.4	12.7287	11965.1	3007.79	25.1379	65.5812	1.37443e-06	TRUE
YEQKPVMEK	precursor	1	#N/A	YEQKPVMEK	576.292	576.292	sp|P18948|VIT6_CAEEL	Vitellogenin-6 OS=Caenorhabditis elegans GN=vit-6 PE=1 SV=5	2	2	7.24	848356	109400	12.8956	13212.4	5815.59	44.0161	64.2089	1.44122e-06	TRUE
TVEELKEQK	precursor	1	#N/A	TVEELKEQK	552.301	552.301	sp|P18948|VIT6_CAEEL	Vitellogenin-6 OS=Caenorhabditis elegans GN=vit-6 PE=1 SV=5	2	2	4.12	1409270	113639	8.0637	22542.6	6089.52	27.0134	62.5159	8.72992e-08	TRUE
YLFNGQLSAGLPVPSTPQGISR	precursor [M+1]	1	#N/A	YLFNGQLSAGLPVPSTPQGISR	768.078	768.412	sp|P18948|VIT6_CAEEL	Vitellogenin-6 OS=Caenorhabditis elegans GN=vit-6 PE=1 SV=5	3	3	54.64	2.34709e+06	349331	14.8836	37722.9	38940.6	103.228	62.2193	2.93695e-06	TRUE
ASGSFQPTEFLSNLLEK	precursor [M+1]	1	#N/A	ASGSFQPTEFLSNLLEK	934.475	934.977	sp|P18948|VIT6_CAEEL	Vitellogenin-6 OS=Caenorhabditis elegans GN=vit-6 PE=1 SV=5	2	2	60.38	458712	129493	28.2298	8175.57	4542.38	55.5604	56.1076	0.000141625	TRUE
YPSLAIAEDIAR	precursor	1	#N/A	YPSLAIAEDIAR	659.854	659.854	sp|P18948|VIT6_CAEEL	Vitellogenin-6 OS=Caenorhabditis elegans GN=vit-6 PE=1 SV=5	2	2	50.8	5.68492e+06	753388	13.2524	126180	62197.8	49.2929	45.054	1.65491e-06	TRUE
SQHLFAPISEK	precursor	1	#N/A	SQHLFAPISEK	419.559	419.559	sp|P18948|VIT6_CAEEL	Vitellogenin-6 OS=Caenorhabditis elegans GN=vit-6 PE=1 SV=5	3	3	49.6	3.66994e+06	676422	18.4314	98645.4	16736.9	16.9667	37.2034	1.30532e-05	TRUE
TLEGECEVLYTVEEIKK	precursor [M+1]	1	#N/A	TLEGEC[+57]EVLYTVEEIKK	680.678	681.013	sp|P18948|VIT6_CAEEL	Vitellogenin-6 OS=Caenorhabditis elegans GN=vit-6 PE=1 SV=5	3	3	56.49	467591	94155	20.1362	12668.3	4110.95	32.4507	36.9103	2.15294e-05	TRUE
TSELVYNQESEWAEQQWAQTGEEK	precursor [M+1]	1	#N/A	TSELVYNQESEWAEQQWAQTGEEK	957.43	957.764	sp|P18948|VIT6_CAEEL	Vitellogenin-6 OS=Caenorhabditis elegans GN=vit-6 PE=1 SV=5	3	3	49.49	1.11607e+06	146332	13.1114	32056.9	20488.4	63.9126	34.8154	1.3185e-06	TRUE
NIQESSFR	precursor	1	#N/A	NIQESSFR	490.743	490.743	sp|P18948|VIT6_CAEEL	Vitellogenin-6 OS=Caenorhabditis elegans GN=vit-6 PE=1 SV=5	2	2	26.42	6779301	562523	8.29766	194961	50149.3	25.7227	34.7726	1.0053e-07	TRUE
EQDDEPTEQVAIVER	precursor	1	#N/A	EQDDEPTEQVAIVER	879.413	879.413	sp|P18948|VIT6_CAEEL	Vitellogenin-6 OS=Caenorhabditis elegans GN=vit-6 PE=1 SV=5	2	2	34.13	348760	37763.5	10.8279	11170	4131.42	36.9868	31.223	4.76384e-07	TRUE
VNGEEIEYQPESEIEK	precursor	1	#N/A	VNGEEIEYQPESEIEK	946.942	946.942	sp|P18948|VIT6_CAEEL	Vitellogenin-6 OS=Caenorhabditis elegans GN=vit-6 PE=1 SV=5	2	2	36.2	243514	22397.8	9.19774	8694.57	2780.17	31.9759	28.0076	1.68691e-07	TRUE
LLSNVQEK	precursor	1	#N/A	LLSNVQEK	465.766	465.766	sp|P18948|VIT6_CAEEL	Vitellogenin-6 OS=Caenorhabditis elegans GN=vit-6 PE=1 SV=5	2	2	21.66	8.51462e+06	864100	10.1484	337232	37075.1	10.994	25.2485	4.08018e-07	TRUE
ATINVEPR	precursor	1	#N/A	ATINVEPR	450.251	450.251	sp|P18948|VIT6_CAEEL	Vitellogenin-6 OS=Caenorhabditis elegans GN=vit-6 PE=1 SV=5	2	2	25.49	1.53796e+07	1.65115e+06	10.736	687652	64533.9	9.38467	22.3654	5.92446e-07	TRUE
DMDYAFLPIDADSIPEVVR	precursor [M+1]	1	#N/A	DMDYAFLPIDADSIPEVVR	1083.52	1084.03	sp|P18948|VIT6_CAEEL	Vitellogenin-6 OS=Caenorhabditis elegans GN=vit-6 PE=1 SV=5	2	2	59.07	339982	50670.1	14.9038	16242.3	5597.23	34.4608	20.9319	3.6178e-06	TRUE
FDSDDVTVQFDGVNAR	precursor	1	#N/A	FDSDDVTVQFDGVNAR	892.908	892.908	sp|P18948|VIT6_CAEEL	Vitellogenin-6 OS=Caenorhabditis elegans GN=vit-6 PE=1 SV=5	2	2	42.49	617170	89308.8	14.4707	31146	4350.5	13.9681	19.8154	3.55887e-06	TRUE
FATSQQESNSMK	precursor	1	#N/A	FATSQQESNSMK	679.306	679.306	sp|P18948|VIT6_CAEEL	Vitellogenin-6 OS=Caenorhabditis elegans GN=vit-6 PE=1 SV=5	2	2	22.36	3.24436e+06	347079	10.6979	244031	18500.1	7.58107	13.2949	6.87219e-07	TRUE
LCESDVSSSFPALR	precursor	1	#N/A	LC[+57]ESDVSSSFPALR	784.375	784.375	sp|P18948|VIT6_CAEEL	Vitellogenin-6 OS=Caenorhabditis elegans GN=vit-6 PE=1 SV=5	2	2	42.76	5.88398e+06	395973	6.72968	476815	82213.4	17.2422	12.3402	1.77536e-08	TRUE
AIYNTPSEEK	precursor	1	#N/A	AIYNTPSEEK	576.283	576.283	sp|P18948|VIT6_CAEEL	Vitellogenin-6 OS=Caenorhabditis elegans GN=vit-6 PE=1 SV=5	2	2	25.64	904054	100471	11.1134	88230.4	15338.7	17.3848	10.2465	7.05259e-07	TRUE
KLLSNVQEK	precursor	1	#N/A	KLLSNVQEK	529.814	529.814	sp|P18948|VIT6_CAEEL	Vitellogenin-6 OS=Caenorhabditis elegans GN=vit-6 PE=1 SV=5	2	2	15.81	589246	124130	21.0659	57895	6459.3	11.1569	10.1778	4.29909e-05	TRUE
DCQQTLEQDK	precursor	1	#N/A	DC[+57]QQTLEQDK	632.777	632.777	sp|P18948|VIT6_CAEEL	Vitellogenin-6 OS=Caenorhabditis elegans GN=vit-6 PE=1 SV=5	2	2	21.77	625160	70986	11.3549	108026	7551.93	6.99086	5.78713	1.66319e-06	TRUE
LAANNPLLCGQR	precursor	1	#N/A	LAANNPLLC[+57]GQR	663.851	663.851	sp|Q9XW92|VATA_CAEEL	V-type proton ATPase catalytic subunit A OS=Caenorhabditis elegans GN=vha-13 PE=1 SV=3	2	2	34.65	197038	23656.9	12.0063	11295.3	7828.47	69.3074	17.4443	2.33458e-07	TRUE
GVSTNALSR	precursor	1	#N/A	GVSTNALSR	452.746	452.746	sp|Q9XW92|VATA_CAEEL	V-type proton ATPase catalytic subunit A OS=Caenorhabditis elegans GN=vha-13 PE=1 SV=3	2	2	22.05	161576	15091.5	9.34017	13543.9	3706.65	27.3678	11.9298	1.10268e-07	TRUE

## Sheet: MS1 B3 regulated peptides
					Table S4B: Biological Replicate B3, MS1 Filtering Quantitation of the Fe-insolubelome vs control. 2x Process Replicates, 3x Technical Replicate
					peptides where used that showed a ratio of Fe/control > 2 with P value of <0.05
Peptide	Transition	Rank	LibraryRank	Modified Sequence	Precursor M/Z	Product M/Z	Protein Name	Protein Description	Precursor Charge	Product Charge	Retention Time	Mean Fe	Stan Dev Fe	CV Fe	Mean contr	Stan Dev contr	CV contr	Ratio Fe/contr	P-Value Fe, contr	good signal	Precursor Note	Modified Sequence
LATGDWFTSR	precursor	1	#N/A	LATGDWFTSR	577.285	577.285	sp|Q09543|2AAA_CAEEL	Probable serine/threonine-protein phosphatase PP2A regulatory subunit OS=Caenorhabditis elegans GN=paa-1 PE=3 SV=2	2	2	41.2	713432	211916	29.7038	128212	125607	97.9681	5.56448	0.000206171	FALSE		LATGDWFTSR
SELAGVIMGLAPLIGK	precursor	1	#N/A	SELAGVIMGLAPLIGK	784.958	784.958	sp|Q09543|2AAA_CAEEL	Probable serine/threonine-protein phosphatase PP2A regulatory subunit OS=Caenorhabditis elegans GN=paa-1 PE=3 SV=2	2	2	60.67	51873.1	20675.7	39.8583	9134.5	7327.74	80.2205	5.67882	0.00164667	FALSE		SELAGVIMGLAPLIGK
NLTPSTLTSEVKPLLEK	precursor [M+1]	1	#N/A	NLTPSTLTSEVKPLLEK	624.023	624.357	sp|Q09543|2AAA_CAEEL	Probable serine/threonine-protein phosphatase PP2A regulatory subunit OS=Caenorhabditis elegans GN=paa-1 PE=3 SV=2	3	3	45.78	347502	89796.9	25.8407	70988.7	29405.7	41.423	4.89518	0.000140034	FALSE		NLTPSTLTSEVKPLLEK
NIVNLGAVGNGTAAK	precursor	1	#N/A	NIVNLGAVGNGTAAK	699.889	699.889	sp|Q9XTI0|3HIDH_CAEEL	Probable 3-hydroxyisobutyrate dehydrogenase, mitochondrial OS=Caenorhabditis elegans GN=B0250.5 PE=3 SV=1	2	2	35.62	202133	65029.9	32.1719	75428.3	26337.6	34.9174	2.6798	0.00225886	FALSE		NIVNLGAVGNGTAAK
NVDLDSEESNQGEYLR	precursor	1	#N/A	NVDLDSEESNQGEYLR	934.419	934.419	sp|O18229|6PGL_CAEEL	Putative 6-phosphogluconolactonase OS=Caenorhabditis elegans GN=Y57G11C.3 PE=3 SV=2	2	2	35.85	54400.1	22586.9	41.52	9986.5	3667.82	36.7278	5.44737	0.00270399	FALSE		NVDLDSEESNQGEYLR
AFTAFIVDGDTPGITR	precursor	1	#N/A	AFTAFIVDGDTPGITR	840.933	840.933	sp|Q22347|ACADM_CAEEL	Probable medium-chain specific acyl-CoA dehydrogenase 10, mitochondrial OS=Caenorhabditis elegans GN=acdh-10 PE=2 SV=1	2	2	47.17	146668	37725.9	25.7219	48043.8	40559	84.4209	3.0528	0.00186212	FALSE		AFTAFIVDGDTPGITR
VITFEDVR	precursor	1	#N/A	VITFEDVR	489.766	489.766	sp|Q22347|ACADM_CAEEL	Probable medium-chain specific acyl-CoA dehydrogenase 10, mitochondrial OS=Caenorhabditis elegans GN=acdh-10 PE=2 SV=1	2	2	36.69	743813	248117	33.3575	267511	181084	67.6919	2.78049	0.00377386	FALSE		VITFEDVR
DVETILDWK	precursor	1	#N/A	DVETILDWK	559.79	559.79	sp|Q23500|ACOC_CAEEL	Probable cytoplasmic aconitate hydratase OS=Caenorhabditis elegans GN=aco-1 PE=1 SV=1	2	2	47.94	175417	55822.3	31.8227	87034.2	55024	63.2212	2.01549	0.0236819	FALSE		DVETILDWK
EVFNFLATAGSK	precursor	1	#N/A	EVFNFLATAGSK	642.335	642.335	sp|P34455|ACON_CAEEL	Probable aconitate hydratase, mitochondrial OS=Caenorhabditis elegans GN=aco-2 PE=1 SV=2	2	2	45.28	374077	141840	37.9174	135236	71413.2	52.8065	2.76611	0.00545811	FALSE		EVFNFLATAGSK
VADILTVK	precursor	1	#N/A	VADILTVK	429.768	429.768	sp|P34455|ACON_CAEEL	Probable aconitate hydratase, mitochondrial OS=Caenorhabditis elegans GN=aco-2 PE=1 SV=2	2	2	33.89	554666	126952	22.8881	119528	166386	139.202	4.64045	0.000911603	FALSE		VADILTVK
CTTDHISAAGPWLK	precursor	1	#N/A	C[+57]TTDHISAAGPWLK	519.589	519.589	sp|P34455|ACON_CAEEL	Probable aconitate hydratase, mitochondrial OS=Caenorhabditis elegans GN=aco-2 PE=1 SV=2	3	3	36.46	312205	128715	41.2277	41526.5	22346	53.8114	7.51821	0.00188254	FALSE		C[+57]TTDHISAAGPWLK
WVAIGDENYGEGSSR	precursor	1	#N/A	WVAIGDENYGEGSSR	820.371	820.371	sp|P34455|ACON_CAEEL	Probable aconitate hydratase, mitochondrial OS=Caenorhabditis elegans GN=aco-2 PE=1 SV=2	2	2	37.23	395744	144768	36.5812	166641	24817	14.8925	2.37483	0.00779971	FALSE		WVAIGDENYGEGSSR
LIQDGDNQDLTDER	precursor	1	#N/A	LIQDGDNQDLTDER	816.379	816.379	sp|P34355|ACOX_CAEEL	Probable peroxisomal acyl-coenzyme A oxidase OS=Caenorhabditis elegans GN=C48B4.1 PE=3 SV=1	2	2	29.8	135806	46071.9	33.9247	46106.2	31433.1	68.1756	2.94551	0.00303487	FALSE		LIQDGDNQDLTDER
AVFPSIVGRPR	precursor	1	#N/A	AVFPSIVGRPR	599.856	599.856	sp|P0DM41|ACT1_CAEEL	Actin-1 OS=Caenorhabditis elegans GN=act-1 PE=1 SV=1	2	2	35.65	1.34681e+06	214558	15.9309	438056	143699	32.8039	3.07451	5.66908e-06	FALSE		AVFPSIVGRPR
AVFPSIVGRPR	precursor	1	#N/A	AVFPSIVGRPR	400.24	400.24	sp|P0DM41|ACT1_CAEEL	Actin-1 OS=Caenorhabditis elegans GN=act-1 PE=1 SV=1	3	3	35.62	9.61509e+06	1.40248e+06	14.5862	1464025	484661	33.1047	6.56757	1.44496e-06	FALSE		AVFPSIVGRPR
VAPEEHPVLLTEAPLNPK	precursor [M+1]	1	#N/A	VAPEEHPVLLTEAPLNPK	977.536	978.037	sp|P0DM41|ACT1_CAEEL	Actin-1 OS=Caenorhabditis elegans GN=act-1 PE=1 SV=1	2	2	38.69	855212	269427	31.5042	217232	137573	63.3297	3.93685	0.000623142	FALSE		VAPEEHPVLLTEAPLNPK
VAPEEHPVLLTEAPLNPK	precursor [M+1]	1	#N/A	VAPEEHPVLLTEAPLNPK	652.026	652.361	sp|P0DM41|ACT1_CAEEL	Actin-1 OS=Caenorhabditis elegans GN=act-1 PE=1 SV=1	3	3	38.69	12205502	1.86003e+06	15.2392	4.25955e+06	670101	15.7317	2.86544	1.25003e-05	FALSE		VAPEEHPVLLTEAPLNPK
TTGVVLDSGDGVTHTVPIYEGYALPHAILR	precursor [M+1]	1	#N/A	TTGVVLDSGDGVTHTVPIYEGYALPHAILR	1051.22	1051.55	sp|P0DM41|ACT1_CAEEL	Actin-1 OS=Caenorhabditis elegans GN=act-1 PE=1 SV=1	3	3	48.29	185212	74131.3	40.0251	68838.7	35501.3	51.5718	2.69052	0.00788051	FALSE		TTGVVLDSGDGVTHTVPIYEGYALPHAILR
DLTDYLMK	precursor	1	#N/A	DLTDYLMK	499.747	499.747	sp|P0DM41|ACT1_CAEEL	Actin-1 OS=Caenorhabditis elegans GN=act-1 PE=1 SV=1	2	2	43.27	1.56533e+07	2.34127e+06	14.957	5.19781e+06	2.38403e+06	45.8661	3.01152	1.91359e-05	FALSE		DLTDYLMK
DLTDYLMK	precursor	1	#N/A	DLTDYLM[+16]K	507.744	507.744	sp|P0DM41|ACT1_CAEEL	Actin-1 OS=Caenorhabditis elegans GN=act-1 PE=1 SV=1	2	2	38.38	3.89047e+06	601689	15.4657	110776	63255.6	57.1021	35.1201	3.9477e-06	FALSE		DLTDYLM[+16]K
EKLCYVALDFEQEMATAASSSSLEK	precursor [M+1]	1	#N/A	EKLC[+57]YVALDFEQEMATAASSSSLEK	936.442	936.776	sp|P0DM41|ACT1_CAEEL	Actin-1 OS=Caenorhabditis elegans GN=act-1 PE=1 SV=1	3	3	56.92	44657.4	16979	38.0206	21998.3	15385.2	69.9379	2.03004	0.0407289	FALSE		EKLC[+57]YVALDFEQEMATAASSSSLEK
LCYVALDFEQEMATAASSSSLEK	precursor [M+1]	1	#N/A	LC[+57]YVALDFEQEMATAASSSSLEK	850.729	851.064	sp|P0DM41|ACT1_CAEEL	Actin-1 OS=Caenorhabditis elegans GN=act-1 PE=1 SV=1	3	3	55.91	1.61228e+06	377120	23.3905	641376	146524	22.8452	2.51378	0.000394012	FALSE		LC[+57]YVALDFEQEMATAASSSSLEK
LCYVALDFEQEMATAASSSSLEK	precursor [M+1]	1	#N/A	LC[+57]YVALDFEQEMATAASSSSLEK	638.299	638.55	sp|P0DM41|ACT1_CAEEL	Actin-1 OS=Caenorhabditis elegans GN=act-1 PE=1 SV=1	4	4	55.99	99048.3	32543.9	32.8566	26881.5	9384.68	34.9113	3.68463	0.00118861	FALSE		LC[+57]YVALDFEQEMATAASSSSLEK
SYELPDGQVITVGNER	precursor	1	#N/A	SYELPDGQVITVGNER	888.942	888.942	sp|P0DM41|ACT1_CAEEL	Actin-1 OS=Caenorhabditis elegans GN=act-1 PE=1 SV=1	2	2	43.39	1.06302e+07	1.96047e+06	18.4425	3.69592e+06	1.10251e+06	29.8305	2.8762	2.75447e-05	FALSE		SYELPDGQVITVGNER
SYELPDGQVITVGNER	precursor	1	#N/A	SYELPDGQVITVGNER	592.964	592.964	sp|P0DM41|ACT1_CAEEL	Actin-1 OS=Caenorhabditis elegans GN=act-1 PE=1 SV=1	3	3	43.43	6.90176e+06	1.54754e+06	22.4224	2.59732e+06	725079	27.9164	2.65726	0.000201967	FALSE		SYELPDGQVITVGNER
CPEAMFQPSFLGMESAGIHETSYNSIMK	precursor [M+2]	1	#N/A	C[+57]PEAMFQPSFLGM[+16]ESAGIHETSYNSIMK	1060.14	1060.81	sp|P0DM41|ACT1_CAEEL	Actin-1 OS=Caenorhabditis elegans GN=act-1 PE=1 SV=1	3	3	49.91	105683	45515.3	43.0677	19908.3	11755.7	59.0492	5.30849	0.00305909	FALSE		C[+57]PEAMFQPSFLGM[+16]ESAGIHETSYNSIMK
KDLYANTVLSGGTTMYPGIADR	precursor [M+1]	1	#N/A	KDLYANTVLSGGTTMYPGIADR	1172.09	1172.59	sp|P0DM41|ACT1_CAEEL	Actin-1 OS=Caenorhabditis elegans GN=act-1 PE=1 SV=1	2	2	43.39	169130	57321	33.8916	86265	49280	57.1263	1.96059	0.0257067	FALSE		KDLYANTVLSGGTTMYPGIADR
DLYANTVLSGGTTMYPGIADR	precursor [M+1]	1	#N/A	DLYANTVLSGGTTM[+16]YPGIADR	1116.04	1116.54	sp|P0DM41|ACT1_CAEEL	Actin-1 OS=Caenorhabditis elegans GN=act-1 PE=1 SV=1	2	2	45.09	386114	82073	21.2561	127498	49151.3	38.5507	3.02839	7.17032e-05	FALSE		DLYANTVLSGGTTM[+16]YPGIADR
DLYANTVLSGGTTMYPGIADR	precursor [M+1]	1	#N/A	DLYANTVLSGGTTM[+16]YPGIADR	744.36	744.694	sp|P0DM41|ACT1_CAEEL	Actin-1 OS=Caenorhabditis elegans GN=act-1 PE=1 SV=1	3	3	45.09	1.26963e+06	321571	25.328	321444	68643.7	21.3548	3.94976	0.000260214	FALSE		DLYANTVLSGGTTM[+16]YPGIADR
EITALAPSTMK	precursor	1	#N/A	EITALAPSTM[+16]K	589.31	589.31	sp|P0DM41|ACT1_CAEEL	Actin-1 OS=Caenorhabditis elegans GN=act-1 PE=1 SV=1	2	2	28.93	2.70119e+06	1.10257e+06	40.818	1.40333e+06	255898	18.2351	1.92485	0.0276812	FALSE		EITALAPSTM[+16]K
CPEALFQPSFLGMESAGIHETSYNSIMK	precursor [M+1]	1	#N/A	C[+57]PEALFQPSFLGMESAGIHETSYNSIMK	1048.82	1049.15	sp|P10984|ACT2_CAEEL	Actin-2 OS=Caenorhabditis elegans GN=act-2 PE=3 SV=3	3	3	53.75	164012	65639.3	40.021	42640.7	14360.3	33.6775	3.84638	0.00351107	FALSE		C[+57]PEALFQPSFLGMESAGIHETSYNSIMK
VIVEAAVTQDQLGITGDDYDDSSK	precursor [M+1]	1	#N/A	VIVEAAVTQDQLGITGDDYDDSSK	847.073	847.407	sp|Q07750|ADF1_CAEEL	Actin-depolymerizing factor 1, isoforms a/b OS=Caenorhabditis elegans GN=unc-60 PE=1 SV=2	3	3	42.58	160083	55287.5	34.5369	68165.2	32272.2	47.3441	2.34845	0.00650386	FALSE		VIVEAAVTQDQLGITGDDYDDSSK
YAVFDFK	precursor	1	#N/A	YAVFDFK	445.226	445.226	sp|Q07750|ADF1_CAEEL	Actin-depolymerizing factor 1, isoforms a/b OS=Caenorhabditis elegans GN=unc-60 PE=1 SV=2	2	2	41.81	402738	68151.9	16.9221	86632.2	41178.7	47.5328	4.64883	2.4419e-06	FALSE		YAVFDFK
ETGAVVDDLIIFPDDAEFK	precursor [M+1]	1	#N/A	ETGAVVDDLIIFPDDAEFK	1047.52	1048.02	sp|Q09289|ADRM1_CAEEL	Proteasomal ubiquitin receptor ADRM1 homolog OS=Caenorhabditis elegans GN=C56G2.7 PE=3 SV=2	2	2	55.18	65044	39636.9	60.9386	19716.7	16428.8	83.3246	3.29893	0.0331519	FALSE		ETGAVVDDLIIFPDDAEFK
YYDQLVAIENK	precursor	1	#N/A	YYDQLVAIENK	678.346	678.346	sp|P34552|ALX1_CAEEL	Apoptosis-linked gene 2-interacting protein X 1 OS=Caenorhabditis elegans GN=alx-1 PE=1 SV=3	2	2	38.27	219462	70746.6	32.2363	104489	82044.8	78.5203	2.10035	0.0336903	FALSE		YYDQLVAIENK
IIISATQNPVVFK	precursor	1	#N/A	IIISATQNPVVFK	715.424	715.424	sp|P34552|ALX1_CAEEL	Apoptosis-linked gene 2-interacting protein X 1 OS=Caenorhabditis elegans GN=alx-1 PE=1 SV=3	2	2	42.38	1.27948e+06	183647	14.3533	493735	377725	76.5035	2.59143	0.0038615	FALSE		IIISATQNPVVFK
LELLSMVK	precursor	1	#N/A	LELLSMVK	466.778	466.778	sp|O01615|AN322_CAEEL	Acidic leucine-rich nuclear phosphoprotein 32-related protein 2 OS=Caenorhabditis elegans GN=T19H12.2 PE=3 SV=1	2	2	44.81	410046	165266	40.3043	116008	13972.8	12.0448	3.53465	0.0046882	FALSE		LELLSMVK
LATAADVLK	precursor	1	#N/A	LATAADVLK	451.271	451.271	sp|Q9N4M4|ANC1_CAEEL	Nuclear anchorage protein 1 OS=Caenorhabditis elegans GN=anc-1 PE=1 SV=3	2	2	31.67	603752	79360.8	13.1446	94958	161293	169.857	6.3581	0.000358885	FALSE		LATAADVLK
TLSESIFSPSK	precursor	1	#N/A	TLSESIFSPSK	598.314	598.314	sp|Q9XTT4|ANI1_CAEEL	Anillin-like protein 1 OS=Caenorhabditis elegans GN=ani-1 PE=2 SV=2	2	2	36.8	899066	234480	26.0804	411673	315813	76.7147	2.18393	0.0187689	FALSE		TLSESIFSPSK
DYVSANIASSK	precursor	1	#N/A	DYVSANIASSK	577.788	577.788	sp|Q9XTT4|ANI1_CAEEL	Anillin-like protein 1 OS=Caenorhabditis elegans GN=ani-1 PE=2 SV=2	2	2	29.61	47609.1	16947.2	35.5966	18891.2	12676.5	67.1028	2.52018	0.00840904	FALSE		DYVSANIASSK
ILMVGLDAAGK	precursor	1	#N/A	ILMVGLDAAGK	544.313	544.313	sp|Q10943|ARF12_CAEEL	ADP-ribosylation factor 1-like 2 OS=Caenorhabditis elegans GN=arf-1.2 PE=2 SV=2	2	2	39	727648	207762	28.5526	317998	198301	62.3594	2.28822	0.00677608	FALSE		ILMVGLDAAGK
LLLTEPPLNPNSNR	precursor	1	#N/A	LLLTEPPLNPNSNR	526.626	526.626	sp|P53489|ARP2_CAEEL	Actin-related protein 2 OS=Caenorhabditis elegans GN=arx-2 PE=3 SV=1	3	3	40.31	79856.1	30012.8	37.5836	27244.5	23404.1	85.9038	2.93109	0.00757434	FALSE		LLLTEPPLNPNSNR
ELLMTPVVVAR	precursor	1	#N/A	ELLMTPVVVAR	614.36	614.36	sp|P58798|ARPC4_CAEEL	Probable actin-related protein 2/3 complex subunit 4 OS=Caenorhabditis elegans GN=arx-6 PE=3 SV=1	2	2	42.96	224407	38031.9	16.9477	51596.2	32972.6	63.9051	4.3493	6.069e-06	FALSE		ELLMTPVVVAR
LPLLEAEVR	precursor	1	#N/A	LPLLEAEVR	520.311	520.311	sp|P30632|ASNA_CAEEL	ATPase asna-1 OS=Caenorhabditis elegans GN=asna-1 PE=1 SV=1	2	2	39.62	206500	65839.7	31.8836	90321	55169	61.0811	2.28629	0.00869547	FALSE		LPLLEAEVR
TVDVISDTGTSFLGGPQSVVDGLAK	precursor [M+1]	1	#N/A	TVDVISDTGTSFLGGPQSVVDGLAK	821.759	822.093	sp|O01530|ASP6_CAEEL	Aspartic protease 6 OS=Caenorhabditis elegans GN=asp-6 PE=3 SV=1	3	3	52.43	204485	38355.3	18.757	72697	47726.3	65.651	2.81284	0.000641012	FALSE		TVDVISDTGTSFLGGPQSVVDGLAK
GTIIGVNPGVGYQPWLK	precursor [M+1]	1	#N/A	GTIIGVNPGVGYQPWLK	600.333	600.668	sp|Q93235|AT1B1_CAEEL	Sodium/potassium-transporting ATPase subunit beta-1 OS=Caenorhabditis elegans GN=nkb-1 PE=1 SV=1	3	3	49.25	687850	150749	21.916	297124	147742	49.7241	2.31503	0.00127434	FALSE		GTIIGVNPGVGYQPWLK
FDLSVFDK	precursor	1	#N/A	FDLSVFDK	485.748	485.748	sp|Q93235|AT1B1_CAEEL	Sodium/potassium-transporting ATPase subunit beta-1 OS=Caenorhabditis elegans GN=nkb-1 PE=1 SV=1	2	2	45.51	511009	117013	22.8984	45510	27350.7	60.0981	11.2285	3.82978e-05	FALSE		FDLSVFDK
FDLGLFEK	precursor	1	#N/A	FDLGLFEK	484.758	484.758	sp|Q9XUY5|AT1B3_CAEEL	Probable sodium/potassium-transporting ATPase subunit beta-3 OS=Caenorhabditis elegans GN=nkb-3 PE=3 SV=1	2	2	47.44	205499	43495.6	21.1658	52901.3	38255.8	72.3154	3.88458	6.91151e-05	FALSE		FDLGLFEK
SGKPCVAVSLNR	precursor	1	#N/A	SGKPC[+57]VAVSLNR	429.899	429.899	sp|Q9XUY5|AT1B3_CAEEL	Probable sodium/potassium-transporting ATPase subunit beta-3 OS=Caenorhabditis elegans GN=nkb-3 PE=3 SV=1	3	3	27.14	162642	50895.7	31.2931	22801.3	26959.2	118.235	7.13299	0.000210491	FALSE		SGKPC[+57]VAVSLNR
SLAQHSGLDYAVLTGGDIAPLGR	precursor [M+1]	1	#N/A	SLAQHSGLDYAVLTGGDIAPLGR	771.073	771.407	sp|Q20748|ATAD3_CAEEL	ATPase family AAA domain-containing protein 3 OS=Caenorhabditis elegans GN=atad-3 PE=3 SV=2	3	3	47.71	576431	137625	23.8754	210065	241612	115.017	2.74406	0.0178736	FALSE		SLAQHSGLDYAVLTGGDIAPLGR
ILGTETGINLEETGK	precursor	1	#N/A	ILGTETGINLEETGK	787.917	787.917	sp|Q9XXK1|ATPA_CAEEL	ATP synthase subunit alpha, mitochondrial OS=Caenorhabditis elegans GN=H28O16.1 PE=1 SV=1	2	2	38.58	3.49155e+06	883084	25.292	1.13658e+06	492620	43.3422	3.07198	0.000264192	FALSE		ILGTETGINLEETGK
ILGTETGINLEETGK	precursor	1	#N/A	ILGTETGINLEETGK	525.614	525.614	sp|Q9XXK1|ATPA_CAEEL	ATP synthase subunit alpha, mitochondrial OS=Caenorhabditis elegans GN=H28O16.1 PE=1 SV=1	3	3	38.58	498967	112757	22.598	248317	133512	53.7667	2.0094	0.00787893	FALSE		ILGTETGINLEETGK
VLSIGDGIAR	precursor	1	#N/A	VLSIGDGIAR	500.793	500.793	sp|Q9XXK1|ATPA_CAEEL	ATP synthase subunit alpha, mitochondrial OS=Caenorhabditis elegans GN=H28O16.1 PE=1 SV=1	2	2	35.69	6.49729e+06	628976	9.6806	2402199	1.19788e+06	49.8658	2.70472	0.00019919	FALSE		VLSIGDGIAR
NIQAEEMVEFDSGIK	precursor	1	#N/A	NIQAEEM[+16]VEFDSGIK	863.404	863.404	sp|Q9XXK1|ATPA_CAEEL	ATP synthase subunit alpha, mitochondrial OS=Caenorhabditis elegans GN=H28O16.1 PE=1 SV=1	2	2	39.5	116172	66734.3	57.4444	26444	13148.4	49.7216	4.39313	0.0160516	FALSE		NIQAEEM[+16]VEFDSGIK
GMAMNLDVDNVGVVVFGNDK	precursor [M+1]	1	#N/A	GMAM[+16]NLDVDNVGVVVFGNDK	1055.5	1056	sp|Q9XXK1|ATPA_CAEEL	ATP synthase subunit alpha, mitochondrial OS=Caenorhabditis elegans GN=H28O16.1 PE=1 SV=1	2	2	49.37	50283.3	23166.9	46.0728	19053.3	10180.8	53.4332	2.63908	0.0164621	FALSE		GMAM[+16]NLDVDNVGVVVFGNDK
RTGAIVDVPVGDGLLGR	precursor	1	#N/A	RTGAIVDVPVGDGLLGR	565.656	565.656	sp|Q9XXK1|ATPA_CAEEL	ATP synthase subunit alpha, mitochondrial OS=Caenorhabditis elegans GN=H28O16.1 PE=1 SV=1	3	3	42.5	257757	167895	65.1368	29466.2	23064.3	78.2738	8.74755	0.0155104	FALSE		RTGAIVDVPVGDGLLGR
TGAIVDVPVGDGLLGR	precursor	1	#N/A	TGAIVDVPVGDGLLGR	769.93	769.93	sp|Q9XXK1|ATPA_CAEEL	ATP synthase subunit alpha, mitochondrial OS=Caenorhabditis elegans GN=H28O16.1 PE=1 SV=1	2	2	46.21	7348375	3.26384e+06	44.4158	3.28314e+06	1.63897e+06	49.9207	2.23822	0.0250851	FALSE		TGAIVDVPVGDGLLGR
VVDALGNPIDGK	precursor	1	#N/A	VVDALGNPIDGK	599.327	599.327	sp|Q9XXK1|ATPA_CAEEL	ATP synthase subunit alpha, mitochondrial OS=Caenorhabditis elegans GN=H28O16.1 PE=1 SV=1	2	2	34.24	4.09609e+06	398630	9.73198	2.14097e+06	1.03236e+06	48.2192	1.91319	0.00661783	FALSE		VVDALGNPIDGK
VVDALGNPIDGK	precursor	1	#N/A	VVDALGNPIDGK	399.887	399.887	sp|Q9XXK1|ATPA_CAEEL	ATP synthase subunit alpha, mitochondrial OS=Caenorhabditis elegans GN=H28O16.1 PE=1 SV=1	3	3	34.01	nan	0	nan	nan	0	nan	nan	0	FALSE		VVDALGNPIDGK
VVDALGNPIDGKGPIANAR	precursor [M+1]	1	#N/A	VVDALGNPIDGKGPIANAR	939.016	939.517	sp|Q9XXK1|ATPA_CAEEL	ATP synthase subunit alpha, mitochondrial OS=Caenorhabditis elegans GN=H28O16.1 PE=1 SV=1	2	2	36.65	162643	57669.9	35.4581	49649.8	40437.4	81.4451	3.27579	0.00305876	FALSE		VVDALGNPIDGKGPIANAR
VVDALGNPIDGKGPIANAR	precursor [M+1]	1	#N/A	VVDALGNPIDGKGPIANAR	626.346	626.68	sp|Q9XXK1|ATPA_CAEEL	ATP synthase subunit alpha, mitochondrial OS=Caenorhabditis elegans GN=H28O16.1 PE=1 SV=1	3	3	36.65	2.70682e+06	439426	16.2341	404107	303700	75.1535	6.69827	7.67833e-07	FALSE		VVDALGNPIDGKGPIANAR
VVDALGNPIDGKGPIANAR	precursor [M+1]	1	#N/A	VVDALGNPIDGKGPIANAR	470.011	470.262	sp|Q9XXK1|ATPA_CAEEL	ATP synthase subunit alpha, mitochondrial OS=Caenorhabditis elegans GN=H28O16.1 PE=1 SV=1	4	4	36.65	364012	117832	32.3704	97400.7	90283.1	92.6925	3.73726	0.00139787	FALSE		VVDALGNPIDGKGPIANAR
TAIAIDTIINQK	precursor	1	#N/A	TAIAIDTIINQK	650.877	650.877	sp|Q9XXK1|ATPA_CAEEL	ATP synthase subunit alpha, mitochondrial OS=Caenorhabditis elegans GN=H28O16.1 PE=1 SV=1	2	2	41.81	3.85368e+06	1.14961e+06	29.8315	1397529	302104	21.617	2.75749	0.00152901	FALSE		TAIAIDTIINQK
TAIAIDTIINQK	precursor	1	#N/A	TAIAIDTIINQK	434.254	434.254	sp|Q9XXK1|ATPA_CAEEL	ATP synthase subunit alpha, mitochondrial OS=Caenorhabditis elegans GN=H28O16.1 PE=1 SV=1	3	3	41.81	545786	217704	39.8882	203860	27966.1	13.7183	2.67726	0.00824194	FALSE		TAIAIDTIINQK
HALIIFDDLSK	precursor	1	#N/A	HALIIFDDLSK	424.571	424.571	sp|Q9XXK1|ATPA_CAEEL	ATP synthase subunit alpha, mitochondrial OS=Caenorhabditis elegans GN=H28O16.1 PE=1 SV=1	3	3	43.39	37264.4	7957.48	21.3541	18449.7	6621.08	35.8872	2.01979	0.00129794	FALSE		HALIIFDDLSK
EAYPGDVFYLHSR	precursor	1	#N/A	EAYPGDVFYLHSR	777.373	777.373	sp|Q9XXK1|ATPA_CAEEL	ATP synthase subunit alpha, mitochondrial OS=Caenorhabditis elegans GN=H28O16.1 PE=1 SV=1	2	2	39.85	1.14632e+06	278059	24.2566	121875	66413.3	54.4929	9.40569	6.0959e-05	FALSE		EAYPGDVFYLHSR
EAYPGDVFYLHSR	precursor	1	#N/A	EAYPGDVFYLHSR	518.584	518.584	sp|Q9XXK1|ATPA_CAEEL	ATP synthase subunit alpha, mitochondrial OS=Caenorhabditis elegans GN=H28O16.1 PE=1 SV=1	3	3	39.85	4.48155e+06	808798	18.0473	93495.2	92893	99.356	47.9335	9.21361e-06	FALSE		EAYPGDVFYLHSR
GVRPAINVGLSVSR	precursor	1	#N/A	GVRPAINVGLSVSR	475.616	475.616	sp|Q9XXK1|ATPA_CAEEL	ATP synthase subunit alpha, mitochondrial OS=Caenorhabditis elegans GN=H28O16.1 PE=1 SV=1	3	3	35.16	394015	168359	42.729	27495	18042.7	65.6219	14.3304	0.00168722	FALSE		GVRPAINVGLSVSR
LELAQYR	precursor	1	#N/A	LELAQYR	446.748	446.748	sp|Q9XXK1|ATPA_CAEEL	ATP synthase subunit alpha, mitochondrial OS=Caenorhabditis elegans GN=H28O16.1 PE=1 SV=1	2	2	32.21	3340846	475281	14.2264	1.43681e+06	607441	42.277	2.32518	0.000252003	FALSE		LELAQYR
EVAAFAQFGSDLDASTQQLLNR	precursor [M+1]	1	#N/A	EVAAFAQFGSDLDASTQQLLNR	1191.09	1191.59	sp|Q9XXK1|ATPA_CAEEL	ATP synthase subunit alpha, mitochondrial OS=Caenorhabditis elegans GN=H28O16.1 PE=1 SV=1	2	2	56.07	114078	27675.8	24.2603	30512.3	11759.3	38.5395	3.73876	0.000120862	FALSE		EVAAFAQFGSDLDASTQQLLNR
EVAAFAQFGSDLDASTQQLLNR	precursor [M+1]	1	#N/A	EVAAFAQFGSDLDASTQQLLNR	794.396	794.73	sp|Q9XXK1|ATPA_CAEEL	ATP synthase subunit alpha, mitochondrial OS=Caenorhabditis elegans GN=H28O16.1 PE=1 SV=1	3	3	56.07	1.00331e+06	225280	22.4538	84883.5	32337.5	38.0963	11.8198	4.64045e-05	FALSE		EVAAFAQFGSDLDASTQQLLNR
EVAAFAQFGSDLDASTQQLLNR	precursor [M+1]	1	#N/A	EVAAFAQFGSDLDASTQQLLNR	596.049	596.299	sp|Q9XXK1|ATPA_CAEEL	ATP synthase subunit alpha, mitochondrial OS=Caenorhabditis elegans GN=H28O16.1 PE=1 SV=1	4	4	55.68	238624	159371	66.7874	56644.8	46202.4	81.5651	4.21264	0.0314406	FALSE		EVAAFAQFGSDLDASTQQLLNR
QGQYVPMGIEEQVGVIYAGVK	precursor [M+1]	1	#N/A	Q[-17]GQYVPMGIEEQVGVIYAGVK	750.049	750.383	sp|Q9XXK1|ATPA_CAEEL	ATP synthase subunit alpha, mitochondrial OS=Caenorhabditis elegans GN=H28O16.1 PE=1 SV=1	3	3	56.73	140655	55606.1	39.5337	51870.7	51159.5	98.629	2.71165	0.0188869	FALSE		Q[-17]GQYVPMGIEEQVGVIYAGVK
GYLDKVDPSAITK	precursor	1	#N/A	GYLDKVDPSAITK	703.88	703.88	sp|Q9XXK1|ATPA_CAEEL	ATP synthase subunit alpha, mitochondrial OS=Caenorhabditis elegans GN=H28O16.1 PE=1 SV=1	2	2	35.23	464832	97366.9	20.9467	189020	182392	96.493	2.45916	0.0178839	FALSE		GYLDKVDPSAITK
GYLDKVDPSAITK	precursor	1	#N/A	GYLDKVDPSAITK	469.589	469.589	sp|Q9XXK1|ATPA_CAEEL	ATP synthase subunit alpha, mitochondrial OS=Caenorhabditis elegans GN=H28O16.1 PE=1 SV=1	3	3	35.23	1.4351e+06	98713.7	6.87851	343775	199749	58.1046	4.17455	1.04747e-05	FALSE		GYLDKVDPSAITK
GYLDKVDPSAITKFEK	precursor [M+1]	1	#N/A	GYLDKVDPSAITKFEK	604.324	604.659	sp|Q9XXK1|ATPA_CAEEL	ATP synthase subunit alpha, mitochondrial OS=Caenorhabditis elegans GN=H28O16.1 PE=1 SV=1	3	3	40.12	312882	113123	36.1551	38470.7	16854.7	43.8118	8.133	0.00090334	FALSE		GYLDKVDPSAITKFEK
GYLDKVDPSAITKFEK	precursor [M+1]	1	#N/A	GYLDKVDPSAITKFEK	453.495	453.746	sp|Q9XXK1|ATPA_CAEEL	ATP synthase subunit alpha, mitochondrial OS=Caenorhabditis elegans GN=H28O16.1 PE=1 SV=1	4	4	40.08	245706	59086.8	24.0477	70554.8	68673.1	97.3329	3.48249	0.00119208	FALSE		GYLDKVDPSAITKFEK
VDPSAITKFEK	precursor	1	#N/A	VDPSAITKFEK	412.227	412.227	sp|Q9XXK1|ATPA_CAEEL	ATP synthase subunit alpha, mitochondrial OS=Caenorhabditis elegans GN=H28O16.1 PE=1 SV=1	3	3	33.17	534107	98938.9	18.5242	146228	100721	68.8794	3.65256	5.9904e-05	FALSE		VDPSAITKFEK
CIAMDGTEGLVR	precursor	1	#N/A	C[+57]IAM[+16]DGTEGLVR	669.313	669.313	sp|P46561|ATPB_CAEEL	ATP synthase subunit beta, mitochondrial OS=Caenorhabditis elegans GN=atp-2 PE=1 SV=2	2	2	31.69	400501	50218.8	12.539	174910	77946.5	44.5638	2.28976	0.000472041	FALSE		C[+57]IAM[+16]DGTEGLVR
IMNVIGEPIDER	precursor	1	#N/A	IMNVIGEPIDER	693.358	693.358	sp|P46561|ATPB_CAEEL	ATP synthase subunit beta, mitochondrial OS=Caenorhabditis elegans GN=atp-2 PE=1 SV=2	2	2	39.46	2.66785e+06	299311	11.2192	1.05881e+06	369067	34.8566	2.51965	1.81492e-05	FALSE		IMNVIGEPIDER
IMNVIGEPIDER	precursor	1	#N/A	IMNVIGEPIDER	462.575	462.575	sp|P46561|ATPB_CAEEL	ATP synthase subunit beta, mitochondrial OS=Caenorhabditis elegans GN=atp-2 PE=1 SV=2	3	3	39.46	508999	53273.4	10.4663	177758	72897.8	41.0095	2.86343	1.46139e-05	FALSE		IMNVIGEPIDER
IMNVIGEPIDER	precursor	1	#N/A	IM[+16]NVIGEPIDER	701.356	701.356	sp|P46561|ATPB_CAEEL	ATP synthase subunit beta, mitochondrial OS=Caenorhabditis elegans GN=atp-2 PE=1 SV=2	2	2	34.43	437574	133084	30.414	190074	100119	52.6736	2.30213	0.00490967	FALSE		IM[+16]NVIGEPIDER
IMNVIGEPIDERGPIASK	precursor [M+1]	1	#N/A	IMNVIGEPIDERGPIASK	647.015	647.35	sp|P46561|ATPB_CAEEL	ATP synthase subunit beta, mitochondrial OS=Caenorhabditis elegans GN=atp-2 PE=1 SV=2	3	3	39.31	1.33671e+06	349015	26.11	465099	672372	144.565	2.87404	0.0336103	FALSE		IMNVIGEPIDERGPIASK
VVDLLAPYAK	precursor	1	#N/A	VVDLLAPYAK	544.821	544.821	sp|P46561|ATPB_CAEEL	ATP synthase subunit beta, mitochondrial OS=Caenorhabditis elegans GN=atp-2 PE=1 SV=2	2	2	42.38	7.76316e+06	1.16639e+06	15.0247	3.40967e+06	674135	19.7712	2.27681	1.72373e-05	FALSE		VVDLLAPYAK
IGLFGGAGVGK	precursor	1	#N/A	IGLFGGAGVGK	488.285	488.285	sp|P46561|ATPB_CAEEL	ATP synthase subunit beta, mitochondrial OS=Caenorhabditis elegans GN=atp-2 PE=1 SV=2	2	2	39.12	5.39775e+06	782238	14.4919	1.5374e+06	1.02536e+06	66.6942	3.51096	6.22207e-05	FALSE		IGLFGGAGVGK
AHGGYSVFAGVGER	precursor	1	#N/A	AHGGYSVFAGVGER	469.565	469.565	sp|P46561|ATPB_CAEEL	ATP synthase subunit beta, mitochondrial OS=Caenorhabditis elegans GN=atp-2 PE=1 SV=2	3	3	34.51	868310	131132	15.102	412243	61481.2	14.9138	2.10631	3.74584e-05	FALSE		AHGGYSVFAGVGER
FTQAGSEVSALLGR	precursor	1	#N/A	FTQAGSEVSALLGR	718.381	718.381	sp|P46561|ATPB_CAEEL	ATP synthase subunit beta, mitochondrial OS=Caenorhabditis elegans GN=atp-2 PE=1 SV=2	2	2	44.19	3.26172e+06	487914	14.9588	857471	439230	51.2239	3.80389	3.42122e-06	FALSE		FTQAGSEVSALLGR
FTQAGSEVSALLGR	precursor	1	#N/A	FTQAGSEVSALLGR	479.256	479.256	sp|P46561|ATPB_CAEEL	ATP synthase subunit beta, mitochondrial OS=Caenorhabditis elegans GN=atp-2 PE=1 SV=2	3	3	44.19	1092837	163663	14.9759	335223	176066	52.5219	3.26003	2.08709e-05	FALSE		FTQAGSEVSALLGR
IPSAVGYQPTLATDMGSMQER	precursor [M+1]	1	#N/A	IPSAVGYQPTLATDM[+16]GSMQER	756.693	757.027	sp|P46561|ATPB_CAEEL	ATP synthase subunit beta, mitochondrial OS=Caenorhabditis elegans GN=atp-2 PE=1 SV=2	3	3	38.85	131854	23357.5	17.7146	26125.7	13480.7	51.5993	5.04693	3.17423e-06	FALSE		IPSAVGYQPTLATDM[+16]GSMQER
KGSITSVQAIYVPADDLTDPAPATTFAHLDATTVLSR	precursor [M+2]	1	#N/A	KGSITSVQAIYVPADDLTDPAPATTFAHLDATTVLSR	961.501	962.002	sp|P46561|ATPB_CAEEL	ATP synthase subunit beta, mitochondrial OS=Caenorhabditis elegans GN=atp-2 PE=1 SV=2	4	4	52.2	198841	89424.2	44.9726	25871.3	8725.2	33.7254	7.68578	0.00309762	FALSE		KGSITSVQAIYVPADDLTDPAPATTFAHLDATTVLSR
GIAELAIYPAVDPLDSTSR	precursor [M+1]	1	#N/A	GIAELAIYPAVDPLDSTSR	994.52	995.022	sp|P46561|ATPB_CAEEL	ATP synthase subunit beta, mitochondrial OS=Caenorhabditis elegans GN=atp-2 PE=1 SV=2	2	2	51.31	1.73741e+06	274227	15.7836	826868	266685	32.2524	2.1012	0.000183777	FALSE		GIAELAIYPAVDPLDSTSR
GIAELAIYPAVDPLDSTSR	precursor [M+1]	1	#N/A	GIAELAIYPAVDPLDSTSR	663.349	663.684	sp|P46561|ATPB_CAEEL	ATP synthase subunit beta, mitochondrial OS=Caenorhabditis elegans GN=atp-2 PE=1 SV=2	3	3	51.31	1.66155e+06	343301	20.6615	749388	170229	22.7158	2.21721	0.000274382	FALSE		GIAELAIYPAVDPLDSTSR
IMDPNVVGQNHYDIAR	precursor	1	#N/A	IMDPNVVGQNHYDIAR	614.637	614.637	sp|P46561|ATPB_CAEEL	ATP synthase subunit beta, mitochondrial OS=Caenorhabditis elegans GN=atp-2 PE=1 SV=2	3	3	35.65	2177624	281524	12.928	691777	371909	53.7614	3.14787	3.91426e-05	FALSE		IMDPNVVGQNHYDIAR
IMDPNVVGQNHYDIAR	precursor	1	#N/A	IM[+16]DPNVVGQNHYDIAR	619.969	619.969	sp|P46561|ATPB_CAEEL	ATP synthase subunit beta, mitochondrial OS=Caenorhabditis elegans GN=atp-2 PE=1 SV=2	3	3	32.98	433134	87038.6	20.0951	85237.3	24862.4	29.1685	5.0815	2.92068e-05	FALSE		IM[+16]DPNVVGQNHYDIAR
GFTMILK	precursor	1	#N/A	GFTMILK	405.233	405.233	sp|P46561|ATPB_CAEEL	ATP synthase subunit beta, mitochondrial OS=Caenorhabditis elegans GN=atp-2 PE=1 SV=2	2	2	40.35	944748	360282	38.1352	207235	121136	58.4536	4.55883	0.00177723	FALSE		GFTMILK
LTFASPDTAVFSNAVVK	precursor	1	#N/A	LTFASPDTAVFSNAVVK	883.97	883.97	sp|Q09544|ATPD_CAEEL	ATP synthase subunit delta, mitochondrial OS=Caenorhabditis elegans GN=F58F12.1 PE=1 SV=1	2	2	47.48	750665	131854	17.565	160462	130991	81.6337	4.67815	1.57838e-05	FALSE		LTFASPDTAVFSNAVVK
LTFASPDTAVFSNAVVK	precursor	1	#N/A	LTFASPDTAVFSNAVVK	589.649	589.649	sp|Q09544|ATPD_CAEEL	ATP synthase subunit delta, mitochondrial OS=Caenorhabditis elegans GN=F58F12.1 PE=1 SV=1	3	3	47.48	466316	131950	28.2962	101815	80344.7	78.9123	4.58003	0.000209054	FALSE		LTFASPDTAVFSNAVVK
LGDLPAWMAR	precursor	1	#N/A	LGDLPAWMAR	565.295	565.295	sp|Q22021|ATPK_CAEEL	Putative ATP synthase subunit f, mitochondrial OS=Caenorhabditis elegans GN=R53.4 PE=3 SV=1	2	2	45.55	892584	201344	22.5574	410787	391930	95.4095	2.17286	0.0409719	FALSE		LGDLPAWMAR
LGDLPAWMAR	precursor	1	#N/A	LGDLPAWM[+16]AR	573.292	573.292	sp|Q22021|ATPK_CAEEL	Putative ATP synthase subunit f, mitochondrial OS=Caenorhabditis elegans GN=R53.4 PE=3 SV=1	2	2	39.73	302990	145910	48.1568	65554.7	57566.2	87.8141	4.62194	0.00626124	FALSE		LGDLPAWM[+16]AR
LANTFGALYR	precursor	1	#N/A	LANTFGALYR	563.306	563.306	sp|P90921|ATPL1_CAEEL	Probable ATP synthase subunit g 1, mitochondrial OS=Caenorhabditis elegans GN=asg-1 PE=3 SV=1	2	2	39.65	600735	116097	19.3259	289680	115952	40.0277	2.07379	0.00109794	FALSE		LANTFGALYR
EFVGEPMGDKEVTCIAGIGPTYGTK	precursor [M+1]	1	#N/A	EFVGEPM[+16]GDKEVTC[+57]IAGIGPTYGTK	891.424	891.759	sp|Q03565|BAF1_CAEEL	Barrier-to-autointegration factor 1 OS=Caenorhabditis elegans GN=baf-1 PE=1 SV=3	3	3	41.39	104808	17867.2	17.0475	13279.3	19013.4	143.181	7.89258	7.73492e-06	FALSE		EFVGEPM[+16]GDKEVTC[+57]IAGIGPTYGTK
EVTCIAGIGPTYGTK	precursor	1	#N/A	EVTC[+57]IAGIGPTYGTK	783.895	783.895	sp|Q03565|BAF1_CAEEL	Barrier-to-autointegration factor 1 OS=Caenorhabditis elegans GN=baf-1 PE=1 SV=3	2	2	36.96	355256	207911	58.5242	40512.5	10919.6	26.9537	8.76904	0.0099457	FALSE		EVTC[+57]IAGIGPTYGTK
LTDAGFDK	precursor	1	#N/A	LTDAGFDK	433.716	433.716	sp|Q03565|BAF1_CAEEL	Barrier-to-autointegration factor 1 OS=Caenorhabditis elegans GN=baf-1 PE=1 SV=3	2	2	24.84	754249	76979	10.2061	318976	92848.2	29.1082	2.3646	9.64272e-06	FALSE		LTDAGFDK
TAFNCLNEWADQFM	precursor	1	#N/A	TAFNC[+57]LNEWADQFM	873.866	873.866	sp|Q03565|BAF1_CAEEL	Barrier-to-autointegration factor 1 OS=Caenorhabditis elegans GN=baf-1 PE=1 SV=3	2	2	61.87	92572.7	28996.1	31.3225	12583	5127.38	40.7484	7.35697	0.000419052	FALSE		TAFNC[+57]LNEWADQFM
TAFNCLNEWADQFM	precursor	1	#N/A	TAFNC[+57]LNEWADQFM[+16]	881.864	881.864	sp|Q03565|BAF1_CAEEL	Barrier-to-autointegration factor 1 OS=Caenorhabditis elegans GN=baf-1 PE=1 SV=3	2	2	55.8	101037	32591.9	32.2575	47808.3	40581.1	84.883	2.11337	0.040768	FALSE		TAFNC[+57]LNEWADQFM[+16]
GVNNVGQIYK	precursor	1	#N/A	GVNNVGQIYK	546.296	546.296	sp|P41956|C560_CAEEL	Succinate dehydrogenase cytochrome b560 subunit, mitochondrial OS=Caenorhabditis elegans GN=mev-1 PE=2 SV=1	2	2	28.55	740831	572259	77.2455	136224	89675.9	65.8296	5.43832	0.0413444	FALSE		GVNNVGQIYK
EAFSLFDKDGDGTITTK	precursor	1	#N/A	EAFSLFDKDGDGTITTK	922.949	922.949	sp|O16305|CALM_CAEEL	Calmodulin OS=Caenorhabditis elegans GN=cmd-1 PE=1 SV=3	2	2	40.58	90436.4	21507.9	23.7823	26611.5	15118.2	56.8109	3.3984	0.000140538	FALSE		EAFSLFDKDGDGTITTK
VFDKDGNGFISAAELR	precursor	1	#N/A	VFDKDGNGFISAAELR	580.297	580.297	sp|O16305|CALM_CAEEL	Calmodulin OS=Caenorhabditis elegans GN=cmd-1 PE=1 SV=3	3	3	40.69	456330	61684.8	13.5176	81676.2	31332.2	38.3615	5.58706	3.04507e-07	FALSE		VFDKDGNGFISAAELR
ADADLGDFHGETPYNVMFGPDICGPTR	precursor [M+1]	1	#N/A	ADADLGDFHGETPYNVMFGPDIC[+57]GPTR	984.769	985.103	sp|P27798|CALR_CAEEL	Calreticulin OS=Caenorhabditis elegans GN=crt-1 PE=1 SV=1	3	3	49.6	137604	34806.6	25.2947	65833.5	26143.9	39.7121	2.09019	0.00252369	FALSE		ADADLGDFHGETPYNVMFGPDIC[+57]GPTR
ADADLGDFHGETPYNVMFGPDICGPTR	precursor [M+1]	1	#N/A	ADADLGDFHGETPYNVM[+16]FGPDIC[+57]GPTR	990.101	990.435	sp|P27798|CALR_CAEEL	Calreticulin OS=Caenorhabditis elegans GN=crt-1 PE=1 SV=1	3	3	45.98	196490	57135.3	29.078	43283.2	30015.3	69.3464	4.53964	0.000253009	FALSE		ADADLGDFHGETPYNVM[+16]FGPDIC[+57]GPTR
IDGESAQTGSLEEDWDLLPAKK	precursor [M+1]	1	#N/A	IDGESAQTGSLEEDWDLLPAKK	801.396	801.73	sp|P27798|CALR_CAEEL	Calreticulin OS=Caenorhabditis elegans GN=crt-1 PE=1 SV=1	3	3	44.92	545101	63873.7	11.7178	192033	140169	72.9923	2.83858	0.00142706	FALSE		IDGESAQTGSLEEDWDLLPAKK
KDDDEEEKEEEEGHDEL	precursor [M+1]	1	#N/A	KDDDEEEKEEEEGHDEL	692.278	692.613	sp|P27798|CALR_CAEEL	Calreticulin OS=Caenorhabditis elegans GN=crt-1 PE=1 SV=1	3	3	26.09	73710.1	8859.87	12.0199	21894.5	9658.83	44.1153	3.36661	2.81939e-06	FALSE		KDDDEEEKEEEEGHDEL
IGLTWIK	precursor	1	#N/A	IGLTWIK	415.76	415.76	sp|P34652|CALX_CAEEL	Calnexin OS=Caenorhabditis elegans GN=cnx-1 PE=1 SV=1	2	2	43.54	310655	37991.3	12.2294	26416.3	18460.5	69.8831	11.76	5.74445e-08	FALSE		IGLTWIK
VSIEGDLGLIVK	precursor	1	#N/A	VSIEGDLGLIVK	621.869	621.869	sp|P34652|CALX_CAEEL	Calnexin OS=Caenorhabditis elegans GN=cnx-1 PE=1 SV=1	2	2	48.21	351253	170904	48.6555	85045.3	64590.2	75.948	4.13018	0.00785993	FALSE		VSIEGDLGLIVK
FEEGQECGGGYLK	precursor	1	#N/A	FEEGQEC[+57]GGGYLK	737.319	737.319	sp|P34652|CALX_CAEEL	Calnexin OS=Caenorhabditis elegans GN=cnx-1 PE=1 SV=1	2	2	31.5	226172	63324.4	27.9984	107625	45644.2	42.4104	2.10148	0.00430961	FALSE		FEEGQEC[+57]GGGYLK
FVDSLSLCAPDDAAR	precursor	1	#N/A	FVDSLSLC[+57]APDDAAR	818.885	818.885	sp|G5ED41|CAND1_CAEEL	Cullin-associated NEDD8-dissociated protein 1 OS=Caenorhabditis elegans GN=cand-1 PE=1 SV=1	2	2	40.04	1.20325e+06	147040	12.2202	295162	214474	72.6632	4.07657	2.84379e-05	FALSE		FVDSLSLC[+57]APDDAAR
ELEALANDVLK	precursor	1	#N/A	ELEALANDVLK	607.835	607.835	sp|G5ED41|CAND1_CAEEL	Cullin-associated NEDD8-dissociated protein 1 OS=Caenorhabditis elegans GN=cand-1 PE=1 SV=1	2	2	41.73	606838	522168	86.0472	54401.2	26103	47.9825	11.1549	0.0411213	FALSE		ELEALANDVLK
LTINEIYFGK	precursor	1	#N/A	LTINEIYFGK	599.329	599.329	sp|P34686|CAPZB_CAEEL	F-actin-capping protein subunit beta OS=Caenorhabditis elegans GN=cap-2 PE=2 SV=1	2	2	45.28	393819	146678	37.245	128794	135763	105.411	3.05775	0.0100868	FALSE		LTINEIYFGK
DLFNAIESR	precursor	1	#N/A	DLFNAIESR	532.772	532.772	sp|O61235|CATA2_CAEEL	Catalase-2 OS=Caenorhabditis elegans GN=ctl-1 PE=2 SV=3	2	2	43	246034	82595.9	33.5709	50385.2	24177.4	47.9851	4.88307	0.000799549	FALSE		DLFNAIESR
FGLTSCEDPDFAIIR	precursor	1	#N/A	FGLTSC[+57]EDPDFAIIR	870.917	870.917	sp|G5EG14|CATIN_CAEEL	Cactin OS=Caenorhabditis elegans GN=cacn-1 PE=1 SV=1	2	2	49.6	530999	261611	49.2677	90043.8	110952	123.219	5.89712	0.00519479	FALSE		FGLTSC[+57]EDPDFAIIR
LESEDEGVPSTAVR	precursor	1	#N/A	LESEDEGVPSTAVR	744.862	744.862	sp|P34556|CDK1_CAEEL	Cyclin-dependent kinase 1 OS=Caenorhabditis elegans GN=cdk-1 PE=1 SV=1	2	2	29.39	232705	86432.6	37.1426	82285.2	17580.6	21.3654	2.82803	0.00483538	FALSE		LESEDEGVPSTAVR
APEILMGAQR	precursor	1	#N/A	APEILMGAQR	543.292	543.292	sp|P34556|CDK1_CAEEL	Cyclin-dependent kinase 1 OS=Caenorhabditis elegans GN=cdk-1 PE=1 SV=1	2	2	33.36	405797	178971	44.1036	112455	70059.1	62.2996	3.60852	0.00602351	FALSE		APEILMGAQR
VLGTPTELEWNGVESLPDYK	precursor [M+1]	1	#N/A	VLGTPTELEWNGVESLPDYK	1124.06	1124.56	sp|P34556|CDK1_CAEEL	Cyclin-dependent kinase 1 OS=Caenorhabditis elegans GN=cdk-1 PE=1 SV=1	2	2	50.14	91772.3	15309.5	16.6821	20105.8	7150.89	35.5663	4.56446	3.49735e-06	FALSE		VLGTPTELEWNGVESLPDYK
DIGLVLPDLLR	precursor	1	#N/A	DIGLVLPDLLR	612.372	612.372	sp|Q8MXQ7|CDKAL_CAEEL	Threonylcarbamoyladenosine tRNA methylthiotransferase OS=Caenorhabditis elegans GN=Y92H12BL.1 PE=3 SV=2	2	2	56.34	544419	210830	38.7257	109344	44963.8	41.1212	4.97894	0.00198083	FALSE		DIGLVLPDLLR
DLLMGIFEK	precursor	1	#N/A	DLLMGIFEK	533.286	533.286	sp|Q95YF3|CGH1_CAEEL	ATP-dependent RNA helicase cgh-1 OS=Caenorhabditis elegans GN=cgh-1 PE=1 SV=1	2	2	52.32	177250	54993.1	31.0257	73108.2	28965.8	39.6205	2.42449	0.002767	FALSE		DLLMGIFEK
DLLMGIFEK	precursor	1	#N/A	DLLM[+16]GIFEK	541.284	541.284	sp|Q95YF3|CGH1_CAEEL	ATP-dependent RNA helicase cgh-1 OS=Caenorhabditis elegans GN=cgh-1 PE=1 SV=1	2	2	49.14	793080	128656	16.2224	188382	209120	111.009	4.20997	0.00049075	FALSE		DLLM[+16]GIFEK
LIQDVANKANEEAGDGTTCATVLAR	precursor [M+1]	1	#N/A	LIQDVANKANEEAGDGTTC[+57]ATVLAR	873.101	873.435	sp|P50140|CH60_CAEEL	Chaperonin homolog Hsp-60, mitochondrial OS=Caenorhabditis elegans GN=hsp-60 PE=1 SV=2	3	3	36.73	214170	56197.6	26.2396	36247.7	26211.3	72.3117	5.90853	7.74663e-05	FALSE		LIQDVANKANEEAGDGTTC[+57]ATVLAR
VGTTGVITVK	precursor	1	#N/A	VGTTGVITVK	487.798	487.798	sp|P50140|CH60_CAEEL	Chaperonin homolog Hsp-60, mitochondrial OS=Caenorhabditis elegans GN=hsp-60 PE=1 SV=2	2	2	28.97	895554	86667.1	9.67749	465043	90074.4	19.3691	1.92575	8.49392e-06	FALSE		VGTTGVITVK
KISQVQDIVPALELANK	precursor [M+1]	1	#N/A	KISQVQDIVPALELANK	622.695	623.029	sp|P50140|CH60_CAEEL	Chaperonin homolog Hsp-60, mitochondrial OS=Caenorhabditis elegans GN=hsp-60 PE=1 SV=2	3	3	44.93	164149	76484.5	46.5947	64325.7	46692.4	72.5875	2.55184	0.0237515	FALSE		KISQVQDIVPALELANK
ISQVQDIVPALELANK	precursor	1	#N/A	ISQVQDIVPALELANK	869.491	869.491	sp|P50140|CH60_CAEEL	Chaperonin homolog Hsp-60, mitochondrial OS=Caenorhabditis elegans GN=hsp-60 PE=1 SV=2	2	2	48.02	448083	110558	24.6736	191096	191736	100.335	2.34481	0.0302777	FALSE		ISQVQDIVPALELANK
ISQVQDIVPALELANK	precursor	1	#N/A	ISQVQDIVPALELANK	579.996	579.996	sp|P50140|CH60_CAEEL	Chaperonin homolog Hsp-60, mitochondrial OS=Caenorhabditis elegans GN=hsp-60 PE=1 SV=2	3	3	48.21	256895	26102.8	10.1609	101959	48747.4	47.8108	2.5196	0.000308297	FALSE		ISQVQDIVPALELANK
VGLQVVAIK	precursor	1	#N/A	VGLQVVAIK	463.805	463.805	sp|P50140|CH60_CAEEL	Chaperonin homolog Hsp-60, mitochondrial OS=Caenorhabditis elegans GN=hsp-60 PE=1 SV=2	2	2	37.26	484752	71231.5	14.6944	242771	139721	57.5524	1.99674	0.00957489	FALSE		VGLQVVAIK
DMGIATGATIFGDDSNLIK	precursor [M+1]	1	#N/A	DMGIATGATIFGDDSNLIK	969.977	970.479	sp|P50140|CH60_CAEEL	Chaperonin homolog Hsp-60, mitochondrial OS=Caenorhabditis elegans GN=hsp-60 PE=1 SV=2	2	2	51.08	135419	35638.6	26.3173	63936.3	23647.6	36.9862	2.11803	0.00238728	FALSE		DMGIATGATIFGDDSNLIK
IEHITDEIEQSTSDYEKEK	precursor [M+1]	1	#N/A	IEHITDEIEQSTSDYEKEK	574.272	574.523	sp|P50140|CH60_CAEEL	Chaperonin homolog Hsp-60, mitochondrial OS=Caenorhabditis elegans GN=hsp-60 PE=1 SV=2	4	4	36.77	205580	33134.7	16.1177	43342.7	15361.2	35.4413	4.74313	2.46208e-06	FALSE		IEHITDEIEQSTSDYEKEK
AAVEEGIVPGGGVALLR	precursor	1	#N/A	AAVEEGIVPGGGVALLR	804.459	804.459	sp|P50140|CH60_CAEEL	Chaperonin homolog Hsp-60, mitochondrial OS=Caenorhabditis elegans GN=hsp-60 PE=1 SV=2	2	2	45.55	778158	96614.2	12.4158	99905.7	46305	46.3487	7.78892	1.05596e-07	FALSE		AAVEEGIVPGGGVALLR
AAVEEGIVPGGGVALLR	precursor	1	#N/A	AAVEEGIVPGGGVALLR	536.642	536.642	sp|P50140|CH60_CAEEL	Chaperonin homolog Hsp-60, mitochondrial OS=Caenorhabditis elegans GN=hsp-60 PE=1 SV=2	3	3	45.55	273075	38351.6	14.0443	47710	28441.1	59.6124	5.72365	2.72357e-07	FALSE		AAVEEGIVPGGGVALLR
AANEDQQIGVNIVKK	precursor	1	#N/A	AANEDQQIGVNIVKK	542.965	542.965	sp|P50140|CH60_CAEEL	Chaperonin homolog Hsp-60, mitochondrial OS=Caenorhabditis elegans GN=hsp-60 PE=1 SV=2	3	3	29.99	310426	45262.7	14.5808	103883	37453.8	36.0537	2.98822	4.69593e-06	FALSE		AANEDQQIGVNIVKK
ALTQPIATIVK	precursor	1	#N/A	ALTQPIATIVK	577.861	577.861	sp|P50140|CH60_CAEEL	Chaperonin homolog Hsp-60, mitochondrial OS=Caenorhabditis elegans GN=hsp-60 PE=1 SV=2	2	2	38.38	1.04781e+06	149394	14.2577	284807	152531	53.5561	3.67903	5.73405e-06	FALSE		ALTQPIATIVK
NAGLEPSSIIDEVTGNSNTSYGYDALNGK	precursor [M+1]	1	#N/A	NAGLEPSSIIDEVTGNSNTSYGYDALNGK	996.135	996.47	sp|P50140|CH60_CAEEL	Chaperonin homolog Hsp-60, mitochondrial OS=Caenorhabditis elegans GN=hsp-60 PE=1 SV=2	3	3	52.32	417166	56732.9	13.5996	212671	128716	60.5233	1.96155	0.0143445	FALSE		NAGLEPSSIIDEVTGNSNTSYGYDALNGK
ASTSFLETISK	precursor	1	#N/A	ASTSFLETISK	592.314	592.314	sp|Q18143|CHITL_CAEEL	Chitinase-like protein C25A8.4 OS=Caenorhabditis elegans GN=C25A8.4 PE=1 SV=3	2	2	39.08	1.04388e+06	315086	30.1842	371736	186080	50.057	2.80811	0.00136972	FALSE		ASTSFLETISK
VFAFDALR	precursor	1	#N/A	VFAFDALR	469.758	469.758	sp|Q18143|CHITL_CAEEL	Chitinase-like protein C25A8.4 OS=Caenorhabditis elegans GN=C25A8.4 PE=1 SV=3	2	2	43.96	98583.6	33462.6	33.9434	11895.7	7133.77	59.9695	8.28735	0.000556342	FALSE		VFAFDALR
LVMELIR	precursor	1	#N/A	LVMELIR	437.265	437.265	sp|Q18143|CHITL_CAEEL	Chitinase-like protein C25A8.4 OS=Caenorhabditis elegans GN=C25A8.4 PE=1 SV=3	2	2	40.77	564358	358752	63.5681	87105.3	46442.8	53.318	6.47903	0.0170291	FALSE		LVMELIR
GMVTETSVLDPEEGIR	precursor	1	#N/A	GM[+16]VTETSVLDPEEGIR	874.922	874.922	sp|P34575|CISY_CAEEL	Probable citrate synthase, mitochondrial OS=Caenorhabditis elegans GN=cts-1 PE=1 SV=1	2	2	38.88	104842	38346	36.5749	23826.7	13789.5	57.8743	4.40021	0.00143727	FALSE		GM[+16]VTETSVLDPEEGIR
LPTVAAIIYR	precursor	1	#N/A	LPTVAAIIYR	558.842	558.842	sp|P34575|CISY_CAEEL	Probable citrate synthase, mitochondrial OS=Caenorhabditis elegans GN=cts-1 PE=1 SV=1	2	2	45.75	295997	49875.6	16.85	96730.8	114887	118.769	3.06001	0.00969252	FALSE		LPTVAAIIYR
ITPGILLEQGK	precursor	1	#N/A	ITPGILLEQGK	584.85	584.85	sp|P34575|CISY_CAEEL	Probable citrate synthase, mitochondrial OS=Caenorhabditis elegans GN=cts-1 PE=1 SV=1	2	2	39.31	1.08514e+06	216216	19.9252	141298	218154	154.393	7.67977	2.20035e-05	FALSE		ITPGILLEQGK
DLGTTAFEDISFPAR	precursor	1	#N/A	DLGTTAFEDISFPAR	820.402	820.402	sp|Q9XVS3|CLC87_CAEEL	C-type lectin domain-containing protein 87 OS=Caenorhabditis elegans GN=clec-87 PE=1 SV=1	2	2	49.83	482728	26132.8	5.41357	224692	103803	46.1981	2.14841	0.0021225	FALSE		DLGTTAFEDISFPAR
VPNITFSNVTMESDKNIVVR	precursor [M+1]	1	#N/A	VPNITFSNVTMESDKNIVVR	755.063	755.398	sp|P34574|CLH_CAEEL	Probable clathrin heavy chain 1 OS=Caenorhabditis elegans GN=chc-1 PE=3 SV=1	3	3	44.47	437723	270708	61.8446	117090	97526.7	83.2919	3.73834	0.0278002	FALSE		VPNITFSNVTMESDKNIVVR
EMIGDQQQVVIIDLADTANPTR	precursor [M+1]	1	#N/A	EMIGDQQQVVIIDLADTANPTR	809.744	810.079	sp|P34574|CLH_CAEEL	Probable clathrin heavy chain 1 OS=Caenorhabditis elegans GN=chc-1 PE=3 SV=1	3	3	50.46	180741	98798.5	54.6631	45897.3	38810.7	84.5597	3.93793	0.0151122	FALSE		EMIGDQQQVVIIDLADTANPTR
HQSLAGTQIINYR	precursor	1	#N/A	HQSLAGTQIINYR	500.935	500.935	sp|P34574|CLH_CAEEL	Probable clathrin heavy chain 1 OS=Caenorhabditis elegans GN=chc-1 PE=3 SV=1	3	3	34.05	219314	52577.5	23.9736	57621.2	43897.6	76.1832	3.80614	0.000170528	FALSE		HQSLAGTQIINYR
VGFQPDYLFQLR	precursor	1	#N/A	VGFQPDYLFQLR	741.891	741.891	sp|P34574|CLH_CAEEL	Probable clathrin heavy chain 1 OS=Caenorhabditis elegans GN=chc-1 PE=3 SV=1	2	2	52.89	122649	29411	23.9799	35143.2	21766.3	61.9361	3.48997	0.000153963	FALSE		VGFQPDYLFQLR
IVLDNSAFSEHR	precursor	1	#N/A	IVLDNSAFSEHR	463.237	463.237	sp|P34574|CLH_CAEEL	Probable clathrin heavy chain 1 OS=Caenorhabditis elegans GN=chc-1 PE=3 SV=1	3	3	33.17	427372	93906.5	21.973	172226	37592.4	21.8273	2.48145	0.000267836	FALSE		IVLDNSAFSEHR
ILFNNVSNFAK	precursor	1	#N/A	ILFNNVSNFAK	633.846	633.846	sp|P34574|CLH_CAEEL	Probable clathrin heavy chain 1 OS=Caenorhabditis elegans GN=chc-1 PE=3 SV=1	2	2	42.46	399662	78611.6	19.6695	129524	152474	117.718	3.08561	0.00857563	FALSE		ILFNNVSNFAK
VANVELYYK	precursor	1	#N/A	VANVELYYK	549.795	549.795	sp|P34574|CLH_CAEEL	Probable clathrin heavy chain 1 OS=Caenorhabditis elegans GN=chc-1 PE=3 SV=1	2	2	34.77	762874	78677.8	10.3133	251778	52134	20.7063	3.02995	9.19093e-08	FALSE		VANVELYYK
FGLFLPK	precursor	1	#N/A	FGLFLPK	411.25	411.25	sp|Q21153|CMC1_CAEEL	Probable calcium-binding mitochondrial carrier K02F3.2 OS=Caenorhabditis elegans GN=K02F3.2 PE=3 SV=2	2	2	46.02	140999	30533.5	21.6551	33784.3	15998.5	47.3547	4.17351	3.07224e-05	FALSE		FGLFLPK
FSTMPFLFCDFNNVCNYASR	precursor [M+1]	1	#N/A	FSTMPFLFC[+57]DFNNVC[+57]NYASR	830.694	831.028	sp|P17140|CO4A2_CAEEL	Collagen alpha-2(IV) chain OS=Caenorhabditis elegans GN=let-2 PE=1 SV=2	3	3	56.84	59337.6	16672.7	28.098	14927	9908.55	66.3801	3.97518	0.000273184	FALSE		FSTMPFLFC[+57]DFNNVC[+57]NYASR
ILAEVQEEVASR	precursor	1	#N/A	ILAEVQEEVASR	672.362	672.362	sp|O62246|COPE_CAEEL	Coatomer subunit epsilon OS=Caenorhabditis elegans GN=F45G2.4 PE=3 SV=1	2	2	36.46	582451	287764	49.4057	121250	36745.8	30.3058	4.80372	0.00751208	FALSE		ILAEVQEEVASR
MNQIDEDATLSQLANALVTSFGASGK	precursor [M+1]	1	#N/A	MNQIDEDATLSQLANALVTSFGASGK	894.441	894.775	sp|O62246|COPE_CAEEL	Coatomer subunit epsilon OS=Caenorhabditis elegans GN=F45G2.4 PE=3 SV=1	3	3	62.3	47496.4	17106.4	36.0162	13710.2	8136.38	59.3456	3.46432	0.0020651	FALSE		MNQIDEDATLSQLANALVTSFGASGK
VEPYAAQLAAIPQFAALGPVFK	precursor [M+1]	1	#N/A	VEPYAAQLAAIPQFAALGPVFK	767.76	768.094	sp|Q22498|COPG_CAEEL	Probable coatomer subunit gamma OS=Caenorhabditis elegans GN=T14G10.5 PE=2 SV=1	3	3	59.59	83856.7	28735.8	34.2677	36157.8	28673.8	79.3017	2.31919	0.0195923	FALSE		VEPYAAQLAAIPQFAALGPVFK
ISEILGLVPCER	precursor	1	#N/A	ISEILGLVPC[+57]ER	693.376	693.376	sp|Q22498|COPG_CAEEL	Probable coatomer subunit gamma OS=Caenorhabditis elegans GN=T14G10.5 PE=2 SV=1	2	2	45.28	341940	132003	38.6041	126965	88059.1	69.3569	2.69318	0.00860462	FALSE		ISEILGLVPC[+57]ER
ALSELHDYDVIPDPK	precursor	1	#N/A	ALSELHDYDVIPDPK	571.289	571.289	sp|P55954|COX5A_CAEEL	Cytochrome c oxidase subunit 5A, mitochondrial OS=Caenorhabditis elegans GN=cco-2 PE=1 SV=2	3	3	39.92	1.07088e+06	87503.6	8.17119	404369	220339	54.4897	2.64828	0.000581412	FALSE		ALSELHDYDVIPDPK
VNDFALAVR	precursor	1	#N/A	VNDFALAVR	502.78	502.78	sp|P55954|COX5A_CAEEL	Cytochrome c oxidase subunit 5A, mitochondrial OS=Caenorhabditis elegans GN=cco-2 PE=1 SV=2	2	2	37.38	980120	328030	33.4683	365895	100858	27.5647	2.67869	0.00302558	FALSE		VNDFALAVR
AIVMFCPAGLK	precursor	1	#N/A	AIVMFC[+57]PAGLK	603.822	603.822	sp|P41996|CPG2_CAEEL	Chondroitin proteoglycan-2 OS=Caenorhabditis elegans GN=cpg-2 PE=1 SV=3	2	2	44.89	556386	162864	29.2717	132742	64519.3	48.6051	4.19148	0.00036267	FALSE		AIVMFC[+57]PAGLK
GVDECGIESGVVGGIPK	precursor	1	#N/A	GVDEC[+57]GIESGVVGGIPK	836.914	836.914	sp|P43510|CPR6_CAEEL	Cathepsin B-like cysteine proteinase 6 OS=Caenorhabditis elegans GN=cpr-6 PE=1 SV=1	2	2	39.81	388495	76717.4	19.7473	149242	38893.5	26.0607	2.60312	8.10608e-05	FALSE		GVDEC[+57]GIESGVVGGIPK
IIPEFMIQGGDFTR	precursor	1	#N/A	IIPEFMIQGGDFTR	812.414	812.414	sp|P52009|CYP1_CAEEL	Peptidyl-prolyl cis-trans isomerase 1 OS=Caenorhabditis elegans GN=cyn-1 PE=2 SV=1	2	2	49.45	1.64213e+06	555949	33.8555	552960	383508	69.3554	2.9697	0.00297122	FALSE		IIPEFMIQGGDFTR
IIPEFMIQGGDFTR	precursor	1	#N/A	IIPEFMIQGGDFTR	541.945	541.945	sp|P52009|CYP1_CAEEL	Peptidyl-prolyl cis-trans isomerase 1 OS=Caenorhabditis elegans GN=cyn-1 PE=2 SV=1	3	3	49.52	338438	90666.8	26.7898	164128	116639	71.0658	2.06204	0.0226739	FALSE		IIPEFMIQGGDFTR
IVMELYNDIVPK	precursor	1	#N/A	IVMELYNDIVPK	717.389	717.389	sp|P52010|CYP2_CAEEL	Peptidyl-prolyl cis-trans isomerase 2 OS=Caenorhabditis elegans GN=cyn-2 PE=2 SV=2	2	2	48.02	853313	402248	47.1396	320125	163014	50.9221	2.66556	0.0174161	FALSE		IVMELYNDIVPK
IVMELYNDIVPK	precursor	1	#N/A	IVMELYNDIVPK	478.595	478.595	sp|P52010|CYP2_CAEEL	Peptidyl-prolyl cis-trans isomerase 2 OS=Caenorhabditis elegans GN=cyn-2 PE=2 SV=2	3	3	48.02	145650	65925.3	45.2628	44685.5	31133.7	69.6729	3.25945	0.00893994	FALSE		IVMELYNDIVPK
IVMELYNDIVPK	precursor	1	#N/A	IVM[+16]ELYNDIVPK	725.387	725.387	sp|P52010|CYP2_CAEEL	Peptidyl-prolyl cis-trans isomerase 2 OS=Caenorhabditis elegans GN=cyn-2 PE=2 SV=2	2	2	43.35	492837	191836	38.9247	107708	79904.5	74.1864	4.57569	0.00187677	FALSE		IVM[+16]ELYNDIVPK
HTGPGVLSMANAGPNTNGSQFFLCTVK	precursor [M+1]	1	#N/A	HTGPGVLSMANAGPNTNGSQFFLC[+57]TVK	935.786	936.121	sp|P52011|CYP3_CAEEL	Peptidyl-prolyl cis-trans isomerase 3 OS=Caenorhabditis elegans GN=cyn-3 PE=1 SV=1	3	3	47.4	107443	36348.9	33.831	15166.2	9781.21	64.4936	7.08437	0.000554442	FALSE		HTGPGVLSMANAGPNTNGSQFFLC[+57]TVK
LFNQYVDPK	precursor	1	#N/A	LFNQYVDPK	562.293	562.293	sp|Q9U3C8|DCN1_CAEEL	Defective in cullin neddylation protein 1 OS=Caenorhabditis elegans GN=dcn-1 PE=1 SV=2	2	2	35.16	676707	196731	29.0718	174610	72145.6	41.3181	3.87553	0.000434872	FALSE		LFNQYVDPK
FDVATFER	precursor	1	#N/A	FDVATFER	492.743	492.743	sp|Q19264|DEOC_CAEEL	Putative deoxyribose-phosphate aldolase OS=Caenorhabditis elegans GN=F09E5.3 PE=3 SV=1	2	2	38.81	132395	43130	32.5769	63579.7	34476.7	54.226	2.08234	0.0134637	FALSE		FDVATFER
IGASSLLDDCLK	precursor	1	#N/A	IGASSLLDDC[+57]LK	646.332	646.332	sp|Q19264|DEOC_CAEEL	Putative deoxyribose-phosphate aldolase OS=Caenorhabditis elegans GN=F09E5.3 PE=3 SV=1	2	2	42.65	560783	188556	33.6237	211052	98612.5	46.7243	2.65709	0.00313544	FALSE		IGASSLLDDC[+57]LK
AAMGLAEGGLK	precursor	1	#N/A	AAMGLAEGGLK	509.274	509.274	sp|Q09508|DHSA_CAEEL	Succinate dehydrogenase [ubiquinone] flavoprotein subunit, mitochondrial OS=Caenorhabditis elegans GN=sdha-1 PE=1 SV=3	2	2	32.48	517778	79204.6	15.297	271524	177639	65.4229	1.90694	0.0253626	FALSE		AAMGLAEGGLK
GSDWLGDQDAIHYMTR	precursor	1	#N/A	GSDWLGDQDAIHYMTR	622.281	622.281	sp|Q09508|DHSA_CAEEL	Succinate dehydrogenase [ubiquinone] flavoprotein subunit, mitochondrial OS=Caenorhabditis elegans GN=sdha-1 PE=1 SV=3	3	3	43.35	593448	450918	75.9828	93644.8	62318.5	66.5478	6.33722	0.034775	FALSE		GSDWLGDQDAIHYMTR
AVIELENYGMPFSR	precursor	1	#N/A	AVIELENYGMPFSR	813.403	813.403	sp|Q09508|DHSA_CAEEL	Succinate dehydrogenase [ubiquinone] flavoprotein subunit, mitochondrial OS=Caenorhabditis elegans GN=sdha-1 PE=1 SV=3	2	2	48.48	471626	154913	32.8466	93308.2	80409.1	86.1759	5.05449	0.000501132	FALSE		AVIELENYGMPFSR
GQVLNYTPK	precursor	1	#N/A	GQVLNYTPK	510.28	510.28	sp|Q09508|DHSA_CAEEL	Succinate dehydrogenase [ubiquinone] flavoprotein subunit, mitochondrial OS=Caenorhabditis elegans GN=sdha-1 PE=1 SV=3	2	2	28.63	465543	86466.8	18.5733	184892	120812	65.3418	2.51792	0.00193544	FALSE		GQVLNYTPK
HNKGDISTAELR	precursor	1	#N/A	HNKGDISTAELR	447.569	447.569	sp|Q09508|DHSA_CAEEL	Succinate dehydrogenase [ubiquinone] flavoprotein subunit, mitochondrial OS=Caenorhabditis elegans GN=sdha-1 PE=1 SV=3	3	3	21.07	114139	21029.6	18.4245	34180.5	22938.1	67.1088	3.33931	0.00012255	FALSE		HNKGDISTAELR
EGICGSCAMNIGGQNTLACICK	precursor [M+1]	1	#N/A	EGIC[+57]GSC[+57]AMNIGGQNTLAC[+57]IC[+57]K	805.351	805.685	sp|Q09545|DHSB_CAEEL	Succinate dehydrogenase [ubiquinone] iron-sulfur subunit, mitochondrial OS=Caenorhabditis elegans GN=sdhb-1 PE=2 SV=1	3	3	42.92	158412	78366.9	49.4704	34611.3	38798.4	112.098	4.57687	0.00772494	FALSE		EGIC[+57]GSC[+57]AMNIGGQNTLAC[+57]IC[+57]K
AIESWDTGVATDLLR	precursor	1	#N/A	AIESWDTGVATDLLR	823.923	823.923	sp|Q23629|DHTK1_CAEEL	Probable 2-oxoglutarate dehydrogenase E1 component DHKTD1 homolog, mitochondrial OS=Caenorhabditis elegans GN=ZK836.2 PE=2 SV=4	2	2	49.83	259778	98368.4	37.8664	55008.7	32614.9	59.2904	4.72249	0.00161975	FALSE		AIESWDTGVATDLLR
NNQCITLVGETGSGK	precursor	1	#N/A	NNQC[+57]ITLVGETGSGK	789.383	789.383	sp|Q20875|DHX15_CAEEL	Putative pre-mRNA-splicing factor ATP-dependent RNA helicase F56D2.6 OS=Caenorhabditis elegans GN=F56D2.6 PE=2 SV=1	2	2	32.82	145003	57659.6	39.7643	53258.7	15815.1	29.6949	2.72262	0.00721499	FALSE		NNQC[+57]ITLVGETGSGK
DIPASAAYLSVYEYLK	precursor [M+1]	1	#N/A	DIPASAAYLSVYEYLK	901.964	902.466	sp|Q27257|DIF1_CAEEL	Protein dif-1 OS=Caenorhabditis elegans GN=dif-1 PE=2 SV=1	2	2	55.22	203460	51793.1	25.4562	105926	49893.6	47.1021	1.92077	0.00909423	FALSE		DIPASAAYLSVYEYLK
LQTAPEGKYPDGIR	precursor	1	#N/A	LQTAPEGKYPDGIR	515.607	515.607	sp|Q27257|DIF1_CAEEL	Protein dif-1 OS=Caenorhabditis elegans GN=dif-1 PE=2 SV=1	3	3	29.57	227490	114129	50.1687	75281.8	62568.1	83.1118	3.02184	0.0194722	FALSE		LQTAPEGKYPDGIR
LVGGGAEEIIANSDR	precursor	1	#N/A	LVGGGAEEIIANSDR	750.886	750.886	sp|Q18066|DIM_CAEEL	Disorganized muscle protein 1 OS=Caenorhabditis elegans GN=dim-1 PE=1 SV=3	2	2	37.96	392079	47891.3	12.2147	137307	35188.7	25.6278	2.8555	7.21169e-07	FALSE		LVGGGAEEIIANSDR
FEVPEGAPSFTR	precursor	1	#N/A	FEVPEGAPSFTR	668.83	668.83	sp|Q18066|DIM_CAEEL	Disorganized muscle protein 1 OS=Caenorhabditis elegans GN=dim-1 PE=1 SV=3	2	2	40.46	619648	262495	42.362	236234	137745	58.3087	2.62303	0.0120644	FALSE		FEVPEGAPSFTR
LDASQWPLLLK	precursor	1	#N/A	LDASQWPLLLK	642.372	642.372	sp|O17919|DKC1_CAEEL	Putative H/ACA ribonucleoprotein complex subunit 4 OS=Caenorhabditis elegans GN=K01G5.5 PE=3 SV=1	2	2	51.27	343974	109967	31.9697	109571	64165.8	58.5609	3.13927	0.00136324	FALSE		LDASQWPLLLK
TNNDQEGFVK	precursor	1	#N/A	TNNDQEGFVK	576.27	576.27	sp|O17953|DLDH_CAEEL	Dihydrolipoyl dehydrogenase, mitochondrial OS=Caenorhabditis elegans GN=dld-1 PE=2 SV=2	2	2	21.76	41173.7	15994.8	38.847	21007.5	13371.7	63.652	1.95995	0.0437238	FALSE		TNNDQEGFVK
ALTVPTVFNK	precursor	1	#N/A	ALTVPTVFNK	545.319	545.319	sp|Q27474|DNLI1_CAEEL	DNA ligase 1 OS=Caenorhabditis elegans GN=lig-1 PE=3 SV=2	2	2	40.31	446372	296554	66.4365	101976	82939.9	81.3331	4.37725	0.029352	FALSE		ALTVPTVFNK
HPNLLQVTDGGPLVDGTNGVK	precursor [M+1]	1	#N/A	HPNLLQVTDGGPLVDGTNGVK	711.043	711.377	sp|P41847|DRE2_CAEEL	Anamorsin homolog OS=Caenorhabditis elegans GN=T20B12.7 PE=3 SV=1	3	3	41.62	481403	96329.4	20.0101	115926	64048.4	55.2496	4.1527	1.53806e-05	FALSE		HPNLLQVTDGGPLVDGTNGVK
DFLLKPEILR	precursor	1	#N/A	DFLLKPEILR	415.252	415.252	sp|Q18212|DX39B_CAEEL	Spliceosome RNA helicase DDX39B homolog OS=Caenorhabditis elegans GN=hel-1 PE=2 SV=1	3	3	44.5	231302	30343.8	13.1187	42302.3	21190.9	50.0939	5.46783	1.40198e-07	FALSE		DFLLKPEILR
LGGSPFGPAGTGK	precursor	1	#N/A	LGGSPFGPAGTGK	573.301	573.301	sp|Q19020|DYHC_CAEEL	Dynein heavy chain, cytoplasmic OS=Caenorhabditis elegans GN=dhc-1 PE=3 SV=1	2	2	31.85	405857	226345	55.7697	148152	61111.3	41.2492	2.73947	0.0316682	FALSE		LGGSPFGPAGTGK
ILQFDTELLTPEILK	precursor [M+1]	1	#N/A	ILQFDTELLTPEILK	887.006	887.507	sp|Q19020|DYHC_CAEEL	Dynein heavy chain, cytoplasmic OS=Caenorhabditis elegans GN=dhc-1 PE=3 SV=1	2	2	57.85	117470	76180.1	64.8504	25089.3	10634	42.3845	4.68209	0.0247232	FALSE		ILQFDTELLTPEILK
YIQNPDWEFDKVNR	precursor [M+1]	1	#N/A	YIQNPDWEFDKVNR	608.629	608.963	sp|Q19020|DYHC_CAEEL	Dynein heavy chain, cytoplasmic OS=Caenorhabditis elegans GN=dhc-1 PE=3 SV=1	3	3	38.07	179421	130727	72.8604	38303.5	30403.9	79.3764	4.6842	0.0385014	FALSE		YIQNPDWEFDKVNR
SAETDKVMAEVDAVSAQYQR	precursor [M+1]	1	#N/A	SAETDKVMAEVDAVSAQYQR	733.351	733.686	sp|Q19020|DYHC_CAEEL	Dynein heavy chain, cytoplasmic OS=Caenorhabditis elegans GN=dhc-1 PE=3 SV=1	3	3	47.48	154170	75340.4	48.8683	27664.3	21529.4	77.8236	5.57289	0.00547425	FALSE		SAETDKVMAEVDAVSAQYQR
VQDAFSQLGTSVSFELPQIAVVGGQSAGK	precursor [M+1]	1	#N/A	VQDAFSQLGTSVSFELPQIAVVGGQSAGK	974.173	974.508	sp|P39055|DYN1_CAEEL	Dynamin OS=Caenorhabditis elegans GN=dyn-1 PE=1 SV=3	3	3	56.22	88862.3	32719	36.8199	12809	7665.34	59.8434	6.93749	0.000993673	FALSE		VQDAFSQLGTSVSFELPQIAVVGGQSAGK
FVDFDAVR	precursor	1	#N/A	FVDFDAVR	484.745	484.745	sp|P39055|DYN1_CAEEL	Dynamin OS=Caenorhabditis elegans GN=dyn-1 PE=1 SV=3	2	2	38.19	297417	103415	34.7711	74344.3	48221.4	64.8623	4.00053	0.00117485	FALSE		FVDFDAVR
LDLMDEGTDAR	precursor	1	#N/A	LDLMDEGTDAR	618.282	618.282	sp|P39055|DYN1_CAEEL	Dynamin OS=Caenorhabditis elegans GN=dyn-1 PE=1 SV=3	2	2	34.35	547499	111459	20.3578	96145.3	81436.7	84.7016	5.6945	9.8046e-06	FALSE		LDLMDEGTDAR
FGQPEINIGTIPGAGGTQR	precursor [M+1]	1	#N/A	FGQPEINIGTIPGAGGTQR	956.997	957.499	sp|P34559|ECHM_CAEEL	Probable enoyl-CoA hydratase, mitochondrial OS=Caenorhabditis elegans GN=ech-6 PE=1 SV=1	2	2	42.77	151479	39568.7	26.1216	51536.2	33689.9	65.3715	2.93927	0.000866726	FALSE		FGQPEINIGTIPGAGGTQR
IFPADQVVGEAVK	precursor	1	#N/A	IFPADQVVGEAVK	686.877	686.877	sp|P34559|ECHM_CAEEL	Probable enoyl-CoA hydratase, mitochondrial OS=Caenorhabditis elegans GN=ech-6 PE=1 SV=1	2	2	40.31	783464	229646	29.3115	181300	230527	127.152	4.32138	0.00131106	FALSE		IFPADQVVGEAVK
EHALLAQTLGVK	precursor	1	#N/A	EHALLAQTLGVK	640.372	640.372	sp|P53013|EF1A_CAEEL	Elongation factor 1-alpha OS=Caenorhabditis elegans GN=eft-3 PE=2 SV=1	2	2	35.46	2.07165e+06	532720	25.7147	636661	521110	81.8505	3.25393	0.00095742	FALSE		EHALLAQTLGVK
EHALLAQTLGVK	precursor	1	#N/A	EHALLAQTLGVK	427.25	427.25	sp|P53013|EF1A_CAEEL	Elongation factor 1-alpha OS=Caenorhabditis elegans GN=eft-3 PE=2 SV=1	3	3	35.46	3961352	923225	23.3058	1364662	1.10744e+06	81.1512	2.90281	0.00202118	FALSE		EHALLAQTLGVK
FTEITNEVSGFIKK	precursor	1	#N/A	FTEITNEVSGFIKK	538.291	538.291	sp|P53013|EF1A_CAEEL	Elongation factor 1-alpha OS=Caenorhabditis elegans GN=eft-3 PE=2 SV=1	3	3	42.5	2.29006e+06	1.20908e+06	52.797	743686	240677	32.3628	3.07934	0.0198135	FALSE		FTEITNEVSGFIKK
AVPFVPISGFNGDNMLEVSSNMPWFK	precursor [M+1]	1	#N/A	AVPFVPISGFNGDNMLEVSSNMPWFK	961.8	962.134	sp|P53013|EF1A_CAEEL	Elongation factor 1-alpha OS=Caenorhabditis elegans GN=eft-3 PE=2 SV=1	3	3	62.14	219708	101746	46.3096	11131.7	10108.1	90.8047	19.7372	0.00231146	FALSE		AVPFVPISGFNGDNMLEVSSNMPWFK
AVPFVPISGFNGDNMLEVSSNMPWFK	precursor [M+1]	1	#N/A	AVPFVPISGFNGDNMLEVSSNMPWFK	721.602	721.852	sp|P53013|EF1A_CAEEL	Elongation factor 1-alpha OS=Caenorhabditis elegans GN=eft-3 PE=2 SV=1	4	4	62.14	72852.3	36772.7	50.4756	16608	10083	60.7115	4.38658	0.00874707	FALSE		AVPFVPISGFNGDNMLEVSSNMPWFK
AVPFVPISGFNGDNMLEVSSNMPWFK	precursor [M+1]	1	#N/A	AVPFVPISGFNGDNM[+16]LEVSSNM[+16]PWFK	972.463	972.797	sp|P53013|EF1A_CAEEL	Elongation factor 1-alpha OS=Caenorhabditis elegans GN=eft-3 PE=2 SV=1	3	3	56.3	118895	24959.8	20.9932	16656.8	6855.74	41.1587	7.13789	2.61901e-05	FALSE		AVPFVPISGFNGDNM[+16]LEVSSNM[+16]PWFK
SGDAGIVELIPTKPLCVESFTDYAPLGR	precursor [M+1]	1	#N/A	SGDAGIVELIPTKPLC[+57]VESFTDYAPLGR	1002.51	1002.85	sp|P53013|EF1A_CAEEL	Elongation factor 1-alpha OS=Caenorhabditis elegans GN=eft-3 PE=2 SV=1	3	3	55.68	2184311	673284	30.8236	373387	54153.9	14.5034	5.84999	0.00056298	FALSE		SGDAGIVELIPTKPLC[+57]VESFTDYAPLGR
SGDAGIVELIPTKPLCVESFTDYAPLGR	precursor [M+1]	1	#N/A	SGDAGIVELIPTKPLC[+57]VESFTDYAPLGR	752.138	752.388	sp|P53013|EF1A_CAEEL	Elongation factor 1-alpha OS=Caenorhabditis elegans GN=eft-3 PE=2 SV=1	4	4	55.72	535777	180257	33.644	191067	107372	56.1958	2.80413	0.00284304	FALSE		SGDAGIVELIPTKPLC[+57]VESFTDYAPLGR
SSVILDVKPWDDETDLGEMEK	precursor [M+1]	1	#N/A	SSVILDVKPWDDETDLGEMEK	802.718	803.052	sp|P34460|EF1B1_CAEEL	Probable elongation factor 1-beta/1-delta 1 OS=Caenorhabditis elegans GN=eef-1B.1 PE=1 SV=1	3	3	47.36	363598	92282.3	25.3803	69165.5	45090.6	65.1923	5.25693	6.99079e-05	FALSE		SSVILDVKPWDDETDLGEMEK
SSVILDVKPWDDETDLGEMEK	precursor [M+1]	1	#N/A	SSVILDVKPWDDETDLGEM[+16]EK	808.049	808.384	sp|P34460|EF1B1_CAEEL	Probable elongation factor 1-beta/1-delta 1 OS=Caenorhabditis elegans GN=eef-1B.1 PE=1 SV=1	3	3	43.93	262302	153339	58.459	103925	34829.2	33.5137	2.52395	0.045105	FALSE		SSVILDVKPWDDETDLGEM[+16]EK
SIEMDGLVWGGAK	precursor	1	#N/A	SIEM[+16]DGLVWGGAK	689.837	689.837	sp|P34460|EF1B1_CAEEL	Probable elongation factor 1-beta/1-delta 1 OS=Caenorhabditis elegans GN=eef-1B.1 PE=1 SV=1	2	2	40.23	477877	85395.5	17.8698	207070	98665.9	47.6485	2.3078	0.000715467	FALSE		SIEM[+16]DGLVWGGAK
VSVDDLIEK	precursor	1	#N/A	VSVDDLIEK	509.277	509.277	sp|P34460|EF1B1_CAEEL	Probable elongation factor 1-beta/1-delta 1 OS=Caenorhabditis elegans GN=eef-1B.1 PE=1 SV=1	2	2	37.8	1.33894e+06	339474	25.3539	240452	123471	51.3495	5.56845	8.86734e-05	FALSE		VSVDDLIEK
TVEQYKNELNGQLQVLDR	precursor [M+1]	1	#N/A	TVEQYKNELNGQLQVLDR	716.375	716.709	sp|P54412|EF1G_CAEEL	Probable elongation factor 1-gamma OS=Caenorhabditis elegans GN=F17C11.9 PE=2 SV=1	3	3	42.08	329077	159423	48.4454	89373.8	93953.2	105.124	3.68203	0.0114065	FALSE		TVEQYKNELNGQLQVLDR
DLEFVKGENQFETVEVDGK	precursor [M+1]	1	#N/A	DLEFVKGENQFETVEVDGK	728.355	728.689	sp|P29691|EF2_CAEEL	Elongation factor 2 OS=Caenorhabditis elegans GN=eef-2 PE=1 SV=4	3	3	42.58	85038	41492	48.7923	21304	10403.2	48.8322	3.99164	0.00864556	FALSE		DLEFVKGENQFETVEVDGK
LANDEKDLEGKPLMK	precursor	1	#N/A	LANDEKDLEGKPLMK	567.634	567.634	sp|P29691|EF2_CAEEL	Elongation factor 2 OS=Caenorhabditis elegans GN=eef-2 PE=1 SV=4	3	3	28.78	147887	45212.6	30.5723	64134.2	36324.8	56.6388	2.30591	0.00587518	FALSE		LANDEKDLEGKPLMK
LANDEKDLEGKPLMK	precursor	1	#N/A	LANDEKDLEGKPLMK	425.978	425.978	sp|P29691|EF2_CAEEL	Elongation factor 2 OS=Caenorhabditis elegans GN=eef-2 PE=1 SV=4	4	4	28.78	189087	54272.1	28.7022	80134.7	28051.7	35.0057	2.35961	0.00189726	FALSE		LANDEKDLEGKPLMK
IQGPNYVPGKKEDLYEK	precursor [M+1]	1	#N/A	IQGPNYVPGKKEDLYEK	495.262	495.513	sp|P29691|EF2_CAEEL	Elongation factor 2 OS=Caenorhabditis elegans GN=eef-2 PE=1 SV=4	4	4	30.37	113199	69114.5	61.056	10944.2	8289.46	75.7431	10.3433	0.0108174	FALSE		IQGPNYVPGKKEDLYEK
TILMMGR	precursor	1	#N/A	TILMMGR	411.222	411.222	sp|P29691|EF2_CAEEL	Elongation factor 2 OS=Caenorhabditis elegans GN=eef-2 PE=1 SV=4	2	2	34.66	416597	105078	25.2228	143014	67263.5	47.0327	2.91298	0.00034772	FALSE		TILMMGR
FIEPIEDIPSGNIAGLVGVDQYLVK	precursor [M+1]	1	#N/A	FIEPIEDIPSGNIAGLVGVDQYLVK	896.149	896.484	sp|P29691|EF2_CAEEL	Elongation factor 2 OS=Caenorhabditis elegans GN=eef-2 PE=1 SV=4	3	3	58.97	704234	153912	21.8553	243328	71679.1	29.4578	2.89417	0.000117801	FALSE		FIEPIEDIPSGNIAGLVGVDQYLVK
FIEPIEDIPSGNIAGLVGVDQYLVK	precursor [M+1]	1	#N/A	FIEPIEDIPSGNIAGLVGVDQYLVK	672.364	672.615	sp|P29691|EF2_CAEEL	Elongation factor 2 OS=Caenorhabditis elegans GN=eef-2 PE=1 SV=4	4	4	59.01	65079.9	9280.33	14.2599	22069	12227.3	55.4049	2.94893	0.000105756	FALSE		FIEPIEDIPSGNIAGLVGVDQYLVK
LHCTAQPMPDGLADDIEGGTVNAR	precursor [M+1]	1	#N/A	LHC[+57]TAQPMPDGLADDIEGGTVNAR	846.729	847.063	sp|P29691|EF2_CAEEL	Elongation factor 2 OS=Caenorhabditis elegans GN=eef-2 PE=1 SV=4	3	3	39.77	231673	145067	62.6173	11483.8	9646.31	83.999	20.1738	0.00980364	FALSE		LHC[+57]TAQPMPDGLADDIEGGTVNAR
ILAEKYEYDVTEAR	precursor	1	#N/A	ILAEKYEYDVTEAR	850.431	850.431	sp|P29691|EF2_CAEEL	Elongation factor 2 OS=Caenorhabditis elegans GN=eef-2 PE=1 SV=4	2	2	35.16	102972	38817.9	37.6976	37192.3	13079.4	35.167	2.76863	0.00509259	FALSE		ILAEKYEYDVTEAR
ILAEKYEYDVTEAR	precursor	1	#N/A	ILAEKYEYDVTEAR	567.289	567.289	sp|P29691|EF2_CAEEL	Elongation factor 2 OS=Caenorhabditis elegans GN=eef-2 PE=1 SV=4	3	3	34.97	1.13453e+06	238993	21.0654	86854.5	27279.8	31.4086	13.0624	3.28838e-05	FALSE		ILAEKYEYDVTEAR
VFYASVLTAEPR	precursor	1	#N/A	VFYASVLTAEPR	676.864	676.864	sp|P29691|EF2_CAEEL	Elongation factor 2 OS=Caenorhabditis elegans GN=eef-2 PE=1 SV=4	2	2	42.62	571433	286839	50.1964	214709	80210.3	37.3577	2.66143	0.0222079	FALSE		VFYASVLTAEPR
GHVFEESQVTGTPMFVVK	precursor [M+1]	1	#N/A	GHVFEESQVTGTPMFVVK	664.668	665.002	sp|P29691|EF2_CAEEL	Elongation factor 2 OS=Caenorhabditis elegans GN=eef-2 PE=1 SV=4	3	3	42.42	200993	38029.9	18.921	26775.2	18856.6	70.4257	7.50668	3.67101e-06	FALSE		GHVFEESQVTGTPMFVVK
AFVPVLSGSALK	precursor	1	#N/A	AFVPVLSGSALK	594.853	594.853	sp|Q9XV52|EFGM_CAEEL	Elongation factor G, mitochondrial OS=Caenorhabditis elegans GN=F29C12.4 PE=3 SV=1	2	2	42.89	250486	93726.6	37.4179	22232.7	12035.4	54.1339	11.2666	0.000910225	FALSE		AFVPVLSGSALK
AGQWVIQEGEPGDR	precursor	1	#N/A	AGQWVIQEGEPGDR	771.371	771.371	sp|O76360|EGL4_CAEEL	cGMP-dependent protein kinase egl-4 OS=Caenorhabditis elegans GN=egl-4 PE=1 SV=2	2	2	35.31	204699	49344	24.1056	79822.3	38747.4	48.5421	2.56443	0.000656717	FALSE		AGQWVIQEGEPGDR
VSIFQNLSEDR	precursor	1	#N/A	VSIFQNLSEDR	654.333	654.333	sp|O76360|EGL4_CAEEL	cGMP-dependent protein kinase egl-4 OS=Caenorhabditis elegans GN=egl-4 PE=1 SV=2	2	2	42.54	2.70887e+06	384710	14.2019	94194.7	29821.3	31.6592	28.7582	2.68778e-06	FALSE		VSIFQNLSEDR
LTSPESLGLMQDTR	precursor	1	#N/A	LTSPESLGLMQDTR	774.39	774.39	sp|P34339|EIF3A_CAEEL	Eukaryotic translation initiation factor 3 subunit A OS=Caenorhabditis elegans GN=egl-45 PE=3 SV=1	2	2	40.46	1.44129e+06	256699	17.8104	624286	247622	39.6649	2.30869	0.00024821	FALSE		LTSPESLGLMQDTR
SFTQDEAQEQATR	precursor	1	#N/A	SFTQDEAQEQATR	755.842	755.842	sp|P34339|EIF3A_CAEEL	Eukaryotic translation initiation factor 3 subunit A OS=Caenorhabditis elegans GN=egl-45 PE=3 SV=1	2	2	26.46	55752.7	19498.7	34.9735	25533	17002.8	66.5914	2.18356	0.0190876	FALSE		SFTQDEAQEQATR
LLESNFSPLK	precursor	1	#N/A	LLESNFSPLK	574.322	574.322	sp|P34339|EIF3A_CAEEL	Eukaryotic translation initiation factor 3 subunit A OS=Caenorhabditis elegans GN=egl-45 PE=3 SV=1	2	2	39.85	464851	242296	52.1233	152348	121240	79.5808	3.05125	0.0214027	FALSE		LLESNFSPLK
LDAGVHFNEVQFAPK	precursor	1	#N/A	LDAGVHFNEVQFAPK	557.954	557.954	sp|Q9XWI6|EIF3B_CAEEL	Eukaryotic translation initiation factor 3 subunit B OS=Caenorhabditis elegans GN=eif-3.B PE=2 SV=2	3	3	39.88	174912	74163.9	42.4007	78767.5	38725.9	49.1649	2.22061	0.0214598	FALSE		LDAGVHFNEVQFAPK
GDFLISASR	precursor	1	#N/A	GDFLISASR	483.256	483.256	sp|Q965S8|EIF3I_CAEEL	Eukaryotic translation initiation factor 3 subunit I OS=Caenorhabditis elegans GN=eif-3.I PE=3 SV=2	2	2	35.5	509748	176463	34.6176	225510	34379.7	15.2453	2.26042	0.00708715	FALSE		GDFLISASR
ELPVFAYIDDVK	precursor	1	#N/A	ELPVFAYIDDVK	704.872	704.872	sp|Q94261|EIF3M_CAEEL	COP9/Signalosome and eIF3 complex-shared subunit 1 OS=Caenorhabditis elegans GN=cif-1 PE=1 SV=1	2	2	54.83	155036	77237.5	49.8189	60643.7	34619.6	57.087	2.55651	0.0258088	FALSE		ELPVFAYIDDVK
ALVDMCAEAR	precursor	1	#N/A	ALVDMC[+57]AEAR	568.265	568.265	sp|Q94261|EIF3M_CAEEL	COP9/Signalosome and eIF3 complex-shared subunit 1 OS=Caenorhabditis elegans GN=cif-1 PE=1 SV=1	2	2	31.83	1.04836e+06	296057	28.24	440866	177437	40.2474	2.37796	0.00180527	FALSE		ALVDMC[+57]AEAR
SGETEDTFIADLVVGLATGQIK	precursor [M+1]	1	#N/A	SGETEDTFIADLVVGLATGQIK	755.393	755.728	sp|Q27527|ENO_CAEEL	Enolase OS=Caenorhabditis elegans GN=enol-1 PE=1 SV=3	3	3	62.53	141504	77040.6	54.444	45947.7	59637.1	129.794	3.07968	0.0408922	FALSE		SGETEDTFIADLVVGLATGQIK
FGMESLSPISEDDSVTCR	precursor [M+1]	1	#N/A	FGMESLSPISEDDSVTC[+57]R	1015.45	1015.95	sp|Q21313|EPI1_CAEEL	Laminin-like protein epi-1 OS=Caenorhabditis elegans GN=epi-1 PE=1 SV=1	2	2	44.43	67191.3	23290.7	34.6633	25814.3	16616	64.3673	2.60287	0.00581768	FALSE		FGMESLSPISEDDSVTC[+57]R
ATFAPGDLPAMK	precursor	1	#N/A	ATFAPGDLPAMK	609.813	609.813	sp|Q21313|EPI1_CAEEL	Laminin-like protein epi-1 OS=Caenorhabditis elegans GN=epi-1 PE=1 SV=1	2	2	38.85	575298	86024.4	14.953	84134.3	70769.7	84.1151	6.83785	5.04828e-07	FALSE		ATFAPGDLPAMK
ELVSSEGTIPYIPLEK	precursor	1	#N/A	ELVSSEGTIPYIPLEK	887.977	887.977	sp|Q21313|EPI1_CAEEL	Laminin-like protein epi-1 OS=Caenorhabditis elegans GN=epi-1 PE=1 SV=1	2	2	46.78	219361	58044.2	26.4605	73138	53683.9	73.4009	2.99928	0.00121524	FALSE		ELVSSEGTIPYIPLEK
ELVSSEGTIPYIPLEK	precursor	1	#N/A	ELVSSEGTIPYIPLEK	592.321	592.321	sp|Q21313|EPI1_CAEEL	Laminin-like protein epi-1 OS=Caenorhabditis elegans GN=epi-1 PE=1 SV=1	3	3	46.82	320095	141061	44.0685	78479.7	58782.4	74.9015	4.0787	0.00474559	FALSE		ELVSSEGTIPYIPLEK
VVPLDDAQATVEISGVVPTR	precursor [M+1]	1	#N/A	VVPLDDAQATVEISGVVPTR	1033.56	1034.06	sp|Q21313|EPI1_CAEEL	Laminin-like protein epi-1 OS=Caenorhabditis elegans GN=epi-1 PE=1 SV=1	2	2	45.67	97256.1	38524.6	39.6115	23964.2	11246	46.9283	4.0584	0.00281247	FALSE		VVPLDDAQATVEISGVVPTR
VVPLDDAQATVEISGVVPTR	precursor [M+1]	1	#N/A	VVPLDDAQATVEISGVVPTR	689.376	689.71	sp|Q21313|EPI1_CAEEL	Laminin-like protein epi-1 OS=Caenorhabditis elegans GN=epi-1 PE=1 SV=1	3	3	45.75	252400	91035.8	36.068	69502	23123.7	33.2706	3.63156	0.00217586	FALSE		VVPLDDAQATVEISGVVPTR
SMNADADVR	precursor	1	#N/A	SMNADADVR	489.719	489.719	sp|Q21313|EPI1_CAEEL	Laminin-like protein epi-1 OS=Caenorhabditis elegans GN=epi-1 PE=1 SV=1	2	2	14.27	96496	33358.6	34.5699	41490.5	30339.9	73.1248	2.32574	0.01559	FALSE		SMNADADVR
LVPENFLTAEGK	precursor	1	#N/A	LVPENFLTAEGK	659.356	659.356	sp|Q21313|EPI1_CAEEL	Laminin-like protein epi-1 OS=Caenorhabditis elegans GN=epi-1 PE=1 SV=1	2	2	41.7	830402	143827	17.3202	265290	124794	47.0404	3.13017	2.36193e-05	FALSE		LVPENFLTAEGK
CDQCLPSYLR	precursor	1	#N/A	C[+57]DQC[+57]LPSYLR	656.295	656.295	sp|Q21313|EPI1_CAEEL	Laminin-like protein epi-1 OS=Caenorhabditis elegans GN=epi-1 PE=1 SV=1	2	2	36.38	2.24357e+06	1.20905e+06	53.8898	259430	62580.6	24.1224	8.64808	0.00691992	FALSE		C[+57]DQC[+57]LPSYLR
VDSVSDKVSQIK	precursor	1	#N/A	VDSVSDKVSQIK	435.573	435.573	sp|Q21313|EPI1_CAEEL	Laminin-like protein epi-1 OS=Caenorhabditis elegans GN=epi-1 PE=1 SV=1	3	3	26.95	84085	27490.4	32.6936	43769.2	21713.7	49.6095	1.9211	0.0201001	FALSE		VDSVSDKVSQIK
TEQEHGIPLFFGNEETAVGSR	precursor [M+1]	1	#N/A	TEQEHGIPLFFGNEETAVGSR	773.373	773.707	sp|Q21313|EPI1_CAEEL	Laminin-like protein epi-1 OS=Caenorhabditis elegans GN=epi-1 PE=1 SV=1	3	3	45.01	91813.6	55910.5	60.8957	23395.2	11712.1	50.0622	3.92447	0.0237134	FALSE		TEQEHGIPLFFGNEETAVGSR
LDTPVNDGLWR	precursor	1	#N/A	LDTPVNDGLWR	643.33	643.33	sp|Q21313|EPI1_CAEEL	Laminin-like protein epi-1 OS=Caenorhabditis elegans GN=epi-1 PE=1 SV=1	2	2	41.04	353383	147433	41.7204	59891.3	35437.1	59.1691	5.9004	0.00232518	FALSE		LDTPVNDGLWR
AINTSLYLCDNK	precursor	1	#N/A	AINTSLYLC[+57]DNK	706.348	706.348	sp|O16520|ERF1_CAEEL	Eukaryotic peptide chain release factor subunit 1 OS=Caenorhabditis elegans GN=erf-1 PE=3 SV=2	2	2	35.96	444506	230891	51.9433	35252.8	24792.3	70.3272	12.6091	0.00471964	FALSE		AINTSLYLC[+57]DNK
TVDIAYGGENGFNQAIELAADTLASVK	precursor [M+1]	1	#N/A	TVDIAYGGENGFNQAIELAADTLASVK	923.131	923.465	sp|O16520|ERF1_CAEEL	Eukaryotic peptide chain release factor subunit 1 OS=Caenorhabditis elegans GN=erf-1 PE=3 SV=2	3	3	62.38	649679	348956	53.712	82753.3	51680.4	62.4511	7.85079	0.00698188	FALSE		TVDIAYGGENGFNQAIELAADTLASVK
LDVSSISDVTEVHSADSFTR	precursor [M+1]	1	#N/A	LDVSSISDVTEVHSADSFTR	722.35	722.684	sp|Q93615|ETFA_CAEEL	Probable electron transfer flavoprotein subunit alpha, mitochondrial OS=Caenorhabditis elegans GN=F27D4.1 PE=3 SV=2	3	3	42.11	306271	40892	13.3516	32392.7	18985.9	58.6119	9.45494	1.78357e-07	FALSE		LDVSSISDVTEVHSADSFTR
AAVDAGYVPNDMQVGQTGK	precursor [M+1]	1	#N/A	AAVDAGYVPNDMQVGQTGK	960.96	961.461	sp|Q93615|ETFA_CAEEL	Probable electron transfer flavoprotein subunit alpha, mitochondrial OS=Caenorhabditis elegans GN=F27D4.1 PE=3 SV=2	2	2	36.31	107463	30652.3	28.5236	52496.5	30322.1	57.7602	2.04705	0.0129202	FALSE		AAVDAGYVPNDMQVGQTGK
ASVIGGHTLSGAVIETR	precursor	1	#N/A	ASVIGGHTLSGAVIETR	556.641	556.641	sp|Q11190|ETFD_CAEEL	Electron transfer flavoprotein-ubiquinone oxidoreductase, mitochondrial OS=Caenorhabditis elegans GN=let-721 PE=1 SV=2	3	3	35.35	349306	97572.1	27.9331	81447.8	42958.7	52.7439	4.28871	0.00023148	FALSE		ASVIGGHTLSGAVIETR
ALDELIPNWK	precursor	1	#N/A	ALDELIPNWK	599.827	599.827	sp|Q11190|ETFD_CAEEL	Electron transfer flavoprotein-ubiquinone oxidoreductase, mitochondrial OS=Caenorhabditis elegans GN=let-721 PE=1 SV=2	2	2	47.4	430922	100314	23.2788	78903.3	84707.6	107.356	5.4614	5.76082e-05	FALSE		ALDELIPNWK
ELGAPVYQQVTSESIAILTESGR	precursor [M+1]	1	#N/A	ELGAPVYQQVTSESIAILTESGR	816.759	817.093	sp|Q11190|ETFD_CAEEL	Electron transfer flavoprotein-ubiquinone oxidoreductase, mitochondrial OS=Caenorhabditis elegans GN=let-721 PE=1 SV=2	3	3	57.11	132501	18072.7	13.6397	38021.5	19606.1	51.5657	3.4849	7.53934e-06	FALSE		ELGAPVYQQVTSESIAILTESGR
IPVPVLPGVPLANHGNYIVR	precursor [M+1]	1	#N/A	IPVPVLPGVPLANHGNYIVR	709.081	709.415	sp|Q11190|ETFD_CAEEL	Electron transfer flavoprotein-ubiquinone oxidoreductase, mitochondrial OS=Caenorhabditis elegans GN=let-721 PE=1 SV=2	3	3	48.64	303239	159229	52.5096	96160.3	64033.8	66.5907	3.15347	0.0189635	FALSE		IPVPVLPGVPLANHGNYIVR
GIATSDVGIGK	precursor	1	#N/A	GIATSDVGIGK	509.282	509.282	sp|Q11190|ETFD_CAEEL	Electron transfer flavoprotein-ubiquinone oxidoreductase, mitochondrial OS=Caenorhabditis elegans GN=let-721 PE=1 SV=2	2	2	29.16	1054213	223365	21.1878	509897	191460	37.5487	2.0675	0.0011546	FALSE		GIATSDVGIGK
GEDVQTIDPATYDK	precursor	1	#N/A	GEDVQTIDPATYDK	776.362	776.362	sp|Q11190|ETFD_CAEEL	Electron transfer flavoprotein-ubiquinone oxidoreductase, mitochondrial OS=Caenorhabditis elegans GN=let-721 PE=1 SV=2	2	2	33.78	297424	51134	17.1923	134673	70248.7	52.1625	2.20849	0.00197961	FALSE		GEDVQTIDPATYDK
NLFDYSNLTSK	precursor	1	#N/A	NLFDYSNLTSK	651.322	651.322	sp|Q20223|FABP1_CAEEL	Fatty acid-binding protein homolog 1 OS=Caenorhabditis elegans GN=lbp-1 PE=1 SV=1	2	2	42.73	938766	326561	34.7862	91902.2	56369.5	61.3364	10.2148	0.000600006	FALSE		NLFDYSNLTSK
LGQEFDETTPDGR	precursor	1	#N/A	LGQEFDETTPDGR	732.834	732.834	sp|O01812|FABP6_CAEEL	Fatty acid-binding protein homolog 6 OS=Caenorhabditis elegans GN=lbp-6 PE=1 SV=1	2	2	31.28	104003	41963.8	40.3487	48073	16201.5	33.7018	2.16344	0.0168218	FALSE		LGQEFDETTPDGR
EVGVGWAIR	precursor	1	#N/A	EVGVGWAIR	493.775	493.775	sp|Q965W1|FABP9_CAEEL	Fatty acid-binding protein homolog 9 OS=Caenorhabditis elegans GN=lbp-9 PE=2 SV=1	2	2	39.88	404151	17045	4.21748	143196	70655.5	49.3416	2.82235	0.00030411	FALSE		EVGVGWAIR
GLIPAEVAEHLK	precursor	1	#N/A	GLIPAEVAEHLK	426.247	426.247	sp|P34383|FAR2_CAEEL	Fatty-acid and retinol-binding protein 2 OS=Caenorhabditis elegans GN=far-2 PE=1 SV=1	3	3	42.38	307684	123988	40.2973	133424	68511.9	51.3488	2.30605	0.0152049	FALSE		GLIPAEVAEHLK
LDATAQALVK	precursor	1	#N/A	LDATAQALVK	515.301	515.301	sp|P34383|FAR2_CAEEL	Fatty-acid and retinol-binding protein 2 OS=Caenorhabditis elegans GN=far-2 PE=1 SV=1	2	2	31.28	738033	65472.5	8.87123	203838	143319	70.3102	3.62068	0.000143991	FALSE		LDATAQALVK
LGGVFIVK	precursor	1	#N/A	LGGVFIVK	416.768	416.768	sp|Q22053|FBRL_CAEEL	rRNA 2'-O-methyltransferase fibrillarin OS=Caenorhabditis elegans GN=fib-1 PE=3 SV=1	2	2	38.54	603103	145613	24.1439	257728	115017	44.6273	2.34008	0.00108193	FALSE		LGGVFIVK
VSVDDGAGSIEYR	precursor	1	#N/A	VSVDDGAGSIEYR	684.326	684.326	sp|Q22053|FBRL_CAEEL	rRNA 2'-O-methyltransferase fibrillarin OS=Caenorhabditis elegans GN=fib-1 PE=3 SV=1	2	2	32.86	1.41507e+06	497351	35.1468	564488	94494.9	16.7399	2.50681	0.00532171	FALSE		VSVDDGAGSIEYR
VWNPFR	precursor	1	#N/A	VWNPFR	409.719	409.719	sp|Q22053|FBRL_CAEEL	rRNA 2'-O-methyltransferase fibrillarin OS=Caenorhabditis elegans GN=fib-1 PE=3 SV=1	2	2	41.7	428475	175575	40.9767	97650.3	104710	107.23	4.38785	0.00312645	FALSE		VWNPFR
KRPNVVPIVEDAR	precursor	1	#N/A	KRPNVVPIVEDAR	498.291	498.291	sp|Q22053|FBRL_CAEEL	rRNA 2'-O-methyltransferase fibrillarin OS=Caenorhabditis elegans GN=fib-1 PE=3 SV=1	3	3	29.46	338232	96274.4	28.4641	126099	78756	62.4558	2.68227	0.00201919	FALSE		KRPNVVPIVEDAR
IVALNAQNFLR	precursor	1	#N/A	IVALNAQNFLR	629.867	629.867	sp|Q22053|FBRL_CAEEL	rRNA 2'-O-methyltransferase fibrillarin OS=Caenorhabditis elegans GN=fib-1 PE=3 SV=1	2	2	45.28	2.98623e+06	624134	20.9004	952128	305960	32.1344	3.13637	5.91189e-05	FALSE		IVALNAQNFLR
FKPLEQVTLEPYER	precursor	1	#N/A	FKPLEQVTLEPYER	874.965	874.965	sp|Q22053|FBRL_CAEEL	rRNA 2'-O-methyltransferase fibrillarin OS=Caenorhabditis elegans GN=fib-1 PE=3 SV=1	2	2	41.04	135664	71805.9	52.929	29551.3	24903.6	84.2724	4.59081	0.0102123	FALSE		FKPLEQVTLEPYER
FKPLEQVTLEPYER	precursor	1	#N/A	FKPLEQVTLEPYER	583.645	583.645	sp|Q22053|FBRL_CAEEL	rRNA 2'-O-methyltransferase fibrillarin OS=Caenorhabditis elegans GN=fib-1 PE=3 SV=1	3	3	41.08	442673	70398.3	15.903	29647.5	23157.6	78.1097	14.9312	1.53677e-06	FALSE		FKPLEQVTLEPYER
GVLLFGPPGTGK	precursor	1	#N/A	GVLLFGPPGTGK	571.832	571.832	sp|O16299|FIGL1_CAEEL	Fidgetin-like protein 1 OS=Caenorhabditis elegans GN=figl-1 PE=1 SV=1	2	2	42.77	208372	68167	32.7141	104277	42100.1	40.3732	1.99825	0.0110495	FALSE		GVLLFGPPGTGK
AIEILGGELGSK	precursor	1	#N/A	AIEILGGELGSK	593.838	593.838	sp|O17214|FUMH_CAEEL	Probable fumarate hydratase, mitochondrial OS=Caenorhabditis elegans GN=fum-1 PE=1 SV=1	2	2	41.5	218420	62414.4	28.5754	54470	38832	71.2907	4.00992	0.000315073	FALSE		AIEILGGELGSK
DPAAIAWGSVK	precursor	1	#N/A	DPAAIAWGSVK	557.798	557.798	sp|P04970|G3P1_CAEEL	Glyceraldehyde-3-phosphate dehydrogenase 1 OS=Caenorhabditis elegans GN=gpd-1 PE=1 SV=1	2	2	38.07	247545	125276	50.6075	104813	51469	49.1057	2.36178	0.0335605	FALSE		DPAAIAWGSVK
ADFVVESTGVFTTK	precursor	1	#N/A	ADFVVESTGVFTTK	750.883	750.883	sp|P04970|G3P1_CAEEL	Glyceraldehyde-3-phosphate dehydrogenase 1 OS=Caenorhabditis elegans GN=gpd-1 PE=1 SV=1	2	2	43.66	460885	93292.9	20.2421	162962	109372	67.1147	2.82817	0.00074309	FALSE		ADFVVESTGVFTTK
LVSWYDNEYGYSNR	precursor	1	#N/A	LVSWYDNEYGYSNR	883.394	883.394	sp|P04970|G3P1_CAEEL	Glyceraldehyde-3-phosphate dehydrogenase 1 OS=Caenorhabditis elegans GN=gpd-1 PE=1 SV=1	2	2	41.5	230709	37358.8	16.1931	49779.8	26868.1	53.9739	4.63459	1.7379e-06	FALSE		LVSWYDNEYGYSNR
GTVAHEGDYLLVAK	precursor	1	#N/A	GTVAHEGDYLLVAK	491.596	491.596	sp|P17329|G3P2_CAEEL	Glyceraldehyde-3-phosphate dehydrogenase 2 OS=Caenorhabditis elegans GN=gpd-2 PE=3 SV=2	3	3	34.2	106325	24319	22.8723	40480.2	16159.2	39.9188	2.6266	0.000268885	FALSE		GTVAHEGDYLLVAK
DPAEIQWGASGADYVVESTGVFTTIEK	precursor [M+1]	1	#N/A	DPAEIQWGASGADYVVESTGVFTTIEK	957.463	957.797	sp|P17329|G3P2_CAEEL	Glyceraldehyde-3-phosphate dehydrogenase 2 OS=Caenorhabditis elegans GN=gpd-2 PE=3 SV=2	3	3	56.57	47375.3	24068.8	50.8046	13481.8	8512.35	63.1394	3.51401	0.0128867	FALSE		DPAEIQWGASGADYVVESTGVFTTIEK
VPTPDVSVVDLTAR	precursor	1	#N/A	VPTPDVSVVDLTAR	734.904	734.904	sp|P17329|G3P2_CAEEL	Glyceraldehyde-3-phosphate dehydrogenase 2 OS=Caenorhabditis elegans GN=gpd-2 PE=3 SV=2	2	2	42.38	455621	152706	33.5161	236830	47855	20.2065	1.92383	0.0118493	FALSE		VPTPDVSVVDLTAR
LEKPASLDDIKK	precursor	1	#N/A	LEKPASLDDIKK	452.929	452.929	sp|P17329|G3P2_CAEEL	Glyceraldehyde-3-phosphate dehydrogenase 2 OS=Caenorhabditis elegans GN=gpd-2 PE=3 SV=2	3	3	26.95	162664	20522.8	12.6166	40730.8	14402	35.3588	3.99364	2.25531e-07	FALSE		LEKPASLDDIKK
GTFAAVDFPSGSLR	precursor	1	#N/A	GTFAAVDFPSGSLR	712.862	712.862	sp|Q21217|GABT_CAEEL	Probable 4-aminobutyrate aminotransferase, mitochondrial OS=Caenorhabditis elegans GN=gta-1 PE=1 SV=1	2	2	43.73	725584	170145	23.4495	66924.3	95799.6	143.146	10.8418	1.27996e-05	FALSE		GTFAAVDFPSGSLR
LIVWDSYTTNK	precursor	1	#N/A	LIVWDSYTTNK	670.348	670.348	sp|P17343|GBB1_CAEEL	Guanine nucleotide-binding protein subunit beta-1 OS=Caenorhabditis elegans GN=gpb-1 PE=2 SV=2	2	2	41.24	271892	106276	39.0874	122354	65579.3	53.5982	2.22218	0.0167977	FALSE		LIVWDSYTTNK
LTGTLEGHTGWVTQIATYTR	precursor [M+1]	1	#N/A	LTGTLEGHTGWVTQIATYTR	735.715	736.049	sp|Q21215|GBLP_CAEEL	Guanine nucleotide-binding protein subunit beta-2-like 1 OS=Caenorhabditis elegans GN=rack-1 PE=1 SV=3	3	3	46.13	526675	135621	25.7505	56897.2	34035.5	59.8193	9.25661	8.58771e-05	FALSE		LTGTLEGHTGWVTQIATYTR
LWDLNQGVSTR	precursor	1	#N/A	LWDLNQGVSTR	644.836	644.836	sp|Q21215|GBLP_CAEEL	Guanine nucleotide-binding protein subunit beta-2-like 1 OS=Caenorhabditis elegans GN=rack-1 PE=1 SV=3	2	2	39.5	1.79878e+06	628997	34.968	530713	268789	50.6468	3.38937	0.00182196	FALSE		LWDLNQGVSTR
LWDLNQGVSTR	precursor	1	#N/A	LWDLNQGVSTR	430.226	430.226	sp|Q21215|GBLP_CAEEL	Guanine nucleotide-binding protein subunit beta-2-like 1 OS=Caenorhabditis elegans GN=rack-1 PE=1 SV=3	3	3	39.5	311178	47464.3	15.2531	109306	51221.3	46.8605	2.84685	4.45594e-05	FALSE		LWDLNQGVSTR
DVLSVAFSADNR	precursor	1	#N/A	DVLSVAFSADNR	647.325	647.325	sp|Q21215|GBLP_CAEEL	Guanine nucleotide-binding protein subunit beta-2-like 1 OS=Caenorhabditis elegans GN=rack-1 PE=1 SV=3	2	2	42.89	1054210	420867	39.9225	309905	313397	101.127	3.40172	0.00650488	FALSE		DVLSVAFSADNR
DVLSVAFSADNR	precursor	1	#N/A	DVLSVAFSADNR	431.886	431.886	sp|Q21215|GBLP_CAEEL	Guanine nucleotide-binding protein subunit beta-2-like 1 OS=Caenorhabditis elegans GN=rack-1 PE=1 SV=3	3	3	42.89	211062	88139	41.7598	54236.7	38649.4	71.2607	3.89149	0.00383706	FALSE		DVLSVAFSADNR
FSPSNRDPVIVSAGWDK	precursor [M+1]	1	#N/A	FSPSNRDPVIVSAGWDK	625.651	625.986	sp|Q21215|GBLP_CAEEL	Guanine nucleotide-binding protein subunit beta-2-like 1 OS=Caenorhabditis elegans GN=rack-1 PE=1 SV=3	3	3	38.61	489083	216148	44.1946	54056.8	29046.9	53.734	9.04758	0.00246524	FALSE		FSPSNRDPVIVSAGWDK
DGQAMLWDLNEGK	precursor	1	#N/A	DGQAMLWDLNEGK	738.843	738.843	sp|Q21215|GBLP_CAEEL	Guanine nucleotide-binding protein subunit beta-2-like 1 OS=Caenorhabditis elegans GN=rack-1 PE=1 SV=3	2	2	44.31	696006	185148	26.6015	280520	81417.3	29.0238	2.48113	0.000916945	FALSE		DGQAMLWDLNEGK
DGQAMLWDLNEGK	precursor	1	#N/A	DGQAMLWDLNEGK	492.898	492.898	sp|Q21215|GBLP_CAEEL	Guanine nucleotide-binding protein subunit beta-2-like 1 OS=Caenorhabditis elegans GN=rack-1 PE=1 SV=3	3	3	44.35	153244	58929.5	38.4548	55991	27195.6	48.5713	2.73693	0.00592589	FALSE		DGQAMLWDLNEGK
DGQAMLWDLNEGK	precursor	1	#N/A	DGQAM[+16]LWDLNEGK	746.84	746.84	sp|Q21215|GBLP_CAEEL	Guanine nucleotide-binding protein subunit beta-2-like 1 OS=Caenorhabditis elegans GN=rack-1 PE=1 SV=3	2	2	40.31	291508	93174.9	31.963	100091	72268.9	72.2035	2.91244	0.00279589	FALSE		DGQAM[+16]LWDLNEGK
YWLCAAVGSSIK	precursor	1	#N/A	YWLC[+57]AAVGSSIK	677.845	677.845	sp|Q21215|GBLP_CAEEL	Guanine nucleotide-binding protein subunit beta-2-like 1 OS=Caenorhabditis elegans GN=rack-1 PE=1 SV=3	2	2	45.16	311175	200484	64.428	76931.5	19751	25.6735	4.04483	0.0286245	FALSE		YWLC[+57]AAVGSSIK
ILTPDALR	precursor	1	#N/A	ILTPDALR	449.771	449.771	sp|Q10663|GCP_CAEEL	Bifunctional glyoxylate cycle protein OS=Caenorhabditis elegans GN=gei-7 PE=1 SV=2	2	2	33.89	295724	137300	46.4284	43932.7	52763.5	120.101	6.73131	0.00324115	FALSE		ILTPDALR
LTEQITLWK	precursor	1	#N/A	LTEQITLWK	566.324	566.324	sp|Q21253|GELS1_CAEEL	Gelsolin-like protein 1 OS=Caenorhabditis elegans GN=gsnl-1 PE=1 SV=1	2	2	42.58	329247	166484	50.5652	89964.3	84339	93.7471	3.65975	0.012817	FALSE		LTEQITLWK
VLESAESTQFTQWFR	precursor [M+1]	1	#N/A	VLESAESTQFTQWFR	914.947	915.448	sp|Q21253|GELS1_CAEEL	Gelsolin-like protein 1 OS=Caenorhabditis elegans GN=gsnl-1 PE=1 SV=1	2	2	50.57	124097	30827.1	24.841	55096.7	27930.7	50.694	2.25236	0.00254623	FALSE		VLESAESTQFTQWFR
ATYVPVEDNMEDVFNMQK	precursor [M+1]	1	#N/A	ATYVPVEDNMEDVFNMQK	1065.48	1065.98	sp|P34689|GLH1_CAEEL	ATP-dependent RNA helicase glh-1 OS=Caenorhabditis elegans GN=glh-1 PE=1 SV=3	2	2	48.79	51373.4	18502.2	36.0152	21079.7	9982.29	47.3551	2.43711	0.00665462	FALSE		ATYVPVEDNMEDVFNMQK
LIDDNNLNTAGEGGCYPR	precursor [M+1]	1	#N/A	LIDDNNLNTAGEGGC[+57]YPR	660.302	660.637	sp|P34689|GLH1_CAEEL	ATP-dependent RNA helicase glh-1 OS=Caenorhabditis elegans GN=glh-1 PE=1 SV=3	3	3	34.35	147076	34361.1	23.3629	76977	21664.9	28.1446	1.91064	0.00198544	FALSE		LIDDNNLNTAGEGGC[+57]YPR
IVQTDPPVEEAK	precursor	1	#N/A	IVQTDPPVEEAK	663.351	663.351	sp|Q8I4M5|GLS1_CAEEL	Germline survival defective-1 OS=Caenorhabditis elegans GN=gls-1 PE=1 SV=2	2	2	26.61	68514	28515.6	41.6201	33212.2	15094.9	45.4499	2.06292	0.0266404	FALSE		IVQTDPPVEEAK
AVMDALGSAMCNK	precursor	1	#N/A	AVMDALGSAMC[+57]NK	684.309	684.309	sp|P50432|GLYC_CAEEL	Serine hydroxymethyltransferase OS=Caenorhabditis elegans GN=mel-32 PE=1 SV=2	2	2	37.76	697328	393175	56.3831	207963	136097	65.443	3.35313	0.0224388	FALSE		AVMDALGSAMC[+57]NK
ALEVFGLDPAK	precursor	1	#N/A	ALEVFGLDPAK	580.322	580.322	sp|P50432|GLYC_CAEEL	Serine hydroxymethyltransferase OS=Caenorhabditis elegans GN=mel-32 PE=1 SV=2	2	2	43.77	920722	432503	46.9743	314218	83826.2	26.6777	2.9302	0.0133825	FALSE		ALEVFGLDPAK
LGEAIYQPTEQDILR	precursor	1	#N/A	LGEAIYQPTEQDILR	873.457	873.457	sp|P51875|GNAO_CAEEL	Guanine nucleotide-binding protein G(o) subunit alpha OS=Caenorhabditis elegans GN=goa-1 PE=1 SV=3	2	2	43.31	628902	84073	13.3682	186321	136016	73.0013	3.37537	0.000222152	FALSE		LGEAIYQPTEQDILR
TALVELDDFSSGTSSR	precursor	1	#N/A	TALVELDDFSSGTSSR	842.905	842.905	sp|P90795|GPDM_CAEEL	Probable glycerol-3-phosphate dehydrogenase, mitochondrial OS=Caenorhabditis elegans GN=T25G3.4 PE=3 SV=2	2	2	42.54	302240	91431.6	30.2513	128641	75733.1	58.8715	2.34948	0.00548351	FALSE		TALVELDDFSSGTSSR
DMVTGGEWDIK	precursor	1	#N/A	DMVTGGEWDIK	625.79	625.79	sp|P90795|GPDM_CAEEL	Probable glycerol-3-phosphate dehydrogenase, mitochondrial OS=Caenorhabditis elegans GN=T25G3.4 PE=3 SV=2	2	2	39.08	1.07745e+06	534832	49.6388	193410	343082	177.385	5.57078	0.00748607	FALSE		DMVTGGEWDIK
AVINATGPFTDSIR	precursor	1	#N/A	AVINATGPFTDSIR	731.388	731.388	sp|P90795|GPDM_CAEEL	Probable glycerol-3-phosphate dehydrogenase, mitochondrial OS=Caenorhabditis elegans GN=T25G3.4 PE=3 SV=2	2	2	41.12	578945	241473	41.7091	167519	94465.7	56.3911	3.456	0.00488336	FALSE		AVINATGPFTDSIR
SGLITIAGGK	precursor	1	#N/A	SGLITIAGGK	458.777	458.777	sp|P90795|GPDM_CAEEL	Probable glycerol-3-phosphate dehydrogenase, mitochondrial OS=Caenorhabditis elegans GN=T25G3.4 PE=3 SV=2	2	2	33.4	475184	167291	35.2055	171235	68121	39.7822	2.77504	0.00339931	FALSE		SGLITIAGGK
LHPEFPYLDAEVR	precursor	1	#N/A	LHPEFPYLDAEVR	529.272	529.272	sp|P90795|GPDM_CAEEL	Probable glycerol-3-phosphate dehydrogenase, mitochondrial OS=Caenorhabditis elegans GN=T25G3.4 PE=3 SV=2	3	3	44	203072	55488.6	27.3245	82328.7	47259.3	57.4033	2.46661	0.00249036	FALSE		LHPEFPYLDAEVR
EYACTAIDVIAR	precursor	1	#N/A	EYAC[+57]TAIDVIAR	691.343	691.343	sp|P90795|GPDM_CAEEL	Probable glycerol-3-phosphate dehydrogenase, mitochondrial OS=Caenorhabditis elegans GN=T25G3.4 PE=3 SV=2	2	2	40.04	1.96547e+06	225101	11.4528	513440	271178	52.8159	3.82804	3.01076e-06	FALSE		EYAC[+57]TAIDVIAR
GGFLVDAIK	precursor	1	#N/A	GGFLVDAIK	460.266	460.266	sp|O62327|GPX2_CAEEL	Glutathione peroxidase 2 OS=Caenorhabditis elegans GN=gpx-2 PE=3 SV=1	2	2	40.66	2471963	233723	9.45497	97297.5	91445.8	93.9857	25.4062	1.23937e-08	FALSE		GGFLVDAIK
VHTPAEAIDLISK	precursor	1	#N/A	VHTPAEAIDLISK	465.261	465.261	sp|Q9U2Q9|GSK3_CAEEL	Glycogen synthase kinase-3 OS=Caenorhabditis elegans GN=gsk-3 PE=1 SV=1	3	3	38.77	825202	144729	17.5387	283623	152539	53.7822	2.90951	0.000111183	FALSE		VHTPAEAIDLISK
LAFSDFR	precursor	1	#N/A	LAFSDFR	428.222	428.222	sp|Q19459|GSLG1_CAEEL	Golgi apparatus protein 1 homolog OS=Caenorhabditis elegans GN=F14E5.2 PE=1 SV=1	2	2	39.46	158514	38447.4	24.2548	71760.8	49081.3	68.3956	2.20892	0.0100337	FALSE		LAFSDFR
LGAQCLQAVQQVVK	precursor	1	#N/A	LGAQC[+57]LQAVQQVVK	771.427	771.427	sp|Q19459|GSLG1_CAEEL	Golgi apparatus protein 1 homolog OS=Caenorhabditis elegans GN=F14E5.2 PE=1 SV=1	2	2	40.62	295303	140354	47.5289	87627	20664.1	23.5818	3.37	0.0107122	FALSE		LGAQC[+57]LQAVQQVVK
MGFAEGDLDALAK	precursor	1	#N/A	MGFAEGDLDALAK	669.324	669.324	sp|P91253|GST7_CAEEL	Probable glutathione S-transferase 7 OS=Caenorhabditis elegans GN=gst-7 PE=3 SV=1	2	2	44.43	333087	185160	55.5893	135950	98782.1	72.6608	2.45008	0.0494584	FALSE		MGFAEGDLDALAK
GAPVPGKPGAPGQGPQ	precursor	1	#N/A	GAPVPGKPGAPGQGPQ	707.876	707.876	sp|Q27511|H2AV_CAEEL	Histone H2A.V OS=Caenorhabditis elegans GN=htz-1 PE=3 SV=3	2	2	25.29	69896.1	19165.9	27.4205	31519	16406.1	52.0516	2.21759	0.00433978	FALSE		GAPVPGKPGAPGQGPQ
HLQLAVR	precursor	1	#N/A	HLQLAVR	418.759	418.759	sp|P09588|H2A_CAEEL	Histone H2A OS=Caenorhabditis elegans GN=his-3 PE=1 SV=2	2	2	25.29	664293	255601	38.4771	61237.8	27219.7	44.4491	10.8478	0.00110699	FALSE		HLQLAVR
NDEELNKLLAGVTIAQGGVLPNIQAVLLPK	precursor [M+1]	1	#N/A	NDEELNKLLAGVTIAQGGVLPNIQAVLLPK	782.699	782.949	sp|P09588|H2A_CAEEL	Histone H2A OS=Caenorhabditis elegans GN=his-3 PE=1 SV=2	4	4	61.95	50582.6	18900.1	37.3648	12224.3	6361.97	52.0435	4.13786	0.00186769	FALSE		NDEELNKLLAGVTIAQGGVLPNIQAVLLPK
LLAGVTIAQGGVLPNIQAVLLPK	precursor [M+1]	1	#N/A	LLAGVTIAQGGVLPNIQAVLLPK	762.47	762.804	sp|P09588|H2A_CAEEL	Histone H2A OS=Caenorhabditis elegans GN=his-3 PE=1 SV=2	3	3	59.63	348165	112741	32.3814	37731	33088.7	87.6963	9.22757	0.000317831	FALSE		LLAGVTIAQGGVLPNIQAVLLPK
KESYSVYIYR	precursor	1	#N/A	KESYSVYIYR	436.559	436.559	sp|P04255|H2B1_CAEEL	Histone H2B 1 OS=Caenorhabditis elegans GN=his-11 PE=1 SV=4	3	3	33.85	321649	101243	31.4762	71194	24636.4	34.6046	4.51793	0.000682483	FALSE		KESYSVYIYR
AMSIMNSFVNDVFER	precursor	1	#N/A	AMSIMNSFVNDVFER	880.411	880.411	sp|P04255|H2B1_CAEEL	Histone H2B 1 OS=Caenorhabditis elegans GN=his-11 PE=1 SV=4	2	2	57.46	339609	82444.7	24.2763	87443.8	37885.8	43.3259	3.88374	0.000101831	FALSE		AMSIMNSFVNDVFER
AMSIMNSFVNDVFER	precursor	1	#N/A	AMSIMNSFVNDVFER	587.276	587.276	sp|P04255|H2B1_CAEEL	Histone H2B 1 OS=Caenorhabditis elegans GN=his-11 PE=1 SV=4	3	3	57.46	190046	58294.7	30.674	93143.8	56521.3	60.6817	2.04035	0.0178988	FALSE		AMSIMNSFVNDVFER
AMSIMNSFVNDVFER	precursor	1	#N/A	AM[+16]SIMNSFVNDVFER	888.408	888.408	sp|P04255|H2B1_CAEEL	Histone H2B 1 OS=Caenorhabditis elegans GN=his-11 PE=1 SV=4	2	2	54.64	465335	145919	31.3578	183762	53366.9	29.0413	2.53227	0.00244188	FALSE		AM[+16]SIMNSFVNDVFER
AMSIMNSFVNDVFER	precursor	1	#N/A	AM[+16]SIMNSFVNDVFER	592.608	592.608	sp|P04255|H2B1_CAEEL	Histone H2B 1 OS=Caenorhabditis elegans GN=his-11 PE=1 SV=4	3	3	54.6	311982	110523	35.4261	44314.3	13932.9	31.4411	7.0402	0.000940781	FALSE		AM[+16]SIMNSFVNDVFER
AMSIMNSFVNDVFER	precursor	1	#N/A	AMSIM[+16]NSFVNDVFER	888.408	888.408	sp|P04255|H2B1_CAEEL	Histone H2B 1 OS=Caenorhabditis elegans GN=his-11 PE=1 SV=4	2	2	50.26	498682	175717	35.2364	131378	71168.2	54.1706	3.79578	0.00147371	FALSE		AMSIM[+16]NSFVNDVFER
AMSIMNSFVNDVFER	precursor	1	#N/A	AMSIM[+16]NSFVNDVFER	592.608	592.608	sp|P04255|H2B1_CAEEL	Histone H2B 1 OS=Caenorhabditis elegans GN=his-11 PE=1 SV=4	3	3	50.3	238459	40701.3	17.0685	64253.2	47427.1	73.8129	3.71124	7.50744e-05	FALSE		AMSIM[+16]NSFVNDVFER
LILPGELAK	precursor	1	#N/A	LILPGELAK	477.305	477.305	sp|P04255|H2B1_CAEEL	Histone H2B 1 OS=Caenorhabditis elegans GN=his-11 PE=1 SV=4	2	2	39.73	1.69551e+07	3.42595e+06	20.206	6092728	4.42715e+06	72.6629	2.78284	0.00140829	FALSE		LILPGELAK
YRPGTVALR	precursor	1	#N/A	YRPGTVALR	516.801	516.801	sp|Q10453|H331_CAEEL	Histone H3.3 type 1 OS=Caenorhabditis elegans GN=his-71 PE=2 SV=2	2	2	26.01	1.39579e+06	199142	14.2673	653698	294131	44.9949	2.13522	0.00113973	FALSE		YRPGTVALR
EIAQDFKTDLR	precursor	1	#N/A	EIAQDFKTDLR	668.349	668.349	sp|Q10453|H331_CAEEL	Histone H3.3 type 1 OS=Caenorhabditis elegans GN=his-71 PE=2 SV=2	2	2	33.21	480827	183689	38.2028	88809.3	86404.3	97.292	5.41415	0.00125896	FALSE		EIAQDFKTDLR
DNIQGITKPAIRR	precursor	1	#N/A	DNIQGITKPAIRR	494.623	494.623	sp|P62784|H4_CAEEL	Histone H4 OS=Caenorhabditis elegans GN=his-1 PE=1 SV=2	3	3	27.64	328433	197695	60.1934	87600.2	36984.1	42.2192	3.74922	0.0241803	FALSE		DNIQGITKPAIRR
VFLENVIR	precursor	1	#N/A	VFLENVIR	495.293	495.293	sp|P62784|H4_CAEEL	Histone H4 OS=Caenorhabditis elegans GN=his-1 PE=1 SV=2	2	2	41.85	1.49778e+07	3.35641e+06	22.4092	3.95488e+06	3.70389e+06	93.6537	3.78717	0.000418269	FALSE		VFLENVIR
TVTAMDVVYALKR	precursor	1	#N/A	TVTAMDVVYALKR	489.606	489.606	sp|P62784|H4_CAEEL	Histone H4 OS=Caenorhabditis elegans GN=his-1 PE=1 SV=2	3	3	45.4	840466	299146	35.5928	29453.7	8320.53	28.2496	28.5352	0.000559864	FALSE		TVTAMDVVYALKR
TVTAMDVVYALKR	precursor	1	#N/A	TVTAM[+16]DVVYALKR	494.938	494.938	sp|P62784|H4_CAEEL	Histone H4 OS=Caenorhabditis elegans GN=his-1 PE=1 SV=2	3	3	40.46	677992	396026	58.4115	103532	85405.9	82.4924	6.54864	0.0114301	FALSE		TVTAM[+16]DVVYALKR
LNVTVVDSNQSALEK	precursor	1	#N/A	LNVTVVDSNQSALEK	808.928	808.928	sp|P41938|HCDH2_CAEEL	Probable 3-hydroxyacyl-CoA dehydrogenase B0272.3 OS=Caenorhabditis elegans GN=B0272.3 PE=1 SV=1	2	2	35.69	145341	54829.8	37.7249	34650.2	13028.2	37.5993	4.19453	0.00216255	FALSE		LNVTVVDSNQSALEK
IGSEFTQDNGR	precursor	1	#N/A	IGSEFTQDNGR	612.286	612.286	sp|Q21882|HIUH1_CAEEL	Probable 5-hydroxyisourate hydrolase R09H10.3 OS=Caenorhabditis elegans GN=R09H10.3 PE=1 SV=2	2	2	26.28	88591.6	37814.6	42.6841	27816.5	17395.7	62.5375	3.18486	0.00684704	FALSE		IGSEFTQDNGR
INLDGHTLSIQGEQELK	precursor [M+1]	1	#N/A	INLDGHTLSIQGEQELK	632.334	632.668	sp|P34696|HSP11_CAEEL	Heat shock protein Hsp-16.1/Hsp-16.11 OS=Caenorhabditis elegans GN=hsp-16.1 PE=2 SV=1	3	3	40.54	174829	42954.5	24.5695	69325.5	36199.8	52.2172	2.52185	0.0010278	FALSE		INLDGHTLSIQGEQELK
VILLPEDVDVGAVASNLSEDGK	precursor [M+1]	1	#N/A	VILLPEDVDVGAVASNLSEDGK	1120.59	1121.09	sp|P34696|HSP11_CAEEL	Heat shock protein Hsp-16.1/Hsp-16.11 OS=Caenorhabditis elegans GN=hsp-16.1 PE=2 SV=1	2	2	51.85	112684	6866.91	6.09398	57391	20501.4	35.7223	1.96344	0.00123144	FALSE		VILLPEDVDVGAVASNLSEDGK
ISPSESSEIVNNDQK	precursor	1	#N/A	ISPSESSEIVNNDQK	823.897	823.897	sp|P06582|HSP12_CAEEL	Heat shock protein Hsp-16.2 OS=Caenorhabditis elegans GN=hsp-16.2 PE=3 SV=1	2	2	28.59	97442.1	14702.9	15.0888	44888.8	14549	32.4112	2.17074	0.000110094	FALSE		ISPSESSEIVNNDQK
TLSIQGEQELK	precursor	1	#N/A	TLSIQGEQELK	623.338	623.338	sp|P06582|HSP12_CAEEL	Heat shock protein Hsp-16.2 OS=Caenorhabditis elegans GN=hsp-16.2 PE=3 SV=1	2	2	33.01	346041	94639.6	27.3492	138947	44543.1	32.0575	2.49045	0.00106853	FALSE		TLSIQGEQELK
NADHNSFNFSDNIGEIVNDESK	precursor [M+1]	1	#N/A	NADHNSFNFSDNIGEIVNDESK	822.698	823.033	sp|P06581|HSP16_CAEEL	Heat shock protein Hsp-16.41 OS=Caenorhabditis elegans GN=hsp-16.41 PE=2 SV=1	3	3	45.71	264800	41566.8	15.6974	55222.8	46719.5	84.6017	4.79512	1.40078e-05	FALSE		NADHNSFNFSDNIGEIVNDESK
MILLPEDVDLTSVK	precursor	1	#N/A	MILLPEDVDLTSVK	786.931	786.931	sp|P02513|HSP17_CAEEL	Heat shock protein Hsp-16.48/Hsp-16.49 OS=Caenorhabditis elegans GN=hsp-16.48 PE=2 SV=1	2	2	49.91	879594	129138	14.6815	413835	81447.2	19.6811	2.12547	2.3209e-05	FALSE		MILLPEDVDLTSVK
NQVAMNPHNTVFDAK	precursor	1	#N/A	NQVAM[+16]NPHNTVFDAK	567.939	567.939	sp|P09446|HSP7A_CAEEL	Heat shock 70 kDa protein A OS=Caenorhabditis elegans GN=hsp-1 PE=1 SV=2	3	3	26.95	88190.4	30822.2	34.9496	28834.8	12664	43.9191	3.05847	0.0024169	FALSE		NQVAM[+16]NPHNTVFDAK
IFTPEEISSMVLLK	precursor	1	#N/A	IFTPEEISSMVLLK	803.942	803.942	sp|P09446|HSP7A_CAEEL	Heat shock 70 kDa protein A OS=Caenorhabditis elegans GN=hsp-1 PE=1 SV=2	2	2	56.61	807500	194281	24.0596	367800	81315.4	22.1086	2.19549	0.000881868	FALSE		IFTPEEISSMVLLK
IFTPEEISSMVLLK	precursor	1	#N/A	IFTPEEISSMVLLK	536.297	536.297	sp|P09446|HSP7A_CAEEL	Heat shock 70 kDa protein A OS=Caenorhabditis elegans GN=hsp-1 PE=1 SV=2	3	3	56.61	313192	86212.3	27.527	130165	40619.1	31.2058	2.40611	0.00130251	FALSE		IFTPEEISSMVLLK
MKETAEAFLGTTVK	precursor	1	#N/A	MKETAEAFLGTTVK	763.4	763.4	sp|P09446|HSP7A_CAEEL	Heat shock 70 kDa protein A OS=Caenorhabditis elegans GN=hsp-1 PE=1 SV=2	2	2	36.54	372654	191606	51.4165	102542	46758.7	45.5995	3.63416	0.012902	FALSE		MKETAEAFLGTTVK
ETAEAFLGTTVK	precursor	1	#N/A	ETAEAFLGTTVK	633.832	633.832	sp|P09446|HSP7A_CAEEL	Heat shock 70 kDa protein A OS=Caenorhabditis elegans GN=hsp-1 PE=1 SV=2	2	2	38.73	372934	182140	48.8397	87491.7	46442.6	53.0823	4.26251	0.00783749	FALSE		ETAEAFLGTTVK
DAVVTVPAYFNDSQR	precursor	1	#N/A	DAVVTVPAYFNDSQR	841.413	841.413	sp|P09446|HSP7A_CAEEL	Heat shock 70 kDa protein A OS=Caenorhabditis elegans GN=hsp-1 PE=1 SV=2	2	2	42.15	711291	270870	38.0814	321171	91559.5	28.508	2.21468	0.0115589	FALSE		DAVVTVPAYFNDSQR
DAVVTVPAYFNDSQR	precursor	1	#N/A	DAVVTVPAYFNDSQR	561.278	561.278	sp|P09446|HSP7A_CAEEL	Heat shock 70 kDa protein A OS=Caenorhabditis elegans GN=hsp-1 PE=1 SV=2	3	3	42.11	578164	262966	45.4829	270580	57331.5	21.1884	2.13676	0.0283668	FALSE		DAVVTVPAYFNDSQR
DAGAIAGLNVLR	precursor	1	#N/A	DAGAIAGLNVLR	585.335	585.335	sp|P09446|HSP7A_CAEEL	Heat shock 70 kDa protein A OS=Caenorhabditis elegans GN=hsp-1 PE=1 SV=2	2	2	42.96	2594991	666975	25.7024	699854	292484	41.7922	3.7079	0.00018169	FALSE		DAGAIAGLNVLR
IINEPTAAAIAYGLDKK	precursor	1	#N/A	IINEPTAAAIAYGLDKK	596.668	596.668	sp|P09446|HSP7A_CAEEL	Heat shock 70 kDa protein A OS=Caenorhabditis elegans GN=hsp-1 PE=1 SV=2	3	3	41.81	2.55775e+06	347646	13.5919	787878	380905	48.3457	3.24638	1.03922e-05	FALSE		IINEPTAAAIAYGLDKK
STAGDTHLGGEDFDNR	precursor	1	#N/A	STAGDTHLGGEDFDNR	846.366	846.366	sp|P09446|HSP7A_CAEEL	Heat shock 70 kDa protein A OS=Caenorhabditis elegans GN=hsp-1 PE=1 SV=2	2	2	28.44	95456.6	28103.4	29.441	40764.5	15895.4	38.9933	2.34166	0.00243127	FALSE		STAGDTHLGGEDFDNR
SQVHDIVLVGGSTR	precursor	1	#N/A	SQVHDIVLVGGSTR	489.935	489.935	sp|P09446|HSP7A_CAEEL	Heat shock 70 kDa protein A OS=Caenorhabditis elegans GN=hsp-1 PE=1 SV=2	3	3	31.79	381360	53374.7	13.9959	83464.5	48522.1	58.1351	4.56913	1.07728e-06	FALSE		SQVHDIVLVGGSTR
LLSDLFSGK	precursor	1	#N/A	LLSDLFSGK	490.277	490.277	sp|P09446|HSP7A_CAEEL	Heat shock 70 kDa protein A OS=Caenorhabditis elegans GN=hsp-1 PE=1 SV=2	2	2	43.39	1.9653e+06	889210	45.2456	286425	125473	43.8067	6.86147	0.00338535	FALSE		LLSDLFSGK
TAQTFTTYSDNQPGVLIQVYEGER	precursor [M+1]	1	#N/A	TAQTFTTYSDNQPGVLIQVYEGER	906.44	906.774	sp|P09446|HSP7A_CAEEL	Heat shock 70 kDa protein A OS=Caenorhabditis elegans GN=hsp-1 PE=1 SV=2	3	3	48.95	195096	103637	53.1209	26230.8	14097.7	53.745	7.43768	0.00692953	FALSE		TAQTFTTYSDNQPGVLIQVYEGER
NGLESYAFNLK	precursor	1	#N/A	NGLESYAFNLK	628.32	628.32	sp|P09446|HSP7A_CAEEL	Heat shock 70 kDa protein A OS=Caenorhabditis elegans GN=hsp-1 PE=1 SV=2	2	2	43.62	1.00421e+06	317130	31.5802	135598	89946.9	66.3335	7.40576	0.000337095	FALSE		NGLESYAFNLK
DLEGLANPIISK	precursor	1	#N/A	DLEGLANPIISK	635.356	635.356	sp|P09446|HSP7A_CAEEL	Heat shock 70 kDa protein A OS=Caenorhabditis elegans GN=hsp-1 PE=1 SV=2	2	2	42.54	1.3866e+06	147631	10.647	438916	167800	38.2307	3.15914	1.76636e-06	FALSE		DLEGLANPIISK
ITPSYVAFSGDQGDR	precursor	1	#N/A	ITPSYVAFSGDQGDR	806.884	806.884	sp|P27420|HSP7C_CAEEL	Heat shock 70 kDa protein C OS=Caenorhabditis elegans GN=hsp-3 PE=1 SV=2	2	2	36.8	609537	41133	6.74823	280441	132413	47.216	2.1735	0.0019414	FALSE		ITPSYVAFSGDQGDR
ITPSYVAFSGDQGDR	precursor	1	#N/A	ITPSYVAFSGDQGDR	538.258	538.258	sp|P27420|HSP7C_CAEEL	Heat shock 70 kDa protein C OS=Caenorhabditis elegans GN=hsp-3 PE=1 SV=2	3	3	36.96	707281	137440	19.4322	276512	136455	49.3485	2.55786	0.000326791	FALSE		ITPSYVAFSGDQGDR
NQLTINPENTIFDAK	precursor	1	#N/A	NQLTINPENTIFDAK	859.441	859.441	sp|P27420|HSP7C_CAEEL	Heat shock 70 kDa protein C OS=Caenorhabditis elegans GN=hsp-3 PE=1 SV=2	2	2	44.93	505307	104777	20.7354	195887	107804	55.0335	2.57958	0.000624593	FALSE		NQLTINPENTIFDAK
NQLTINPENTIFDAKR	precursor [M+1]	1	#N/A	NQLTINPENTIFDAKR	625.33	625.665	sp|P27420|HSP7C_CAEEL	Heat shock 70 kDa protein C OS=Caenorhabditis elegans GN=hsp-3 PE=1 SV=2	3	3	41.24	437104	101459	23.2117	107386	96324.3	89.6996	4.07042	0.00019285	FALSE		NQLTINPENTIFDAKR
DYNDKTVQADIK	precursor	1	#N/A	DYNDKTVQADIK	470.568	470.568	sp|P27420|HSP7C_CAEEL	Heat shock 70 kDa protein C OS=Caenorhabditis elegans GN=hsp-3 PE=1 SV=2	3	3	27.6	123868	16875.1	13.6235	51849	17528.5	33.8069	2.38901	3.28992e-05	FALSE		DYNDKTVQADIK
DAGTIAGLNVVR	precursor	1	#N/A	DAGTIAGLNVVR	593.333	593.333	sp|P27420|HSP7C_CAEEL	Heat shock 70 kDa protein C OS=Caenorhabditis elegans GN=hsp-3 PE=1 SV=2	2	2	38.46	1.84995e+06	732322	39.586	745983	331830	44.4822	2.47988	0.00957249	FALSE		DAGTIAGLNVVR
VEIESLFDGEDFSETLTR	precursor [M+1]	1	#N/A	VEIESLFDGEDFSETLTR	1043.99	1044.5	sp|P27420|HSP7C_CAEEL	Heat shock 70 kDa protein C OS=Caenorhabditis elegans GN=hsp-3 PE=1 SV=2	2	2	54.56	160071	30006.4	18.7457	38362	21776.2	56.765	4.17264	9.51952e-06	FALSE		VEIESLFDGEDFSETLTR
VEIESLFDGEDFSETLTR	precursor [M+1]	1	#N/A	VEIESLFDGEDFSETLTR	696.332	696.666	sp|P27420|HSP7C_CAEEL	Heat shock 70 kDa protein C OS=Caenorhabditis elegans GN=hsp-3 PE=1 SV=2	3	3	54.56	139088	25696.8	18.4752	59133.8	25113.5	42.469	2.35208	0.000318406	FALSE		VEIESLFDGEDFSETLTR
NELESYAYNLK	precursor	1	#N/A	NELESYAYNLK	448.554	448.554	sp|P27420|HSP7C_CAEEL	Heat shock 70 kDa protein C OS=Caenorhabditis elegans GN=hsp-3 PE=1 SV=2	3	3	40.08	216600	77152	35.6196	96984.8	44277.5	45.6541	2.23334	0.00944486	FALSE		NELESYAYNLK
LYKDAGAGGEEAPEEGSDDKDEL	precursor [M+1]	1	#N/A	LYKDAGAGGEEAPEEGSDDKDEL	799.019	799.353	sp|P27420|HSP7C_CAEEL	Heat shock 70 kDa protein C OS=Caenorhabditis elegans GN=hsp-3 PE=1 SV=2	3	3	30.98	81010.3	43719.6	53.968	14605.8	10344.4	70.824	5.54643	0.00917113	FALSE		LYKDAGAGGEEAPEEGSDDKDEL
DAGAGGEEAPEEGSDDKDEL	precursor	1	#N/A	DAGAGGEEAPEEGSDDKDEL	995.903	995.903	sp|P27420|HSP7C_CAEEL	Heat shock 70 kDa protein C OS=Caenorhabditis elegans GN=hsp-3 PE=1 SV=2	2	2	30.26	60752	8078.59	13.2977	14331.2	8932.83	62.3315	4.23915	3.76496e-06	FALSE		DAGAGGEEAPEEGSDDKDEL
ITPSYVAFSGDQGER	precursor	1	#N/A	ITPSYVAFSGDQGER	813.892	813.892	sp|P20163|HSP7D_CAEEL	Heat shock 70 kDa protein D OS=Caenorhabditis elegans GN=hsp-4 PE=1 SV=2	2	2	36.84	310024	94403.3	30.4503	104178	68154.3	65.4211	2.97591	0.00157737	FALSE		ITPSYVAFSGDQGER
ITPSYVAFSGDQGER	precursor	1	#N/A	ITPSYVAFSGDQGER	542.93	542.93	sp|P20163|HSP7D_CAEEL	Heat shock 70 kDa protein D OS=Caenorhabditis elegans GN=hsp-4 PE=1 SV=2	3	3	36.8	170036	44575.5	26.2153	84204.2	31578.7	37.5025	2.01933	0.00348792	FALSE		ITPSYVAFSGDQGER
DAGSIAGLNVVR	precursor	1	#N/A	DAGSIAGLNVVR	586.325	586.325	sp|P20163|HSP7D_CAEEL	Heat shock 70 kDa protein D OS=Caenorhabditis elegans GN=hsp-4 PE=1 SV=2	2	2	37.76	5.49081e+06	1.08868e+06	19.8273	2.73582e+06	1.80023e+06	65.8024	2.00701	0.0174288	FALSE		DAGSIAGLNVVR
LGNFDVTGIPPAPR	precursor	1	#N/A	LGNFDVTGIPPAPR	727.394	727.394	sp|P20163|HSP7D_CAEEL	Heat shock 70 kDa protein D OS=Caenorhabditis elegans GN=hsp-4 PE=1 SV=2	2	2	41.39	321249	145872	45.4079	153732	70374.3	45.7774	2.08967	0.0346489	FALSE		LGNFDVTGIPPAPR
LTDEDKVSIESAVER	precursor	1	#N/A	LTDEDKVSIESAVER	564.288	564.288	sp|P20163|HSP7D_CAEEL	Heat shock 70 kDa protein D OS=Caenorhabditis elegans GN=hsp-4 PE=1 SV=2	3	3	33.74	618110	59552.3	9.63459	257682	191935	74.4852	2.39873	0.00729035	FALSE		LTDEDKVSIESAVER
LYSAGGQGEQASEEPSEDHDEL	precursor [M+1]	1	#N/A	LYSAGGQGEQASEEPSEDHDEL	783.331	783.666	sp|P20163|HSP7D_CAEEL	Heat shock 70 kDa protein D OS=Caenorhabditis elegans GN=hsp-4 PE=1 SV=2	3	3	33.74	128753	34262	26.6107	17780.7	14622.8	82.2401	7.24116	7.21491e-05	FALSE		LYSAGGQGEQASEEPSEDHDEL
VQATVQEIFGKVPSK	precursor	1	#N/A	VQATVQEIFGKVPSK	544.31	544.31	sp|P11141|HSP7F_CAEEL	Heat shock 70 kDa protein F, mitochondrial OS=Caenorhabditis elegans GN=hsp-6 PE=1 SV=2	3	3	39.96	610816	130433	21.354	266555	174624	65.5114	2.29152	0.00529172	FALSE		VQATVQEIFGKVPSK
YQALTEPSELDTGKELFIK	precursor [M+1]	1	#N/A	YQALTEPSELDTGKELFIK	728.047	728.382	sp|Q18688|HSP90_CAEEL	Heat shock protein 90 OS=Caenorhabditis elegans GN=daf-21 PE=1 SV=1	3	3	44.5	1.69637e+06	354633	20.9054	833816	546893	65.5892	2.03446	0.0155715	FALSE		YQALTEPSELDTGKELFIK
TLTIMDTGIGMTK	precursor	1	#N/A	TLTIMDTGIGM[+16]TK	699.354	699.354	sp|Q18688|HSP90_CAEEL	Heat shock protein 90 OS=Caenorhabditis elegans GN=daf-21 PE=1 SV=1	2	2	38.65	476855	62315.6	13.068	153280	71330.7	46.5361	3.111	1.26447e-05	FALSE		TLTIMDTGIGM[+16]TK
EDQIDFLEER	precursor	1	#N/A	EDQIDFLEER	647.302	647.302	sp|Q18688|HSP90_CAEEL	Heat shock protein 90 OS=Caenorhabditis elegans GN=daf-21 PE=1 SV=1	2	2	41.5	2.04222e+06	948003	46.4202	544867	582766	106.956	3.74811	0.00915652	FALSE		EDQIDFLEER
APFDLFENKK	precursor	1	#N/A	APFDLFENKK	604.819	604.819	sp|Q18688|HSP90_CAEEL	Heat shock protein 90 OS=Caenorhabditis elegans GN=daf-21 PE=1 SV=1	2	2	38.46	503508	209464	41.601	112414	45922.2	40.851	4.47906	0.00333769	FALSE		APFDLFENKK
GVVDSEDLPLNISR	precursor	1	#N/A	GVVDSEDLPLNISR	757.396	757.396	sp|Q18688|HSP90_CAEEL	Heat shock protein 90 OS=Caenorhabditis elegans GN=daf-21 PE=1 SV=1	2	2	41.85	2.06165e+06	729612	35.3897	959405	356801	37.1898	2.14889	0.00974484	FALSE		GVVDSEDLPLNISR
GVVDSEDLPLNISR	precursor	1	#N/A	GVVDSEDLPLNISR	505.267	505.267	sp|Q18688|HSP90_CAEEL	Heat shock protein 90 OS=Caenorhabditis elegans GN=daf-21 PE=1 SV=1	3	3	41.85	607674	192796	31.7269	291067	107026	36.7702	2.08774	0.00668097	FALSE		GVVDSEDLPLNISR
CMELIDEVAEDKDNFKK	precursor [M+1]	1	#N/A	C[+57]MELIDEVAEDKDNFKK	521.747	521.998	sp|Q18688|HSP90_CAEEL	Heat shock protein 90 OS=Caenorhabditis elegans GN=daf-21 PE=1 SV=1	4	4	39.81	113374	27438.6	24.2019	39708.3	43426.1	109.363	2.85516	0.010847	FALSE		C[+57]MELIDEVAEDKDNFKK
MKENQTQIYYITGESK	precursor [M+1]	1	#N/A	M[+16]KENQTQIYYITGESK	650.316	650.65	sp|Q18688|HSP90_CAEEL	Heat shock protein 90 OS=Caenorhabditis elegans GN=daf-21 PE=1 SV=1	3	3	32.55	171779	26308.2	15.3152	52373.8	21275.1	40.6217	3.27986	4.50732e-06	FALSE		M[+16]KENQTQIYYITGESK
ENQTQIYYITGESK	precursor	1	#N/A	ENQTQIYYITGESK	837.404	837.404	sp|Q18688|HSP90_CAEEL	Heat shock protein 90 OS=Caenorhabditis elegans GN=daf-21 PE=1 SV=1	2	2	35.85	150882	80023.5	53.0371	51651.5	18623	36.0552	2.92116	0.0224498	FALSE		ENQTQIYYITGESK
LGLDIGDDEIEDSAVPSSCTAEAK	precursor [M+1]	1	#N/A	LGLDIGDDEIEDSAVPSSC[+57]TAEAK	831.383	831.717	sp|Q18688|HSP90_CAEEL	Heat shock protein 90 OS=Caenorhabditis elegans GN=daf-21 PE=1 SV=1	3	3	44.23	863428	283396	32.8222	383499	113459	29.5852	2.25145	0.00504787	FALSE		LGLDIGDDEIEDSAVPSSC[+57]TAEAK
VTLIPGDGIGPEISASVQK	precursor [M+1]	1	#N/A	VTLIPGDGIGPEISASVQK	941.02	941.521	sp|Q93714|IDH3A_CAEEL	Probable isocitrate dehydrogenase [NAD] subunit alpha, mitochondrial OS=Caenorhabditis elegans GN=idha-1 PE=1 SV=3	2	2	46.02	213364	73047.7	34.2362	96908	30591.4	31.5675	2.20172	0.00701699	FALSE		VTLIPGDGIGPEISASVQK
TLYDNVDVVTIR	precursor	1	#N/A	TLYDNVDVVTIR	704.378	704.378	sp|Q93714|IDH3A_CAEEL	Probable isocitrate dehydrogenase [NAD] subunit alpha, mitochondrial OS=Caenorhabditis elegans GN=idha-1 PE=1 SV=3	2	2	41.85	807549	190244	23.5582	267158	257023	96.2064	3.02274	0.00361543	FALSE		TLYDNVDVVTIR
GAAVFESVHGTAPDIAGQDK	precursor [M+1]	1	#N/A	GAAVFESVHGTAPDIAGQDK	657.325	657.66	sp|Q93714|IDH3A_CAEEL	Probable isocitrate dehydrogenase [NAD] subunit alpha, mitochondrial OS=Caenorhabditis elegans GN=idha-1 PE=1 SV=3	3	3	35.69	568603	183299	32.2368	171504	80894.5	47.1676	3.31539	0.00115157	FALSE		GAAVFESVHGTAPDIAGQDK
LGDGLFLR	precursor	1	#N/A	LGDGLFLR	445.758	445.758	sp|Q93353|IDH3B_CAEEL	Probable isocitrate dehydrogenase [NAD] subunit beta, mitochondrial OS=Caenorhabditis elegans GN=idhb-1 PE=3 SV=1	2	2	41.58	354259	61507.6	17.3623	122742	58308.7	47.5049	2.8862	5.51496e-05	FALSE		LGDGLFLR
DFVIFEPGSR	precursor	1	#N/A	DFVIFEPGSR	583.796	583.796	sp|Q93353|IDH3B_CAEEL	Probable isocitrate dehydrogenase [NAD] subunit beta, mitochondrial OS=Caenorhabditis elegans GN=idhb-1 PE=3 SV=1	2	2	44.43	277815	124553	44.8331	96359.3	78734.9	81.7096	2.88312	0.0145156	FALSE		DFVIFEPGSR
IDHEDPHVQALVMAPTR	precursor [M+1]	1	#N/A	IDHEDPHVQALVMAPTR	482.997	483.247	sp|P27639|IF4A_CAEEL	Eukaryotic initiation factor 4A OS=Caenorhabditis elegans GN=inf-1 PE=2 SV=1	4	4	34.12	582443	52000.9	8.92806	114197	122281	107.079	5.10034	0.000137007	FALSE		IDHEDPHVQALVMAPTR
VMSALGEYLNVNILPCIGGTSVR	precursor [M+1]	1	#N/A	VMSALGEYLNVNILPC[+57]IGGTSVR	821.763	822.097	sp|P27639|IF4A_CAEEL	Eukaryotic initiation factor 4A OS=Caenorhabditis elegans GN=inf-1 PE=2 SV=1	3	3	58.12	53622.1	25934.4	48.3651	16206.2	8296.66	51.1944	3.30875	0.0114644	FALSE		VMSALGEYLNVNILPC[+57]IGGTSVR
SMPQDVQVVLLSATMPSEVLDVTNR	precursor [M+1]	1	#N/A	SMPQDVQVVLLSATM[+16]PSEVLDVTNR	915.798	916.132	sp|P27639|IF4A_CAEEL	Eukaryotic initiation factor 4A OS=Caenorhabditis elegans GN=inf-1 PE=2 SV=1	3	3	56.61	94843.7	28282.1	29.8197	16274.7	12475	76.6528	5.82769	0.00021245	FALSE		SMPQDVQVVLLSATM[+16]PSEVLDVTNR
KDELTLEGIR	precursor	1	#N/A	KDELTLEGIR	587.327	587.327	sp|P27639|IF4A_CAEEL	Eukaryotic initiation factor 4A OS=Caenorhabditis elegans GN=inf-1 PE=2 SV=1	2	2	34.31	313927	32963.8	10.5004	149664	59734.4	39.9124	2.09755	0.000737058	FALSE		KDELTLEGIR
VLITTDILAR	precursor	1	#N/A	VLITTDILAR	557.845	557.845	sp|P27639|IF4A_CAEEL	Eukaryotic initiation factor 4A OS=Caenorhabditis elegans GN=inf-1 PE=2 SV=1	2	2	43.12	1.09361e+06	442176	40.4328	213144	63204.4	29.6533	5.13082	0.00258329	FALSE		VLITTDILAR
KGVAINFVTENDAR	precursor	1	#N/A	KGVAINFVTENDAR	511.939	511.939	sp|P27639|IF4A_CAEEL	Eukaryotic initiation factor 4A OS=Caenorhabditis elegans GN=inf-1 PE=2 SV=1	3	3	34.74	877676	204190	23.2648	155614	63554.2	40.8409	5.64009	5.90756e-05	FALSE		KGVAINFVTENDAR
EIESYYTTQIEEMPESIADLI	precursor [M+1]	1	#N/A	EIESYYTTQIEEMPESIADLI	825.389	825.724	sp|P27639|IF4A_CAEEL	Eukaryotic initiation factor 4A OS=Caenorhabditis elegans GN=inf-1 PE=2 SV=1	3	3	62.45	102708	39837.6	38.7871	28847.3	20910.4	72.4863	3.56041	0.0031486	FALSE		EIESYYTTQIEEMPESIADLI
LSLHSSDAPVAEK	precursor	1	#N/A	LSLHSSDAPVAEK	451.905	451.905	sp|O45551|IF4E1_CAEEL	Eukaryotic translation initiation factor 4E-1 OS=Caenorhabditis elegans GN=ife-1 PE=1 SV=2	3	3	26.8	165760	68363	41.2422	73413.3	21284.8	28.993	2.2579	0.0155423	FALSE		LSLHSSDAPVAEK
LSIPDTEILR	precursor	1	#N/A	LSIPDTEILR	578.832	578.832	sp|O61955|IF4E3_CAEEL	Eukaryotic translation initiation factor 4E-3 OS=Caenorhabditis elegans GN=ife-3 PE=1 SV=2	2	2	43.2	310489	64211.6	20.6808	69463.3	37449.8	53.9131	4.46983	1.63577e-05	FALSE		LSIPDTEILR
EALEKDEGSVLVQVVAACGEEAILGYK	precursor [M+1]	1	#N/A	EALEKDEGSVLVQVVAAC[+57]GEEAILGYK	959.823	960.158	sp|P34563|IF5A1_CAEEL	Eukaryotic translation initiation factor 5A-1 OS=Caenorhabditis elegans GN=iff-1 PE=1 SV=1	3	3	59.08	100418	39917.2	39.751	44567.3	30982.3	69.5178	2.25318	0.0242996	FALSE		EALEKDEGSVLVQVVAAC[+57]GEEAILGYK
SGAGSGLSPFGQNAASTIR	precursor	1	#N/A	SGAGSGLSPFGQNAASTIR	889.445	889.445	sp|P90901|IFA1_CAEEL	Intermediate filament protein ifa-1 OS=Caenorhabditis elegans GN=ifa-1 PE=1 SV=2	2	2	37.88	215700	138059	64.0051	59351.5	23552.7	39.6834	3.63428	0.032098	FALSE		SGAGSGLSPFGQNAASTIR
LAADLDALR	precursor	1	#N/A	LAADLDALR	479.272	479.272	sp|P90901|IFA1_CAEEL	Intermediate filament protein ifa-1 OS=Caenorhabditis elegans GN=ifa-1 PE=1 SV=2	2	2	36.77	931754	130630	14.0198	293724	132094	44.972	3.17221	8.05947e-06	FALSE		LAADLDALR
NMYEGELVDAQK	precursor	1	#N/A	NMYEGELVDAQK	698.824	698.824	sp|P90901|IFA1_CAEEL	Intermediate filament protein ifa-1 OS=Caenorhabditis elegans GN=ifa-1 PE=1 SV=2	2	2	34.08	356364	33031.8	9.2691	115348	36913.9	32.0022	3.08947	4.515e-07	FALSE		NMYEGELVDAQK
NMYEGELVDAQK	precursor	1	#N/A	NM[+16]YEGELVDAQK	706.822	706.822	sp|P90901|IFA1_CAEEL	Intermediate filament protein ifa-1 OS=Caenorhabditis elegans GN=ifa-1 PE=1 SV=2	2	2	30.98	115595	20385.6	17.6353	22249.2	8346.08	37.5119	5.19549	5.66484e-06	FALSE		NM[+16]YEGELVDAQK
IAQLEDEVKR	precursor	1	#N/A	IAQLEDEVKR	400.891	400.891	sp|P90901|IFA1_CAEEL	Intermediate filament protein ifa-1 OS=Caenorhabditis elegans GN=ifa-1 PE=1 SV=2	3	3	27.52	332061	56681.7	17.0697	90143	74500.3	82.6468	3.68371	0.000193729	FALSE		IAQLEDEVKR
LKVQEIQTQSAR	precursor	1	#N/A	LKVQEIQTQSAR	467.6	467.6	sp|P90901|IFA1_CAEEL	Intermediate filament protein ifa-1 OS=Caenorhabditis elegans GN=ifa-1 PE=1 SV=2	3	3	26.5	208885	87572.8	41.9239	72043.5	21621.4	30.0116	2.89943	0.0079773	FALSE		LKVQEIQTQSAR
IALLEEEVAR	precursor	1	#N/A	IALLEEEVAR	571.824	571.824	sp|O02365|IFA2_CAEEL	Intermediate filament protein ifa-2 OS=Caenorhabditis elegans GN=ifa-2 PE=1 SV=1	2	2	39.31	218314	79914.7	36.6054	59509.7	34823.5	58.5174	3.66854	0.00198648	FALSE		IALLEEEVAR
TSAINEEADTETMR	precursor	1	#N/A	TSAINEEADTETMR	784.349	784.349	sp|O02365|IFA2_CAEEL	Intermediate filament protein ifa-2 OS=Caenorhabditis elegans GN=ifa-2 PE=1 SV=1	2	2	30.07	592660	189506	31.9755	126676	66233.2	52.2857	4.67857	0.00057079	FALSE		TSAINEEADTETMR
TMQSTATYGSTISSGTSR	precursor	1	#N/A	TMQSTATYGSTISSGTSR	918.426	918.426	sp|P90900|IFA4_CAEEL	Intermediate filament protein ifa-4 OS=Caenorhabditis elegans GN=ifa-4 PE=1 SV=2	2	2	30.22	93686.4	38191.6	40.7654	31446.3	17003.3	54.0708	2.97925	0.00629722	FALSE		TMQSTATYGSTISSGTSR
TMQSTATYGSTISSGTSR	precursor	1	#N/A	TMQSTATYGSTISSGTSR	612.62	612.62	sp|P90900|IFA4_CAEEL	Intermediate filament protein ifa-4 OS=Caenorhabditis elegans GN=ifa-4 PE=1 SV=2	3	3	30.18	96131.3	32450.1	33.756	46345	16609.2	35.8381	2.07425	0.00919421	FALSE		TMQSTATYGSTISSGTSR
ITEIGGSNLTSGMSPFGGHAASAIR	precursor [M+1]	1	#N/A	ITEIGGSNLTSGM[+16]SPFGGHAASAIR	816.404	816.739	sp|P90900|IFA4_CAEEL	Intermediate filament protein ifa-4 OS=Caenorhabditis elegans GN=ifa-4 PE=1 SV=2	3	3	39.85	64362.6	7068.64	10.9825	20946.8	8115.33	38.7425	3.07266	2.91084e-06	FALSE		ITEIGGSNLTSGM[+16]SPFGGHAASAIR
LVEELNNYR	precursor	1	#N/A	LVEELNNYR	575.299	575.299	sp|P90900|IFA4_CAEEL	Intermediate filament protein ifa-4 OS=Caenorhabditis elegans GN=ifa-4 PE=1 SV=2	2	2	32.78	831323	71291	8.57561	354427	84302	23.7855	2.34554	1.80186e-06	FALSE		LVEELNNYR
ELDNVLGR	precursor	1	#N/A	ELDNVLGR	458.248	458.248	sp|P90900|IFA4_CAEEL	Intermediate filament protein ifa-4 OS=Caenorhabditis elegans GN=ifa-4 PE=1 SV=2	2	2	32.4	4.85198e+06	2.13051e+06	43.9101	905416	194756	21.5101	5.35884	0.00384558	FALSE		ELDNVLGR
IDYQNQVQTLLEECDFIR	precursor [M+1]	1	#N/A	IDYQNQVQTLLEEC[+57]DFIR	1142.55	1143.05	sp|P90900|IFA4_CAEEL	Intermediate filament protein ifa-4 OS=Caenorhabditis elegans GN=ifa-4 PE=1 SV=2	2	2	55.37	48432	22103.1	45.6374	23568	11107.8	47.1309	2.05499	0.0385067	FALSE		IDYQNQVQTLLEEC[+57]DFIR
IDYQNQVQTLLEECDFIR	precursor [M+1]	1	#N/A	IDYQNQVQTLLEEC[+57]DFIR	762.035	762.37	sp|P90900|IFA4_CAEEL	Intermediate filament protein ifa-4 OS=Caenorhabditis elegans GN=ifa-4 PE=1 SV=2	3	3	55.33	273344	140202	51.2914	82030.2	96494.8	117.633	3.33223	0.0224136	FALSE		IDYQNQVQTLLEEC[+57]DFIR
EIVFTFPR	precursor	1	#N/A	EIVFTFPR	504.779	504.779	sp|P90900|IFA4_CAEEL	Intermediate filament protein ifa-4 OS=Caenorhabditis elegans GN=ifa-4 PE=1 SV=2	2	2	45.55	435802	126636	29.0581	56384.2	37637.5	66.752	7.72916	0.000184278	FALSE		EIVFTFPR
MVTEMGSATVGGISPALSANAAK	precursor [M+1]	1	#N/A	MVTEMGSATVGGISPALSANAAK	1082.04	1082.54	sp|Q19289|IFB1_CAEEL	Intermediate filament protein ifb-1 OS=Caenorhabditis elegans GN=ifb-1 PE=1 SV=1	2	2	41.5	60734.1	28737.4	47.3167	12412.7	10375.8	83.5903	4.89292	0.00526829	FALSE		MVTEMGSATVGGISPALSANAAK
MVTEMGSATVGGISPALSANAAK	precursor [M+1]	1	#N/A	MVTEMGSATVGGISPALSANAAK	721.698	722.032	sp|Q19289|IFB1_CAEEL	Intermediate filament protein ifb-1 OS=Caenorhabditis elegans GN=ifb-1 PE=1 SV=1	3	3	41.54	160488	62327.2	38.836	21823.5	13982.5	64.0708	7.35392	0.00129241	FALSE		MVTEMGSATVGGISPALSANAAK
SFLEATDKEKK	precursor	1	#N/A	SFLEATDKEKK	432.566	432.566	sp|Q19289|IFB1_CAEEL	Intermediate filament protein ifb-1 OS=Caenorhabditis elegans GN=ifb-1 PE=1 SV=1	3	3	20.53	206701	29112.2	14.0842	105661	32740.2	30.9861	1.95626	0.000308916	FALSE		SFLEATDKEKK
LVADLDELR	precursor	1	#N/A	LVADLDELR	522.29	522.29	sp|Q19289|IFB1_CAEEL	Intermediate filament protein ifb-1 OS=Caenorhabditis elegans GN=ifb-1 PE=1 SV=1	2	2	39	2.48371e+06	321859	12.9588	575765	241054	41.8667	4.31376	2.54653e-07	FALSE		LVADLDELR
LVADLDELRGK	precursor	1	#N/A	LVADLDELRGK	410.235	410.235	sp|Q19289|IFB1_CAEEL	Intermediate filament protein ifb-1 OS=Caenorhabditis elegans GN=ifb-1 PE=1 SV=1	3	3	34.81	556432	231956	41.6863	255221	104723	41.0322	2.18019	0.0197653	FALSE		LVADLDELRGK
IKYSESLSTAR	precursor	1	#N/A	IKYSESLSTAR	418.894	418.894	sp|Q19289|IFB1_CAEEL	Intermediate filament protein ifb-1 OS=Caenorhabditis elegans GN=ifb-1 PE=1 SV=1	3	3	27.03	212739	54665.2	25.6959	82306.2	65915.1	80.0853	2.58473	0.00571556	FALSE		IKYSESLSTAR
YSESLSTAR	precursor	1	#N/A	YSESLSTAR	507.249	507.249	sp|Q19289|IFB1_CAEEL	Intermediate filament protein ifb-1 OS=Caenorhabditis elegans GN=ifb-1 PE=1 SV=1	2	2	24.68	743442	77194.7	10.3834	353107	154898	43.8671	2.10543	0.00133593	FALSE		YSESLSTAR
ISQWTNAIADAQSEVEMLR	precursor [M+1]	1	#N/A	ISQWTNAIADAQSEVEMLR	1081.53	1082.03	sp|Q19289|IFB1_CAEEL	Intermediate filament protein ifb-1 OS=Caenorhabditis elegans GN=ifb-1 PE=1 SV=1	2	2	55.8	184482	22589.6	12.2449	19550	6290.6	32.177	9.4364	4.98842e-07	FALSE		ISQWTNAIADAQSEVEMLR
ISQWTNAIADAQSEVEMLR	precursor [M+1]	1	#N/A	ISQWTNAIADAQSEVEMLR	721.356	721.691	sp|Q19289|IFB1_CAEEL	Intermediate filament protein ifb-1 OS=Caenorhabditis elegans GN=ifb-1 PE=1 SV=1	3	3	55.8	310058	23328.4	7.52389	36912.7	29208.5	79.1288	8.39977	2.10804e-08	FALSE		ISQWTNAIADAQSEVEMLR
ISQWTNAIADAQSEVEMLR	precursor [M+1]	1	#N/A	ISQWTNAIADAQSEVEM[+16]LR	726.688	727.022	sp|Q19289|IFB1_CAEEL	Intermediate filament protein ifb-1 OS=Caenorhabditis elegans GN=ifb-1 PE=1 SV=1	3	3	54.56	124374	33909.7	27.2643	62778.3	41133.4	65.5217	1.98117	0.0238985	FALSE		ISQWTNAIADAQSEVEM[+16]LR
FKQLTDEEKR	precursor	1	#N/A	FKQLTDEEKR	431.898	431.898	sp|Q19289|IFB1_CAEEL	Intermediate filament protein ifb-1 OS=Caenorhabditis elegans GN=ifb-1 PE=1 SV=1	3	3	17.75	303688	51116.8	16.832	34238.2	16823.8	49.1375	8.86985	3.32274e-06	FALSE		FKQLTDEEKR
SDLDDETIGR	precursor	1	#N/A	SDLDDETIGR	560.759	560.759	sp|Q19289|IFB1_CAEEL	Intermediate filament protein ifb-1 OS=Caenorhabditis elegans GN=ifb-1 PE=1 SV=1	2	2	28.56	821687	312029	37.9742	411271	136826	33.269	1.99792	0.0184444	FALSE		SDLDDETIGR
ELQALLAQAPADTR	precursor	1	#N/A	ELQALLAQAPADTR	748.907	748.907	sp|Q19289|IFB1_CAEEL	Intermediate filament protein ifb-1 OS=Caenorhabditis elegans GN=ifb-1 PE=1 SV=1	2	2	39.73	1.22624e+06	76473.9	6.23646	263751	88312.2	33.4831	4.64923	3.52059e-09	FALSE		ELQALLAQAPADTR
ELQALLAQAPADTR	precursor	1	#N/A	ELQALLAQAPADTR	499.607	499.607	sp|Q19289|IFB1_CAEEL	Intermediate filament protein ifb-1 OS=Caenorhabditis elegans GN=ifb-1 PE=1 SV=1	3	3	39.73	943556	55089	5.83844	231275	37928	16.3995	4.0798	7.61908e-11	FALSE		ELQALLAQAPADTR
NELALAIR	precursor	1	#N/A	NELALAIR	450.269	450.269	sp|Q19289|IFB1_CAEEL	Intermediate filament protein ifb-1 OS=Caenorhabditis elegans GN=ifb-1 PE=1 SV=1	2	2	36.58	1.01447e+06	421657	41.5641	475565	204469	42.9951	2.1332	0.0219328	FALSE		NELALAIR
DIKDEYDIIAK	precursor	1	#N/A	DIKDEYDIIAK	441.566	441.566	sp|Q19289|IFB1_CAEEL	Intermediate filament protein ifb-1 OS=Caenorhabditis elegans GN=ifb-1 PE=1 SV=1	3	3	37.07	1.31961e+06	151138	11.4533	190655	147205	77.2102	6.92144	9.67598e-08	FALSE		DIKDEYDIIAK
LKVSEVQGSANR	precursor	1	#N/A	LKVSEVQGSANR	429.905	429.905	sp|Q19289|IFB1_CAEEL	Intermediate filament protein ifb-1 OS=Caenorhabditis elegans GN=ifb-1 PE=1 SV=1	3	3	22.35	156331	19564.4	12.5147	69194.3	18886.4	27.2948	2.25931	1.3644e-05	FALSE		LKVSEVQGSANR
EVQNLNYQLTDDQR	precursor	1	#N/A	EVQNLNYQLTDDQR	868.416	868.416	sp|Q19289|IFB1_CAEEL	Intermediate filament protein ifb-1 OS=Caenorhabditis elegans GN=ifb-1 PE=1 SV=1	2	2	34.51	445401	111122	24.9489	121586	34514.4	28.3869	3.66327	0.000211526	FALSE		EVQNLNYQLTDDQR
EVQNLNYQLTDDQR	precursor	1	#N/A	EVQNLNYQLTDDQR	579.28	579.28	sp|Q19289|IFB1_CAEEL	Intermediate filament protein ifb-1 OS=Caenorhabditis elegans GN=ifb-1 PE=1 SV=1	3	3	34.7	1.31978e+06	169159	12.8172	222084	151202	68.0833	5.94273	2.14014e-07	FALSE		EVQNLNYQLTDDQR
EECQTLVAELQALLDTK	precursor [M+1]	1	#N/A	EEC[+57]QTLVAELQALLDTK	654.335	654.669	sp|Q19289|IFB1_CAEEL	Intermediate filament protein ifb-1 OS=Caenorhabditis elegans GN=ifb-1 PE=1 SV=1	3	3	62.15	116505	56453.6	48.4559	47716.7	44705.2	93.6888	2.4416	0.0455797	FALSE		EEC[+57]QTLVAELQALLDTK
MLEGEETR	precursor	1	#N/A	MLEGEETR	482.724	482.724	sp|Q19289|IFB1_CAEEL	Intermediate filament protein ifb-1 OS=Caenorhabditis elegans GN=ifb-1 PE=1 SV=1	2	2	15.91	190936	28711	15.037	89405.5	78545.6	87.8532	2.13562	0.0330256	FALSE		MLEGEETR
VGLTQMVEQAVK	precursor	1	#N/A	VGLTQMVEQAVK	651.858	651.858	sp|Q19289|IFB1_CAEEL	Intermediate filament protein ifb-1 OS=Caenorhabditis elegans GN=ifb-1 PE=1 SV=1	2	2	45.98	1760259	237470	13.4906	262648	133580	50.8588	6.70196	1.61206e-07	FALSE		VGLTQMVEQAVK
VGLTQMVEQAVK	precursor	1	#N/A	VGLTQM[+16]VEQAVK	659.855	659.855	sp|Q19289|IFB1_CAEEL	Intermediate filament protein ifb-1 OS=Caenorhabditis elegans GN=ifb-1 PE=1 SV=1	2	2	37.15	489268	115069	23.5187	83612.2	50492.2	60.3886	5.85164	3.69298e-05	FALSE		VGLTQM[+16]VEQAVK
EIVYSIPANVVIKPGK	precursor	1	#N/A	EIVYSIPANVVIKPGK	576.342	576.342	sp|Q19289|IFB1_CAEEL	Intermediate filament protein ifb-1 OS=Caenorhabditis elegans GN=ifb-1 PE=1 SV=1	3	3	41.43	396080	59833.9	15.1065	98056.7	24342.7	24.8252	4.0393	2.99983e-06	FALSE		EIVYSIPANVVIKPGK
GSLGNDIGQIK	precursor	1	#N/A	GSLGNDIGQIK	551.299	551.299	sp|Q19286|IFB2_CAEEL	Intermediate filament protein ifb-2 OS=Caenorhabditis elegans GN=ifb-2 PE=1 SV=1	2	2	32.94	2308579	282311	12.2288	1.04316e+06	242796	23.2751	2.21306	6.63949e-06	FALSE		GSLGNDIGQIK
EISEAHSGTIGVEVK	precursor	1	#N/A	EISEAHSGTIGVEVK	778.402	778.402	sp|Q19286|IFB2_CAEEL	Intermediate filament protein ifb-2 OS=Caenorhabditis elegans GN=ifb-2 PE=1 SV=1	2	2	29.39	134209	37123.8	27.6613	42767.2	26264.4	61.4125	3.13812	0.000623615	FALSE		EISEAHSGTIGVEVK
EISEAHSGTIGVEVK	precursor	1	#N/A	EISEAHSGTIGVEVK	519.27	519.27	sp|Q19286|IFB2_CAEEL	Intermediate filament protein ifb-2 OS=Caenorhabditis elegans GN=ifb-2 PE=1 SV=1	3	3	29.39	1.01921e+06	119896	11.7636	272829	130073	47.6758	3.73573	1.5079e-06	FALSE		EISEAHSGTIGVEVK
TTWGGAISQAQAELDTNK	precursor	1	#N/A	TTWGGAISQAQAELDTNK	945.963	945.963	sp|Q19286|IFB2_CAEEL	Intermediate filament protein ifb-2 OS=Caenorhabditis elegans GN=ifb-2 PE=1 SV=1	2	2	45.59	689157	65358.8	9.48387	357141	79443.6	22.2443	1.92965	2.56879e-05	FALSE		TTWGGAISQAQAELDTNK
TTWGGAISQAQAELDTNK	precursor	1	#N/A	TTWGGAISQAQAELDTNK	630.978	630.978	sp|Q19286|IFB2_CAEEL	Intermediate filament protein ifb-2 OS=Caenorhabditis elegans GN=ifb-2 PE=1 SV=1	3	3	45.55	812797	112075	13.7888	351233	119904	34.1379	2.31412	5.51049e-05	FALSE		TTWGGAISQAQAELDTNK
YAAILDEEKR	precursor	1	#N/A	YAAILDEEKR	604.32	604.32	sp|Q19286|IFB2_CAEEL	Intermediate filament protein ifb-2 OS=Caenorhabditis elegans GN=ifb-2 PE=1 SV=1	2	2	28.59	549350	78489.8	14.2878	187565	41812.6	22.2923	2.92884	3.03523e-06	FALSE		YAAILDEEKR
YAAILDEEKR	precursor	1	#N/A	YAAILDEEKR	403.215	403.215	sp|Q19286|IFB2_CAEEL	Intermediate filament protein ifb-2 OS=Caenorhabditis elegans GN=ifb-2 PE=1 SV=1	3	3	28.63	2.42243e+06	202285	8.3505	1.09163e+06	109735	10.0524	2.2191	1.21187e-07	FALSE		YAAILDEEKR
LYAEQDQLYLQLAAAK	precursor [M+1]	1	#N/A	LYAEQDQLYLQLAAAK	919.488	919.99	sp|Q19286|IFB2_CAEEL	Intermediate filament protein ifb-2 OS=Caenorhabditis elegans GN=ifb-2 PE=1 SV=1	2	2	47.4	158433	47485.5	29.972	76327.3	47633.3	62.4067	2.0757	0.0162749	FALSE		LYAEQDQLYLQLAAAK
IHSQEITELR	precursor	1	#N/A	IHSQEITELR	613.33	613.33	sp|Q19286|IFB2_CAEEL	Intermediate filament protein ifb-2 OS=Caenorhabditis elegans GN=ifb-2 PE=1 SV=1	2	2	28.32	507153	84687.4	16.6986	181956	31461.9	17.2909	2.78723	2.55778e-05	FALSE		IHSQEITELR
AEYDKIIQTTR	precursor	1	#N/A	AEYDKIIQTTR	446.574	446.574	sp|Q19286|IFB2_CAEEL	Intermediate filament protein ifb-2 OS=Caenorhabditis elegans GN=ifb-2 PE=1 SV=1	3	3	30.98	390576	119609	30.6238	119943	74706.4	62.2849	3.25634	0.000959348	FALSE		AEYDKIIQTTR
VDLETIFQSK	precursor	1	#N/A	VDLETIFQSK	590.316	590.316	sp|Q19286|IFB2_CAEEL	Intermediate filament protein ifb-2 OS=Caenorhabditis elegans GN=ifb-2 PE=1 SV=1	2	2	46.51	4196414	577057	13.7512	1.16552e+06	796812	68.365	3.60045	6.00202e-05	FALSE		VDLETIFQSK
ISAVESSIVSK	precursor	1	#N/A	ISAVESSIVSK	560.316	560.316	sp|Q19286|IFB2_CAEEL	Intermediate filament protein ifb-2 OS=Caenorhabditis elegans GN=ifb-2 PE=1 SV=1	2	2	30.49	3.01506e+06	278511	9.23733	1.55645e+06	351623	22.5914	1.93715	2.78533e-05	FALSE		ISAVESSIVSK
ISAVESSIVSKNEAAVFR	precursor [M+1]	1	#N/A	ISAVESSIVSKNEAAVFR	636.346	636.68	sp|Q19286|IFB2_CAEEL	Intermediate filament protein ifb-2 OS=Caenorhabditis elegans GN=ifb-2 PE=1 SV=1	3	3	40.23	212964	77854.5	36.5576	21946.8	7298.2	33.254	9.70362	0.000910873	FALSE		ISAVESSIVSKNEAAVFR
KMNESITTLR	precursor	1	#N/A	KMNESITTLR	596.821	596.821	sp|Q19286|IFB2_CAEEL	Intermediate filament protein ifb-2 OS=Caenorhabditis elegans GN=ifb-2 PE=1 SV=1	2	2	28.32	316766	113593	35.8603	113536	38961.3	34.3163	2.79	0.00379013	FALSE		KMNESITTLR
EANTLQIQLGEDQR	precursor	1	#N/A	EANTLQIQLGEDQR	807.908	807.908	sp|Q19286|IFB2_CAEEL	Intermediate filament protein ifb-2 OS=Caenorhabditis elegans GN=ifb-2 PE=1 SV=1	2	2	36.88	1.05637e+06	234172	22.1677	242310	99544.8	41.0816	4.35957	4.29342e-05	FALSE		EANTLQIQLGEDQR
EANTLQIQLGEDQR	precursor	1	#N/A	EANTLQIQLGEDQR	538.941	538.941	sp|Q19286|IFB2_CAEEL	Intermediate filament protein ifb-2 OS=Caenorhabditis elegans GN=ifb-2 PE=1 SV=1	3	3	36.92	1.33435e+06	316750	23.7382	166384	112949	67.8846	8.01968	3.65228e-05	FALSE		EANTLQIQLGEDQR
FTHVGQGVVVAQQETTR	precursor	1	#N/A	FTHVGQGVVVAQQETTR	928.984	928.984	sp|Q19286|IFB2_CAEEL	Intermediate filament protein ifb-2 OS=Caenorhabditis elegans GN=ifb-2 PE=1 SV=1	2	2	30.67	50408.9	6784.84	13.4596	18399	10672.9	58.008	2.73976	0.000375419	FALSE		FTHVGQGVVVAQQETTR
FTHVGQGVVVAQQETTR	precursor	1	#N/A	FTHVGQGVVVAQQETTR	619.659	619.659	sp|Q19286|IFB2_CAEEL	Intermediate filament protein ifb-2 OS=Caenorhabditis elegans GN=ifb-2 PE=1 SV=1	3	3	30.63	700933	53367.8	7.61381	192221	41530.8	21.6057	3.64649	2.0165e-09	FALSE		FTHVGQGVVVAQQETTR
LVPVEQDHWDSGEVQTR	precursor [M+1]	1	#N/A	LVPVEQDHWDSGEVQTR	997.982	998.483	sp|Q19286|IFB2_CAEEL	Intermediate filament protein ifb-2 OS=Caenorhabditis elegans GN=ifb-2 PE=1 SV=1	2	2	34.35	88226.4	18883.2	21.4031	16602.5	11353.3	68.3833	5.31404	1.48235e-05	FALSE		LVPVEQDHWDSGEVQTR
LVPVEQDHWDSGEVQTR	precursor [M+1]	1	#N/A	LVPVEQDHWDSGEVQTR	665.657	665.991	sp|Q19286|IFB2_CAEEL	Intermediate filament protein ifb-2 OS=Caenorhabditis elegans GN=ifb-2 PE=1 SV=1	3	3	34.35	1.83827e+06	163793	8.91016	278177	225702	81.1362	6.60828	4.56155e-07	FALSE		LVPVEQDHWDSGEVQTR
VIDGVQAFVFR	precursor	1	#N/A	VIDGVQAFVFR	625.848	625.848	sp|Q19286|IFB2_CAEEL	Intermediate filament protein ifb-2 OS=Caenorhabditis elegans GN=ifb-2 PE=1 SV=1	2	2	47.67	1.12328e+06	110867	9.86995	145418	118130	81.2348	7.72444	4.34982e-08	FALSE		VIDGVQAFVFR
VIDGVQAFVFR	precursor	1	#N/A	VIDGVQAFVFR	417.568	417.568	sp|Q19286|IFB2_CAEEL	Intermediate filament protein ifb-2 OS=Caenorhabditis elegans GN=ifb-2 PE=1 SV=1	3	3	47.67	87097	14725.2	16.9066	26414.3	28940.3	109.563	3.29734	0.00364545	FALSE		VIDGVQAFVFR
CLSHDIDILR	precursor	1	#N/A	C[+57]LSHDIDILR	414.548	414.548	sp|Q21067|IFC2_CAEEL	Intermediate filament protein ifc-2 OS=Caenorhabditis elegans GN=ifc-2 PE=1 SV=3	3	3	36.65	402092	158462	39.4093	59739	18088.7	30.2795	6.73082	0.001744	FALSE		C[+57]LSHDIDILR
NGFSGGGHVSGLFDAEINQAK	precursor [M+1]	1	#N/A	NGFSGGGHVSGLFDAEINQAK	702.34	702.674	sp|Q21067|IFC2_CAEEL	Intermediate filament protein ifc-2 OS=Caenorhabditis elegans GN=ifc-2 PE=1 SV=3	3	3	41.96	109120	26502	24.2871	17259.5	11314.7	65.5564	6.32231	4.36149e-05	FALSE		NGFSGGGHVSGLFDAEINQAK
WLDAVNAVK	precursor	1	#N/A	WLDAVNAVK	508.282	508.282	sp|Q21067|IFC2_CAEEL	Intermediate filament protein ifc-2 OS=Caenorhabditis elegans GN=ifc-2 PE=1 SV=3	2	2	37.46	1.30249e+06	209575	16.0903	436923	139087	31.8332	2.98106	7.09965e-06	FALSE		WLDAVNAVK
IEAEISLFK	precursor	1	#N/A	IEAEISLFK	525.298	525.298	sp|Q21067|IFC2_CAEEL	Intermediate filament protein ifc-2 OS=Caenorhabditis elegans GN=ifc-2 PE=1 SV=3	2	2	43.27	368818	147230	39.9194	34984.5	29202.9	83.4738	10.5423	0.00121196	FALSE		IEAEISLFK
ENDGIYNEIAR	precursor	1	#N/A	ENDGIYNEIAR	647.307	647.307	sp|Q21067|IFC2_CAEEL	Intermediate filament protein ifc-2 OS=Caenorhabditis elegans GN=ifc-2 PE=1 SV=3	2	2	35.04	544465	236536	43.4438	256411	155217	60.5345	2.12341	0.034948	FALSE		ENDGIYNEIAR
SLNVSDLLQR	precursor	1	#N/A	SLNVSDLLQR	572.82	572.82	sp|Q21067|IFC2_CAEEL	Intermediate filament protein ifc-2 OS=Caenorhabditis elegans GN=ifc-2 PE=1 SV=3	2	2	43.73	1.53729e+06	832023	54.1228	534359	208477	39.0144	2.87688	0.0251994	FALSE		SLNVSDLLQR
IEQELVFIR	precursor	1	#N/A	IEQELVFIR	573.83	573.83	sp|Q21067|IFC2_CAEEL	Intermediate filament protein ifc-2 OS=Caenorhabditis elegans GN=ifc-2 PE=1 SV=3	2	2	42.85	567877	79772.1	14.0474	90184.5	49083.4	54.4256	6.29684	2.18639e-07	FALSE		IEQELVFIR
ADYEAISIR	precursor	1	#N/A	ADYEAISIR	519.267	519.267	sp|Q21067|IFC2_CAEEL	Intermediate filament protein ifc-2 OS=Caenorhabditis elegans GN=ifc-2 PE=1 SV=3	2	2	34.43	1.12427e+06	111812	9.94528	418787	297762	71.101	2.68458	0.0022328	FALSE		ADYEAISIR
VNPDLYKEELISIR	precursor	1	#N/A	VNPDLYKEELISIR	563.645	563.645	sp|Q21067|IFC2_CAEEL	Intermediate filament protein ifc-2 OS=Caenorhabditis elegans GN=ifc-2 PE=1 SV=3	3	3	42.3	602405	163346	27.1156	256026	126077	49.2437	2.3529	0.00223395	FALSE		VNPDLYKEELISIR
VLENDIGLFR	precursor	1	#N/A	VLENDIGLFR	588.325	588.325	sp|Q86DC6|IFD1_CAEEL	Intermediate filament protein ifd-1 OS=Caenorhabditis elegans GN=ifd-1 PE=3 SV=2	2	2	43.85	2.8265e+06	637255	22.5457	304515	278917	91.5938	9.28196	1.5263e-05	FALSE		VLENDIGLFR
VLENDIGVFR	precursor	1	#N/A	VLENDIGVFR	581.317	581.317	sp|Q19782|IFD2_CAEEL	Intermediate filament protein ifd-2 OS=Caenorhabditis elegans GN=ifd-2 PE=3 SV=1	2	2	40.15	1780763	1.30628e+06	73.3553	333914	345634	103.51	5.333	0.0351647	FALSE		VLENDIGVFR
ASLFTLVR	precursor	1	#N/A	ASLFTLVR	453.774	453.774	sp|Q19782|IFD2_CAEEL	Intermediate filament protein ifd-2 OS=Caenorhabditis elegans GN=ifd-2 PE=3 SV=1	2	2	44.81	265335	38380.6	14.465	81277.7	54622.2	67.2045	3.26455	0.000153111	FALSE		ASLFTLVR
NLESSFQLR	precursor	1	#N/A	NLESSFQLR	547.285	547.285	sp|Q19782|IFD2_CAEEL	Intermediate filament protein ifd-2 OS=Caenorhabditis elegans GN=ifd-2 PE=3 SV=1	2	2	38.65	1.56625e+06	504816	32.2309	618424	284594	46.0193	2.53265	0.00304365	FALSE		NLESSFQLR
KGSESYSSIQNQAR	precursor	1	#N/A	KGSESYSSIQNQAR	518.922	518.922	sp|Q19782|IFD2_CAEEL	Intermediate filament protein ifd-2 OS=Caenorhabditis elegans GN=ifd-2 PE=3 SV=1	3	3	23.25	89558	13679.3	15.2742	42538.2	26323.5	61.882	2.10536	0.00823601	FALSE		KGSESYSSIQNQAR
GSESYSSIQNQAR	precursor	1	#N/A	GSESYSSIQNQAR	713.831	713.831	sp|Q19782|IFD2_CAEEL	Intermediate filament protein ifd-2 OS=Caenorhabditis elegans GN=ifd-2 PE=3 SV=1	2	2	26.69	62712.7	22205.3	35.408	29985.7	20362.8	67.9084	2.09142	0.027312	FALSE		GSESYSSIQNQAR
LFEDTLEFK	precursor	1	#N/A	LFEDTLEFK	571.292	571.292	sp|Q09501|IFP1_CAEEL	Intermediate filament protein ifp-1 OS=Caenorhabditis elegans GN=ifp-1 PE=3 SV=1	2	2	43.66	225677	84108.4	37.2694	77454.2	92871.9	119.906	2.91368	0.020115	FALSE		LFEDTLEFK
LCDLNIDLQK	precursor	1	#N/A	LC[+57]DLNIDLQK	616.321	616.321	sp|Q09501|IFP1_CAEEL	Intermediate filament protein ifp-1 OS=Caenorhabditis elegans GN=ifp-1 PE=3 SV=1	2	2	38.54	539751	74085.6	13.7259	208896	132068	63.2218	2.58382	0.00128015	FALSE		LC[+57]DLNIDLQK
AVEALGCPVFLGGMAR	precursor	1	#N/A	AVEALGC[+57]PVFLGGMAR	549.95	549.95	sp|O61856|ILVBL_CAEEL	Acetolactate synthase-like protein OS=Caenorhabditis elegans GN=T26C12.1 PE=3 SV=2	3	3	48.25	64185.6	29496.1	45.9544	25716	16520	64.2401	2.49594	0.0219811	FALSE		AVEALGC[+57]PVFLGGMAR
LQESQSEQIYTQAYR	precursor	1	#N/A	LQESQSEQIYTQAYR	615.299	615.299	sp|P91276|IMA2_CAEEL	Importin subunit alpha-2 OS=Caenorhabditis elegans GN=ima-2 PE=1 SV=1	3	3	35.19	1.16942e+06	560030	47.8896	414808	113891	27.4564	2.81918	0.0158834	FALSE		LQESQSEQIYTQAYR
DSTISDDDIDTILEK	precursor	1	#N/A	DSTISDDDIDTILEK	840.397	840.397	sp|P41877|ISW1_CAEEL	Chromatin-remodeling complex ATPase chain isw-1 OS=Caenorhabditis elegans GN=isw-1 PE=1 SV=2	2	2	44.89	237831	55259.6	23.2348	98211	35301.4	35.9444	2.42164	0.000436608	FALSE		DSTISDDDIDTILEK
AQEGGNPDAADDDDIIVEPPKR	precursor [M+1]	1	#N/A	AQEGGNPDAADDDDIIVEPPKR	774.7	775.034	sp|P30625|KAPR_CAEEL	cAMP-dependent protein kinase regulatory subunit OS=Caenorhabditis elegans GN=kin-2 PE=2 SV=3	3	3	33.01	72275.9	29027.3	40.1618	30626.3	16252.9	53.0685	2.35993	0.0138578	FALSE		AQEGGNPDAADDDDIIVEPPKR
LQAAPECHSLLKK	precursor	1	#N/A	LQAAPEC[+57]HSLLKK	498.941	498.941	sp|Q10454|KARG1_CAEEL	Probable arginine kinase F46H5.3 OS=Caenorhabditis elegans GN=F46H5.3 PE=1 SV=2	3	3	25.52	163531	47089.8	28.7956	60941.3	19816.4	32.5172	2.68342	0.00112432	FALSE		LQAAPEC[+57]HSLLKK
AIFDNITDPELAGK	precursor	1	#N/A	AIFDNITDPELAGK	752.388	752.388	sp|Q10454|KARG1_CAEEL	Probable arginine kinase F46H5.3 OS=Caenorhabditis elegans GN=F46H5.3 PE=1 SV=2	2	2	43.62	1.85524e+06	417067	22.4804	492533	235871	47.8893	3.76674	5.30732e-05	FALSE		AIFDNITDPELAGK
AIFDNITDPELAGK	precursor	1	#N/A	AIFDNITDPELAGK	501.928	501.928	sp|Q10454|KARG1_CAEEL	Probable arginine kinase F46H5.3 OS=Caenorhabditis elegans GN=F46H5.3 PE=1 SV=2	3	3	43.62	321492	84658.4	26.3329	99354.3	31769.9	31.9764	3.23582	0.000356388	FALSE		AIFDNITDPELAGK
IISMQEGGNVGQVLER	precursor	1	#N/A	IISMQEGGNVGQVLER	865.449	865.449	sp|Q10454|KARG1_CAEEL	Probable arginine kinase F46H5.3 OS=Caenorhabditis elegans GN=F46H5.3 PE=1 SV=2	2	2	40.81	559108	162973	29.1487	187674	86503.7	46.0924	2.97914	0.000818026	FALSE		IISMQEGGNVGQVLER
IISMQEGGNVGQVLER	precursor	1	#N/A	IISMQEGGNVGQVLER	577.302	577.302	sp|Q10454|KARG1_CAEEL	Probable arginine kinase F46H5.3 OS=Caenorhabditis elegans GN=F46H5.3 PE=1 SV=2	3	3	40.81	485968	196065	40.3453	175456	75600.8	43.0882	2.76974	0.00721798	FALSE		IISMQEGGNVGQVLER
LGWLTFCPSNLGTTVR	precursor [M+1]	1	#N/A	LGWLTFC[+57]PSNLGTTVR	911.469	911.971	sp|Q10454|KARG1_CAEEL	Probable arginine kinase F46H5.3 OS=Caenorhabditis elegans GN=F46H5.3 PE=1 SV=2	2	2	53.47	137418	25888.6	18.8393	26986.5	16325.1	60.4936	5.0921	5.17584e-06	FALSE		LGWLTFC[+57]PSNLGTTVR
GIHGEHSESEGGVYDISNK	precursor [M+1]	1	#N/A	GIHGEHSESEGGVYDISNK	672.308	672.643	sp|Q10454|KARG1_CAEEL	Probable arginine kinase F46H5.3 OS=Caenorhabditis elegans GN=F46H5.3 PE=1 SV=2	3	3	25.78	190710	139616	73.2084	27032.7	20042.9	74.1433	7.05481	0.028177	FALSE		GIHGEHSESEGGVYDISNK
GIHGEHSESEGGVYDISNK	precursor [M+1]	1	#N/A	GIHGEHSESEGGVYDISNK	504.483	504.734	sp|Q10454|KARG1_CAEEL	Probable arginine kinase F46H5.3 OS=Caenorhabditis elegans GN=F46H5.3 PE=1 SV=2	4	4	25.78	362280	140761	38.8541	108248	85212	78.7188	3.34674	0.00415122	FALSE		GIHGEHSESEGGVYDISNK
LQGASDCSSLLKK	precursor	1	#N/A	LQGASDC[+57]SSLLKK	469.582	469.582	sp|Q27535|KARG2_CAEEL	Probable arginine kinase ZC434.8 OS=Caenorhabditis elegans GN=ZC434.8 PE=3 SV=1	3	3	26.99	1.06128e+06	65869.3	6.20661	399318	274436	68.7264	2.65773	0.00248748	FALSE		LQGASDC[+57]SSLLKK
IISMQNGGNVGEVLAR	precursor	1	#N/A	IISMQNGGNVGEVLAR	829.438	829.438	sp|Q27535|KARG2_CAEEL	Probable arginine kinase ZC434.8 OS=Caenorhabditis elegans GN=ZC434.8 PE=3 SV=1	2	2	40.58	281126	93052.5	33.0999	103341	53646.2	51.912	2.72038	0.00277573	FALSE		IISMQNGGNVGEVLAR
IISMQNGGNVGEVLAR	precursor	1	#N/A	IISM[+16]QNGGNVGEVLAR	837.436	837.436	sp|Q27535|KARG2_CAEEL	Probable arginine kinase ZC434.8 OS=Caenorhabditis elegans GN=ZC434.8 PE=3 SV=1	2	2	35.16	134265	53031	39.4973	50786.7	26284.3	51.7543	2.6437	0.00787948	FALSE		IISM[+16]QNGGNVGEVLAR
TVLMLADQMIGR	precursor	1	#N/A	TVLMLADQMIGR	674.36	674.36	sp|P42168|KC1A_CAEEL	Casein kinase I isoform alpha OS=Caenorhabditis elegans GN=kin-19 PE=3 SV=1	2	2	49.22	1.10866e+06	573514	51.7306	203337	137264	67.5054	5.4523	0.00762415	FALSE		TVLMLADQMIGR
FDESPDYMYLR	precursor	1	#N/A	FDESPDYMYLR	718.314	718.314	sp|P42168|KC1A_CAEEL	Casein kinase I isoform alpha OS=Caenorhabditis elegans GN=kin-19 PE=3 SV=1	2	2	41.89	357262	242975	68.0103	42970	30234.4	70.3616	8.31423	0.0191331	FALSE		FDESPDYMYLR
DANGFLIDGFPR	precursor	1	#N/A	DANGFLIDGFPR	661.33	661.33	sp|O17622|KCY1_CAEEL	UMP-CMP kinase 1 OS=Caenorhabditis elegans GN=C29F7.3 PE=1 SV=1	2	2	47.83	2.34238e+06	491620	20.9881	1.02719e+06	380199	37.0135	2.28038	0.000409277	FALSE		DANGFLIDGFPR
FVGGPDEVLQAIEDGK	precursor	1	#N/A	FVGGPDEVLQAIEDGK	837.423	837.423	sp|P34540|KINH_CAEEL	Kinesin heavy chain OS=Caenorhabditis elegans GN=unc-116 PE=2 SV=2	2	2	52.32	314166	112601	35.8412	145072	62659.4	43.192	2.16559	0.0109038	FALSE		FVGGPDEVLQAIEDGK
LAALLQAAALELSR	precursor	1	#N/A	LAALLQAAALELSR	720.433	720.433	sp|P34540|KINH_CAEEL	Kinesin heavy chain OS=Caenorhabditis elegans GN=unc-116 PE=2 SV=2	2	2	55.91	149751	38188.9	25.5015	66392.8	56193.6	84.6381	2.25554	0.0211449	FALSE		LAALLQAAALELSR
TVQDSMVCLEPR	precursor	1	#N/A	TVQDSMVC[+57]LEPR	717.839	717.839	sp|Q18026|KYNU_CAEEL	Kynureninase OS=Caenorhabditis elegans GN=flu-2 PE=2 SV=1	2	2	36.88	285747	112342	39.3152	99828	52198.1	52.288	2.8624	0.00584541	FALSE		TVQDSMVC[+57]LEPR
FSSPIDIIYPELVK	precursor	1	#N/A	FSSPIDIIYPELVK	810.948	810.948	sp|Q18026|KYNU_CAEEL	Kynureninase OS=Caenorhabditis elegans GN=flu-2 PE=2 SV=1	2	2	55.29	225886	66828.3	29.5849	97810.2	44859.9	45.8643	2.30944	0.00326995	FALSE		FSSPIDIIYPELVK
LDALFSR	precursor	1	#N/A	LDALFSR	411.229	411.229	sp|Q9N4Z0|L2HDH_CAEEL	L-2-hydroxyglutarate dehydrogenase, mitochondrial OS=Caenorhabditis elegans GN=Y45G12B.3 PE=3 SV=2	2	2	35.65	276018	139542	50.5555	48680.7	27118.6	55.7072	5.66997	0.00671446	FALSE		LDALFSR
NLITCAGLQSDR	precursor	1	#N/A	NLITC[+57]AGLQSDR	674.338	674.338	sp|Q9N4Z0|L2HDH_CAEEL	L-2-hydroxyglutarate dehydrogenase, mitochondrial OS=Caenorhabditis elegans GN=Y45G12B.3 PE=3 SV=2	2	2	35.58	294951	155033	52.5622	93070.2	65941	70.8509	3.16912	0.0191284	FALSE		NLITC[+57]AGLQSDR
ATYGLSDRAPILPGNEATAQCTK	precursor [M+1]	1	#N/A	ATYGLSDRAPILPGNEATAQC[+57]TK	812.073	812.407	sp|Q18823|LAM2_CAEEL	Laminin-like protein lam-2 OS=Caenorhabditis elegans GN=lam-2 PE=1 SV=3	3	3	36.5	242805	137817	56.7604	91315	54914.1	60.137	2.65898	0.0383291	FALSE		ATYGLSDRAPILPGNEATAQC[+57]TK
APILPGNEATAQCTK	precursor	1	#N/A	APILPGNEATAQC[+57]TK	785.898	785.898	sp|Q18823|LAM2_CAEEL	Laminin-like protein lam-2 OS=Caenorhabditis elegans GN=lam-2 PE=1 SV=3	2	2	30.3	119163	47848.4	40.1538	59542.3	34537.8	58.0054	2.00131	0.0360098	FALSE		APILPGNEATAQC[+57]TK
AIKDEIVAALEK	precursor	1	#N/A	AIKDEIVAALEK	650.38	650.38	sp|Q18823|LAM2_CAEEL	Laminin-like protein lam-2 OS=Caenorhabditis elegans GN=lam-2 PE=1 SV=3	2	2	42.89	431044	182685	42.382	126798	141879	111.894	3.39945	0.010031	FALSE		AIKDEIVAALEK
AIKDEIVAALEK	precursor	1	#N/A	AIKDEIVAALEK	433.922	433.922	sp|Q18823|LAM2_CAEEL	Laminin-like protein lam-2 OS=Caenorhabditis elegans GN=lam-2 PE=1 SV=3	3	3	43.04	288507	114593	39.7192	24100.7	17387.7	72.1462	11.9709	0.00118016	FALSE		AIKDEIVAALEK
LTSIDESVAQAK	precursor	1	#N/A	LTSIDESVAQAK	631.335	631.335	sp|Q18823|LAM2_CAEEL	Laminin-like protein lam-2 OS=Caenorhabditis elegans GN=lam-2 PE=1 SV=3	2	2	30.49	931663	178222	19.1295	386215	178114	46.1178	2.41229	0.000407704	FALSE		LTSIDESVAQAK
EASDAIYGGEQISK	precursor	1	#N/A	EASDAIYGGEQISK	734.352	734.352	sp|Q18823|LAM2_CAEEL	Laminin-like protein lam-2 OS=Caenorhabditis elegans GN=lam-2 PE=1 SV=3	2	2	31.39	250724	142096	56.6741	51573.8	37534.3	72.7778	4.86146	0.0131941	FALSE		EASDAIYGGEQISK
DAEAALQVLEEFGAK	precursor	1	#N/A	DAEAALQVLEEFGAK	795.904	795.904	sp|Q18823|LAM2_CAEEL	Laminin-like protein lam-2 OS=Caenorhabditis elegans GN=lam-2 PE=1 SV=3	2	2	55.6	128784	49733.8	38.6179	23631.8	9800.7	41.4724	5.4496	0.00177572	FALSE		DAEAALQVLEEFGAK
IGLLSLVR	precursor	1	#N/A	IGLLSLVR	435.792	435.792	sp|G5EBZ4|LE418_CAEEL	Protein let-418 OS=Caenorhabditis elegans GN=let-418 PE=1 SV=1	2	2	47.86	60292.6	13430.1	22.2749	8246.33	6409.59	77.7266	7.31144	1.55441e-05	FALSE		IGLLSLVR
FEPGQTLIVK	precursor	1	#N/A	FEPGQTLIVK	566.324	566.324	sp|P36573|LEC1_CAEEL	32 kDa beta-galactoside-binding lectin OS=Caenorhabditis elegans GN=lec-1 PE=1 SV=1	2	2	36.84	9.26282e+06	763120	8.23852	4.06661e+06	858680	21.1154	2.27777	9.26496e-07	FALSE		FEPGQTLIVK
FTINLHSK	precursor	1	#N/A	FTINLHSK	480.269	480.269	sp|P36573|LEC1_CAEEL	32 kDa beta-galactoside-binding lectin OS=Caenorhabditis elegans GN=lec-1 PE=1 SV=1	2	2	30.9	2.76281e+06	346116	12.5277	442105	200992	45.4625	6.24922	8.36627e-08	FALSE		FTINLHSK
TADFSGNDVPLHVSVR	precursor	1	#N/A	TADFSGNDVPLHVSVR	857.431	857.431	sp|P36573|LEC1_CAEEL	32 kDa beta-galactoside-binding lectin OS=Caenorhabditis elegans GN=lec-1 PE=1 SV=1	2	2	37.61	888019	134725	15.1715	161427	34220.2	21.1986	5.50106	4.73067e-06	FALSE		TADFSGNDVPLHVSVR
TADFSGNDVPLHVSVR	precursor	1	#N/A	TADFSGNDVPLHVSVR	571.957	571.957	sp|P36573|LEC1_CAEEL	32 kDa beta-galactoside-binding lectin OS=Caenorhabditis elegans GN=lec-1 PE=1 SV=1	3	3	37.57	5.51832e+06	1.09772e+06	19.8923	818028	247169	30.2153	6.74587	2.49412e-05	FALSE		TADFSGNDVPLHVSVR
TADFSGNDVPLHVSVR	precursor	1	#N/A	TADFSGNDVPLHVSVR	429.219	429.219	sp|P36573|LEC1_CAEEL	32 kDa beta-galactoside-binding lectin OS=Caenorhabditis elegans GN=lec-1 PE=1 SV=1	4	4	37.57	238655	79602.4	33.3546	61972.8	23341.2	37.6636	3.85096	0.00117326	FALSE		TADFSGNDVPLHVSVR
IVLNSFSNGEWGK	precursor	1	#N/A	IVLNSFSNGEWGK	725.87	725.87	sp|P36573|LEC1_CAEEL	32 kDa beta-galactoside-binding lectin OS=Caenorhabditis elegans GN=lec-1 PE=1 SV=1	2	2	42.69	1.91043e+06	153573	8.03864	402838	181599	45.0799	4.74243	5.18205e-08	FALSE		IVLNSFSNGEWGK
IVLNSFSNGEWGK	precursor	1	#N/A	IVLNSFSNGEWGK	484.249	484.249	sp|P36573|LEC1_CAEEL	32 kDa beta-galactoside-binding lectin OS=Caenorhabditis elegans GN=lec-1 PE=1 SV=1	3	3	42.69	364016	110525	30.3627	116760	83241.6	71.293	3.11765	0.00145091	FALSE		IVLNSFSNGEWGK
IVLNSFSNGEWGKEER	precursor [M+1]	1	#N/A	IVLNSFSNGEWGKEER	932.963	933.464	sp|P36573|LEC1_CAEEL	32 kDa beta-galactoside-binding lectin OS=Caenorhabditis elegans GN=lec-1 PE=1 SV=1	2	2	39.35	237111	77599.9	32.7273	70867.2	30049.5	42.4026	3.34585	0.00128434	FALSE		IVLNSFSNGEWGKEER
IVLNSFSNGEWGKEER	precursor [M+1]	1	#N/A	IVLNSFSNGEWGKEER	622.311	622.645	sp|P36573|LEC1_CAEEL	32 kDa beta-galactoside-binding lectin OS=Caenorhabditis elegans GN=lec-1 PE=1 SV=1	3	3	39.35	2285465	282811	12.3743	60860.3	25063.2	41.1815	37.5526	1.07999e-06	FALSE		IVLNSFSNGEWGKEER
YYPVPYESGLANGLPVGK	precursor [M+1]	1	#N/A	YYPVPYESGLANGLPVGK	962.496	962.998	sp|P36573|LEC1_CAEEL	32 kDa beta-galactoside-binding lectin OS=Caenorhabditis elegans GN=lec-1 PE=1 SV=1	2	2	46.09	1.00172e+06	128369	12.8148	425107	201762	47.4613	2.35641	0.000517481	FALSE		YYPVPYESGLANGLPVGK
YYPVPYESGLANGLPVGK	precursor [M+1]	1	#N/A	YYPVPYESGLANGLPVGK	642	642.334	sp|P36573|LEC1_CAEEL	32 kDa beta-galactoside-binding lectin OS=Caenorhabditis elegans GN=lec-1 PE=1 SV=1	3	3	46.09	878023	112345	12.7953	459340	171631	37.3647	1.91149	0.00141723	FALSE		YYPVPYESGLANGLPVGK
SLLVFGTVEK	precursor	1	#N/A	SLLVFGTVEK	546.819	546.819	sp|P36573|LEC1_CAEEL	32 kDa beta-galactoside-binding lectin OS=Caenorhabditis elegans GN=lec-1 PE=1 SV=1	2	2	43.31	592554	215934	36.4412	76397.7	51953.1	68.0035	7.75618	0.000837104	FALSE		SLLVFGTVEK
NSLAANEWGNEER	precursor	1	#N/A	NSLAANEWGNEER	745.337	745.337	sp|P36573|LEC1_CAEEL	32 kDa beta-galactoside-binding lectin OS=Caenorhabditis elegans GN=lec-1 PE=1 SV=1	2	2	32.44	2.01509e+06	193039	9.57968	922675	189694	20.5592	2.18396	1.61913e-06	FALSE		NSLAANEWGNEER
NSLAANEWGNEEREGK	precursor	1	#N/A	NSLAANEWGNEEREGK	601.947	601.947	sp|P36573|LEC1_CAEEL	32 kDa beta-galactoside-binding lectin OS=Caenorhabditis elegans GN=lec-1 PE=1 SV=1	3	3	29.92	157339	36874.2	23.4362	67792.2	16988.6	25.0598	2.3209	0.000532199	FALSE		NSLAANEWGNEEREGK
IEPGQTLIIR	precursor	1	#N/A	IEPGQTLIIR	570.343	570.343	sp|Q09581|LEC3_CAEEL	32 kDa beta-galactoside-binding lectin lec-3 OS=Caenorhabditis elegans GN=lec-3 PE=2 SV=3	2	2	37.23	516427	92798	17.9692	123696	15639.7	12.6437	4.17497	3.40343e-05	FALSE		IEPGQTLIIR
DSPDFSGNDVPLHLSIR	precursor [M+1]	1	#N/A	DSPDFSGNDVPLHLSIR	623.643	623.977	sp|Q09581|LEC3_CAEEL	32 kDa beta-galactoside-binding lectin lec-3 OS=Caenorhabditis elegans GN=lec-3 PE=2 SV=3	3	3	43.5	320986	130286	40.5891	66574.7	19361.3	29.082	4.82145	0.00283846	FALSE		DSPDFSGNDVPLHLSIR
YYPVPYESGIAADGLVPGK	precursor [M+1]	1	#N/A	YYPVPYESGIAADGLVPGK	998.507	999.008	sp|Q09581|LEC3_CAEEL	32 kDa beta-galactoside-binding lectin lec-3 OS=Caenorhabditis elegans GN=lec-3 PE=2 SV=3	2	2	46.4	121942	20476.6	16.7922	51638.7	27209	52.6911	2.36144	0.000984398	FALSE		YYPVPYESGIAADGLVPGK
FPVESVQAIGLK	precursor	1	#N/A	FPVESVQAIGLK	644.369	644.369	sp|Q09610|LEC8_CAEEL	Probable galaptin lec-8 OS=Caenorhabditis elegans GN=lec-8 PE=2 SV=2	2	2	42.54	390372	192531	49.32	154962	72172.3	46.5742	2.51914	0.0245016	FALSE		FPVESVQAIGLK
VLHDLGNTTGEEDDDDEFEGQETSR	precursor [M+1]	1	#N/A	VLHDLGNTTGEEDDDDEFEGQETSR	936.729	937.063	sp|Q9XTB5|LEM2_CAEEL	LEM protein 2 OS=Caenorhabditis elegans GN=lem-2 PE=1 SV=1	3	3	33.97	71019.6	18018.3	25.3709	11935.8	4204.45	35.2255	5.95011	0.000128746	FALSE		VLHDLGNTTGEEDDDDEFEGQETSR
AIEQSVVDPR	precursor	1	#N/A	AIEQSVVDPR	557.299	557.299	sp|Q11107|LIN13_CAEEL	Zinc finger protein lin-13 OS=Caenorhabditis elegans GN=lin-13 PE=2 SV=2	2	2	28.51	298925	70754.3	23.6696	127909	65296.7	51.0494	2.33702	0.00161509	FALSE		AIEQSVVDPR
DNTFNPLIR	precursor	1	#N/A	DNTFNPLIR	545.288	545.288	sp|P90916|LIN53_CAEEL	Probable histone-binding protein lin-53 OS=Caenorhabditis elegans GN=lin-53 PE=1 SV=2	2	2	39.23	641811	325298	50.6843	205470	80961.3	39.403	3.12362	0.016075	FALSE		DNTFNPLIR
TVALWDLR	precursor	1	#N/A	TVALWDLR	487.277	487.277	sp|P90916|LIN53_CAEEL	Probable histone-binding protein lin-53 OS=Caenorhabditis elegans GN=lin-53 PE=1 SV=2	2	2	45.09	261837	71120.1	27.162	46756.8	27798.8	59.4541	5.59998	0.000130584	FALSE		TVALWDLR
LAASGDSLEICK	precursor	1	#N/A	LAASGDSLEIC[+57]K	632.316	632.316	sp|P45970|LIN5_CAEEL	Spindle apparatus protein lin-5 OS=Caenorhabditis elegans GN=lin-5 PE=1 SV=2	2	2	32.52	287287	170494	59.3462	116065	24832.3	21.3951	2.47522	0.0492614	FALSE		LAASGDSLEIC[+57]K
YNLELVPPDEFK	precursor	1	#N/A	YNLELVPPDEFK	732.374	732.374	sp|B2D6M2|LIN61_CAEEL	Protein lin-61 OS=Caenorhabditis elegans GN=lin-61 PE=1 SV=1	2	2	46.98	300670	55846.3	18.574	81532.5	54307.9	66.6089	3.68773	4.45313e-05	FALSE		YNLELVPPDEFK
SANSSLSNNGGGDDSFGSTLLETSR	precursor [M+1]	1	#N/A	SANSSLSNNGGGDDSFGSTLLETSR	825.041	825.375	sp|Q21443|LMN1_CAEEL	Lamin-1 OS=Caenorhabditis elegans GN=lmn-1 PE=1 SV=2	3	3	42.04	217115	20836.6	9.59702	59335.3	33810.1	56.9814	3.65912	1.71848e-05	FALSE		SANSSLSNNGGGDDSFGSTLLETSR
LQEKDHLTSLNSR	precursor	1	#N/A	LQEKDHLTSLNSR	514.274	514.274	sp|Q21443|LMN1_CAEEL	Lamin-1 OS=Caenorhabditis elegans GN=lmn-1 PE=1 SV=2	3	3	24.08	255420	162227	63.5138	76284.8	42294.6	55.443	3.34824	0.0355475	FALSE		LQEKDHLTSLNSR
SNLADRFEAEK	precursor	1	#N/A	SNLADRFEAEK	640.317	640.317	sp|Q21443|LMN1_CAEEL	Lamin-1 OS=Caenorhabditis elegans GN=lmn-1 PE=1 SV=2	2	2	30.11	195666	69405.9	35.4716	94029	46390.6	49.3365	2.08091	0.0152183	FALSE		SNLADRFEAEK
ALDSAQDELAK	precursor	1	#N/A	ALDSAQDELAK	580.793	580.793	sp|Q21443|LMN1_CAEEL	Lamin-1 OS=Caenorhabditis elegans GN=lmn-1 PE=1 SV=2	2	2	27.98	660612	58272.6	8.82101	324054	107800	33.2661	2.03859	0.000341233	FALSE		ALDSAQDELAK
ELAGAEEQALHAQSIADQSQAK	precursor [M+1]	1	#N/A	ELAGAEEQALHAQSIADQSQAK	765.712	766.046	sp|Q21443|LMN1_CAEEL	Lamin-1 OS=Caenorhabditis elegans GN=lmn-1 PE=1 SV=2	3	3	35.65	413036	38213	9.25172	65039	36196	55.6527	6.35059	1.0006e-08	FALSE		ELAGAEEQALHAQSIADQSQAK
ALEEDLAFALQQHK	precursor	1	#N/A	ALEEDLAFALQQHK	538.283	538.283	sp|Q21443|LMN1_CAEEL	Lamin-1 OS=Caenorhabditis elegans GN=lmn-1 PE=1 SV=2	3	3	44.5	414468	101119	24.3973	91803.3	68963.3	75.1207	4.51474	7.24335e-05	FALSE		ALEEDLAFALQQHK
LQDQIEEMR	precursor	1	#N/A	LQDQIEEMR	581.282	581.282	sp|Q21443|LMN1_CAEEL	Lamin-1 OS=Caenorhabditis elegans GN=lmn-1 PE=1 SV=2	2	2	31.2	1.07591e+06	500582	46.5264	379374	116042	30.5876	2.83601	0.0137163	FALSE		LQDQIEEMR
ERQEEAVSEAIHLR	precursor	1	#N/A	ERQEEAVSEAIHLR	556.288	556.288	sp|Q21443|LMN1_CAEEL	Lamin-1 OS=Caenorhabditis elegans GN=lmn-1 PE=1 SV=2	3	3	32.25	194663	35234.5	18.1002	62523	42813.9	68.477	3.11346	0.000287907	FALSE		ERQEEAVSEAIHLR
VRDLETSSSGNASLIER	precursor	1	#N/A	VRDLETSSSGNASLIER	611.982	611.982	sp|Q21443|LMN1_CAEEL	Lamin-1 OS=Caenorhabditis elegans GN=lmn-1 PE=1 SV=2	3	3	31.17	432778	35991.7	8.31642	136095	20765.4	15.258	3.17997	1.19638e-08	FALSE		VRDLETSSSGNASLIER
DLETSSSGNASLIER	precursor	1	#N/A	DLETSSSGNASLIER	789.884	789.884	sp|Q21443|LMN1_CAEEL	Lamin-1 OS=Caenorhabditis elegans GN=lmn-1 PE=1 SV=2	2	2	33.78	239290	21430.9	8.95604	72637	28180.6	38.7964	3.29433	1.49425e-06	FALSE		DLETSSSGNASLIER
IAELNQEIER	precursor	1	#N/A	IAELNQEIER	607.822	607.822	sp|Q21443|LMN1_CAEEL	Lamin-1 OS=Caenorhabditis elegans GN=lmn-1 PE=1 SV=2	2	2	32.17	1518387	112971	7.44017	468947	92597.8	19.7459	3.23787	3.17725e-09	FALSE		IAELNQEIER
IAELNQEIER	precursor	1	#N/A	IAELNQEIER	405.551	405.551	sp|Q21443|LMN1_CAEEL	Lamin-1 OS=Caenorhabditis elegans GN=lmn-1 PE=1 SV=2	3	3	32.17	167016	30345.7	18.1694	49767.7	15921.1	31.9908	3.35591	1.3947e-05	FALSE		IAELNQEIER
TYQALLEGEEER	precursor	1	#N/A	TYQALLEGEEER	719.346	719.346	sp|Q21443|LMN1_CAEEL	Lamin-1 OS=Caenorhabditis elegans GN=lmn-1 PE=1 SV=2	2	2	37.34	438988	162116	36.9295	189971	73518.3	38.6997	2.31081	0.00868376	FALSE		TYQALLEGEEER
RVVDVNGEDQDIDYLNR	precursor [M+1]	1	#N/A	RVVDVNGEDQDIDYLNR	673.996	674.33	sp|Q21443|LMN1_CAEEL	Lamin-1 OS=Caenorhabditis elegans GN=lmn-1 PE=1 SV=2	3	3	36.46	771379	137185	17.7844	305864	167616	54.8008	2.52197	0.000622883	FALSE		RVVDVNGEDQDIDYLNR
VVDVNGEDQDIDYLNR	precursor	1	#N/A	VVDVNGEDQDIDYLNR	932.44	932.44	sp|Q21443|LMN1_CAEEL	Lamin-1 OS=Caenorhabditis elegans GN=lmn-1 PE=1 SV=2	2	2	38.81	127169	32734.4	25.7409	24218	5604.06	23.14	5.25101	0.000198857	FALSE		VVDVNGEDQDIDYLNR
VVDVNGEDQDIDYLNR	precursor	1	#N/A	VVDVNGEDQDIDYLNR	621.962	621.962	sp|Q21443|LMN1_CAEEL	Lamin-1 OS=Caenorhabditis elegans GN=lmn-1 PE=1 SV=2	3	3	38.85	110647	24730.6	22.3509	27698.8	16158.3	58.3355	3.99464	4.47456e-05	FALSE		VVDVNGEDQDIDYLNR
ETVGPVGIDEVDEEGKWVR	precursor [M+1]	1	#N/A	ETVGPVGIDEVDEEGKWVR	705.352	705.686	sp|Q21443|LMN1_CAEEL	Lamin-1 OS=Caenorhabditis elegans GN=lmn-1 PE=1 SV=2	3	3	41.89	669920	128509	19.1827	63160.7	33265.2	52.6675	10.6066	1.11142e-05	FALSE		ETVGPVGIDEVDEEGKWVR
VANNSEEEQSIGGYK	precursor	1	#N/A	VANNSEEEQSIGGYK	812.876	812.876	sp|Q21443|LMN1_CAEEL	Lamin-1 OS=Caenorhabditis elegans GN=lmn-1 PE=1 SV=2	2	2	28.17	256171	22372.5	8.73341	114593	22121.5	19.3044	2.23549	5.72684e-07	FALSE		VANNSEEEQSIGGYK
EASFQFSSR	precursor	1	#N/A	EASFQFSSR	529.749	529.749	sp|Q21443|LMN1_CAEEL	Lamin-1 OS=Caenorhabditis elegans GN=lmn-1 PE=1 SV=2	2	2	31.9	843495	56523	6.70105	400115	105374	26.3361	2.10813	4.90978e-05	FALSE		EASFQFSSR
DANAAGDVTATQTNAYK	precursor	1	#N/A	DANAAGDVTATQTNAYK	855.9	855.9	sp|Q11117|LMP1_CAEEL	LAMP family protein lmp-1 OS=Caenorhabditis elegans GN=lmp-1 PE=2 SV=1	2	2	28.32	295841	65937.3	22.2881	154438	32524.2	21.0597	1.9156	0.00122094	FALSE		DANAAGDVTATQTNAYK
LGLVGGSTIDIK	precursor	1	#N/A	LGLVGGSTIDIK	586.848	586.848	sp|Q11117|LMP1_CAEEL	LAMP family protein lmp-1 OS=Caenorhabditis elegans GN=lmp-1 PE=2 SV=1	2	2	41.08	1.18963e+06	791707	66.5504	330661	161226	48.7587	3.59775	0.0376733	FALSE		LGLVGGSTIDIK
SSAEQIVVCTENLQK	precursor	1	#N/A	SSAEQIVVC[+57]TENLQK	853.425	853.425	sp|O44952|LONM_CAEEL	Lon protease homolog, mitochondrial OS=Caenorhabditis elegans GN=C34B2.6 PE=3 SV=1	2	2	38	295738	164700	55.691	69573.7	37888.3	54.4579	4.25072	0.0145475	FALSE		SSAEQIVVC[+57]TENLQK
TSIDNSSDDFAANTAEMK	precursor	1	#N/A	TSIDNSSDDFAANTAEMK	958.913	958.913	sp|P34385|MCCB_CAEEL	Probable methylcrotonoyl-CoA carboxylase beta chain, mitochondrial OS=Caenorhabditis elegans GN=F02A9.4 PE=2 SV=1	2	2	35.39	88325.1	30024.9	33.9937	13810.2	7658.57	55.456	6.39566	0.000653687	FALSE		TSIDNSSDDFAANTAEMK
LWDDGVIDPK	precursor	1	#N/A	LWDDGVIDPK	579.295	579.295	sp|P34385|MCCB_CAEEL	Probable methylcrotonoyl-CoA carboxylase beta chain, mitochondrial OS=Caenorhabditis elegans GN=F02A9.4 PE=2 SV=1	2	2	39.88	647236	239549	37.011	117538	34199.9	29.0968	5.5066	0.00149804	FALSE		LWDDGVIDPK
VLGIHMETSGPGR	precursor	1	#N/A	VLGIHMETSGPGR	451.903	451.903	sp|Q21902|MCM5_CAEEL	DNA replication licensing factor mcm-5 OS=Caenorhabditis elegans GN=mcm-5 PE=3 SV=1	3	3	32.98	234665	144335	61.5067	30300.7	16040.2	52.9368	7.74455	0.0131338	FALSE		VLGIHMETSGPGR
TNFTTFTPEEER	precursor	1	#N/A	TNFTTFTPEEER	736.339	736.339	sp|Q21902|MCM5_CAEEL	DNA replication licensing factor mcm-5 OS=Caenorhabditis elegans GN=mcm-5 PE=3 SV=1	2	2	36.5	232936	102756	44.1135	108938	65802.7	60.4035	2.13824	0.0353045	FALSE		TNFTTFTPEEER
MELQQFATDK	precursor	1	#N/A	MELQQFATDK	605.792	605.792	sp|Q21902|MCM5_CAEEL	DNA replication licensing factor mcm-5 OS=Caenorhabditis elegans GN=mcm-5 PE=3 SV=1	2	2	36.34	367168	90173.6	24.5592	113316	37094.5	32.7354	3.24021	0.000204858	FALSE		MELQQFATDK
IQETQAELPR	precursor	1	#N/A	IQETQAELPR	592.817	592.817	sp|P34647|MCM6_CAEEL	DNA replication licensing factor mcm-6 OS=Caenorhabditis elegans GN=mcm-6 PE=1 SV=1	2	2	28.67	317352	125685	39.6044	92756.2	38443.7	41.446	3.42136	0.00390263	FALSE		IQETQAELPR
YNVQMSAPIMSR	precursor	1	#N/A	YNVQMSAPIMSR	698.839	698.839	sp|P34647|MCM6_CAEEL	DNA replication licensing factor mcm-6 OS=Caenorhabditis elegans GN=mcm-6 PE=1 SV=1	2	2	37.69	287174	40033.3	13.9404	135478	46244.3	34.1341	2.1197	0.000186879	FALSE		YNVQMSAPIMSR
VALLGAAGGIGQPLGLLLK	precursor [M+1]	1	#N/A	VALLGAAGGIGQPLGLLLK	881.053	881.555	sp|O02640|MDHM_CAEEL	Probable malate dehydrogenase, mitochondrial OS=Caenorhabditis elegans GN=mdh-2 PE=3 SV=1	2	2	58.35	240135	17277.9	7.19507	102657	28770.8	28.0263	2.33921	1.54316e-05	FALSE		VALLGAAGGIGQPLGLLLK
VALLGAAGGIGQPLGLLLK	precursor [M+1]	1	#N/A	VALLGAAGGIGQPLGLLLK	587.705	588.039	sp|O02640|MDHM_CAEEL	Probable malate dehydrogenase, mitochondrial OS=Caenorhabditis elegans GN=mdh-2 PE=3 SV=1	3	3	58.35	207994	18513.9	8.9012	86307.7	16764.8	19.4244	2.40991	2.04328e-07	FALSE		VALLGAAGGIGQPLGLLLK
VFGVTTLDVVR	precursor	1	#N/A	VFGVTTLDVVR	603.348	603.348	sp|O02640|MDHM_CAEEL	Probable malate dehydrogenase, mitochondrial OS=Caenorhabditis elegans GN=mdh-2 PE=3 SV=1	2	2	44.89	717800	165625	23.074	138360	70725.7	51.117	5.18789	4.06749e-05	FALSE		VFGVTTLDVVR
AGAGSATLSMALAGAR	precursor	1	#N/A	AGAGSATLSMALAGAR	468.914	468.914	sp|O02640|MDHM_CAEEL	Probable malate dehydrogenase, mitochondrial OS=Caenorhabditis elegans GN=mdh-2 PE=3 SV=1	3	3	40.39	421697	287386	68.1499	100370	36952.6	36.8166	4.20144	0.0336869	FALSE		AGAGSATLSMALAGAR
EIFNLYDEELDGKIDGTQVGDVAR	precursor [M+1]	1	#N/A	EIFNLYDEELDGKIDGTQVGDVAR	899.44	899.774	sp|P53014|MLE_CAEEL	Myosin, essential light chain OS=Caenorhabditis elegans GN=mlc-3 PE=1 SV=1	3	3	47.67	211265	54832.5	25.9544	30302.3	35925.2	118.556	6.9719	5.1559e-05	FALSE		EIFNLYDEELDGKIDGTQVGDVAR
AAGLKPTQAMVTK	precursor	1	#N/A	AAGLKPTQAM[+16]VTK	444.583	444.583	sp|P53014|MLE_CAEEL	Myosin, essential light chain OS=Caenorhabditis elegans GN=mlc-3 PE=1 SV=1	3	3	20.38	63583.9	32302.1	50.8024	21892	15420.4	70.4387	2.90443	0.0208147	FALSE		AAGLKPTQAM[+16]VTK
EKEQGTYADFYEGLK	precursor	1	#N/A	EKEQGTYADFYEGLK	593.281	593.281	sp|P53014|MLE_CAEEL	Myosin, essential light chain OS=Caenorhabditis elegans GN=mlc-3 PE=1 SV=1	3	3	39	1.11769e+06	205051	18.3459	169298	122470	72.3397	6.60191	2.5282e-06	FALSE		EKEQGTYADFYEGLK
EQGTYADFYEGLK	precursor	1	#N/A	EQGTYADFYEGLK	760.849	760.849	sp|P53014|MLE_CAEEL	Myosin, essential light chain OS=Caenorhabditis elegans GN=mlc-3 PE=1 SV=1	2	2	42.19	453100	112026	24.7244	110849	54961.9	49.5829	4.08755	9.72215e-05	FALSE		EQGTYADFYEGLK
LSADEADELLK	precursor	1	#N/A	LSADEADELLK	602.309	602.309	sp|P53014|MLE_CAEEL	Myosin, essential light chain OS=Caenorhabditis elegans GN=mlc-3 PE=1 SV=1	2	2	38.96	905881	196693	21.7129	367182	153130	41.7043	2.46712	0.000346562	FALSE		LSADEADELLK
LSADEADELLKGVEDGEGMVK	precursor [M+1]	1	#N/A	LSADEADELLKGVEDGEGMVK	735.691	736.026	sp|P53014|MLE_CAEEL	Myosin, essential light chain OS=Caenorhabditis elegans GN=mlc-3 PE=1 SV=1	3	3	51.15	374201	124040	33.1479	120890	80389.6	66.4984	3.0954	0.00204518	FALSE		LSADEADELLKGVEDGEGMVK
VLAGPFPDQD	precursor	1	#N/A	VLAGPFPDQD	529.761	529.761	sp|P53014|MLE_CAEEL	Myosin, essential light chain OS=Caenorhabditis elegans GN=mlc-3 PE=1 SV=1	2	2	39.54	1.09246e+06	243186	22.2604	105268	52251	49.6364	10.378	3.65707e-05	FALSE		VLAGPFPDQD
EAFGIMDQNKDGIIDK	precursor	1	#N/A	EAFGIMDQNKDGIIDK	897.441	897.441	sp|P19625|MLR1_CAEEL	Myosin regulatory light chain 1 OS=Caenorhabditis elegans GN=mlc-1 PE=4 SV=1	2	2	38.5	163199	34126.7	20.9111	58271.8	60018.3	102.997	2.80065	0.00915321	FALSE		EAFGIMDQNKDGIIDK
EAFGIMDQNKDGIIDK	precursor	1	#N/A	EAFGIMDQNKDGIIDK	598.629	598.629	sp|P19625|MLR1_CAEEL	Myosin regulatory light chain 1 OS=Caenorhabditis elegans GN=mlc-1 PE=4 SV=1	3	3	38.5	693939	42757.9	6.16162	49839	37154.2	74.5485	13.9236	2.41375e-11	FALSE		EAFGIMDQNKDGIIDK
DLYASMGQIAPDSQIDAMIK	precursor [M+1]	1	#N/A	DLYASMGQIAPDSQIDAMIK	1084.02	1084.53	sp|P19625|MLR1_CAEEL	Myosin regulatory light chain 1 OS=Caenorhabditis elegans GN=mlc-1 PE=4 SV=1	2	2	51.31	180688	49689.7	27.5003	82122.5	44544.9	54.242	2.20022	0.0053106	FALSE		DLYASMGQIAPDSQIDAMIK
RGEPLDEDEVKAMYK	precursor	1	#N/A	RGEPLDEDEVKAMYK	593.958	593.958	sp|P19625|MLR1_CAEEL	Myosin regulatory light chain 1 OS=Caenorhabditis elegans GN=mlc-1 PE=4 SV=1	3	3	33.01	127129	20092.1	15.8045	29977	22105.4	73.7411	4.24088	1.69724e-05	FALSE		RGEPLDEDEVKAMYK
GKPPIEGGEVDYK	precursor	1	#N/A	GKPPIEGGEVDYK	694.856	694.856	sp|P19625|MLR1_CAEEL	Myosin regulatory light chain 1 OS=Caenorhabditis elegans GN=mlc-1 PE=4 SV=1	2	2	27.52	230923	61899.6	26.8053	90839.2	33348.8	36.7119	2.54211	0.000862874	FALSE		GKPPIEGGEVDYK
GKPPIEGGEVDYK	precursor	1	#N/A	GKPPIEGGEVDYK	463.573	463.573	sp|P19625|MLR1_CAEEL	Myosin regulatory light chain 1 OS=Caenorhabditis elegans GN=mlc-1 PE=4 SV=1	3	3	27.49	1.52979e+06	152670	9.97984	577015	232207	40.2427	2.65121	3.88377e-05	FALSE		GKPPIEGGEVDYK
AFAHLITTGAQDELASA	precursor	1	#N/A	AFAHLITTGAQDELASA	858.434	858.434	sp|P19625|MLR1_CAEEL	Myosin regulatory light chain 1 OS=Caenorhabditis elegans GN=mlc-1 PE=4 SV=1	2	2	44	404893	12679.1	3.13146	131543	120409	91.5356	3.07803	0.00372603	FALSE		AFAHLITTGAQDELASA
LTGTDPEATIVGAFAMFDKK	precursor [M+1]	1	#N/A	LTGTDPEATIVGAFAMFDKK	704.694	705.029	sp|P19626|MLR2_CAEEL	Myosin regulatory light chain 2 OS=Caenorhabditis elegans GN=mlc-2 PE=1 SV=1	3	3	56.57	177804	58704.3	33.0163	44123.2	33817.6	76.6437	4.02972	0.000853286	FALSE		LTGTDPEATIVGAFAMFDKK
DMFASLGK	precursor	1	#N/A	DMFASLGK	434.715	434.715	sp|Q09510|MLRH_CAEEL	Probable myosin regulatory light chain OS=Caenorhabditis elegans GN=mlc-4 PE=3 SV=1	2	2	38.96	238907	52817.4	22.1079	53254.7	29221.5	54.8713	4.48612	2.92725e-05	FALSE		DMFASLGK
LTGTDPEEVIR	precursor	1	#N/A	LTGTDPEEVIR	615.322	615.322	sp|Q09510|MLRH_CAEEL	Probable myosin regulatory light chain OS=Caenorhabditis elegans GN=mlc-4 PE=3 SV=1	2	2	33.09	1.60078e+06	83201.3	5.19756	494880	89857.2	18.1574	3.23468	8.40074e-10	FALSE		LTGTDPEEVIR
NAFQCFDEDNSGKLNEEHLR	precursor [M+1]	1	#N/A	NAFQC[+57]FDEDNSGKLNEEHLR	808.361	808.695	sp|Q09510|MLRH_CAEEL	Probable myosin regulatory light chain OS=Caenorhabditis elegans GN=mlc-4 PE=3 SV=1	3	3	36.42	59088.1	16737.5	28.3263	10043.7	5735.19	57.1026	5.88312	0.00018576	FALSE		NAFQC[+57]FDEDNSGKLNEEHLR
YSEEQVDELFR	precursor	1	#N/A	YSEEQVDELFR	707.828	707.828	sp|Q09510|MLRH_CAEEL	Probable myosin regulatory light chain OS=Caenorhabditis elegans GN=mlc-4 PE=3 SV=1	2	2	44	754903	373127	49.4271	185190	101715	54.9245	4.07637	0.0088252	FALSE		YSEEQVDELFR
LAESITIEQGK	precursor	1	#N/A	LAESITIEQGK	594.827	594.827	sp|P52713|MMSA_CAEEL	Probable methylmalonate-semialdehyde dehydrogenase [acylating], mitochondrial OS=Caenorhabditis elegans GN=alh-8 PE=1 SV=1	2	2	31.32	613637	109850	17.9015	288414	76479.3	26.5171	2.12762	0.000140734	FALSE		LAESITIEQGK
AISFVGGDAAGK	precursor	1	#N/A	AISFVGGDAAGK	546.788	546.788	sp|P52713|MMSA_CAEEL	Probable methylmalonate-semialdehyde dehydrogenase [acylating], mitochondrial OS=Caenorhabditis elegans GN=alh-8 PE=1 SV=1	2	2	32.48	735891	204937	27.8488	380759	197335	51.8268	1.9327	0.0142105	FALSE		AISFVGGDAAGK
RVPAGQDSQGKPAYNIITEQHKQ	precursor [M+1]	1	#N/A	RVPAGQDSQGKPAYNIITEQHKQ	642.085	642.335	sp|Q9N4K0|MOS1_CAEEL	Mitochondrial inner membrane organizing system protein F54A3.5 OS=Caenorhabditis elegans GN=F54A3.5 PE=3 SV=2	4	4	28.17	117857	35452.9	30.0813	41975.8	28614.1	68.168	2.80774	0.00236572	FALSE		RVPAGQDSQGKPAYNIITEQHKQ
IQVNPEKYTGIATGFR	precursor	1	#N/A	IQVNPEKYTGIATGFR	598.656	598.656	sp|P40614|MPCP_CAEEL	Phosphate carrier protein, mitochondrial OS=Caenorhabditis elegans GN=F01G4.6 PE=2 SV=1	3	3	41.16	671029	255198	38.0309	66760.2	62074	92.9806	10.0513	0.000879555	FALSE		IQVNPEKYTGIATGFR
GLPPLWMR	precursor	1	#N/A	GLPPLWMR	485.271	485.271	sp|P40614|MPCP_CAEEL	Phosphate carrier protein, mitochondrial OS=Caenorhabditis elegans GN=F01G4.6 PE=2 SV=1	2	2	44.97	737123	150197	20.376	85050.2	50573.7	59.4634	8.66693	1.26711e-05	FALSE		GLPPLWMR
LGFAGVWK	precursor	1	#N/A	LGFAGVWK	439.25	439.25	sp|P40614|MPCP_CAEEL	Phosphate carrier protein, mitochondrial OS=Caenorhabditis elegans GN=F01G4.6 PE=2 SV=1	2	2	43.27	572649	163956	28.6311	220165	97560.6	44.3126	2.601	0.00130709	FALSE		LGFAGVWK
TAFSSQLVEAK	precursor	1	#N/A	TAFSSQLVEAK	590.814	590.814	sp|P02567|MYO1_CAEEL	Myosin-1 OS=Caenorhabditis elegans GN=let-75 PE=2 SV=3	2	2	33.63	433531	52043.6	12.0046	65949.3	31721.3	48.0996	6.57369	4.53155e-08	FALSE		TAFSSQLVEAK
DINEQITQGGR	precursor	1	#N/A	DINEQITQGGR	615.807	615.807	sp|P02567|MYO1_CAEEL	Myosin-1 OS=Caenorhabditis elegans GN=let-75 PE=2 SV=3	2	2	28.21	122311	56140.1	45.8996	33039.5	26007	78.7149	3.70196	0.00726883	FALSE		DINEQITQGGR
RIQEKEEEFENTR	precursor	1	#N/A	RIQEKEEEFENTR	569.948	569.948	sp|P02567|MYO1_CAEEL	Myosin-1 OS=Caenorhabditis elegans GN=let-75 PE=2 SV=3	3	3	24.42	53354	11595.4	21.7329	15050.2	4200.11	27.9074	3.54508	7.72278e-05	FALSE		RIQEKEEEFENTR
IQEKEEEFENTR	precursor	1	#N/A	IQEKEEEFENTR	517.914	517.914	sp|P02567|MYO1_CAEEL	Myosin-1 OS=Caenorhabditis elegans GN=let-75 PE=2 SV=3	3	3	25.26	782927	92885.7	11.8639	234658	116275	49.5508	3.33647	9.4817e-06	FALSE		IQEKEEEFENTR
IQEKEEEFENTRK	precursor	1	#N/A	IQEKEEEFENTRK	560.613	560.613	sp|P02567|MYO1_CAEEL	Myosin-1 OS=Caenorhabditis elegans GN=let-75 PE=2 SV=3	3	3	21.98	270246	24123.5	8.9265	61772.8	58319.3	94.4093	4.37483	0.000214081	FALSE		IQEKEEEFENTRK
ELQGQVDDEQR	precursor	1	#N/A	ELQGQVDDEQR	658.807	658.807	sp|P02567|MYO1_CAEEL	Myosin-1 OS=Caenorhabditis elegans GN=let-75 PE=2 SV=3	2	2	21.83	26881.4	5930.19	22.0605	13948.5	6870.63	49.2571	1.92719	0.00799256	FALSE		ELQGQVDDEQR
TEMPPHLFAVSDEAYR	precursor [M+1]	1	#N/A	TEMPPHLFAVSDEAYR	621.63	621.964	sp|P12845|MYO2_CAEEL	Myosin-2 OS=Caenorhabditis elegans GN=myo-2 PE=2 SV=2	3	3	41.08	305802	122361	40.0132	38462.7	28159.4	73.2124	7.95061	0.00141655	FALSE		TEMPPHLFAVSDEAYR
KVTLEDQIVQTNPVLEAFGNAK	precursor [M+1]	1	#N/A	KVTLEDQIVQTNPVLEAFGNAK	805.436	805.77	sp|P12845|MYO2_CAEEL	Myosin-2 OS=Caenorhabditis elegans GN=myo-2 PE=2 SV=2	3	3	51.15	185612	77584.9	41.7996	75153.8	72723.5	96.7662	2.46976	0.0335078	FALSE		KVTLEDQIVQTNPVLEAFGNAK
VTLEDQIVQTNPVLEAFGNAK	precursor [M+1]	1	#N/A	VTLEDQIVQTNPVLEAFGNAK	1143.6	1144.1	sp|P12845|MYO2_CAEEL	Myosin-2 OS=Caenorhabditis elegans GN=myo-2 PE=2 SV=2	2	2	54.79	452711	184766	40.8133	192264	69638.6	36.2202	2.35463	0.0128948	FALSE		VTLEDQIVQTNPVLEAFGNAK
VTLEDQIVQTNPVLEAFGNAK	precursor [M+1]	1	#N/A	VTLEDQIVQTNPVLEAFGNAK	762.737	763.072	sp|P12845|MYO2_CAEEL	Myosin-2 OS=Caenorhabditis elegans GN=myo-2 PE=2 SV=2	3	3	54.79	1.94309e+06	823036	42.357	853470	227104	26.6095	2.2767	0.0169879	FALSE		VTLEDQIVQTNPVLEAFGNAK
YNCLNWLEK	precursor	1	#N/A	YNC[+57]LNWLEK	620.295	620.295	sp|P12845|MYO2_CAEEL	Myosin-2 OS=Caenorhabditis elegans GN=myo-2 PE=2 SV=2	2	2	43.43	722254	391230	54.1679	171326	102755	59.976	4.21567	0.0129162	FALSE		YNC[+57]LNWLEK
TLHPDFVQR	precursor	1	#N/A	TLHPDFVQR	556.796	556.796	sp|P12845|MYO2_CAEEL	Myosin-2 OS=Caenorhabditis elegans GN=myo-2 PE=2 SV=2	2	2	28.55	470852	112570	23.9076	151495	43370.5	28.6283	3.10804	0.000206129	FALSE		TLHPDFVQR
EFDESSAALDQEAK	precursor	1	#N/A	EFDESSAALDQEAK	770.344	770.344	sp|P12845|MYO2_CAEEL	Myosin-2 OS=Caenorhabditis elegans GN=myo-2 PE=2 SV=2	2	2	32.06	61994.1	21354.7	34.4463	27438.2	19471.1	70.9637	2.25941	0.0172593	FALSE		EFDESSAALDQEAK
GLDEAEAALESEESK	precursor	1	#N/A	GLDEAEAALESEESK	789.362	789.362	sp|P12845|MYO2_CAEEL	Myosin-2 OS=Caenorhabditis elegans GN=myo-2 PE=2 SV=2	2	2	39.08	341677	219029	64.1039	56766.2	49472.3	87.151	6.01903	0.0183964	FALSE		GLDEAEAALESEESK
[truncated: 2,131 more rows]

## Sheet: SWATH_B2 regulated peptides
Table S4C. Biological Replicate B2, SWATH Quantitation of the Fe-insolubelome vs control. 2x Process Replicates, 2x Technical Replicate
[truncated: 168 more rows]

## Sheet: MS1 B2 Quantified proteins
Table S4D: Biological Replicate B2, MS1 Filtering Quantitation of the Fe-insolubelome vs control. 2x Process Replicates, 3x Technical Replicate
[truncated: 461 more rows]

[truncated: 1 more sheets: MS1 B3 Protein Mean Ratios]
